# Supplementary material for: Integrated transcriptome and proteome revealed that the declined expression of cell cycle-related genes associated with follicular atresia in geese
Source: BMC Genomics. 2023 Jan 16;24:24. doi: 10.1186/s12864-022-09088-1 (PMC9843891; doi:10.1186/s12864-022-09088-1)
Supplement: Supplementary file 4 — Additional file 4: Table S1. Summary of transcriptome sequencing quality. [file 12864_2022_9088_MOESM4_ESM.xlsx]

## Sheet: Sheet1
Table S1: Summary of transcriptome sequencing quality
Sample	Raw Reads	Clean Reads	Clean Bases	Error(%)	Q20(%)	Q30(%)	GC (%)	Mapped (%)
NF1	23523822	22124001	6.64G	0.02	98.23	94.9	45.91	82.82
NF2	22606056	21886923	6.57G	0.03	96.74	91.96	49.37	81.24
NF3	23661191	22726870	6.82G	0.02	98.09	94.85	48.9	82.44
AF1	23859041	22950784	6.89G	0.02	98.16	94.85	49.16	82.01
AF2	23936259	23180271	6.95G	0.03	97.83	94.15	50.5	82.5
AF3	23464860	22721585	6.82G	0.02	98.06	94.69	50.28	82.08
Sample, HF represents normal follicles, AF represents atresia follicles.
Q20: Percentage of bases with Phred greater than 20 in total bases.
Q30: Percentage of bases with Phred greater than 30 in total bases.
GC_pct: Percentage of G and C in clean reads.
