# Supplementary material for: Integrated transcriptome and proteome revealed that the declined expression of cell cycle-related genes associated with follicular atresia in geese
Source: BMC Genomics. 2023 Jan 16;24:24. doi: 10.1186/s12864-022-09088-1 (PMC9843891; doi:10.1186/s12864-022-09088-1)
Supplement: Supplementary file 5 — Additional file 5: Table S2. Summary of Transcripts and Unigene. [file 12864_2022_9088_MOESM5_ESM.xlsx]

## Sheet: Sheet1
Table S2: Summary of Transcripts and Unigene
	Min_length	Mean_length	Median_length	Max_length	N50	N90	Total
Transcripts	301	2007	896	28318	4189	734	140475
Unigenes	301	1436	621	28318	3208	495	70318
Note: 1Min_length: the minimum length of the Transcript/Unigene
Mean_length: the average length of Transcript/Unigene
Median_length: the middle length of Transcript/Unigene
Max_length: the intermediate length of the Transcript/Unigene
N50: The spliced transcripts are sorted according to the length from long to short, and the length from the cumulative transcripts to at least 50% of the total spliced transcripts is N50, which can be used to evaluate the spliced effect.
N90: The spliced transcripts are sorted according to length from long to short, and the length of the cumulative transcripts to at least 90% of the total spliced transcripts is N90, which can be used to evaluate the spliced effect.
