# Supplementary material for: Integrated transcriptome and proteome revealed that the declined expression of cell cycle-related genes associated with follicular atresia in geese
Source: BMC Genomics. 2023 Jan 16;24:24. doi: 10.1186/s12864-022-09088-1 (PMC9843891; doi:10.1186/s12864-022-09088-1)
Supplement: Supplementary file 6 — Additional file 6: Table S3. Summary of the functional annotation of assembled unigenes. [file 12864_2022_9088_MOESM6_ESM.xlsx]

## Sheet: Sheet1
Table S3: Summary of the functional annotation of assembled unigenes
Public datebase	Number of Unigenes	Percentage (%)
Annotated in NR	21576	30.68
Annotated in NT	43592	61.99
Annotated in KO	12167	17.3
Annotated in SwissProt	16611	23.62
Annotated in PFAM	18466	26.26
Annotated in GO	18462	26.25
Annotated in KOG	7328	10.42
Annotated in all Databases	5097	7.24
Annotated in at least one Database	46696	66.4
Total Unigenes	70318	100
