# Supplementary material for: Integrated transcriptome and proteome revealed that the declined expression of cell cycle-related genes associated with follicular atresia in geese
Source: BMC Genomics. 2023 Jan 16;24:24. doi: 10.1186/s12864-022-09088-1 (PMC9843891; doi:10.1186/s12864-022-09088-1)
Supplement: Supplementary file 7 — Additional file 7: Table S4. The FPKM value of all genes in the goose follicles. [file 12864_2022_9088_MOESM7_ESM.xlsx]

## Sheet: Sheet1
Table S4: The FPKM value of all genes in the goose follicles.
gene_id	NF_1_Read_count	NF_1_FPKM	NF_2_Read_count	NF_2_FPKM	NF_3_Read_count	NF_3_FPKM	AF_1_Read_count	AF_1_FPKM	AF_2_Read_count	AF_2_FPKM	AF_3_Read_count	AF_3_FPKM	Gene Length	NR GI	NR ID	NR Score	NR Evalue	NR Description	NT GI	NT ID	NT Score	NT Evalue	NT Description	KO ID	KO Name	KO Description	Http Link	Swissprot ID	Swissprot Score	Swissprot Evalue	Swissprot Description	PFAM ID	PFAM description	Gene Ontology Biological Pathway	BP Description	Gene Ontology Molecular Function	MF Description	Gene Ontology Cellular Component	CC Description	KOG ID	KOG Description
Cluster-10095.0	19	0.98	25	1.39	54	2.77	47	2.39	20	1.02	42	2.19	1293	1341039787	XP_023797542.1	290	5.9e-23	LWamide neuropeptides isoform X2 [Cyanistes caeruleus]	--	--	--	--	--	--	--	--	--	--	--	--	--	--	--	--	--	--	--	--	--	--	--
Cluster-10101.0	17	1.11	113	8.11	21	1.38	29	1.89	75	4.92	47	3.15	1064	902899569	XP_013038871.1	1319	2.3e-142	PREDICTED: CD40 ligand isoform X3 [Anser cygnoides domesticus]	XM_013183417.1	XM_013183417	1054	0	PREDICTED: Anser cygnoides domesticus CD40 ligand (CD40LG), transcript variant X3, mRNA	K03161	TNFSF5, CD40L, CD154	tumor necrosis factor ligand superfamily member 5	http://www.genome.jp/dbget-bin/www_bget?ko:K03161	Q9I8D8	1134	9.4e-123	CD40 ligand OS=Gallus gallus OX=9031 GN=CD40LG PE=2 SV=2	PF00229	TNF(Tumour Necrosis Factor) family	GO:0007165//GO:0006955	signal transduction//immune response	GO:0005164	tumor necrosis factor receptor binding	GO:0016020	membrane	--	--
Cluster-10104.0	12	1.8	22	3.94	17	2.66	12	1.85	6	0.96	4	0.65	592	--	--	--	--	--	XR_003501432.1	XR_003501432	505	0	PREDICTED: Anas platyrhynchos uncharacterized LOC113845696 (LOC113845696), ncRNA	--	--	--	--	--	--	--	--	--	--	--	--	--	--	--	--	--	--
Cluster-10120.0	2	0.79	1	0.61	1	0.45	1	0.44	5	2.52	1	0.5	365	--	--	--	--	--	--	--	--	--	--	--	--	--	--	--	--	--	--	--	--	--	--	--	--	--	--	--	--
Cluster-10279.0	31	0.76	14	0.36	41	1	39	0.94	37	0.89	38	0.93	2456	483506491	EOA97510.1	364	3e-31	hypothetical protein Anapl_10556 [Anas platyrhynchos]	LK064705.1	LK064705	175	4.92803e-84	Apteryx australis mantelli genome assembly AptMant0, scaffold scaffold50	--	--	--	--	--	--	--	--	PF03361	Herpes virus intermediate/early protein 2/3	GO:0006355	regulation of transcription, DNA-templated	--	--	--	--	--	--
Cluster-10392.0	9	2.87	14	6.37	16	5.71	10	3.45	9	3.47	2	0.77	398	1201818261	XP_021239458.1	389	6e-35	tonsoku-like protein, partial [Numida meleagris]	XM_021383783.1	XM_021383783	240	5.46921e-121	PREDICTED: Numida meleagris tonsoku-like protein (LOC110391834), partial mRNA	K09257	NFKBIL2	NF-kappa-B inhibitor-like protein 2	http://www.genome.jp/dbget-bin/www_bget?ko:K09257	Q0P5G1	300	1.8e-26	Tonsoku-like protein OS=Bos taurus OX=9913 GN=TONSL PE=2 SV=1	PF13176//PF00515//PF13181	Tetratricopeptide repeat//Tetratricopeptide repeat//Tetratricopeptide repeat	--	--	GO:0005515	protein binding	--	--	--	--
Cluster-10430.0	2	0.58	4	1.61	3	0.96	6	1.87	3	1.03	4	1.38	415	--	--	--	--	--	--	--	--	--	--	--	--	--	--	--	--	--	--	--	--	--	--	--	--	--	--	--	--
Cluster-10487.0	2	0.64	1	0.46	1	0.36	1	0.35	1	0.39	1	0.39	397	--	--	--	--	--	--	--	--	--	--	--	--	--	--	--	--	--	--	--	--	--	--	--	--	--	--	--	--
Cluster-10562.0	1	0.36	1	0.53	2	0.81	9	3.54	3	1.34	2	0.89	379	--	--	--	--	--	--	--	--	--	--	--	--	--	--	--	--	--	--	--	--	--	--	--	--	--	--	--	--
Cluster-10570.0	8	1.69	5	1.34	8	1.81	20	4.42	11	2.59	9	2.15	486	--	--	--	--	--	--	--	--	--	--	--	--	--	--	--	--	--	--	--	--	--	--	--	--	--	--	--	--
Cluster-10595.0	3	0.46	2	0.37	2	0.32	8	1.25	6	0.98	10	1.66	586	--	--	--	--	--	--	--	--	--	--	--	--	--	--	--	--	--	--	--	--	--	--	--	--	--	--	--	--
Cluster-10632.0	5	1.03	4	1.04	2	0.44	2	0.43	6	1.36	2	0.46	494	--	--	--	--	--	XM_010578793.1	XM_010578793	42	8.07098e-11	PREDICTED: Haliaeetus leucocephalus ring finger protein 14 (RNF14), transcript variant X2, mRNA	--	--	--	--	--	--	--	--	--	--	--	--	--	--	--	--	--	--
Cluster-10637.0	24	2.38	27	3.03	31	3.13	25	2.49	52	5.29	63	6.53	781	1207173457	XP_021331201.1	269	9.8e-21	oocyte zinc finger protein XlCOF6-like isoform X1 [Danio rerio]	LK364594.1	LK364594	333	2.24084e-172	Apteryx australis mantelli genome assembly AptMant0, scaffold C19512151	K09228	KRAB	KRAB domain-containing zinc finger protein	http://www.genome.jp/dbget-bin/www_bget?ko:K09228	Q5EBL2	252	1.3e-20	Zinc finger protein 628 OS=Homo sapiens OX=9606 GN=ZNF628 PE=1 SV=3	PF01155//PF00487//PF00096//PF02892//PF04602	Hydrogenase/urease nickel incorporation, metallochaperone, hypA//Fatty acid desaturase//Zinc finger, C2H2 type//BED zinc finger//Mycobacterial cell wall arabinan synthesis protein	GO:0006629//GO:0051604//GO:0071766	lipid metabolic process//protein maturation//Actinobacterium-type cell wall biogenesis	GO:0003676//GO:0016151//GO:0052636//GO:0003677	nucleic acid binding//nickel cation binding//arabinosyltransferase activity//DNA binding	--	--	--	--
Cluster-10637.1	27	3.91	39	6.69	37	5.56	33	4.88	46	7.06	30	4.68	606	1208022790	OWK49798.1	680	1.7e-68	Zinc finger and BTB domain-containing protein 12 [Lonchura striata domestica]	XM_021551504.1	XM_021551504	357	0	PREDICTED: Lonchura striata domestica zinc finger and BTB domain containing 12 (ZBTB12), mRNA	K10499	ZBTB12	zinc finger and BTB domain-containing protein 12	http://www.genome.jp/dbget-bin/www_bget?ko:K10499	Q9Y330	545	1.1e-54	Zinc finger and BTB domain-containing protein 12 OS=Homo sapiens OX=9606 GN=ZBTB12 PE=1 SV=1	PF11593//PF07655//PF00651//PF15281	Mediator complex subunit 3 fungal//Secretin N-terminal domain//BTB/POZ domain//Consortin C-terminus	GO:0009297//GO:0042998//GO:0006357	pilus assembly//positive regulation of Golgi to plasma membrane protein transport//regulation of transcription by RNA polymerase II	GO:0005515//GO:0003712//GO:0071253	protein binding//transcription coregulator activity//connexin binding	GO:0005667//GO:0016592//GO:0005802//GO:0019867	transcription regulator complex//mediator complex//trans-Golgi network//outer membrane	--	--
Cluster-10656.0	4	0.67	3	0.61	4	0.71	8	1.39	16	2.9	6	1.11	553	677309107	KFP91535.1	213	2.2e-14	hypothetical protein N311_07592, partial [Apaloderma vittatum]	--	--	--	--	--	--	--	--	--	Q05904	124	6.4e-06	34 kDa spicule matrix protein OS=Lytechinus pictus OX=7653 PE=2 SV=1	PF07271	Cytadhesin P30/P32	GO:0009405//GO:0007157	pathogenesis//heterophilic cell-cell adhesion via plasma membrane cell adhesion molecules	--	--	GO:0016021	integral component of membrane	--	--
Cluster-10676.0	14	1.22	17	1.65	7	0.62	6	0.52	9	0.8	12	1.08	858	--	--	--	--	--	--	--	--	--	--	--	--	--	--	--	--	--	--	--	--	--	--	--	--	--	--	--	--
Cluster-10677.0	14	0.55	8	0.33	16	0.62	24	0.93	9	0.35	11	0.43	1629	--	--	--	--	--	--	--	--	--	--	--	--	--	--	--	--	--	--	--	--	--	--	--	--	--	--	--	--
Cluster-10696.0	4	0.58	3	0.52	3	0.45	4	0.59	3	0.46	2	0.31	604	--	--	--	--	--	XM_013188081.1	XM_013188081	604	0	PREDICTED: Anser cygnoides domesticus chromosome unknown open reading frame, human C2orf82 (LOC106040295), mRNA	--	--	--	--	--	--	--	--	--	--	--	--	--	--	--	--	--	--
Cluster-10726.0	16	1.55	5	0.55	9	0.89	28	2.72	18	1.79	28	2.83	794	--	--	--	--	--	XM_009280808.2	XM_009280808	312	1.07582e-160	PREDICTED: Aptenodytes forsteri spectrin repeat containing nuclear envelope family member 3 (SYNE3), mRNA	--	--	--	--	--	--	--	--	--	--	--	--	--	--	--	--	--	--
Cluster-10744.0	6	0.6	8	0.91	6	0.62	6	0.61	8	0.83	9	0.95	773	--	--	--	--	--	XM_015297114.2	XM_015297114	298	6.34055e-153	PREDICTED: Gallus gallus fibronectin type III domain containing 10 (FNDC10), mRNA	--	--	--	--	--	--	--	--	--	--	--	--	--	--	--	--	--	--
Cluster-10746.0	2	0.56	8	3.06	5	1.54	12	3.59	7	2.3	10	3.31	422	--	--	--	--	--	XR_003570818.1	XR_003570818	116	4.9751e-52	PREDICTED: Empidonax traillii lysine demethylase 6A (KDM6A), transcript variant X1, misc_RNA	--	--	--	--	--	--	--	--	--	--	--	--	--	--	--	--	--	--
Cluster-10794.0	13	0.46	119	4.44	16	0.56	14	0.48	19	0.65	15	0.53	1788	902893190	XP_013035944.1	1320	3e-142	PREDICTED: granzyme K-like [Anser cygnoides domesticus]	XM_013180490.1	XM_013180490	1769	0	PREDICTED: Anser cygnoides domesticus granzyme K-like (LOC106035583), mRNA	K01352	GZMA	granzyme A	http://www.genome.jp/dbget-bin/www_bget?ko:K01352	P49864	499	6.8e-49	Granzyme K OS=Rattus norvegicus OX=10116 GN=Gzmk PE=1 SV=1	PF00089	Trypsin	GO:0006508	proteolysis	GO:0004252	serine-type endopeptidase activity	--	--	--	--
Cluster-10801.0	4	1.15	1	0.4	5	1.6	7	2.17	1	0.34	2	0.69	416	--	--	--	--	--	--	--	--	--	--	--	--	--	--	--	--	--	--	--	--	--	--	--	--	--	--	--	--
Cluster-10807.0	7	1	2	0.34	5	0.74	3	0.44	3	0.45	2	0.31	612	--	--	--	--	--	XR_001209768.1	XR_001209768	609	0	PREDICTED: Anser cygnoides domesticus uncharacterized LOC106040215 (LOC106040215), transcript variant X3, ncRNA	--	--	--	--	--	--	--	--	--	--	--	--	--	--	--	--	--	--
Cluster-10889.0	5	1.09	4	1.12	4	0.94	3	0.69	3	0.74	2	0.5	477	--	--	--	--	--	LK065040.1	LK065040	48	3.59109e-14	Apteryx australis mantelli genome assembly AptMant0, scaffold scaffold270	--	--	--	--	--	--	--	--	--	--	--	--	--	--	--	--	--	--
Cluster-10893.0	1	0.32	2	0.93	1	0.36	1	0.35	1	0.39	2	0.79	395	--	--	--	--	--	--	--	--	--	--	--	--	--	--	--	--	--	--	--	--	--	--	--	--	--	--	--	--
Cluster-10906.0	4	1.7	12	8.22	14	6.99	21	10.05	14	7.82	12	6.69	354	--	--	--	--	--	XM_027451601.1	XM_027451601	283	6.00577e-145	PREDICTED: Anas platyrhynchos bone morphogenetic protein 6 (BMP6), mRNA	--	--	--	--	--	--	--	--	--	--	--	--	--	--	--	--	--	--
Cluster-11045.0	17	1.16	16	1.2	12	0.83	8	0.55	5	0.34	13	0.91	1028	--	--	--	--	--	LK064691.1	LK064691	124	4.53875e-56	Apteryx australis mantelli genome assembly AptMant0, scaffold scaffold105	--	--	--	--	--	--	--	--	PF10538	Hantavirus ITAM motif	GO:0007165	signal transduction	--	--	--	--	--	--
Cluster-11117.1	14	1.1	9	0.79	22	1.75	17	1.34	11	0.88	9	0.73	923	--	--	--	--	--	--	--	--	--	--	--	--	--	--	--	--	--	--	--	--	--	--	--	--	--	--	--	--
Cluster-11156.0	5	0.57	5	0.66	4	0.47	7	0.81	4	0.47	12	1.45	707	1315508689	PKU43409.1	361	1.9e-31	hypothetical protein llap_6293 [Limosa lapponica baueri]	LC072514.1	LC072514	243	2.16685e-122	Ciconia boyciana DNA, BPe263 locus, contains LINE:CR1-J2_Pass	--	--	--	--	--	--	--	--	PF00629	MAM domain, meprin/A5/mu	--	--	--	--	GO:0016020	membrane	--	--
Cluster-11173.0	2	0.33	3	0.59	4	0.68	2	0.34	5	0.88	6	1.07	563	--	--	--	--	--	--	--	--	--	--	--	--	--	--	--	--	--	--	--	--	--	--	--	--	--	--	--	--
Cluster-11252.0	9	0.95	5	0.6	18	1.93	9	0.95	3	0.33	13	1.44	749	1208024553	OWK51302.1	369	2.4e-32	hypothetical protein RLOC_00014145 [Lonchura striata domestica]	--	--	--	--	--	K03006	RPB1, POLR2A	DNA-directed RNA polymerase II subunit RPB1	http://www.genome.jp/dbget-bin/www_bget?ko:K03006	A0PQC4	142	7.1e-08	Translation initiation factor IF-2 OS=Mycobacterium ulcerans (strain Agy99) OX=362242 GN=infB PE=3 SV=1	--	--	--	--	--	--	--	--	--	--
Cluster-11291.0	21	1.06	11	0.6	17	0.85	14	0.7	21	1.05	17	0.87	1319	--	--	--	--	--	LK064679.1	LK064679	51	2.23321e-15	Apteryx australis mantelli genome assembly AptMant0, scaffold scaffold93	--	--	--	--	--	--	--	--	--	--	--	--	--	--	--	--	--	--
Cluster-11378.0	7	0.5	13	1.03	8	0.58	13	0.93	13	0.94	13	0.96	991	--	--	--	--	--	XR_003526343.1	XR_003526343	55	9.93917e-18	PREDICTED: Corapipo altera uncharacterized LOC113943494 (LOC113943494), ncRNA	--	--	--	--	--	--	--	--	--	--	--	--	--	--	--	--	--	--
Cluster-11392.0	80	1.35	72	1.27	58	0.96	50	0.83	56	0.92	83	1.39	3469	--	--	--	--	--	XR_001207320.1	XR_001207320	827	0	PREDICTED: Anser cygnoides domesticus uncharacterized LOC106036462 (LOC106036462), transcript variant X5, ncRNA	--	--	--	--	--	--	--	--	--	--	--	--	--	--	--	--	--	--
Cluster-11392.1	19	0.51	15	0.43	21	0.56	20	0.53	27	0.71	24	0.65	2258	--	--	--	--	--	XR_001207320.1	XR_001207320	1609	0	PREDICTED: Anser cygnoides domesticus uncharacterized LOC106036462 (LOC106036462), transcript variant X5, ncRNA	--	--	--	--	--	--	--	--	PF04145//PF02532//PF04277	Ctr copper transporter family//Photosystem II reaction centre I protein (PSII 4.8 kDa protein)//Oxaloacetate decarboxylase, gamma chain	GO:0006525//GO:0036376//GO:0006090//GO:0006560//GO:0035434//GO:0006814//GO:0006825//GO:0015979	arginine metabolic process//sodium ion export across plasma membrane//pyruvate metabolic process//proline metabolic process//copper ion transmembrane transport//sodium ion transport//copper ion transport//photosynthesis	GO:0008948//GO:0005375//GO:0015081	oxaloacetate decarboxylase activity//copper ion transmembrane transporter activity//sodium ion transmembrane transporter activity	GO:0016021//GO:0009523//GO:0009539//GO:0016020	integral component of membrane//photosystem II//photosystem II reaction center//membrane	--	--
Cluster-11424.0	5	0.8	7	1.36	4	0.67	2	0.33	5	0.86	5	0.88	568	349732149	NP_001231841.1	178	2.5e-10	pantothenate kinase 4 [Gallus gallus]	LK064785.1	LK064785	125	6.79412e-57	Apteryx australis mantelli genome assembly AptMant0, scaffold scaffold194	K09680	coaW	type II pantothenate kinase	http://www.genome.jp/dbget-bin/www_bget?ko:K09680	Q80YV4	167	6.8e-11	4'-phosphopantetheine phosphatase OS=Mus musculus OX=10090 GN=Pank4 PE=1 SV=2	--	--	--	--	--	--	--	--	--	--
Cluster-11427.0	35	0.91	64	1.75	73	1.87	43	1.09	37	0.93	40	1.03	2342	--	--	--	--	--	--	--	--	--	--	--	--	--	--	--	--	--	--	PF15221//PF00355//PF11421	Lens epithelial cell protein LEP503//Rieske [2Fe-2S] domain//ATP synthase F1 beta subunit	GO:0055114//GO:0007275//GO:0006754	oxidation-reduction process//multicellular organism development//ATP biosynthetic process	GO:0051537//GO:0016491//GO:0005524//GO:0016887	2 iron, 2 sulfur cluster binding//oxidoreductase activity//ATP binding//ATPase activity	GO:0000275	mitochondrial proton-transporting ATP synthase complex, catalytic sector F(1)	--	--
Cluster-11515.0	4	1.4	3	1.56	1	0.4	3	1.15	2	0.87	3	1.31	382	679005803	KFW06644.1	342	1.6e-29	hypothetical protein N326_08555, partial [Eurypyga helias]	KM098134.1	KM098134	144	1.21496e-67	Nipponia nippon beta-defensin gene cluster, complete sequence	K00864	glpK, GK	glycerol kinase	http://www.genome.jp/dbget-bin/www_bget?ko:K00864	--	--	--	--	--	--	--	--	--	--	--	--	--	--
Cluster-11527.0	11	0.98	12	1.19	6	0.54	4	0.36	7	0.63	10	0.92	846	--	--	--	--	--	XR_001194011.3	XR_001194011	396	0	PREDICTED: Anas platyrhynchos uncharacterized LOC106019300 (LOC106019300), transcript variant X2, ncRNA	--	--	--	--	--	--	--	--	--	--	--	--	--	--	--	--	--	--
Cluster-11540.0	7	0.73	4	0.48	3	0.32	11	1.16	3	0.32	3	0.33	753	--	--	--	--	--	--	--	--	--	--	--	--	--	--	--	--	--	--	--	--	--	--	--	--	--	--	--	--
Cluster-11597.0	8	0.32	15	0.64	15	0.6	21	0.83	25	0.99	24	0.97	1593	1540415738	XP_027299269.1	2141	1.7e-237	G-protein coupled receptor 61 [Anas platyrhynchos]	XM_027443468.1	XM_027443468	1440	0	PREDICTED: Anas platyrhynchos G protein-coupled receptor 61 (GPR61), mRNA	K08414	GPR61	G protein-coupled receptor 61	http://www.genome.jp/dbget-bin/www_bget?ko:K08414	Q9BZJ8	1461	1.7e-160	G-protein coupled receptor 61 OS=Homo sapiens OX=9606 GN=GPR61 PE=1 SV=2	PF00001	7 transmembrane receptor (rhodopsin family)	GO:0007186	G protein-coupled receptor signaling pathway	GO:0004930	G protein-coupled receptor activity	GO:0016021	integral component of membrane	--	--
Cluster-11603.0	11	0.88	7	0.63	11	0.89	4	0.32	6	0.49	9	0.75	910	1315513910	PKU48378.1	152	4.2e-07	hypothetical protein llap_1286 [Limosa lapponica baueri]	XM_005026884.4	XM_005026884	578	0	PREDICTED: Anas platyrhynchos glucagon (GCG), transcript variant X2, mRNA	--	--	--	--	--	--	--	--	PF03908	Sec20	GO:0006810//GO:0006890	transport//retrograde vesicle-mediated transport, Golgi to endoplasmic reticulum	GO:0005484	SNAP receptor activity	GO:0005622	intracellular	--	--
Cluster-11614.0	1	0.34	1	0.49	2	0.76	3	1.1	1	0.41	1	0.41	389	--	--	--	--	--	XR_001209921.1	XR_001209921	389	0	PREDICTED: Anser cygnoides domesticus uncharacterized LOC106040494 (LOC106040494), ncRNA	--	--	--	--	--	--	--	--	--	--	--	--	--	--	--	--	--	--
Cluster-11698.0	18	0.73	16	0.7	25	1.01	19	0.76	27	1.08	17	0.7	1576	--	--	--	--	--	AC189118.3	AC189118	224	1.80939e-111	Gallus gallus BAC clone CH261-44B7 from chromosome z, complete sequence	--	--	--	--	--	--	--	--	--	--	--	--	--	--	--	--	--	--
Cluster-11704.0	2	0.75	1	0.57	3	1.29	1	0.41	2	0.95	5	2.37	372	--	--	--	--	--	--	--	--	--	--	--	--	--	--	--	--	--	--	--	--	--	--	--	--	--	--	--	--
Cluster-11733.0	17	0.84	7	0.37	17	0.84	9	0.44	10	0.49	7	0.35	1336	--	--	--	--	--	XM_027465138.1	XM_027465138	377	0	PREDICTED: Anas platyrhynchos testis expressed 11 (TEX11), transcript variant X4, mRNA	--	--	--	--	--	--	--	--	--	--	--	--	--	--	--	--	--	--
Cluster-11750.0	16	1.21	25	2.08	11	0.84	12	0.9	28	2.13	18	1.4	955	--	--	--	--	--	--	--	--	--	--	--	--	--	--	--	--	--	--	--	--	--	--	--	--	--	--	--	--
Cluster-11760.0	9	1.26	3	0.5	19	2.76	3	0.43	4	0.59	4	0.6	618	1367451057	XP_024281154.1	149	6.3e-07	basic proline-rich protein-like, partial [Oncorhynchus tshawytscha]	--	--	--	--	--	K03006	RPB1, POLR2A	DNA-directed RNA polymerase II subunit RPB1	http://www.genome.jp/dbget-bin/www_bget?ko:K03006	Q04118	128	2.4e-06	Basic salivary proline-rich protein 3 OS=Homo sapiens OX=9606 GN=PRB3 PE=1 SV=2	--	--	--	--	--	--	--	--	--	--
Cluster-11768.2	26	1.31	11	0.6	17	0.86	15	0.75	10	0.5	25	1.28	1314	--	--	--	--	--	--	--	--	--	--	--	--	--	--	--	--	--	--	--	--	--	--	--	--	--	--	--	--
Cluster-11797.1	51	1.58	62	2.03	70	2.14	30	0.91	33	1	29	0.9	2002	--	--	--	--	--	XM_013191554.1	XM_013191554	1950	0	PREDICTED: Anser cygnoides domesticus chloride channel, voltage-sensitive 4 (CLCN4), mRNA	--	--	--	--	--	--	--	--	PF01310//PF11712//PF02815	Adenovirus hexon associated protein, protein VIII//Endoplasmic reticulum-based factor for assembly of V-ATPase//MIR domain	GO:0070072	vacuolar proton-transporting V-type ATPase complex assembly	GO:0031423	hexon binding	GO:0016020//GO:0019028	membrane//viral capsid	--	--
Cluster-11836.0	35	0.78	19	0.45	36	0.79	48	1.05	32	0.69	47	1.04	2684	926523763	XP_013811061.1	1469	2.4e-159	PREDICTED: mitochondrial uncoupling protein 4 isoform X1 [Apteryx australis mantelli]	XM_027455343.1	XM_027455343	1813	0	PREDICTED: Anas platyrhynchos solute carrier family 25 member 27 (SLC25A27), mRNA	K15112	SLC25A27, UCP4	solute carrier family 25 (mitochondrial uncoupling protein), member 27	http://www.genome.jp/dbget-bin/www_bget?ko:K15112	O95847	1261	4.5e-137	Mitochondrial uncoupling protein 4 OS=Homo sapiens OX=9606 GN=SLC25A27 PE=2 SV=1	--	--	--	--	--	--	--	--	KOG0753	Mitochondrial fatty acid anion carrier protein/Uncoupling protein
Cluster-11848.0	3	1.05	3	1.56	2	0.8	4	1.54	1	0.44	3	1.31	382	--	--	--	--	--	--	--	--	--	--	--	--	--	--	--	--	--	--	PF08245	Mur ligase middle domain	GO:0009058	biosynthetic process	GO:0005524	ATP binding	--	--	--	--
Cluster-11901.0	11	0.98	151	15.06	109.98	9.93	81	7.22	91	8.25	71	6.57	844	929509019	XP_005532996.2	276	1.6e-21	PREDICTED: UPF0561 protein C2orf68 homolog [Pseudopodoces humilis]	XM_027735094.1	XM_027735094	241	3.3736e-121	PREDICTED: Pipra filicauda chromosome unknown C2orf68 homolog (CUNH2orf68), mRNA	--	--	--	--	Q2NKX9	167	1e-10	UPF0561 protein C2orf68 OS=Homo sapiens OX=9606 GN=C2orf68 PE=2 SV=1	--	--	--	--	--	--	--	--	--	--
Cluster-11916.0	1	0.38	1	0.58	8	3.49	19	7.98	6	2.89	16	7.7	370	--	--	--	--	--	--	--	--	--	--	--	--	--	--	--	--	--	--	--	--	--	--	--	--	--	--	--	--
Cluster-11921.0	2	0.36	2	0.44	2	0.38	4	0.74	2	0.39	3	0.59	534	--	--	--	--	--	LK391417.1	LK391417	275	2.62468e-140	Apteryx australis mantelli genome assembly AptMant0, scaffold scaffold100	--	--	--	--	--	--	--	--	--	--	--	--	--	--	--	--	--	--
Cluster-11955.0	15	5.81	13	7.77	19	8.49	9	3.87	13	6.42	12	5.93	367	--	--	--	--	--	CR390304.1	CR390304	149	1.93197e-70	Gallus gallus finished cDNA, clone ChEST927g4	--	--	--	--	--	--	--	--	--	--	--	--	--	--	--	--	--	--
Cluster-11990.2	42.73	2.68	37	2.54	13	0.82	43	2.68	26	1.63	14	0.9	1101	902875391	XP_013027821.1	660	6.3e-66	PREDICTED: uncharacterized protein C8orf88 homolog [Anser cygnoides domesticus]	XM_013172366.1	XM_013172366	954	0	PREDICTED: Anser cygnoides domesticus chromosome unknown open reading frame, human C8orf88 (LOC106030528), transcript variant X1, mRNA	--	--	--	--	P0DMB2	293	3.2e-25	Uncharacterized protein C8orf88 OS=Homo sapiens OX=9606 GN=C8orf88 PE=4 SV=1	PF05456	Eukaryotic translation initiation factor 4E binding protein (EIF4EBP)	GO:0045947	negative regulation of translational initiation	GO:0008190	eukaryotic initiation factor 4E binding	--	--	--	--
Cluster-12062.0	5	0.75	2	0.36	3	0.47	10	1.53	2	0.32	3	0.49	593	--	--	--	--	--	LK065103.1	LK065103	316	4.73863e-163	Apteryx australis mantelli genome assembly AptMant0, scaffold scaffold478	--	--	--	--	--	--	--	--	--	--	--	--	--	--	--	--	--	--
Cluster-12076.0	7	0.44	37	2.53	15	0.94	13	0.81	15	0.94	15	0.96	1103	--	--	--	--	--	XM_013187402.1	XM_013187402	1097	0	PREDICTED: Anser cygnoides domesticus immunoglobulin superfamily member 3-like (LOC106039917), mRNA	--	--	--	--	--	--	--	--	PF12404	Peptidase	GO:0006508	proteolysis	GO:0008235//GO:0004177//GO:0030145	metalloexopeptidase activity//aminopeptidase activity//manganese ion binding	GO:0005737	cytoplasm	--	--
Cluster-12123.0	2	0.49	4	1.29	6	1.6	4	1.04	7	1.96	3	0.85	450	1315497944	PKU35204.1	312	5.8e-26	hypothetical protein llap_14489 [Limosa lapponica baueri]	XR_002421707.1	XR_002421707	141	6.75406e-66	PREDICTED: Columba livia uncharacterized LOC110363539 (LOC110363539), ncRNA	--	--	--	--	--	--	--	--	--	--	--	--	--	--	--	--	--	--
Cluster-12202.0	27	0.75	20	0.59	12	0.33	45	1.23	21	0.57	14	0.39	2195	1099093766	XP_018861402.1	1609	1.1e-175	PREDICTED: transcription factor AP-2-alpha isoform X1 [Parus major]	XM_027789064.1	XM_027789064	1774	0	PREDICTED: Falco peregrinus transcription factor AP-2 alpha (TFAP2A), partial mRNA	K09176	TFAP2A_B	transcription factor AP-2 alpha/beta	http://www.genome.jp/dbget-bin/www_bget?ko:K09176	A1A4R9	1573	2.4e-173	Transcription factor AP-2-alpha OS=Bos taurus OX=9913 GN=TFAP2A PE=2 SV=1	--	--	--	--	--	--	--	--	KOG3811	Transcription factor AP-2
Cluster-12244.0	161	2.7	99.97	1.75	112.02	1.85	111	1.82	58	0.94	38	0.63	3496	1337282406	POI33848.1	640	4.2e-63	hypothetical protein CIB84_002401 [Bambusicola thoracicus]	XM_027446815.1	XM_027446815	389	0	PREDICTED: Anas platyrhynchos SET domain containing 9 (SETD9), mRNA	--	--	--	--	Q8NE22	503	4.6e-49	SET domain-containing protein 9 OS=Homo sapiens OX=9606 GN=SETD9 PE=2 SV=2	--	--	--	--	--	--	--	--	--	--
Cluster-12378.0	66	3.43	39	2.19	51	2.64	59	3.03	51	2.63	70	3.68	1284	--	--	--	--	--	LK064628.1	LK064628	101	3.48409e-43	Apteryx australis mantelli genome assembly AptMant0, scaffold scaffold58	--	--	--	--	--	--	--	--	--	--	--	--	--	--	--	--	--	--
Cluster-12389.1	54	1.57	84	2.57	84	2.41	46	1.31	23	0.65	24	0.7	2118	513166165	XP_004938907.1	163	5.2e-08	uncharacterized protein C11orf97 homolog isoform X1 [Gallus gallus]	XR_001214244.1	XR_001214244	1170	0	PREDICTED: Anser cygnoides domesticus uncharacterized LOC106048673 (LOC106048673), ncRNA	--	--	--	--	--	--	--	--	PF09328	Domain of unknown function (DUF1984)	GO:0010038//GO:0046938	response to metal ion//phytochelatin biosynthetic process	GO:0016756//GO:0046872	glutathione gamma-glutamylcysteinyltransferase activity//metal ion binding	--	--	--	--
Cluster-12401.0	2	1.25	12	14.53	1	0.79	2	1.49	1	0.93	1	0.92	312	--	--	--	--	--	--	--	--	--	--	--	--	--	--	--	--	--	--	--	--	--	--	--	--	--	--	--	--
Cluster-12486.0	61	1.83	54	1.72	55	1.63	26	0.77	24	0.7	13	0.39	2053	--	--	--	--	--	XR_001205757.1	XR_001205757	1593	0	PREDICTED: Anser cygnoides domesticus uncharacterized LOC106034027 (LOC106034027), transcript variant X10, ncRNA	--	--	--	--	--	--	--	--	--	--	--	--	--	--	--	--	--	--
Cluster-12498.0	6.96	1.61	4	1.2	3	0.75	2	0.49	2	0.52	5	1.32	464	1070686379	SCP03846.1	195	2.2e-12	ATP-dependent RNA helicase ROK1, putative [Plasmodium ovale]	--	--	--	--	--	--	--	--	--	Q08696	122	9.1e-06	Axoneme-associated protein mst101(2) OS=Drosophila hydei OX=7224 GN=mst101(2) PE=1 SV=1	--	--	--	--	--	--	--	--	--	--
Cluster-12539.1	32	1.09	25	0.91	29	0.98	39	1.31	52	1.74	55	1.89	1831	--	--	--	--	--	XM_013178829.1	XM_013178829	767	0	PREDICTED: Anser cygnoides domesticus SRY (sex determining region Y)-box 9 (SOX9), mRNA	--	--	--	--	--	--	--	--	PF10278	Mediator of RNA pol II transcription subunit 19	GO:0006357	regulation of transcription by RNA polymerase II	GO:0003712	transcription coregulator activity	GO:0016592//GO:0005667	mediator complex//transcription regulator complex	--	--
Cluster-12572.0	18	0.83	10	0.49	24	1.1	23	1.05	36	1.64	42	1.95	1419	--	--	--	--	--	--	--	--	--	--	--	--	--	--	--	--	--	--	--	--	--	--	--	--	--	--	--	--
Cluster-12599.0	34.07	2.39	55	4.24	32	2.26	72	5.03	35	2.46	19	1.37	1010	1540384139	XP_027305695.1	359	4.6e-31	uncharacterized protein LOC113842444 isoform X2 [Anas platyrhynchos]	XM_027449894.1	XM_027449894	786	0	PREDICTED: Anas platyrhynchos uncharacterized LOC113842444 (LOC113842444), transcript variant X2, mRNA	--	--	--	--	--	--	--	--	--	--	--	--	--	--	--	--	--	--
Cluster-12612.0	18	1.63	16	1.62	15	1.38	10	0.91	6	0.55	8	0.75	834	1495211427	RLV61904.1	154	2.3e-07	hypothetical protein DV515_00019896, partial [Erythrura gouldiae]	--	--	--	--	--	--	--	--	--	--	--	--	--	--	--	--	--	--	--	--	--	--	--
Cluster-12623.0	27	0.74	22	0.63	44	1.18	28	0.75	28	0.74	24	0.65	2241	--	--	--	--	--	XR_003495857.1	XR_003495857	1143	0	PREDICTED: Anas platyrhynchos uncharacterized LOC106019411 (LOC106019411), ncRNA	--	--	--	--	--	--	--	--	--	--	--	--	--	--	--	--	--	--
Cluster-12634.0	7	0.52	11	0.89	8	0.59	13.81	1.01	9	0.67	15	1.14	972	1561709224	XP_027667915.1	320	1.5e-26	palmitoyltransferase ZDHHC6 [Falco cherrug]	XM_013174559.1	XM_013174559	164	2.48814e-78	PREDICTED: Anser cygnoides domesticus zinc finger, DHHC-type containing 6 (ZDHHC6), mRNA	K20031	ZDHHC6	palmitoyltransferase ZDHHC6	http://www.genome.jp/dbget-bin/www_bget?ko:K20031	Q2HJ95	306	8.8e-27	Palmitoyltransferase ZDHHC6 OS=Bos taurus OX=9913 GN=ZDHHC6 PE=2 SV=1	PF01529	DHHC palmitoyltransferase	GO:0042967	obsolete acyl-carrier-protein biosynthetic process	GO:0016409	palmitoyltransferase activity	--	--	KOG1314	DHHC-type Zn-finger protein
Cluster-12647.0	5	0.82	2	0.4	4	0.69	3	0.51	3	0.53	6	1.08	560	--	--	--	--	--	--	--	--	--	--	--	--	--	--	--	--	--	--	--	--	--	--	--	--	--	--	--	--
Cluster-12665.1	4	0.4	8	0.9	7	0.71	7	0.7	7	0.72	8	0.83	778	902936149	XP_013056089.1	710	7.1e-72	PREDICTED: probable tRNA methyltransferase 9-like protein [Anser cygnoides domesticus]	XM_013200640.1	XM_013200640	778	0	PREDICTED: Anser cygnoides domesticus KIAA1456 ortholog (KIAA1456), transcript variant X5, mRNA	--	--	--	--	Q9P272	250	2.2e-20	Probable tRNA methyltransferase 9B OS=Homo sapiens OX=9606 GN=TRMT9B PE=2 SV=3	--	--	--	--	--	--	--	--	KOG1331	Predicted methyltransferase
Cluster-12666.0	52	1	23	0.46	46	0.87	54	1.02	72	1.34	91	1.74	3081	1201898501	XP_021259098.1	1568	9.1e-171	B1 bradykinin receptor [Numida meleagris]	XM_013177456.1	XM_013177456	1789	0	PREDICTED: Anser cygnoides domesticus bradykinin receptor B1 (BDKRB1), mRNA	K03915	BDKRB1	bradykinin receptor B1	http://www.genome.jp/dbget-bin/www_bget?ko:K03915	Q3BCU0	782	1.8e-81	B1 bradykinin receptor OS=Macaca fascicularis OX=9541 GN=BDKRB1 PE=2 SV=1	PF00001//PF00311//PF10324	7 transmembrane receptor (rhodopsin family)//Phosphoenolpyruvate carboxylase//Serpentine type 7TM GPCR chemoreceptor Srw	GO:0006099//GO:0007186//GO:0015977//GO:0006094//GO:0007187//GO:0019643	tricarboxylic acid cycle//G protein-coupled receptor signaling pathway//carbon fixation//gluconeogenesis//G protein-coupled receptor signaling pathway, coupled to cyclic nucleotide second messenger//reductive tricarboxylic acid cycle	GO:0008964//GO:0008528//GO:0004930	phosphoenolpyruvate carboxylase activity//G protein-coupled peptide receptor activity//G protein-coupled receptor activity	GO:0016021	integral component of membrane	--	--
Cluster-12679.0	1	0.34	15	7.4	17	6.49	6	2.21	6	2.49	1	0.42	388	1558406040	XP_027599701.1	189	9.1e-12	proline-rich protein HaeIII subfamily 1-like, partial [Pipra filicauda]	--	--	--	--	--	--	--	--	--	--	--	--	--	--	--	--	--	--	--	--	--	--	--
Cluster-12716.0	28	1.21	17	0.79	20	0.86	13	0.55	41	1.75	17	0.74	1496	--	--	--	--	--	XM_027468157.1	XM_027468157	1202	0	PREDICTED: Anas platyrhynchos small integral membrane protein 32 (SMIM32), transcript variant X2, mRNA	--	--	--	--	--	--	--	--	--	--	--	--	--	--	--	--	--	--
Cluster-12746.0	22	1.33	22	1.44	19	1.15	9	0.54	13	0.78	13	0.8	1138	--	--	--	--	--	XM_013193380.1	XM_013193380	1138	0	PREDICTED: Anser cygnoides domesticus leucine rich repeat and Ig domain containing 2 (LINGO2), mRNA	--	--	--	--	--	--	--	--	--	--	--	--	--	--	--	--	--	--
Cluster-12793.0	14	3.82	30	11.12	19	5.69	21	6.12	27	8.61	27	8.68	427	--	--	--	--	--	XM_027461284.1	XM_027461284	178	1.7248e-86	PREDICTED: Anas platyrhynchos protein kinase AMP-activated non-catalytic subunit gamma 3 (PRKAG3), transcript variant X2, mRNA	--	--	--	--	--	--	--	--	--	--	--	--	--	--	--	--	--	--
Cluster-12804.0	9	1.02	4	0.52	8	0.93	5	0.57	8	0.94	3	0.36	710	--	--	--	--	--	--	--	--	--	--	--	--	--	--	--	--	--	--	--	--	--	--	--	--	--	--	--	--
Cluster-12811.0	1	0.36	1	0.54	1	0.41	5	1.98	3	1.35	2	0.9	378	--	--	--	--	--	XR_003496216.1	XR_003496216	222	5.24319e-111	PREDICTED: Anas platyrhynchos vascular endothelial growth factor A (VEGFA), transcript variant X9, misc_RNA	--	--	--	--	--	--	--	--	--	--	--	--	--	--	--	--	--	--
Cluster-12895.0	36	0.64	27	0.5	36	0.63	77	1.34	106	1.83	156	2.75	3308	--	--	--	--	--	XR_001203811.1	XR_001203811	3217	0	PREDICTED: Anser cygnoides domesticus uncharacterized LOC106030540 (LOC106030540), ncRNA	--	--	--	--	--	--	--	--	--	--	--	--	--	--	--	--	--	--
Cluster-12922.0	29	0.59	19	0.4	23	0.46	50.28	1	22.12	0.44	19	0.38	2929	1497491218	RMC06292.1	174	3.8e-09	hypothetical protein DUI87_15723 [Hirundo rustica rustica]	XM_013193276.1	XM_013193276	237	2.01636e-118	PREDICTED: Anser cygnoides domesticus family with sequence similarity 172, member A (FAM172A), transcript variant X3, mRNA	K04352	RASA1, RASGAP	Ras GTPase-activating protein 1	http://www.genome.jp/dbget-bin/www_bget?ko:K04352	--	--	--	--	--	--	--	--	--	--	--	--	--	--
Cluster-13008.0	24	1.35	10	0.61	7	0.39	6	0.33	8	0.45	9	0.51	1206	699667302	XP_009883871.1	309	3.5e-25	PREDICTED: MCM domain-containing protein 2 [Charadrius vociferus]	LK064683.1	LK064683	351	0	Apteryx australis mantelli genome assembly AptMant0, scaffold scaffold17	--	--	--	--	E9Q956	181	3.4e-12	Minichromosome maintenance domain-containing protein 2 OS=Mus musculus OX=10090 GN=Mcmdc2 PE=2 SV=1	--	--	--	--	--	--	--	--	--	--
Cluster-13008.1	11	0.38	26	0.96	22	0.76	29	0.99	15	0.51	14	0.49	1803	902875692	XP_013027969.1	364	2.2e-31	PREDICTED: MCM domain-containing protein 2 isoform X3 [Anser cygnoides domesticus]	XM_013172516.1	XM_013172516	778	0	PREDICTED: Anser cygnoides domesticus minichromosome maintenance domain containing 2 (MCMDC2), transcript variant X10, mRNA	--	--	--	--	Q4G0Z9	199	4.2e-14	Minichromosome maintenance domain-containing protein 2 OS=Homo sapiens OX=9606 GN=MCMDC2 PE=1 SV=3	--	--	--	--	--	--	--	--	--	--
Cluster-13017.0	8	0.55	10	0.75	24	1.65	17	1.15	9	0.62	12	0.84	1031	--	--	--	--	--	XR_003077311.1	XR_003077311	367	0	PREDICTED: Gallus gallus CKLF like MARVEL transmembrane domain containing 4 (CMTM4), transcript variant X2, misc_RNA	--	--	--	--	--	--	--	--	--	--	--	--	--	--	--	--	--	--
Cluster-13035.0	3	1.03	2	1.01	1	0.39	2	0.75	1	0.42	3	1.28	385	--	--	--	--	--	--	--	--	--	--	--	--	--	--	--	--	--	--	--	--	--	--	--	--	--	--	--	--
Cluster-13036.0	6	0.34	8	0.49	15	0.84	12	0.67	8	0.45	13	0.74	1206	--	--	--	--	--	XM_420689.6	XM_420689	57	9.40962e-19	PREDICTED: Gallus gallus zinc finger DHHC-type containing 2 (ZDHHC2), mRNA	--	--	--	--	--	--	--	--	PF06377	Adipokinetic hormone	GO:0007165	signal transduction	GO:0005179	hormone activity	--	--	--	--
Cluster-13065.0	6	0.57	5	0.53	5	0.48	14	1.33	7	0.68	5	0.49	807	--	--	--	--	--	XR_001211072.1	XR_001211072	768	0	PREDICTED: Anser cygnoides domesticus uncharacterized LOC106042384 (LOC106042384), ncRNA	--	--	--	--	--	--	--	--	--	--	--	--	--	--	--	--	--	--
Cluster-13071.0	26	1.37	16	0.91	22	1.16	14	0.73	15	0.78	28	1.5	1268	1540420250	XP_027301250.1	886	4.5e-92	LOW QUALITY PROTEIN: elongin BC and Polycomb repressive complex 2-associated protein [Anas platyrhynchos]	XM_027445449.1	XM_027445449	788	0	PREDICTED: Anas platyrhynchos elongin BC and polycomb repressive complex 2 associated protein (EPOP), mRNA	--	--	--	--	Q1XH10	246	1e-19	SKI/DACH domain-containing protein 1 OS=Homo sapiens OX=9606 GN=SKIDA1 PE=1 SV=2	--	--	--	--	--	--	--	--	--	--
Cluster-13088.0	9	0.67	7	0.57	7	0.52	6	0.44	6	0.45	11	0.84	966	--	--	--	--	--	--	--	--	--	--	--	--	--	--	--	--	--	--	--	--	--	--	--	--	--	--	--	--
Cluster-13131.1	13	0.74	19	1.17	8	0.45	35	1.96	11	0.62	8	0.46	1196	1540445386	XP_027317593.1	234	1.7e-16	GPI inositol-deacylase isoform X1 [Anas platyrhynchos]	XR_003498438.1	XR_003498438	170	1.42396e-81	PREDICTED: Anas platyrhynchos post-GPI attachment to proteins 1 (PGAP1), transcript variant X2, misc_RNA	K05294	PGAP1	glycosylphosphatidylinositol deacylase	http://www.genome.jp/dbget-bin/www_bget?ko:K05294	--	--	--	--	--	--	--	--	--	--	--	--	--	--
Cluster-13163.0	10	1.16	5	0.67	8	0.95	4	0.47	7	0.85	7	0.86	699	1072251591	XP_018410717.1	330	7.4e-28	PREDICTED: DNA-directed RNA polymerase II subunit RPB1-like [Nanorana parkeri]	--	--	--	--	--	--	--	--	--	P08775	241	2.2e-19	DNA-directed RNA polymerase II subunit RPB1 OS=Mus musculus OX=10090 GN=Polr2a PE=1 SV=3	--	--	--	--	--	--	--	--	KOG0260	RNA polymerase II, large subunit
Cluster-13163.1	5.99	0.92	2	0.37	3	0.48	2	0.31	3	0.49	7	1.16	585	683446289	KFZ45410.1	341	3.3e-29	hypothetical protein N321_05972, partial [Antrostomus carolinensis]	--	--	--	--	--	K03006	RPB1, POLR2A	DNA-directed RNA polymerase II subunit RPB1	http://www.genome.jp/dbget-bin/www_bget?ko:K03006	P24928	252	9.7e-21	DNA-directed RNA polymerase II subunit RPB1 OS=Homo sapiens OX=9606 GN=POLR2A PE=1 SV=2	--	--	--	--	--	--	--	--	KOG0260	RNA polymerase II, large subunit
Cluster-13183.0	8	0.84	6	0.72	22	2.37	8	0.85	6	0.65	9	1	748	--	--	--	--	--	--	--	--	--	--	--	--	--	--	--	--	--	--	--	--	--	--	--	--	--	--	--	--
Cluster-13238.0	67	1.43	35	0.79	60	1.27	16	0.34	19	0.39	20	0.43	2789	902917098	XP_013047001.1	2124	2.8e-235	PREDICTED: FERM and PDZ domain-containing protein 4 isoform X2 [Anser cygnoides domesticus]	XM_013191551.1	XM_013191551	2755	0	PREDICTED: Anser cygnoides domesticus FERM and PDZ domain containing 4 (FRMPD4), transcript variant X6, mRNA	--	--	--	--	Q14CM0	875	2.7e-92	FERM and PDZ domain-containing protein 4 OS=Homo sapiens OX=9606 GN=FRMPD4 PE=1 SV=1	PF15270//PF05297	Metallo-carboxypeptidase inhibitor//Herpesvirus latent membrane protein 1 (LMP1)	GO:0019087	transformation of host cell by virus	GO:0008191	metalloendopeptidase inhibitor activity	GO:0016021	integral component of membrane	--	--
Cluster-13254.0	56	2.39	18	0.82	18	0.76	60.17	2.54	41	1.73	21	0.9	1511	--	--	--	--	--	XM_027447140.1	XM_027447140	170	1.80821e-81	PREDICTED: Anas platyrhynchos ADP ribosylation factor like GTPase 15 (ARL15), transcript variant X3, mRNA	--	--	--	--	--	--	--	--	--	--	--	--	--	--	--	--	--	--
Cluster-13262.0	29	0.69	15	0.38	26	0.61	23	0.54	22	0.51	31	0.74	2522	694847793	XP_009464996.1	3149	0	PREDICTED: myosin-15 [Nipponia nippon]	XM_013186083.1	XM_013186083	2510	0	PREDICTED: Anser cygnoides domesticus myosin, heavy chain 15 (MYH15), mRNA	K17751	MYH6_7	myosin heavy chain 6/7	http://www.genome.jp/dbget-bin/www_bget?ko:K17751	P13533	2524	1.5e-283	Myosin-6 OS=Homo sapiens OX=9606 GN=MYH6 PE=1 SV=5	PF05046//PF01576	Mitochondrial large subunit ribosomal protein (Img2)//Myosin tail	GO:0042254//GO:0006412	ribosome biogenesis//translation	GO:0003735//GO:0003774	structural constituent of ribosome//motor activity	GO:0016459//GO:0005840	myosin complex//ribosome	--	--
Cluster-13272.0	6	0.44	13	1.04	6	0.44	20	1.45	9	0.66	13	0.97	982	1540414872	XP_027298940.1	1429	3.8e-155	solute carrier family 25 member 34 [Anas platyrhynchos]	XM_027443139.1	XM_027443139	904	0	PREDICTED: Anas platyrhynchos solute carrier family 25 member 34 (SLC25A34), mRNA	K15117	SLC25A34_35, OAC1	solute carrier family 25, member 34/35	http://www.genome.jp/dbget-bin/www_bget?ko:K15117	Q6PIV7	936	7.9e-100	Solute carrier family 25 member 34 OS=Homo sapiens OX=9606 GN=SLC25A34 PE=2 SV=1	--	--	--	--	--	--	--	--	KOG0755	Mitochondrial oxaloacetate carrier protein
Cluster-13320.0	3.08	1.51	2	1.68	12	7.05	7	3.93	5	3.35	6.81	4.54	337	698427478	XP_009814726.1	409	2.5e-37	PREDICTED: LOW QUALITY PROTEIN: RNA-directed DNA polymerase from mobile element jockey-like, partial [Gavia stellata]	XR_001214349.1	XR_001214349	178	1.33081e-86	PREDICTED: Anser cygnoides domesticus uncharacterized LOC106048988 (LOC106048988), transcript variant X2, ncRNA	--	--	--	--	--	--	--	--	PF08710//PF08845	Coronavirus replicase NSP9//Toxin SymE, type I toxin-antitoxin system	GO:0016070//GO:0019079	RNA metabolic process//viral genome replication	GO:0003723//GO:0016788	RNA binding//hydrolase activity, acting on ester bonds	GO:0005737	cytoplasm	--	--
Cluster-13372.0	43	0.93	42	0.95	49	1.04	22	0.47	23	0.48	22	0.47	2762	--	--	--	--	--	XM_005018936.4	XM_005018936	859	0	PREDICTED: Anas platyrhynchos peptidylprolyl isomerase G (PPIG), transcript variant X3, mRNA	--	--	--	--	--	--	--	--	--	--	--	--	--	--	--	--	--	--
Cluster-13383.0	3	0.57	2	0.48	7	1.42	3	0.6	6	1.26	14	2.99	513	483494462	EOA93434.1	305	4.3e-25	hypothetical protein Anapl_14346 [Anas platyrhynchos]	--	--	--	--	--	--	--	--	--	--	--	--	--	--	--	--	--	--	--	--	--	--	--
Cluster-13429.0	3	0.33	3	0.38	3	0.34	4	0.45	3	0.35	8	0.94	719	--	--	--	--	--	XR_003498282.1	XR_003498282	86	4.16221e-35	PREDICTED: Anas platyrhynchos uncharacterized LOC113844098 (LOC113844098), transcript variant X2, ncRNA	--	--	--	--	--	--	--	--	--	--	--	--	--	--	--	--	--	--
Cluster-13446.0	8	0.72	21	2.14	13	1.2	15	1.36	14	1.29	11	1.04	833	--	--	--	--	--	XM_027466300.1	XM_027466300	95	4.82067e-40	PREDICTED: Anas platyrhynchos tubulin gamma complex associated protein 4 (TUBGCP4), transcript variant X2, mRNA	--	--	--	--	--	--	--	--	--	--	--	--	--	--	--	--	--	--
Cluster-13447.0	2	0.61	2	0.86	1	0.34	2	0.66	1	0.37	1	0.37	405	--	--	--	--	--	--	--	--	--	--	--	--	--	--	--	--	--	--	--	--	--	--	--	--	--	--	--	--
Cluster-13461.0	5	0.39	5	0.43	7	0.55	14	1.09	5	0.39	9	0.72	931	--	--	--	--	--	--	--	--	--	--	--	--	--	--	--	--	--	--	--	--	--	--	--	--	--	--	--	--
Cluster-13482.0	17	1.34	7	0.61	20	1.6	12	0.95	7	0.56	6	0.49	922	902939867	XP_013026187.1	156	1.5e-07	PREDICTED: mucin-2-like [Anser cygnoides domesticus]	--	--	--	--	--	--	--	--	--	--	--	--	--	--	--	--	--	--	--	--	--	--	--
Cluster-13484.0	2	1.32	2	2.64	3	2.52	2	1.59	2	2	5	4.94	307	--	--	--	--	--	--	--	--	--	--	--	--	--	--	--	--	--	--	--	--	--	--	--	--	--	--	--	--
Cluster-13523.0	8	0.74	3	0.31	9	0.84	4	0.37	6	0.56	9	0.86	824	--	--	--	--	--	XM_013108167.3	XM_013108167	651	0	PREDICTED: Anas platyrhynchos F2R like thrombin or trypsin receptor 3 (F2RL3), mRNA	--	--	--	--	--	--	--	--	PF05920	Homeobox KN domain	GO:0006355	regulation of transcription, DNA-templated	GO:0003677	DNA binding	--	--	--	--
Cluster-13543.0	13	1.21	10	1.04	8	0.75	11	1.02	6	0.57	6	0.58	819	--	--	--	--	--	LK065866.1	LK065866	151	3.50915e-71	Apteryx australis mantelli genome assembly AptMant0, scaffold scaffold1176	--	--	--	--	--	--	--	--	--	--	--	--	--	--	--	--	--	--
Cluster-13546.0	5	0.54	4	0.49	8	0.89	3	0.33	13	1.45	10	1.14	734	1315509560	PKU44216.1	267	1.6e-20	rna-directed dna polymerase from mobile element jockey- hypothetical protein [Limosa lapponica baueri]	XM_021379818.1	XM_021379818	229	1.36606e-114	PREDICTED: Numida meleagris splicing regulatory glutamic acid and lysine rich protein 1 (SREK1), transcript variant X6, mRNA	--	--	--	--	--	--	--	--	--	--	--	--	--	--	--	--	--	--
Cluster-13602.0	143.91	5.32	42	1.65	137	5.02	85	3.09	82.9	3.01	54	2	1711	1201816937	XP_021238778.1	1829	2.7e-201	ATP-dependent RNA helicase DDX25-like isoform X1 [Numida meleagris]	XM_010581354.1	XM_010581354	763	0	PREDICTED: Haliaeetus leucocephalus ATP-dependent RNA helicase DDX25-like (LOC104840433), transcript variant X7, mRNA	K18656	DDX25, GRTH	ATP-dependent RNA helicase DDX25	http://www.genome.jp/dbget-bin/www_bget?ko:K18656	Q9QY16	1595	5.3e-176	ATP-dependent RNA helicase DDX25 OS=Rattus norvegicus OX=10116 GN=Ddx25 PE=1 SV=2	PF00270//PF04851	DEAD/DEAH box helicase//Type III restriction enzyme, res subunit	--	--	GO:0003676//GO:0016787//GO:0005524//GO:0003677	nucleic acid binding//hydrolase activity//ATP binding//DNA binding	--	--	KOG0332	ATP-dependent RNA helicase
Cluster-13652.0	15	1.85	14	2	11	1.4	7	0.88	4	0.52	20	2.62	672	--	--	--	--	--	XR_001212007.1	XR_001212007	219	4.50984e-109	PREDICTED: Anser cygnoides domesticus uncharacterized LOC106043917 (LOC106043917), transcript variant X3, ncRNA	--	--	--	--	--	--	--	--	--	--	--	--	--	--	--	--	--	--
Cluster-13684.0	5	0.39	5	0.44	9	0.71	5	0.39	4	0.32	4	0.32	926	1337217989	POI23919.1	149	9.5e-07	hypothetical protein CIB84_012333 [Bambusicola thoracicus]	LK065234.1	LK065234	117	3.17098e-52	Apteryx australis mantelli genome assembly AptMant0, scaffold scaffold158	--	--	--	--	--	--	--	--	--	--	--	--	--	--	--	--	--	--
Cluster-13706.0	27	0.76	25	0.74	39	1.08	23	0.63	20	0.55	21	0.59	2188	483510060	EOA99471.1	172	4.9e-09	hypothetical protein Anapl_07962 [Anas platyrhynchos]	XR_002403341.2	XR_002403341	1051	0	PREDICTED: Anas platyrhynchos uncharacterized LOC110353170 (LOC110353170), ncRNA	--	--	--	--	--	--	--	--	PF12036	Protein of unknown function (DUF3522)	--	--	--	--	GO:0016021	integral component of membrane	--	--
Cluster-13743.0	40	0.93	43	1.05	47	1.07	34	0.77	32	0.72	39	0.9	2595	--	--	--	--	--	LK064605.1	LK064605	548	0	Apteryx australis mantelli genome assembly AptMant0, scaffold scaffold12	--	--	--	--	--	--	--	--	PF04371//PF02217	Porphyromonas-type peptidyl-arginine deiminase//Origin of replication binding protein	GO:0006260//GO:0006807//GO:0009446	DNA replication//nitrogen compound metabolic process//putrescine biosynthetic process	GO:0003688//GO:0004668	DNA replication origin binding//protein-arginine deiminase activity	GO:0046809	replication compartment	--	--
Cluster-13748.0	22	1.06	39	2.01	24	1.15	20	0.95	31	1.47	18	0.87	1370	--	--	--	--	--	XR_001210950.1	XR_001210950	1049	0	PREDICTED: Anser cygnoides domesticus uncharacterized LOC106042171 (LOC106042171), ncRNA	--	--	--	--	--	--	--	--	PF05349//PF09396	GATA-type transcription activator, N-terminal//Thrombin light chain	GO:0045893//GO:0006508//GO:0007596	positive regulation of transcription, DNA-templated//proteolysis//blood coagulation	GO:0008270//GO:0004252//GO:0003677	zinc ion binding//serine-type endopeptidase activity//DNA binding	GO:0005634//GO:0005576	nucleus//extracellular region	--	--
Cluster-13750.0	86	1.06	42	0.54	59	0.71	49	0.59	76	0.9	87	1.05	4696	1540447878	XP_027318512.1	2722	2.1e-304	nuclear receptor subfamily 5 group A member 2 isoform X1 [Anas platyrhynchos]	XM_013190663.1	XM_013190663	4062	0	PREDICTED: Anser cygnoides domesticus nuclear receptor subfamily 5, group A, member 2 (NR5A2), mRNA	K08027	NR5A2, FTF	nuclear receptor subfamily 5 group A member 2	http://www.genome.jp/dbget-bin/www_bget?ko:K08027	O00482	2643	4.4e-297	Nuclear receptor subfamily 5 group A member 2 OS=Homo sapiens OX=9606 GN=NR5A2 PE=1 SV=2	PF00105	Zinc finger, C4 type (two domains)	GO:0006355	regulation of transcription, DNA-templated	GO:0003700//GO:0008270//GO:0043565	DNA-binding transcription factor activity//zinc ion binding//sequence-specific DNA binding	GO:0005667//GO:0042025	transcription regulator complex//host cell nucleus	KOG4218	Nuclear hormone receptor betaFTZ-F1
Cluster-13782.0	8	0.97	5	0.7	5	0.62	6	0.74	9	1.14	6	0.77	680	--	--	--	--	--	XM_014958967.1	XM_014958967	174	4.73081e-84	PREDICTED: Calidris pugnax neurexophilin 3 (NXPH3), mRNA	--	--	--	--	--	--	--	--	--	--	--	--	--	--	--	--	--	--
Cluster-13784.0	2	0.57	1	0.39	11	3.45	3	0.91	2	0.67	4	1.35	419	676409941	KFO54200.1	138	8.1e-06	hypothetical protein N302_15624, partial [Corvus brachyrhynchos]	--	--	--	--	--	--	--	--	--	--	--	--	--	--	--	--	--	--	--	--	--	--	--
Cluster-13856.0	86	2.67	52	1.71	77	2.36	18	0.55	11	0.33	18	0.56	1994	--	--	--	--	--	XM_013199901.1	XM_013199901	1961	0	PREDICTED: Anser cygnoides domesticus uncharacterized LOC106048107 (LOC106048107), transcript variant X4, mRNA	--	--	--	--	--	--	--	--	PF01764	Lipase (class 3)	GO:0006629	lipid metabolic process	--	--	--	--	--	--
Cluster-13886.0	16	1.24	6	0.51	12	0.94	9	0.7	5	0.39	9	0.72	936	--	--	--	--	--	LK391415.1	LK391415	195	1.39982e-95	Apteryx australis mantelli genome assembly AptMant0, scaffold scaffold151	--	--	--	--	--	--	--	--	--	--	--	--	--	--	--	--	--	--
Cluster-13911.0	7	1.6	4	1.19	4	0.99	5	1.2	2	0.52	7	1.83	466	--	--	--	--	--	--	--	--	--	--	--	--	--	--	--	--	--	--	--	--	--	--	--	--	--	--	--	--
Cluster-13936.1	20	0.89	36	1.71	44	1.94	20	0.88	11	0.48	14	0.63	1462	1337287427	POI36082.1	148	2e-06	hypothetical protein CIB84_000165 [Bambusicola thoracicus]	XM_027455206.1	XM_027455206	502	0	PREDICTED: Anas platyrhynchos plakophilin 2 (PKP2), mRNA	--	--	--	--	--	--	--	--	--	--	--	--	--	--	--	--	--	--
Cluster-13950.0	4	0.4	3	0.34	8	0.81	12	1.2	3	0.31	7	0.73	779	--	--	--	--	--	XM_027736847.1	XM_027736847	39	6.0666e-09	PREDICTED: Pipra filicauda vasoactive intestinal peptide receptor 1 (VIPR1), transcript variant X3, mRNA	--	--	--	--	--	--	--	--	--	--	--	--	--	--	--	--	--	--
Cluster-13958.0	35	1.01	46	1.41	51	1.46	22	0.63	19	0.54	45	1.3	2120	--	--	--	--	--	LK064687.1	LK064687	411	0	Apteryx australis mantelli genome assembly AptMant0, scaffold scaffold55	--	--	--	--	--	--	--	--	--	--	--	--	--	--	--	--	--	--
Cluster-13972.0	6	0.75	5	0.73	5	0.65	5	0.64	3	0.39	3	0.4	664	--	--	--	--	--	--	--	--	--	--	--	--	--	--	--	--	--	--	--	--	--	--	--	--	--	--	--	--
Cluster-14006.0	12	0.51	15	0.68	22	0.93	18	0.75	8	0.33	13	0.55	1523	--	--	--	--	--	XR_001207268.1	XR_001207268	1290	0	PREDICTED: Anser cygnoides domesticus uncharacterized LOC106036401 (LOC106036401), transcript variant X2, ncRNA	--	--	--	--	--	--	--	--	--	--	--	--	--	--	--	--	--	--
Cluster-1401.1	15	0.9	9	0.59	6	0.36	15	0.89	11	0.66	21	1.29	1141	--	--	--	--	--	XM_021380511.1	XM_021380511	464	0	PREDICTED: Numida meleagris polycomb group ring finger 3 (PCGF3), transcript variant X3, mRNA	--	--	--	--	--	--	--	--	PF04434	SWIM zinc finger	--	--	GO:0008270	zinc ion binding	--	--	--	--
Cluster-14085.0	6	1.35	3	0.87	9	2.18	4	0.95	7	1.78	10	2.57	470	--	--	--	--	--	--	--	--	--	--	--	--	--	--	--	--	--	--	PF15800	Clock interacting protein circadian	GO:0042754//GO:0045892	negative regulation of circadian rhythm//negative regulation of transcription, DNA-templated	--	--	--	--	--	--
Cluster-14085.1	6	1.89	3	1.34	7	2.46	6	2.05	5	1.9	7	2.67	400	--	--	--	--	--	--	--	--	--	--	--	--	--	--	--	--	--	--	--	--	--	--	--	--	--	--	--	--
Cluster-14109.0	2	0.76	13	7.54	11.1	4.84	9	3.78	8	3.85	7	3.37	370	1497508012	RMC22969.1	227	3.4e-16	hypothetical protein DUI87_00024 [Hirundo rustica rustica]	--	--	--	--	--	K11855	USP36_42	ubiquitin carboxyl-terminal hydrolase 36/42	http://www.genome.jp/dbget-bin/www_bget?ko:K11855	Q05904	138	1e-07	34 kDa spicule matrix protein OS=Lytechinus pictus OX=7653 PE=2 SV=1	--	--	--	--	--	--	--	--	--	--
Cluster-14122.1	4	0.35	19	1.86	5	0.44	23	2.02	4	0.36	6	0.55	853	--	--	--	--	--	LK065994.1	LK065994	230	4.44384e-115	Apteryx australis mantelli genome assembly AptMant0, scaffold scaffold1291	--	--	--	--	--	--	--	--	--	--	--	--	--	--	--	--	--	--
Cluster-14135.0	10	0.45	28	1.34	9	0.4	27	1.19	20	0.88	9	0.41	1457	--	--	--	--	--	XR_001205714.1	XR_001205714	1201	0	PREDICTED: Anser cygnoides domesticus uncharacterized LOC106033949 (LOC106033949), transcript variant X7, ncRNA	--	--	--	--	--	--	--	--	--	--	--	--	--	--	--	--	--	--
Cluster-14141.0	8	0.66	9	0.83	5	0.42	9	0.74	10	0.84	7	0.6	891	929431243	XP_014106445.1	422	2e-38	PREDICTED: keratin-associated protein 10-9-like [Pseudopodoces humilis]	--	--	--	--	--	--	--	--	--	--	--	--	--	--	--	--	--	--	--	--	--	--	--
Cluster-14165.0	4	0.45	5	0.65	8	0.92	8	0.91	10	1.17	6	0.71	715	--	--	--	--	--	--	--	--	--	--	--	--	--	--	--	--	--	--	--	--	--	--	--	--	--	--	--	--
Cluster-14192.2	11	0.57	6	0.33	15	0.77	9	0.46	7	0.36	7	0.37	1291	--	--	--	--	--	--	--	--	--	--	--	--	--	--	--	--	--	--	--	--	--	--	--	--	--	--	--	--
Cluster-14214.0	14	1.31	6	0.63	19	1.81	26	2.45	28	2.69	19	1.86	812	--	--	--	--	--	XM_027673912.1	XM_027673912	181	7.31819e-88	PREDICTED: Neopelma chrysocephalum spectrin repeat containing nuclear envelope family member 3 (SYNE3), transcript variant X2, mRNA	--	--	--	--	--	--	--	--	--	--	--	--	--	--	--	--	--	--
Cluster-14260.0	3	0.48	2	0.39	7	1.17	3	0.49	2	0.34	4	0.7	569	--	--	--	--	--	XR_001204950.1	XR_001204950	566	0	PREDICTED: Anser cygnoides domesticus uncharacterized LOC106032602 (LOC106032602), ncRNA	--	--	--	--	--	--	--	--	--	--	--	--	--	--	--	--	--	--
Cluster-14313.0	10	2.34	4	1.22	7	1.77	7	1.72	7	1.85	4	1.07	461	1390095279	XP_015130081.2	149	4.7e-07	shematrin-like protein 1 [Gallus gallus]	--	--	--	--	--	--	--	--	--	--	--	--	--	--	--	--	--	--	--	--	--	--	--
Cluster-14334.0	4	0.53	80	12.35	48.03	6.55	33	4.43	55	7.62	66	9.31	643	--	--	--	--	--	--	--	--	--	--	--	--	--	--	--	--	--	--	--	--	--	--	--	--	--	--	--	--
Cluster-14336.0	3	0.87	2	0.81	1	0.32	3	0.94	1	0.35	2	0.7	414	--	--	--	--	--	--	--	--	--	--	--	--	--	--	--	--	--	--	--	--	--	--	--	--	--	--	--	--
Cluster-14368.0	3	0.9	5	2.11	14	4.69	9	2.92	7	2.52	6	2.17	408	--	--	--	--	--	--	--	--	--	--	--	--	--	--	--	--	--	--	--	--	--	--	--	--	--	--	--	--
Cluster-14431.0	32	0.83	46	1.26	38	0.97	47	1.2	58	1.47	38	0.98	2340	--	--	--	--	--	XR_001212178.1	XR_001212178	1480	0	PREDICTED: Anser cygnoides domesticus uncharacterized LOC106044229 (LOC106044229), ncRNA	--	--	--	--	--	--	--	--	--	--	--	--	--	--	--	--	--	--
Cluster-14445.0	7	1.6	4	1.19	3	0.74	3	0.72	6	1.55	3	0.78	466	--	--	--	--	--	--	--	--	--	--	--	--	--	--	--	--	--	--	--	--	--	--	--	--	--	--	--	--
Cluster-14446.0	110	1.04	137	1.35	139	1.29	128.16	1.19	128	1.17	118	1.1	6005	1201891119	XP_021255510.1	4131	0	obscurin-like protein 1 [Numida meleagris]	XM_010567876.1	XM_010567876	1618	0	PREDICTED: Haliaeetus leucocephalus obscurin-like 1 (OBSL1), mRNA	K19574	OBSL1	obscurin-like protein 1	http://www.genome.jp/dbget-bin/www_bget?ko:K19574	O75147	1629	2.1e-179	Obscurin-like protein 1 OS=Homo sapiens OX=9606 GN=OBSL1 PE=1 SV=4	--	--	--	--	--	--	--	--	--	--
Cluster-14463.1	11	1.09	5	0.56	4	0.4	8	0.8	7	0.71	5	0.52	782	--	--	--	--	--	XR_003500629.1	XR_003500629	546	0	PREDICTED: Anas platyrhynchos uncharacterized LOC113845225 (LOC113845225), ncRNA	--	--	--	--	--	--	--	--	--	--	--	--	--	--	--	--	--	--
Cluster-14537.0	26	0.56	101	2.26	55	1.16	47	0.98	27	0.56	26	0.55	2796	1215462901	OXB62734.1	2405	7.3e-268	hypothetical protein ASZ78_010801 [Callipepla squamata]	XM_027443602.1	XM_027443602	1509	0	PREDICTED: Anas platyrhynchos disintegrin and metalloproteinase domain-containing protein 2 (LOC101791193), mRNA	K16070	ADAM32	disintegrin and metalloproteinase domain-containing protein 32	http://www.genome.jp/dbget-bin/www_bget?ko:K16070	Q8TC27	1192	4.7e-129	Disintegrin and metalloproteinase domain-containing protein 32 OS=Homo sapiens OX=9606 GN=ADAM32 PE=1 SV=2	PF00954//PF01421//PF15050//PF05472	S-locus glycoprotein domain//Reprolysin (M12B) family zinc metalloprotease//SCIMP protein//DNA replication terminus site-binding protein (Ter protein)	GO:0006508//GO:0048544//GO:0006274	proteolysis//recognition of pollen//DNA replication termination	GO:0003677//GO:0004222	DNA binding//metalloendopeptidase activity	GO:0001772//GO:0005737//GO:0097197//GO:0016021	immunological synapse//cytoplasm//tetraspanin-enriched microdomain//integral component of membrane	--	--
Cluster-14559.0	5	1.8	4	2.15	5	2.05	5	1.98	6	2.7	4	1.8	378	--	--	--	--	--	XR_001209666.1	XR_001209666	374	0	PREDICTED: Anser cygnoides domesticus uncharacterized LOC106040047 (LOC106040047), ncRNA	--	--	--	--	--	--	--	--	--	--	--	--	--	--	--	--	--	--
Cluster-14565.0	7	0.53	4	0.34	11	0.85	10	0.76	7	0.54	4	0.31	946	--	--	--	--	--	--	--	--	--	--	--	--	--	--	--	--	--	--	--	--	--	--	--	--	--	--	--	--
Cluster-14568.1	2	0.72	1	0.54	1	0.41	3	1.19	6	2.7	2	0.9	378	--	--	--	--	--	LK064922.1	LK064922	247	6.64007e-125	Apteryx australis mantelli genome assembly AptMant0, scaffold scaffold87	--	--	--	--	--	--	--	--	--	--	--	--	--	--	--	--	--	--
Cluster-14584.0	73	2.37	51	1.76	70	2.25	15	0.48	36	1.14	36	1.17	1914	--	--	--	--	--	LK391419.1	LK391419	1078	0	Apteryx australis mantelli genome assembly AptMant0, scaffold scaffold27	--	--	--	--	--	--	--	--	--	--	--	--	--	--	--	--	--	--
Cluster-14641.0	2	0.85	2	1.37	3	1.5	6	2.87	1	0.56	3	1.67	354	483502366	EOA95542.1	212	1.8e-14	hypothetical protein Anapl_14536 [Anas platyrhynchos]	XM_013199822.1	XM_013199822	331	1.24599e-171	PREDICTED: Anser cygnoides domesticus protease, serine, 23 (PRSS23), transcript variant X4, mRNA	--	--	--	--	--	--	--	--	--	--	--	--	--	--	--	--	--	--
Cluster-14652.0	14.03	0.63	11.8	0.57	24.99	1.12	35.99	1.6	20.6	0.92	22.99	1.05	1445	347227	AAA49027.1	681	3e-68	reverse transcriptase, partial [Gallus gallus]	AC240280.4	AC240280	268	5.74755e-136	Gallus gallus BAC clone CH261-46C7 from chromosome w, complete sequence	--	--	--	--	--	--	--	--	--	--	--	--	--	--	--	--	--	--
Cluster-14655.0	15	1.88	13	1.89	5	0.65	17	2.16	22	2.88	12	1.6	665	1444757916	XP_025966767.1	229	3.6e-16	rho guanine nucleotide exchange factor 6 isoform X1 [Dromaius novaehollandiae]	LK386734.1	LK386734	194	3.52203e-95	Apteryx australis mantelli genome assembly AptMant0, scaffold C20236563	K05729	ARHGEF6, PIXA	Rho guanine nucleotide exchange factor 6	http://www.genome.jp/dbget-bin/www_bget?ko:K05729	Q5ZLR6	222	3.3e-17	Rho guanine nucleotide exchange factor 6 OS=Gallus gallus OX=9031 GN=ARHGEF6 PE=2 SV=1	PF06449	Mitochondrial domain of unknown function (DUF1082)	--	--	--	--	GO:0016021//GO:0005739	integral component of membrane//mitochondrion	--	--
Cluster-14677.0	23	0.46	24	0.5	24	0.47	27	0.53	26	0.5	17	0.34	2970	--	--	--	--	--	LK065177.1	LK065177	528	0	Apteryx australis mantelli genome assembly AptMant0, scaffold scaffold586	--	--	--	--	--	--	--	--	--	--	--	--	--	--	--	--	--	--
Cluster-14722.0	2	0.43	12	3.33	3	0.7	3	0.68	10	2.43	2	0.49	479	--	--	--	--	--	XM_027472492.1	XM_027472492	406	0	PREDICTED: Anas platyrhynchos double C2 domain beta (DOC2B), mRNA	--	--	--	--	--	--	--	--	--	--	--	--	--	--	--	--	--	--
Cluster-14731.0	58	1.1	63	1.24	87	1.62	41	0.76	32	0.59	20	0.37	3131	902901664	XP_013039854.1	1683	4.3e-184	PREDICTED: XK-related protein 5 [Anser cygnoides domesticus]	XM_013184400.1	XM_013184400	2354	0	PREDICTED: Anser cygnoides domesticus XK, Kell blood group complex subunit-related family, member 5 (XKR5), mRNA	--	--	--	--	Q6UX68	341	2.5e-30	XK-related protein 5 OS=Homo sapiens OX=9606 GN=XKR5 PE=2 SV=2	PF09815	XK-related protein	--	--	--	--	GO:0016021	integral component of membrane	--	--
Cluster-14737.0	4	0.64	17	3.25	7	1.16	2	0.33	2	0.34	2	0.35	572	--	--	--	--	--	--	--	--	--	--	--	--	--	--	--	--	--	--	--	--	--	--	--	--	--	--	--	--
Cluster-14802.0	7	0.81	6	0.79	3	0.35	14	1.63	4	0.48	9	1.1	704	--	--	--	--	--	--	--	--	--	--	--	--	--	--	--	--	--	--	--	--	--	--	--	--	--	--	--	--
Cluster-14865.0	57	2.58	20	0.97	76	3.42	54	2.41	48	2.14	49	2.24	1439	902920829	XP_013048774.1	1046	1.4e-110	PREDICTED: Rieske domain-containing protein [Anser cygnoides domesticus]	XM_013193320.1	XM_013193320	1427	0	PREDICTED: Anser cygnoides domesticus Rieske (Fe-S) domain containing (RFESD), mRNA	--	--	--	--	Q8TAC1	492	3.5e-48	Rieske domain-containing protein OS=Homo sapiens OX=9606 GN=RFESD PE=1 SV=1	PF13806//PF00355	Rieske-like [2Fe-2S] domain//Rieske [2Fe-2S] domain	GO:0006807//GO:0055114	nitrogen compound metabolic process//oxidation-reduction process	GO:0008942//GO:0016491//GO:0051537	nitrite reductase [NAD(P)H] activity//oxidoreductase activity//2 iron, 2 sulfur cluster binding	--	--	--	--
Cluster-14875.0	4	0.59	9	1.57	5	0.76	6	0.9	5	0.78	11	1.75	600	--	--	--	--	--	XR_003499701.1	XR_003499701	163	5.3999e-78	PREDICTED: Anas platyrhynchos uncharacterized LOC106014384 (LOC106014384), ncRNA	--	--	--	--	--	--	--	--	--	--	--	--	--	--	--	--	--	--
Cluster-14907.0	7	0.35	11	0.59	17	0.85	9	0.45	7	0.35	15	0.76	1322	483519274	EOB05117.1	195	6.3e-12	hypothetical protein Anapl_03511 [Anas platyrhynchos]	XM_005014454.4	XM_005014454	1218	0	PREDICTED: Anas platyrhynchos vesicle transport through interaction with t-SNAREs 1A (VTI1A), transcript variant X6, mRNA	--	--	--	--	--	--	--	--	--	--	--	--	--	--	--	--	--	--
Cluster-14963.0	22	0.68	39	1.28	18	0.55	22	0.67	15	0.45	22	0.68	1999	1315497419	PKU34927.1	221	9.2e-15	reverse hypothetical protein [Limosa lapponica baueri]	XR_002442016.1	XR_002442016	90	7.12952e-37	PREDICTED: Numida meleagris uncharacterized LOC110404018 (LOC110404018), transcript variant X3, ncRNA	--	--	--	--	--	--	--	--	--	--	--	--	--	--	--	--	--	--
Cluster-14974.0	12	1.41	12	1.62	7	0.84	8	0.95	8.64	1.05	3	0.37	695	902881026	XP_013030507.1	558	2.7e-54	PREDICTED: uncharacterized protein LOC106032210 [Anser cygnoides domesticus]	XM_013175053.1	XM_013175053	491	0	PREDICTED: Anser cygnoides domesticus uncharacterized LOC106032210 (LOC106032210), transcript variant X1, mRNA	--	--	--	--	--	--	--	--	--	--	--	--	--	--	--	--	--	--
Cluster-14974.1	10	0.42	10	0.44	20	0.83	36	1.48	44	1.8	23	0.96	1546	--	--	--	--	--	XR_001204678.1	XR_001204678	288	4.6945e-147	PREDICTED: Anser cygnoides domesticus uncharacterized LOC106032211 (LOC106032211), ncRNA	--	--	--	--	--	--	--	--	PF00909//PF15061	Ammonium Transporter Family//Domain of unknown function (DUF4538)	GO:0015696//GO:0033617	ammonium transport//mitochondrial cytochrome c oxidase assembly	GO:0008519	ammonium transmembrane transporter activity	GO:0016020//GO:0016021	membrane//integral component of membrane	--	--
Cluster-15003.0	56	1	64	1.2	58	1.02	44	0.77	38	0.66	36	0.64	3293	--	--	--	--	--	XR_003398778.1	XR_003398778	291	2.17433e-148	PREDICTED: Athene cunicularia adenosine deaminase, RNA specific B1 (ADARB1), transcript variant X2, misc_RNA	--	--	--	--	--	--	--	--	--	--	--	--	--	--	--	--	--	--
Cluster-15044.0	5	0.77	2	0.37	3	0.48	5	0.79	2	0.33	2	0.34	581	--	--	--	--	--	--	--	--	--	--	--	--	--	--	--	--	--	--	PF13520	Amino acid permease	GO:0055085	transmembrane transport	GO:0022857	transmembrane transporter activity	GO:0016020	membrane	--	--
Cluster-15064.0	6	0.49	6	0.54	12	0.99	4	0.32	6	0.49	5	0.42	903	--	--	--	--	--	XR_003498372.1	XR_003498372	239	4.6819e-120	PREDICTED: Anas platyrhynchos uncharacterized LOC110353640 (LOC110353640), transcript variant X3, ncRNA	--	--	--	--	--	--	--	--	--	--	--	--	--	--	--	--	--	--
Cluster-15068.0	4	0.59	7	1.22	2	0.31	5	0.75	4	0.62	9	1.43	601	--	--	--	--	--	LK065388.1	LK065388	269	6.42802e-137	Apteryx australis mantelli genome assembly AptMant0, scaffold scaffold806	--	--	--	--	--	--	--	--	--	--	--	--	--	--	--	--	--	--
Cluster-15123.0	8	0.54	10	0.74	6	0.4	15	1	10	0.67	13	0.89	1045	902930013	XP_013053132.1	564	8.1e-55	PREDICTED: uncharacterized protein LOC106046599 [Anser cygnoides domesticus]	XM_013197678.1	XM_013197678	318	6.61143e-164	PREDICTED: Anser cygnoides domesticus uncharacterized LOC106046599 (LOC106046599), mRNA	--	--	--	--	--	--	--	--	--	--	--	--	--	--	--	--	--	--
Cluster-15146.0	27	1.15	16	0.73	17	0.72	28	1.18	20	0.84	17	0.73	1514	--	--	--	--	--	XM_013170604.1	XM_013170604	132	2.4111e-60	PREDICTED: Anser cygnoides domesticus dynamin-2-like (LOC106029339), mRNA	--	--	--	--	--	--	--	--	PF01125	G10 protein	--	--	--	--	GO:0005634	nucleus	--	--
Cluster-15158.0	5	0.48	4	0.43	8	0.78	12	1.15	14	1.37	11	1.1	800	--	--	--	--	--	XM_027466774.1	XM_027466774	631	0	PREDICTED: Anas platyrhynchos protein phosphatase 1 regulatory subunit 3E-like (LOC113844956), transcript variant X1, mRNA	--	--	--	--	--	--	--	--	--	--	--	--	--	--	--	--	--	--
Cluster-15164.0	26	0.89	24	0.87	33	1.12	20	0.67	19	0.64	19	0.65	1827	1201841408	XP_021268438.1	248	6.2e-18	dynein light chain 2, cytoplasmic-like [Numida meleagris]	XM_013173715.1	XM_013173715	359	0	PREDICTED: Anser cygnoides domesticus dynein light chain 1, cytoplasmic (LOC106031351), transcript variant X3, mRNA	K10418	DYNLL	dynein light chain LC8-type	http://www.genome.jp/dbget-bin/www_bget?ko:K10418	O02414	196	9.4e-14	Dynein light chain LC6, flagellar outer arm OS=Heliocidaris crassispina OX=1043166 PE=3 SV=1	PF01221	Dynein light chain type 1	GO:0007017	microtubule-based process	--	--	GO:0030286	dynein complex	KOG3430	Dynein light chain type 1
Cluster-15167.0	11	1.56	5	0.84	13	1.92	34	4.93	28	4.21	18	2.76	613	--	--	--	--	--	LK391415.1	LK391415	238	1.12196e-119	Apteryx australis mantelli genome assembly AptMant0, scaffold scaffold151	--	--	--	--	--	--	--	--	--	--	--	--	--	--	--	--	--	--
Cluster-15178.0	48	1.69	22	0.82	24	0.84	52	1.8	24	0.83	10	0.35	1785	--	--	--	--	--	LK066312.1	LK066312	1098	0	Apteryx australis mantelli genome assembly AptMant0, scaffold scaffold1705	--	--	--	--	--	--	--	--	--	--	--	--	--	--	--	--	--	--
Cluster-15200.0	6	1.06	3	0.65	2	0.37	5	0.92	9	1.73	9	1.76	536	--	--	--	--	--	--	--	--	--	--	--	--	--	--	--	--	--	--	--	--	--	--	--	--	--	--	--	--
Cluster-15224.0	23	1.49	664	47.13	39	2.54	53	3.42	47	3.05	73	4.84	1073	902912084	XP_013044719.1	474	2.3e-44	PREDICTED: C-C motif chemokine 5-like [Anser cygnoides domesticus]	XM_013189265.1	XM_013189265	941	0	PREDICTED: Anser cygnoides domesticus C-C motif chemokine 5-like (LOC106041040), mRNA	K12499	CCL5	C-C motif chemokine 5	http://www.genome.jp/dbget-bin/www_bget?ko:K12499	P30882	287	1.6e-24	C-C motif chemokine 5 OS=Mus musculus OX=10090 GN=Ccl5 PE=1 SV=2	PF00048	Small cytokines (intecrine/chemokine), interleukin-8 like	GO:0006955//GO:0006935//GO:0007165	immune response//chemotaxis//signal transduction	GO:0008009	chemokine activity	GO:0005576	extracellular region	--	--
Cluster-15231.0	2	0.51	1	0.34	3	0.83	3	0.8	3	0.87	3	0.88	443	--	--	--	--	--	--	--	--	--	--	--	--	--	--	--	--	--	--	--	--	--	--	--	--	--	--	--	--
Cluster-15234.0	3	0.57	2	0.47	3	0.6	4.01	0.79	2	0.42	2	0.42	516	1444473179	XP_025912543.1	189	1.2e-11	killer cell lectin-like receptor subfamily F member 1 [Apteryx rowi]	LK071509.1	LK071509	239	2.60301e-120	Apteryx australis mantelli genome assembly AptMant0, scaffold scaffold2996	K10075	KLRF1	killer cell lectin-like receptor subfamily F member 1	http://www.genome.jp/dbget-bin/www_bget?ko:K10075	--	--	--	--	PF05104	Ribosome receptor lysine/proline rich region	GO:0015031	protein transport	--	--	GO:0030176	integral component of endoplasmic reticulum membrane	--	--
Cluster-15249.0	27.29	0.67	67.89	1.77	19.54	0.48	22.3	0.54	24.93	0.6	31.76	0.78	2446	902866910	XP_013032349.1	1427	1.6e-154	PREDICTED: ADP-ribosyl cyclase/cyclic ADP-ribose hydrolase 1, partial [Anser cygnoides domesticus]	XM_013176895.1	XM_013176895	2186	0	PREDICTED: Anser cygnoides domesticus CD38 molecule (CD38), partial mRNA	K18152	BST1, CD157	ADP-ribosyl cyclase 2	http://www.genome.jp/dbget-bin/www_bget?ko:K18152	Q64244	773	1.6e-80	ADP-ribosyl cyclase/cyclic ADP-ribose hydrolase 1 OS=Rattus norvegicus OX=10116 GN=Cd38 PE=1 SV=1	PF10099//PF02267	Anti-sigma-K factor rskA//ADP-ribosyl cyclase	GO:0006769//GO:0046497	nicotinamide metabolic process//nicotinate nucleotide metabolic process	GO:0003953	NAD+ nucleosidase activity	GO:0005886//GO:0016021	plasma membrane//integral component of membrane	--	--
Cluster-15270.1	3	1.07	1	0.53	1	0.4	1	0.39	1	0.44	4	1.77	380	--	--	--	--	--	--	--	--	--	--	--	--	--	--	--	--	--	--	PF06444	NADH dehydrogenase subunit 2 C-terminus	GO:0006120//GO:0006744//GO:0006814//GO:0055114	mitochondrial electron transport, NADH to ubiquinone//ubiquinone biosynthetic process//sodium ion transport//oxidation-reduction process	GO:0008137	NADH dehydrogenase (ubiquinone) activity	--	--	--	--
Cluster-15272.1	4	0.4	3	0.34	10	1.02	13	1.31	6	0.62	9	0.95	774	--	--	--	--	--	LK065402.1	LK065402	182	1.93535e-88	Apteryx australis mantelli genome assembly AptMant0, scaffold scaffold826	--	--	--	--	--	--	--	--	PF03967	Photosynthetic reaction centre, H-chain N-terminal region	GO:0019684//GO:0006118	photosynthesis, light reaction//obsolete electron transport	GO:0045156	electron transporter, transferring electrons within the cyclic electron transport pathway of photosynthesis activity	GO:0030077	plasma membrane light-harvesting complex	--	--
Cluster-15284.0	4	0.32	13	1.16	10	0.81	20	1.6	30	2.43	17	1.41	912	525030455	XP_005062616.1	424	1.2e-38	PREDICTED: proline-rich extensin-like protein EPR1 [Ficedula albicollis]	--	--	--	--	--	--	--	--	--	P24928	256	5.2e-21	DNA-directed RNA polymerase II subunit RPB1 OS=Homo sapiens OX=9606 GN=POLR2A PE=1 SV=2	PF05778	Apolipoprotein CIII (Apo-CIII)	GO:0006869//GO:0042157	lipid transport//lipoprotein metabolic process	GO:0008289	lipid binding	GO:0005576	extracellular region	--	--
Cluster-15293.0	3	0.86	2	0.79	4	1.26	2	0.61	1	0.34	3	1.02	418	--	--	--	--	--	--	--	--	--	--	--	--	--	--	--	--	--	--	--	--	--	--	--	--	--	--	--	--
Cluster-15317.0	4	1.57	1	0.61	2	0.91	3	1.31	5	2.52	1	0.5	365	--	--	--	--	--	--	--	--	--	--	--	--	--	--	--	--	--	--	--	--	--	--	--	--	--	--	--	--
Cluster-15353.0	39	0.72	193	3.73	41	0.75	59	1.07	45	0.81	54	0.99	3191	902935696	XP_013055848.1	2795	0	PREDICTED: potassium voltage-gated channel subfamily C member 4 isoform X1 [Anser cygnoides domesticus]	XM_013200394.1	XM_013200394	3061	0	PREDICTED: Anser cygnoides domesticus potassium channel, voltage gated Shaw related subfamily C, member 4 (KCNC4), transcript variant X1, mRNA	K04890	KCNC4	potassium voltage-gated channel Shaw-related subfamily C member 4	http://www.genome.jp/dbget-bin/www_bget?ko:K04890	Q03721	2115	5e-236	Potassium voltage-gated channel subfamily C member 4 OS=Homo sapiens OX=9606 GN=KCNC4 PE=1 SV=2	PF00520//PF02214	Ion transport protein//BTB/POZ domain	GO:0051260//GO:0006811//GO:0055085	protein homooligomerization//ion transport//transmembrane transport	GO:0005216	ion channel activity	GO:0016020	membrane	KOG3713	Voltage-gated K+ channel KCNB/KCNC
Cluster-15371.0	4	0.58	4	0.69	5	0.76	4	0.6	5	0.77	4	0.63	603	902923473	XP_013050004.1	1096	9.6e-117	PREDICTED: protein eva-1 homolog A isoform X2 [Anser cygnoides domesticus]	XM_013194552.1	XM_013194552	603	0	PREDICTED: Anser cygnoides domesticus eva-1 homolog A (C. elegans) (EVA1A), transcript variant X4, mRNA	--	--	--	--	P58658	432	1.3e-41	Protein eva-1 homolog C OS=Homo sapiens OX=9606 GN=EVA1C PE=2 SV=1	PF02140	Galactose binding lectin domain	--	--	GO:0030246	carbohydrate binding	--	--	KOG4729	Galactoside-binding lectin
Cluster-15393.0	8	0.57	14	1.1	18	1.29	12	0.85	14	1	11	0.8	999	1003791126	XP_015720900.1	1270	1.1e-136	PREDICTED: homeobox protein goosecoid isoform X2 [Coturnix japonica]	XM_027459131.1	XM_027459131	892	0	PREDICTED: Anas platyrhynchos goosecoid homeobox (GSC), transcript variant X1, mRNA	K09324	GSC	homeobox protein goosecoid	http://www.genome.jp/dbget-bin/www_bget?ko:K09324	P53545	1204	6.7e-131	Homeobox protein goosecoid OS=Gallus gallus OX=9031 GN=GSC PE=2 SV=1	PF05920//PF00046	Homeobox KN domain//Homeodomain	GO:0006355	regulation of transcription, DNA-templated	GO:0003677	DNA binding	--	--	KOG0490	Transcription factor, contains HOX domain
Cluster-15409.0	9	0.38	10	0.45	19	0.8	19	0.79	12	0.5	11	0.47	1527	729730738	XP_010561208.1	2276	3.6e-253	PREDICTED: glucokinase isoform X1 [Haliaeetus leucocephalus]	XM_026120813.1	XM_026120813	1190	0	PREDICTED: Dromaius novaehollandiae glucokinase (GCK), transcript variant X1, mRNA	K12407	GCK	glucokinase	http://www.genome.jp/dbget-bin/www_bget?ko:K12407	P35557	2144	1e-239	Hexokinase-4 OS=Homo sapiens OX=9606 GN=GCK PE=1 SV=1	PF03727//PF00349	Hexokinase//Hexokinase	GO:0005975	carbohydrate metabolic process	GO:0016773//GO:0005524	phosphotransferase activity, alcohol group as acceptor//ATP binding	--	--	--	--
Cluster-15467.0	6	0.62	6	0.7	14	1.47	5	0.52	10	1.06	12	1.3	760	--	--	--	--	--	--	--	--	--	--	--	--	--	--	--	--	--	--	--	--	--	--	--	--	--	--	--	--
Cluster-15487.0	3	0.85	4	1.55	4	1.25	2	0.61	3	1	1	0.34	420	--	--	--	--	--	--	--	--	--	--	--	--	--	--	--	--	--	--	PF00832	Ribosomal L39 protein	GO:0006412//GO:0042254	translation//ribosome biogenesis	GO:0003735	structural constituent of ribosome	GO:0005840	ribosome	--	--
Cluster-15528.0	5	0.86	7	1.48	3	0.55	2	0.36	8	1.5	4	0.76	544	--	--	--	--	--	--	--	--	--	--	--	--	--	--	--	--	--	--	--	--	--	--	--	--	--	--	--	--
Cluster-15534.0	9	1.27	12	1.99	21	3.06	10	1.44	11	1.64	11	1.66	617	--	--	--	--	--	--	--	--	--	--	--	--	--	--	--	--	--	--	--	--	--	--	--	--	--	--	--	--
Cluster-15637.0	10.9	0.89	9	0.81	4	0.33	6	0.49	8	0.66	6	0.5	902	--	--	--	--	--	XM_027451148.1	XM_027451148	679	0	PREDICTED: Anas platyrhynchos transmembrane protein 158 (TMEM158), mRNA	--	--	--	--	--	--	--	--	--	--	--	--	--	--	--	--	--	--
Cluster-15644.0	4	1.34	1	0.49	3	1.13	3	1.09	1	0.41	1	0.41	390	--	--	--	--	--	--	--	--	--	--	--	--	--	--	--	--	--	--	--	--	--	--	--	--	--	--	--	--
Cluster-15662.0	4	0.56	4	0.66	4	0.58	3	0.43	6	0.88	4	0.6	621	--	--	--	--	--	--	--	--	--	--	--	--	--	--	--	--	--	--	--	--	--	--	--	--	--	--	--	--
Cluster-15679.0	3	0.97	9	4.16	11	3.98	11	3.85	15	5.87	35	13.75	396	--	--	--	--	--	--	--	--	--	--	--	--	--	--	--	--	--	--	--	--	--	--	--	--	--	--	--	--
Cluster-15688.0	27	0.96	13	0.49	30	1.06	16	0.56	14	0.49	15	0.54	1763	126330189	XP_001364714.1	1542	5.4e-168	PREDICTED: glycoprotein endo-alpha-1,2-mannosidase-like protein [Monodelphis domestica]	XM_027443738.1	XM_027443738	1477	0	PREDICTED: Anas platyrhynchos mannosidase endo-alpha like (MANEAL), mRNA	--	--	--	--	Q5VSG8	1506	1.1e-165	Glycoprotein endo-alpha-1,2-mannosidase-like protein OS=Homo sapiens OX=9606 GN=MANEAL PE=2 SV=1	PF03659//PF16317	Glycosyl hydrolase family 71//Glycosyl hydrolase family 99	--	--	GO:0016787//GO:0016798	hydrolase activity//hydrolase activity, acting on glycosyl bonds	--	--	--	--
Cluster-15694.0	4	0.31	8	0.69	4	0.31	12	0.93	5	0.39	6	0.48	932	--	--	--	--	--	XR_001210263.1	XR_001210263	932	0	PREDICTED: Anser cygnoides domesticus uncharacterized LOC106041055 (LOC106041055), transcript variant X2, ncRNA	--	--	--	--	--	--	--	--	--	--	--	--	--	--	--	--	--	--
Cluster-15759.0	38	1.5	14	0.59	48	1.88	31	1.21	26	1.01	15	0.6	1616	--	--	--	--	--	XM_005024523.4	XM_005024523	770	0	PREDICTED: Anas platyrhynchos inhibitor of nuclear factor kappa-B kinase-interacting protein (LOC101799125), mRNA	--	--	--	--	--	--	--	--	--	--	--	--	--	--	--	--	--	--
Cluster-15765.0	14	1.04	11	0.9	19	1.42	11	0.81	11	0.82	7	0.53	967	902924573	XP_013050518.1	326	3e-27	PREDICTED: M-phase phosphoprotein 6 [Anser cygnoides domesticus]	XM_013195064.1	XM_013195064	219	6.59511e-109	PREDICTED: Anser cygnoides domesticus M-phase phosphoprotein 6 (MPHOSPH6), mRNA	K12593	MPHOSPH6, MPP6	M-phase phosphoprotein 6, animal type	http://www.genome.jp/dbget-bin/www_bget?ko:K12593	Q99547	132	1.3e-06	M-phase phosphoprotein 6 OS=Homo sapiens OX=9606 GN=MPHOSPH6 PE=1 SV=2	--	--	--	--	--	--	--	--	--	--
Cluster-15770.0	60	2.73	16	0.78	34	1.54	59	2.65	29	1.3	23	1.05	1435	--	--	--	--	--	XR_001859436.1	XR_001859436	119	3.84623e-53	PREDICTED: Corvus brachyrhynchos uncharacterized LOC108444763 (LOC108444763), transcript variant X3, ncRNA	--	--	--	--	--	--	--	--	--	--	--	--	--	--	--	--	--	--
Cluster-15779.0	2	0.6	2	0.84	3	1	3	0.97	6	2.14	8	2.88	409	1067081336	XP_018024437.1	144	1.6e-06	PREDICTED: uncharacterized protein LOC108680176 [Hyalella azteca]	--	--	--	--	--	--	--	--	--	--	--	--	--	PF00299	Squash family serine protease inhibitor	--	--	GO:0004867	serine-type endopeptidase inhibitor activity	--	--	--	--
Cluster-15783.0	6	2.75	9	6.84	10	5.43	5	2.6	6	3.68	9	5.49	345	--	--	--	--	--	--	--	--	--	--	--	--	--	--	--	--	--	--	--	--	--	--	--	--	--	--	--	--
Cluster-15818.1	2	0.56	2	0.76	1	0.31	3	0.89	3	0.98	1	0.33	423	--	--	--	--	--	--	--	--	--	--	--	--	--	--	--	--	--	--	--	--	--	--	--	--	--	--	--	--
Cluster-15839.0	8	2.38	1	0.42	2	0.66	14	4.49	2	0.71	1	0.36	410	--	--	--	--	--	XM_013185385.1	XM_013185385	71	4.99523e-27	PREDICTED: Anser cygnoides domesticus SUMO1/sentrin specific peptidase 7 (SENP7), transcript variant X8, mRNA	--	--	--	--	--	--	--	--	PF02161	Progesterone receptor	GO:0006355//GO:0043401//GO:0007165	regulation of transcription, DNA-templated//steroid hormone mediated signaling pathway//signal transduction	GO:0003707//GO:0003677//GO:0005496	steroid hormone receptor activity//DNA binding//steroid binding	GO:0005634	nucleus	--	--
Cluster-15863.0	26	1.67	20	1.41	17	1.1	6	0.38	11	0.71	5	0.33	1079	--	--	--	--	--	--	--	--	--	--	--	--	--	--	--	--	--	--	--	--	--	--	--	--	--	--	--	--
Cluster-15891.0	12	0.74	6	0.4	11	0.68	10	0.61	10	0.61	8	0.5	1121	--	--	--	--	--	XM_013173087.1	XM_013173087	1096	0	PREDICTED: Anser cygnoides domesticus transmembrane protein 178B (TMEM178B), mRNA	--	--	--	--	--	--	--	--	--	--	--	--	--	--	--	--	--	--
Cluster-15916.0	42.37	1.15	30	0.86	35.16	0.94	60.17	1.6	43.87	1.16	40.16	1.09	2251	1558434705	XP_027570871.1	340	1.6e-28	LARGE xylosyl- and glucuronyltransferase 1 isoform X3 [Pipra filicauda]	XM_027449977.1	XM_027449977	298	1.90075e-152	PREDICTED: Anas platyrhynchos LARGE xylosyl- and glucuronyltransferase 1 (LARGE1), mRNA	--	--	--	--	Q66PG3	188	9.9e-13	LARGE xylosyl- and glucuronyltransferase 1 OS=Gallus gallus OX=9031 GN=LARGE1 PE=2 SV=1	PF01096//PF03007	Transcription factor S-II (TFIIS)//Wax ester synthase-like Acyl-CoA acyltransferase domain	GO:0045017//GO:0046486//GO:0006351//GO:0042967	glycerolipid biosynthetic process//glycerolipid metabolic process//transcription, DNA-templated//obsolete acyl-carrier-protein biosynthetic process	GO:0003676//GO:0004144//GO:0008270	nucleic acid binding//diacylglycerol O-acyltransferase activity//zinc ion binding	--	--	--	--
Cluster-16039.0	26	1.51	9	0.57	16	0.93	12	0.69	12	0.69	7	0.41	1174	--	--	--	--	--	XR_003495133.1	XR_003495133	338	5.68212e-175	PREDICTED: Anas platyrhynchos uncharacterized LOC113842613 (LOC113842613), ncRNA	--	--	--	--	--	--	--	--	--	--	--	--	--	--	--	--	--	--
Cluster-16083.0	27	1.7	62	4.26	72	4.54	32	2	10	0.63	24	1.54	1100	1516450599	ROT82760.1	432	1.7e-39	hypothetical protein C7M84_024072 [Penaeus vannamei]	--	--	--	--	--	K04574	NEFH, NF-H	neurofilament heavy polypeptide	http://www.genome.jp/dbget-bin/www_bget?ko:K04574	O01761	186	8.2e-13	Muscle M-line assembly protein unc-89 OS=Caenorhabditis elegans OX=6239 GN=unc-89 PE=1 SV=3	PF04272	Phospholamban	GO:0006816//GO:0006810	calcium ion transport//transport	GO:0042030//GO:0005246	ATPase inhibitor activity//calcium channel regulator activity	GO:0016020	membrane	--	--
Cluster-16090.0	4	0.62	4	0.75	3	0.49	3	0.48	3	0.5	2	0.34	578	1051224781	XP_017659261.1	244	5.7e-18	PREDICTED: proline-rich protein 2-like, partial [Lepidothrix coronata]	--	--	--	--	--	K04573	NEF3, NF-M	neurofilament medium polypeptide (neurofilament 3)	http://www.genome.jp/dbget-bin/www_bget?ko:K04573	P24639	183	9.6e-13	Annexin A7 OS=Dictyostelium discoideum OX=44689 GN=nxnA PE=1 SV=1	--	--	--	--	--	--	--	--	--	--
Cluster-16095.0	21	0.45	34	0.77	16	0.34	50	1.05	44	0.92	75	1.6	2781	--	--	--	--	--	XR_003499536.1	XR_003499536	1752	0	PREDICTED: Anas platyrhynchos uncharacterized LOC113844734 (LOC113844734), transcript variant X1, ncRNA	--	--	--	--	--	--	--	--	--	--	--	--	--	--	--	--	--	--
Cluster-16100.0	2	0.64	1	0.46	4	1.44	1	0.35	1	0.39	3	1.17	397	--	--	--	--	--	--	--	--	--	--	--	--	--	--	--	--	--	--	--	--	--	--	--	--	--	--	--	--
Cluster-16104.0	16	0.74	19	0.94	18	0.82	38	1.73	31	1.41	16	0.74	1420	--	--	--	--	--	LK068765.1	LK068765	417	0	Apteryx australis mantelli genome assembly AptMant0, scaffold scaffold4192	--	--	--	--	--	--	--	--	PF11803//PF00344	UDP-glucuronate decarboxylase N-terminal//SecY translocase	GO:0009117//GO:0015031//GO:0005985//GO:0005982	nucleotide metabolic process//protein transport//sucrose metabolic process//starch metabolic process	GO:0048040	UDP-glucuronate decarboxylase activity	GO:0016020	membrane	--	--
Cluster-16108.0	59	2.39	41	1.77	109	4.38	21	0.84	28	1.11	39	1.59	1584	--	--	--	--	--	XM_027445449.1	XM_027445449	1281	0	PREDICTED: Anas platyrhynchos elongin BC and polycomb repressive complex 2 associated protein (EPOP), mRNA	--	--	--	--	--	--	--	--	--	--	--	--	--	--	--	--	--	--
Cluster-16133.0	2	0.84	3	2.01	2	0.98	1	0.47	1	0.55	1	0.55	356	--	--	--	--	--	--	--	--	--	--	--	--	--	--	--	--	--	--	--	--	--	--	--	--	--	--	--	--
Cluster-16134.0	5	0.39	8	0.69	7	0.55	9	0.7	10	0.78	5	0.4	935	--	--	--	--	--	--	--	--	--	--	--	--	--	--	--	--	--	--	--	--	--	--	--	--	--	--	--	--
Cluster-16263.2	21	0.43	17	0.37	22	0.45	45	0.91	53	1.06	43	0.88	2876	483515365	EOB02640.1	171	8.3e-09	hypothetical protein Anapl_06956 [Anas platyrhynchos]	XM_013175537.1	XM_013175537	2785	0	PREDICTED: Anser cygnoides domesticus NHS-like 1 (NHSL1), transcript variant X8, mRNA	--	--	--	--	--	--	--	--	--	--	--	--	--	--	--	--	--	--
Cluster-16276.0	44	2.41	51	3.03	47	2.58	35	1.9	34	1.85	40	2.23	1227	--	--	--	--	--	AC192752.2	AC192752	415	0	Gallus gallus BAC clone CH261-99E20 from chromosome z, complete sequence	--	--	--	--	--	--	--	--	--	--	--	--	--	--	--	--	--	--
Cluster-16281.0	2	0.57	2	0.78	2	0.62	2	0.61	2	0.67	1	0.34	420	--	--	--	--	--	--	--	--	--	--	--	--	--	--	--	--	--	--	--	--	--	--	--	--	--	--	--	--
Cluster-16299.0	2	0.61	2	0.85	1	0.34	3	0.98	2	0.72	1	0.36	407	--	--	--	--	--	XR_001210145.1	XR_001210145	401	0	PREDICTED: Anser cygnoides domesticus uncharacterized LOC106040946 (LOC106040946), transcript variant X2, ncRNA	--	--	--	--	--	--	--	--	--	--	--	--	--	--	--	--	--	--
Cluster-16308.1	12	0.9	16	1.32	6	0.45	17	1.27	5	0.38	6	0.46	962	--	--	--	--	--	--	--	--	--	--	--	--	--	--	--	--	--	--	--	--	--	--	--	--	--	--	--	--
Cluster-16341.0	25	1.18	30	1.52	38	1.78	36	1.67	28	1.3	20	0.95	1393	--	--	--	--	--	XR_002399863.2	XR_002399863	1197	0	PREDICTED: Anas platyrhynchos uncharacterized LOC110351864 (LOC110351864), ncRNA	--	--	--	--	--	--	--	--	--	--	--	--	--	--	--	--	--	--
Cluster-16379.0	9	0.63	8	0.61	10	0.7	10	0.69	10	0.7	6	0.43	1014	--	--	--	--	--	XM_013199330.1	XM_013199330	988	0	PREDICTED: Anser cygnoides domesticus fidgetin-like 2 (FIGNL2), mRNA	--	--	--	--	--	--	--	--	--	--	--	--	--	--	--	--	--	--
Cluster-16395.0	41	1.23	18	0.57	40	1.18	28	0.82	17	0.5	30	0.9	2060	--	--	--	--	--	XM_013182655.1	XM_013182655	1836	0	PREDICTED: Anser cygnoides domesticus solute carrier family 5 (sodium/monocarboxylate cotransporter), member 8 (SLC5A8), mRNA	--	--	--	--	--	--	--	--	--	--	--	--	--	--	--	--	--	--
Cluster-16411.0	4	0.45	3	0.39	5	0.58	9	1.03	4	0.47	8	0.95	713	--	--	--	--	--	XR_002045148.2	XR_002045148	260	7.7524e-132	PREDICTED: Corvus cornix cornix uncharacterized LOC109144390 (LOC109144390), ncRNA	--	--	--	--	--	--	--	--	--	--	--	--	--	--	--	--	--	--
Cluster-16416.0	4	1.09	2	0.74	4	1.2	4	1.17	1	0.32	1	0.32	427	--	--	--	--	--	XM_015296469.2	XM_015296469	166	8.08168e-80	PREDICTED: Gallus gallus SRY-box 12 (SOX12), mRNA	--	--	--	--	--	--	--	--	--	--	--	--	--	--	--	--	--	--
Cluster-16459.0	4	0.35	5	0.48	5	0.44	5	0.43	8	0.7	8	0.72	862	--	--	--	--	--	XR_003500386.1	XR_003500386	201	5.9363e-99	PREDICTED: Anas platyrhynchos uncharacterized LOC106016029 (LOC106016029), ncRNA	--	--	--	--	--	--	--	--	--	--	--	--	--	--	--	--	--	--
Cluster-16479.0	16	0.36	15	0.35	22	0.49	25	0.55	14	0.31	24	0.54	2663	--	--	--	--	--	XM_027456469.1	XM_027456469	741	0	PREDICTED: Anas platyrhynchos MON2 homolog, regulator of endosome-to-Golgi trafficking (MON2), mRNA	--	--	--	--	--	--	--	--	--	--	--	--	--	--	--	--	--	--
Cluster-16510.0	5	0.38	13	1.08	5	0.38	5	0.38	6	0.46	10	0.78	955	--	--	--	--	--	LK064915.1	LK064915	175	1.87528e-84	Apteryx australis mantelli genome assembly AptMant0, scaffold scaffold345	--	--	--	--	--	--	--	--	--	--	--	--	--	--	--	--	--	--
Cluster-16522.0	17	0.76	21	1	13	0.58	8	0.35	8	0.35	24	1.08	1458	--	--	--	--	--	LK064612.1	LK064612	447	0	Apteryx australis mantelli genome assembly AptMant0, scaffold scaffold36	--	--	--	--	--	--	--	--	--	--	--	--	--	--	--	--	--	--
Cluster-16523.0	6	0.72	4	0.55	3	0.37	9	1.09	4	0.5	5	0.64	685	--	--	--	--	--	--	--	--	--	--	--	--	--	--	--	--	--	--	--	--	--	--	--	--	--	--	--	--
Cluster-16535.0	7	1.62	18	5.42	13	3.25	15	3.66	36	9.44	35	9.28	463	--	--	--	--	--	XM_027445503.1	XM_027445503	105	7.16452e-46	PREDICTED: Anas platyrhynchos vitamin D receptor (VDR), transcript variant X8, mRNA	--	--	--	--	--	--	--	--	--	--	--	--	--	--	--	--	--	--
Cluster-16540.0	13	0.63	10	0.52	7	0.34	7	0.34	15	0.72	10	0.49	1356	--	--	--	--	--	--	--	--	--	--	--	--	--	--	--	--	--	--	PF01130	CD36 family	--	--	--	--	GO:0016020	membrane	--	--
Cluster-16555.0	12	0.75	44	2.99	25	1.56	17	1.05	14	0.87	15	0.95	1109	1497477902	RMB93072.1	357	8.7e-31	hypothetical protein DUI87_30578 [Hirundo rustica rustica]	--	--	--	--	--	--	--	--	--	Q00725	143	8e-08	Salivary glue protein Sgs-4 OS=Drosophila melanogaster OX=7227 GN=Sgs4 PE=2 SV=1	PF00172	Fungal Zn(2)-Cys(6) binuclear cluster domain	GO:0006355	regulation of transcription, DNA-templated	GO:0000981//GO:0008270	DNA-binding transcription factor activity, RNA polymerase II-specific//zinc ion binding	GO:0005634	nucleus	--	--
Cluster-16589.0	39	1.56	42	1.79	31.07	1.23	20	0.79	28.16	1.11	23.05	0.93	1601	--	--	--	--	--	LK064663.1	LK064663	300	1.03837e-153	Apteryx australis mantelli genome assembly AptMant0, scaffold scaffold28	--	--	--	--	--	--	--	--	--	--	--	--	--	--	--	--	--	--
Cluster-16599.0	36.61	2.02	8.01	0.48	26.25	1.45	21.16	1.16	22	1.21	32.78	1.84	1222	1444476009	XP_025914015.1	1914	2.7e-211	creatine kinase M-type isoform X2 [Apteryx rowi]	XM_026058230.1	XM_026058230	978	0	PREDICTED: Apteryx rowi creatine kinase, M-type (CKM), transcript variant X2, mRNA	K00933	E2.7.3.2	creatine kinase	http://www.genome.jp/dbget-bin/www_bget?ko:K00933	P00565	1912	6.6e-213	Creatine kinase M-type OS=Gallus gallus OX=9031 GN=CKM PE=2 SV=1	PF02807//PF00217	ATP:guanido phosphotransferase, N-terminal domain//ATP:guanido phosphotransferase, C-terminal catalytic domain	--	--	GO:0016301//GO:0016772	kinase activity//transferase activity, transferring phosphorus-containing groups	--	--	KOG3581	Creatine kinases
Cluster-16610.0	74	2.93	54	2.28	60	2.36	39	1.52	71	2.76	33	1.31	1613	902870521	XP_013049066.1	787	1.7e-80	PREDICTED: protein FAM180B [Anser cygnoides domesticus]	XM_013193612.1	XM_013193612	1287	0	PREDICTED: Anser cygnoides domesticus family with sequence similarity 180, member B (FAM180B), mRNA	--	--	--	--	--	--	--	--	PF00507	NADH-ubiquinone/plastoquinone oxidoreductase, chain 3	GO:0006744//GO:0006120//GO:0055114//GO:0006814	ubiquinone biosynthetic process//mitochondrial electron transport, NADH to ubiquinone//oxidation-reduction process//sodium ion transport	GO:0008137	NADH dehydrogenase (ubiquinone) activity	--	--	--	--
Cluster-16659.0	15	0.56	42	1.67	45	1.66	16	0.59	15	0.55	11	0.41	1699	902864956	XP_013045583.1	2244	2.1e-249	PREDICTED: pyridine nucleotide-disulfide oxidoreductase domain-containing protein 2 [Anser cygnoides domesticus]	XM_013190129.1	XM_013190129	1660	0	PREDICTED: Anser cygnoides domesticus pyridine nucleotide-disulphide oxidoreductase domain 2 (PYROXD2), mRNA	--	--	--	--	Q5RAP5	1744	2.8e-193	Pyridine nucleotide-disulfide oxidoreductase domain-containing protein 2 OS=Pongo abelii OX=9601 GN=PYROXD2 PE=2 SV=1	PF00996	GDP dissociation inhibitor	GO:0007264	small GTPase mediated signal transduction	GO:0005092	GDP-dissociation inhibitor activity	--	--	KOG4254	Phytoene desaturase
Cluster-16692.0	28	0.56	17	0.35	22	0.43	73	1.42	47.67	0.92	35	0.69	2987	902927461	XP_013051896.1	3574	0	PREDICTED: LOW QUALITY PROTEIN: probable G-protein coupled receptor 156 [Anser cygnoides domesticus]	XM_013196442.1	XM_013196442	2616	0	PREDICTED: Anser cygnoides domesticus G protein-coupled receptor 156 (GPR156), mRNA	K04617	GPR156, GABABL	gamma-aminobutyric acid type B receptor-like	http://www.genome.jp/dbget-bin/www_bget?ko:K04617	Q8NFN8	1260	6.5e-137	Probable G-protein coupled receptor 156 OS=Homo sapiens OX=9606 GN=GPR156 PE=2 SV=2	PF00003	7 transmembrane sweet-taste receptor of 3 GCPR	GO:0007186	G protein-coupled receptor signaling pathway	GO:0004930	G protein-coupled receptor activity	GO:0016021	integral component of membrane	KOG1055	GABA-B ion channel receptor subunit GABABR1 and related subunits, G-protein coupled receptor superfamily
Cluster-16705.0	8	0.58	4	0.32	12	0.88	7	0.51	7	0.51	9	0.67	984	--	--	--	--	--	--	--	--	--	--	--	--	--	--	--	--	--	--	--	--	--	--	--	--	--	--	--	--
Cluster-16713.0	11	1.21	39	4.91	37	4.17	31	3.44	27	3.07	18	2.09	726	1444481551	XP_025916855.1	765	2.8e-78	beta-1,3-galactosyltransferase 4, partial [Apteryx rowi]	XM_015417434.1	XM_015417434	115	3.18221e-51	PREDICTED: Gekko japonicus Beta-1,3-galactosyltransferase 4 (B3GALT4), mRNA	K00715	B3GALT4	ganglioside galactosyltransferase	http://www.genome.jp/dbget-bin/www_bget?ko:K00715	O96024	437	4.3e-42	Beta-1,3-galactosyltransferase 4 OS=Homo sapiens OX=9606 GN=B3GALT4 PE=1 SV=1	PF01762//PF02434	Galactosyltransferase//Fringe-like	GO:0006486	protein glycosylation	GO:0016757	transferase activity, transferring glycosyl groups	GO:0016020	membrane	--	--
Cluster-16716.0	9	1.19	3	0.47	6	0.82	9	1.21	4	0.56	11	1.56	641	--	--	--	--	--	--	--	--	--	--	--	--	--	--	--	--	--	--	--	--	--	--	--	--	--	--	--	--
Cluster-16751.0	40.31	1.47	36	1.39	26	0.94	31	1.11	14	0.5	26	0.95	1734	1197609903	XP_021140694.1	169	8.6e-09	uncharacterized protein LOC110357483 isoform X2 [Columba livia]	XR_002404022.2	XR_002404022	586	0	PREDICTED: Anas platyrhynchos uncharacterized LOC110353488 (LOC110353488), ncRNA	--	--	--	--	--	--	--	--	--	--	--	--	--	--	--	--	--	--
Cluster-16754.0	2	0.49	1	0.33	3	0.81	2	0.52	2	0.57	2	0.57	448	--	--	--	--	--	--	--	--	--	--	--	--	--	--	--	--	--	--	--	--	--	--	--	--	--	--	--	--
Cluster-16770.0	9	1.98	11	3.1	33	7.78	8	1.84	3	0.74	12	2.99	476	--	--	--	--	--	XM_013178524.1	XM_013178524	473	0	PREDICTED: Anser cygnoides domesticus N-acetyltransferase 8-like (GCN5-related, putative) (NAT8L), mRNA	--	--	--	--	--	--	--	--	--	--	--	--	--	--	--	--	--	--
Cluster-16771.0	8	0.79	4	0.45	8	0.8	12	1.19	9	0.91	10	1.03	783	678110599	KFU87388.1	318	2e-26	hypothetical protein M959_08593, partial [Chaetura pelagica]	--	--	--	--	--	--	--	--	--	--	--	--	--	--	--	--	--	--	--	--	--	--	--
Cluster-16776.0	9	0.79	6	0.59	11	0.98	4	0.35	7	0.63	7	0.64	850	--	--	--	--	--	--	--	--	--	--	--	--	--	--	--	--	--	--	PF08720	Influenza C hemagglutinin stalk	GO:0019064//GO:0007165	fusion of virus membrane with host plasma membrane//signal transduction	GO:0046789	host cell surface receptor binding	GO:0019031//GO:0009986	viral envelope//cell surface	--	--
Cluster-16780.0	32	0.71	23	0.54	23	0.5	46	1	30	0.65	14	0.31	2696	1159649351	OPJ78521.1	2069	6.4e-229	double C2-like domain-containing protein beta [Patagioenas fasciata monilis]	XM_027472492.1	XM_027472492	2305	0	PREDICTED: Anas platyrhynchos double C2 domain beta (DOC2B), mRNA	K19917	DOC2B	double C2-like domain-containing protein beta	http://www.genome.jp/dbget-bin/www_bget?ko:K19917	Q14184	1782	1.7e-197	Double C2-like domain-containing protein beta OS=Homo sapiens OX=9606 GN=DOC2B PE=1 SV=2	--	--	--	--	--	--	--	--	KOG1028	Ca2+-dependent phospholipid-binding protein Synaptotagmin, required for synaptic vesicle and secretory granule exocytosis
Cluster-16800.0	11	1.05	9	0.97	14	1.36	9	0.86	7	0.68	6	0.6	803	--	--	--	--	--	LK066207.1	LK066207	500	0	Apteryx australis mantelli genome assembly AptMant0, scaffold scaffold1539	--	--	--	--	--	--	--	--	--	--	--	--	--	--	--	--	--	--
Cluster-16805.0	2	0.37	6	1.38	5	0.99	3	0.58	2	0.41	4	0.83	521	--	--	--	--	--	LK064633.1	LK064633	134	6.15357e-62	Apteryx australis mantelli genome assembly AptMant0, scaffold scaffold4	--	--	--	--	--	--	--	--	--	--	--	--	--	--	--	--	--	--
Cluster-16827.0	15	0.5	14	0.5	34	1.12	60	1.97	89	2.91	36	1.2	1870	1540443633	XP_027316893.1	2336	4.9e-260	metalloreductase STEAP3 isoform X2 [Anas platyrhynchos]	XM_013186474.1	XM_013186474	1759	0	PREDICTED: Anser cygnoides domesticus STEAP family member 3, metalloreductase (STEAP3), transcript variant X3, mRNA	K10142	STEAP3, TSAP6	metalloreductase STEAP3	http://www.genome.jp/dbget-bin/www_bget?ko:K10142	Q8CI59	1655	6.4e-183	Metalloreductase STEAP3 OS=Mus musculus OX=10090 GN=Steap3 PE=1 SV=1	PF03446//PF02826	NAD binding domain of 6-phosphogluconate dehydrogenase//D-isomer specific 2-hydroxyacid dehydrogenase, NAD binding domain	GO:0055114	oxidation-reduction process	GO:0051287//GO:0050661	NAD binding//NADP binding	--	--	--	--
Cluster-16847.0	11	0.32	13	0.4	25	0.71	17	0.48	20	0.56	16	0.46	2129	--	--	--	--	--	XM_027451599.1	XM_027451599	117	7.4418e-52	PREDICTED: Anas platyrhynchos eukaryotic translation elongation factor 1 epsilon 1 (EEF1E1), mRNA	--	--	--	--	--	--	--	--	--	--	--	--	--	--	--	--	--	--
Cluster-16865.0	44	1.36	35	1.15	25	0.77	24	0.73	13	0.39	24	0.74	1997	--	--	--	--	--	LK391417.1	LK391417	950	0	Apteryx australis mantelli genome assembly AptMant0, scaffold scaffold100	--	--	--	--	--	--	--	--	--	--	--	--	--	--	--	--	--	--
Cluster-16937.1	56	1.44	27	0.73	13	0.33	70	1.76	17	0.43	28	0.72	2360	719795289	XP_010224603.1	3784	0	PREDICTED: VPS10 domain-containing receptor SorCS3, partial [Tinamus guttatus]	XM_013174533.1	XM_013174533	2342	0	PREDICTED: Anser cygnoides domesticus sortilin-related VPS10 domain containing receptor 3 (SORCS3), transcript variant X8, mRNA	--	--	--	--	Q9UPU3	3473	0	VPS10 domain-containing receptor SorCS3 OS=Homo sapiens OX=9606 GN=SORCS3 PE=2 SV=2	PF02038//PF07127	ATP1G1/PLM/MAT8 family//Late nodulin protein	GO:0043269//GO:0009878	regulation of ion transport//nodule morphogenesis	GO:0099106//GO:0046872	ion channel regulator activity//metal ion binding	GO:0016020	membrane	KOG3511	Sortilin and related receptors
Cluster-16985.0	82	4.14	80	4.35	37	1.86	147	7.33	39	1.95	19	0.97	1315	902895995	XP_013037294.1	1496	8.7e-163	PREDICTED: protein FAM169B isoform X2 [Anser cygnoides domesticus]	XM_013181840.1	XM_013181840	1266	0	PREDICTED: Anser cygnoides domesticus family with sequence similarity 169, member B (FAM169B), transcript variant X4, mRNA	--	--	--	--	Q8CHT6	781	1e-81	Protein FAM169B OS=Mus musculus OX=10090 GN=Fam169b PE=2 SV=1	PF13673//PF00583//PF13508	Acetyltransferase (GNAT) domain//Acetyltransferase (GNAT) family//Acetyltransferase (GNAT) domain	GO:0042967	obsolete acyl-carrier-protein biosynthetic process	GO:0008080	N-acetyltransferase activity	--	--	--	--
Cluster-17043.1	6	0.51	8	0.77	6	0.52	5	0.43	5	0.44	4	0.36	868	--	--	--	--	--	XR_003071927.1	XR_003071927	163	7.95674e-78	PREDICTED: Gallus gallus uncharacterized LOC107055205 (LOC107055205), ncRNA	--	--	--	--	--	--	--	--	PF05924	SAMP Motif	GO:0016055	Wnt signaling pathway	GO:0008013	beta-catenin binding	GO:0016342	catenin complex	--	--
Cluster-17056.0	74	0.67	51	0.48	70	0.62	74	0.65	74	0.65	97	0.87	6270	902892574	XP_013035648.1	3643	0	PREDICTED: ephrin type-A receptor 7 isoform X3 [Anser cygnoides domesticus]	XM_013180194.1	XM_013180194	6270	0	PREDICTED: Anser cygnoides domesticus EPH receptor A7 (EPHA7), transcript variant X3, mRNA	K05108	EPHA7, EHK3, HEK11	EphA7	http://www.genome.jp/dbget-bin/www_bget?ko:K05108	O42422	3642	0	Ephrin type-A receptor 7 OS=Gallus gallus OX=9031 GN=EPHA7 PE=2 SV=1	PF07714//PF01108//PF07647//PF00041//PF00536//PF00069//PF16656	Protein tyrosine and serine/threonine kinase//Tissue factor//SAM domain (Sterile alpha motif)//Fibronectin type III domain//SAM domain (Sterile alpha motif)//Protein kinase domain//Purple acid Phosphatase, N-terminal domain	GO:0019497//GO:0006771//GO:0006468	hexachlorocyclohexane metabolic process//riboflavin metabolic process//protein phosphorylation	GO:0005515//GO:0005524//GO:0003993//GO:0046872//GO:0004672	protein binding//ATP binding//acid phosphatase activity//metal ion binding//protein kinase activity	--	--	--	--
Cluster-17093.0	16	0.66	63	2.77	75	3.07	31	1.26	42	1.7	59	2.45	1559	--	--	--	--	--	--	--	--	--	--	--	--	--	--	--	--	--	--	--	--	--	--	--	--	--	--	--	--
Cluster-17125.0	20	1.01	23	1.25	23	1.16	19	0.95	7	0.35	11	0.56	1315	--	--	--	--	--	LK064699.1	LK064699	204	1.97399e-100	Apteryx australis mantelli genome assembly AptMant0, scaffold scaffold116	--	--	--	--	--	--	--	--	--	--	--	--	--	--	--	--	--	--
Cluster-17151.0	16	0.77	11	0.57	16	0.76	16	0.76	9	0.43	12	0.58	1371	1340982138	XP_023791042.1	1490	4.5e-162	meiotic recombination protein DMC1/LIM15 homolog isoform X3 [Cyanistes caeruleus]	XM_013181100.1	XM_013181100	1259	0	PREDICTED: Anser cygnoides domesticus DNA meiotic recombinase 1 (DMC1), transcript variant X8, mRNA	K10872	DMC1	meiotic recombination protein DMC1	http://www.genome.jp/dbget-bin/www_bget?ko:K10872	Q61880	1344	5.4e-147	Meiotic recombination protein DMC1/LIM15 homolog OS=Mus musculus OX=10090 GN=Dmc1 PE=1 SV=1	PF00154//PF03796	recA bacterial DNA recombination protein//DnaB-like helicase C terminal domain	GO:0006281//GO:0006260	DNA repair//DNA replication	GO:0003678//GO:0003697//GO:0005524	DNA helicase activity//single-stranded DNA binding//ATP binding	GO:0005657	replication fork	KOG1433	DNA repair protein RAD51/RHP55
Cluster-17159.0	6	2.13	1	0.53	2	0.81	1	0.39	3	1.33	1	0.44	380	1444717932	XP_025951700.1	545	4.7e-53	adhesion G protein-coupled receptor B3 isoform X1 [Dromaius novaehollandiae]	XM_027455043.1	XM_027455043	371	0	PREDICTED: Anas platyrhynchos adhesion G protein-coupled receptor B3 (ADGRB3), transcript variant X2, mRNA	K04598	BAI3	brain-specific angiogenesis inhibitor 3	http://www.genome.jp/dbget-bin/www_bget?ko:K04598	O60242	538	4.3e-54	Adhesion G protein-coupled receptor B3 OS=Homo sapiens OX=9606 GN=ADGRB3 PE=1 SV=2	--	--	--	--	--	--	--	--	--	--
Cluster-17160.0	5	1.03	5.39	1.4	13	2.85	10	2.15	4	0.91	7	1.62	493	1537944686	XP_027294469.1	146	1.1e-06	basic salivary proline-rich protein 1-like [Cricetulus griseus]	--	--	--	--	--	--	--	--	--	Q9FLQ7	178	3.1e-12	Formin-like protein 20 OS=Arabidopsis thaliana OX=3702 GN=FH20 PE=2 SV=3	--	--	--	--	--	--	--	--	--	--
Cluster-17172.0	21	0.78	8	0.32	12	0.44	18	0.66	13	0.47	15	0.56	1709	--	--	--	--	--	XR_001211148.1	XR_001211148	1302	0	PREDICTED: Anser cygnoides domesticus uncharacterized LOC106042488 (LOC106042488), transcript variant X2, ncRNA	--	--	--	--	--	--	--	--	--	--	--	--	--	--	--	--	--	--
Cluster-17179.0	15	1.24	9	0.83	25	2.1	12	1	4	0.34	12	1.03	889	676582998	KFO72626.1	284	2e-22	hypothetical protein N303_09761, partial [Cuculus canorus]	--	--	--	--	--	--	--	--	--	--	--	--	--	--	--	--	--	--	--	--	--	--	--
Cluster-17206.0	3	1.31	5	3.54	8	4.1	1	0.49	5	2.88	4	2.3	351	--	--	--	--	--	--	--	--	--	--	--	--	--	--	--	--	--	--	--	--	--	--	--	--	--	--	--	--
Cluster-17216.0	6	0.54	4	0.41	5	0.46	5	0.45	9	0.83	15	1.41	833	--	--	--	--	--	LK065093.1	LK065093	146	2.14963e-68	Apteryx australis mantelli genome assembly AptMant0, scaffold scaffold524	--	--	--	--	--	--	--	--	PF01738	Dienelactone hydrolase family	--	--	GO:0016787	hydrolase activity	--	--	--	--
Cluster-17239.0	57	1.83	61	2.08	43	1.37	31	0.98	24	0.76	35	1.13	1931	902898892	XP_013038578.1	1645	6.7e-180	PREDICTED: potassium channel subfamily K member 16-like isoform X1 [Anser cygnoides domesticus]	XM_013183124.1	XM_013183124	1714	0	PREDICTED: Anser cygnoides domesticus potassium channel subfamily K member 16-like (LOC106037284), transcript variant X1, mRNA	--	--	--	--	Q96T55	492	4.7e-48	Potassium channel subfamily K member 16 OS=Homo sapiens OX=9606 GN=KCNK16 PE=1 SV=1	PF01219//PF00060	Prokaryotic diacylglycerol kinase//Ligand-gated ion channel	GO:0006811//GO:0008654	ion transport//phospholipid biosynthetic process	GO:0015276//GO:0016301	ligand-gated ion channel activity//kinase activity	GO:0016020	membrane	--	--
Cluster-17262.0	17	0.32	21	0.42	32	0.6	42	0.78	25	0.46	78	1.47	3119	--	--	--	--	--	LK391417.1	LK391417	1539	0	Apteryx australis mantelli genome assembly AptMant0, scaffold scaffold100	--	--	--	--	--	--	--	--	--	--	--	--	--	--	--	--	--	--
Cluster-17266.0	8	1.38	3	0.63	3	0.54	20	3.56	16	2.99	41	7.77	545	--	--	--	--	--	--	--	--	--	--	--	--	--	--	--	--	--	--	--	--	--	--	--	--	--	--	--	--
Cluster-17272.0	10	0.75	4	0.33	8	0.6	10	0.75	6	0.45	11	0.85	961	--	--	--	--	--	LK074553.1	LK074553	116	1.18524e-51	Apteryx australis mantelli genome assembly AptMant0, scaffold scaffold3538	--	--	--	--	--	--	--	--	--	--	--	--	--	--	--	--	--	--
Cluster-17324.0	10	0.76	4	0.34	5	0.39	8	0.61	10	0.77	9	0.71	945	--	--	--	--	--	--	--	--	--	--	--	--	--	--	--	--	--	--	PF06357	Omega-atracotoxin	GO:0009405//GO:0006810//GO:0006952	pathogenesis//transport//defense response	GO:0019855	calcium channel inhibitor activity	GO:0005576	extracellular region	--	--
Cluster-17396.0	12	0.57	7	0.36	10	0.47	31	1.45	46	2.15	11	0.53	1388	--	--	--	--	--	LK064682.1	LK064682	383	0	Apteryx australis mantelli genome assembly AptMant0, scaffold scaffold103	--	--	--	--	--	--	--	--	--	--	--	--	--	--	--	--	--	--
Cluster-17429.0	12	0.73	15	0.99	14	0.85	13	0.78	7	0.42	5	0.31	1132	--	--	--	--	--	XR_001204875.1	XR_001204875	301	2.02486e-154	PREDICTED: Anser cygnoides domesticus uncharacterized LOC106032457 (LOC106032457), transcript variant X2, ncRNA	--	--	--	--	--	--	--	--	PF03811	InsA N-terminal domain	GO:0006313	transposition, DNA-mediated	--	--	--	--	--	--
Cluster-17461.0	5	1.08	2	0.55	3	0.69	2	0.45	4	0.96	4	0.98	481	--	--	--	--	--	--	--	--	--	--	--	--	--	--	--	--	--	--	--	--	--	--	--	--	--	--	--	--
Cluster-17481.0	121	2.4	26	0.54	30	0.59	110	2.13	44	0.85	22	0.43	2994	902892900	XP_013035811.1	4163	0	PREDICTED: uncharacterized protein C3orf67 homolog isoform X1 [Anser cygnoides domesticus]	XR_001206800.1	XR_001206800	2976	0	PREDICTED: Anser cygnoides domesticus chromosome unknown open reading frame, human C3orf67 (LOC106035495), transcript variant X2, misc_RNA	--	--	--	--	Q95JY0	1432	7.4e-157	Uncharacterized protein C3orf67 homolog OS=Macaca fascicularis OX=9541 GN=QtsA-12457 PE=2 SV=1	PF08536	Whirly transcription factor	GO:0006355//GO:0006952	regulation of transcription, DNA-templated//defense response	GO:0003697	single-stranded DNA binding	--	--	--	--
Cluster-17483.0	3	1.46	3	2.49	1	0.58	1	0.56	1	0.66	1	0.66	338	--	--	--	--	--	--	--	--	--	--	--	--	--	--	--	--	--	--	--	--	--	--	--	--	--	--	--	--
Cluster-17531.1	8	0.89	5	0.64	3	0.34	4	0.45	9	1.03	11	1.29	722	--	--	--	--	--	--	--	--	--	--	--	--	--	--	--	--	--	--	PF05502	Dynactin p62 family	--	--	--	--	GO:0005869	dynactin complex	--	--
Cluster-17601.0	28	1.02	32	1.24	29	1.05	17	0.61	11	0.39	12	0.44	1733	--	--	--	--	--	--	--	--	--	--	--	--	--	--	--	--	--	--	PF03122	Herpes virus major capsid protein	--	--	GO:0005198	structural molecule activity	GO:0019028	viral capsid	--	--
Cluster-17613.0	37	5.81	9	1.7	14	2.3	15.27	2.46	18	3.03	12	2.05	576	1051114072	XP_017667968.1	327	1.4e-27	PREDICTED: ufm1-specific protease 2 [Lepidothrix coronata]	XM_013179800.1	XM_013179800	257	2.88525e-130	PREDICTED: Anser cygnoides domesticus ankyrin repeat domain 37 (ANKRD37), transcript variant X2, mRNA	K01376	UFSP2	UFM1-specific protease 2	http://www.genome.jp/dbget-bin/www_bget?ko:K01376	Q5ZIF3	297	5.8e-26	Ufm1-specific protease 2 OS=Gallus gallus OX=9031 GN=UFSP2 PE=2 SV=1	--	--	--	--	--	--	--	--	KOG2433	Uncharacterized conserved protein
Cluster-17622.0	2	0.44	8	2.26	7	1.66	11	2.54	12	2.97	16	4.01	475	--	--	--	--	--	--	--	--	--	--	--	--	--	--	--	--	--	--	PF06305//PF00999	Lipopolysaccharide assembly protein A domain//Sodium/hydrogen exchanger family	GO:0006885//GO:0055085//GO:0006812	regulation of pH//transmembrane transport//cation transport	GO:0015299	solute:proton antiporter activity	GO:0016021//GO:0005887	integral component of membrane//integral component of plasma membrane	--	--
Cluster-17641.0	6	0.49	4	0.37	7	0.58	9	0.74	17	1.42	8	0.68	895	--	--	--	--	--	--	--	--	--	--	--	--	--	--	--	--	--	--	--	--	--	--	--	--	--	--	--	--
Cluster-17665.0	2	0.38	2	0.47	6	1.2	3	0.59	2	0.41	5	1.05	518	930656134	KPI98460.1	144	2e-06	Kelch-like protein diablo [Papilio xuthus]	--	--	--	--	--	--	--	--	--	--	--	--	--	--	--	--	--	--	--	--	--	--	--
Cluster-17683.0	12	1.03	53	5.08	63	5.47	32	2.75	50	4.36	76	6.76	867	1201816158	XP_021238382.1	575	3.6e-56	cytochrome b5 domain-containing protein 1 [Numida meleagris]	--	--	--	--	--	--	--	--	--	Q567I9	494	1.2e-48	Cytochrome b5 domain-containing protein 1 OS=Danio rerio OX=7955 GN=cyb5d1 PE=2 SV=1	--	--	--	--	--	--	--	--	--	--
Cluster-17693.0	20	1.56	28	2.42	34	2.68	9	0.7	8	0.63	11	0.89	931	--	--	--	--	--	--	--	--	--	--	--	--	--	--	--	--	--	--	--	--	--	--	--	--	--	--	--	--
Cluster-17746.0	7	0.43	8	0.53	10	0.61	9	0.54	7	0.43	13	0.81	1127	--	--	--	--	--	--	--	--	--	--	--	--	--	--	--	--	--	--	--	--	--	--	--	--	--	--	--	--
Cluster-17757.0	8	1.02	10	1.49	7	0.92	8	1.04	5	0.67	5	0.68	656	701368011	XP_009962588.1	255	3.4e-19	PREDICTED: nuclear receptor subfamily 2 group C member 1, partial [Tyto alba]	LK391419.1	LK391419	157	1.28452e-74	Apteryx australis mantelli genome assembly AptMant0, scaffold scaffold27	K08543	NR2C1, TR2	testicular receptor 2	http://www.genome.jp/dbget-bin/www_bget?ko:K08543	Q95K90	217	1.2e-16	Nuclear receptor subfamily 2 group C member 1 OS=Macaca fascicularis OX=9541 GN=NR2C1 PE=2 SV=1	PF03341	Poxvirus mRNA capping enzyme, small subunit	GO:0006370//GO:0009451	7-methylguanosine mRNA capping//RNA modification	GO:0004482	mRNA (guanine-N7-)-methyltransferase activity	--	--	--	--
Cluster-17799.0	3	0.7	14	4.21	17	4.25	32	7.81	28	7.35	37	9.81	463	--	--	--	--	--	XR_003499756.1	XR_003499756	152	5.34602e-72	PREDICTED: Anas platyrhynchos uncharacterized LOC113844816 (LOC113844816), transcript variant X1, ncRNA	--	--	--	--	--	--	--	--	PF00257	Dehydrin	GO:0009415	response to water	--	--	--	--	--	--
Cluster-17821.0	21	0.61	27	0.82	21	0.6	21	0.59	21	0.59	25	0.72	2128	--	--	--	--	--	XM_014871568.1	XM_014871568	334	1.74516e-172	PREDICTED: Sturnus vulgaris SUMO1/sentrin specific peptidase 5 (SENP5), transcript variant X2, mRNA	--	--	--	--	--	--	--	--	--	--	--	--	--	--	--	--	--	--
Cluster-17830.0	7	0.4	12	0.74	10	0.57	8	0.45	15	0.85	13	0.76	1187	1540396790	XP_027325249.1	957	2.5e-100	pentraxin-4 [Anas platyrhynchos]	XM_013176799.1	XM_013176799	656	0	PREDICTED: Anser cygnoides domesticus pentraxin 4, long (PTX4), mRNA	--	--	--	--	Q96A99	616	1.2e-62	Pentraxin-4 OS=Homo sapiens OX=9606 GN=PTX4 PE=2 SV=2	--	--	--	--	--	--	--	--	--	--
Cluster-17859.0	7	0.37	6	0.34	8	0.42	10	0.52	8	0.42	18	0.96	1270	1540441988	XP_027316274.1	2096	2.2e-232	beta-1 adrenergic receptor [Anas platyrhynchos]	XM_027460473.1	XM_027460473	1195	0	PREDICTED: Anas platyrhynchos adrenoceptor beta 1 (ADRB1), mRNA	K04141	ADRB1	adrenergic receptor beta-1	http://www.genome.jp/dbget-bin/www_bget?ko:K04141	P07700	1864	2.5e-207	Beta-1 adrenergic receptor OS=Meleagris gallopavo OX=9103 GN=ADRB1 PE=1 SV=1	PF00001//PF13853	7 transmembrane receptor (rhodopsin family)//Olfactory receptor	GO:0007608//GO:0007187//GO:0007186	sensory perception of smell//G protein-coupled receptor signaling pathway, coupled to cyclic nucleotide second messenger//G protein-coupled receptor signaling pathway	GO:0004984//GO:0004930	olfactory receptor activity//G protein-coupled receptor activity	GO:0016021	integral component of membrane	--	--
Cluster-17872.1	9	0.92	7	0.81	5	0.52	4	0.41	7	0.73	4	0.43	766	--	--	--	--	--	AC160141.2	AC160141	46	7.65635e-13	Gallus gallus BAC clone CH261-182D6 from chromosome unknown, complete sequence	--	--	--	--	--	--	--	--	--	--	--	--	--	--	--	--	--	--
Cluster-17898.0	66	1.65	51	1.35	39	0.96	30	0.74	19	0.46	23	0.57	2415	1201883533	XP_021251910.1	185	1.7e-10	glutamate receptor ionotropic, delta-2 [Numida meleagris]	XM_027456333.1	XM_027456333	2181	0	PREDICTED: Anas platyrhynchos glutamate ionotropic receptor delta type subunit 2 (GRID2), transcript variant X5, mRNA	K05207	GRID2	glutamate receptor delta-2 subunit	http://www.genome.jp/dbget-bin/www_bget?ko:K05207	O43424	182	5.3e-12	Glutamate receptor ionotropic, delta-2 OS=Homo sapiens OX=9606 GN=GRID2 PE=1 SV=2	PF02209	Villin headpiece domain	GO:0007010	cytoskeleton organization	GO:0003779	actin binding	--	--	--	--
Cluster-17908.0	5	0.45	6	0.61	13	1.19	10	0.9	11	1.01	8	0.75	837	1540442304	XP_027316396.1	1331	7.5e-144	elongation of very long chain fatty acids protein 6 isoform X1 [Anas platyrhynchos]	XM_027460597.1	XM_027460597	699	0	PREDICTED: Anas platyrhynchos elongation of very long chain fatty acids protein 6 (LOC101800182), transcript variant X3, mRNA	K10203	ELOVL6	elongation of very long chain fatty acids protein 6	http://www.genome.jp/dbget-bin/www_bget?ko:K10203	Q5ZJR8	839	1.2e-88	Elongation of very long chain fatty acids protein 6 OS=Gallus gallus OX=9031 GN=ELOVL6 PE=2 SV=1	PF01151	GNS1/SUR4 family	--	--	--	--	GO:0016021	integral component of membrane	KOG3072	Long chain fatty acid elongase
Cluster-17962.0	26	0.83	10	0.34	45	1.42	14	0.44	12	0.37	16	0.51	1943	--	--	--	--	--	XM_013196828.1	XM_013196828	1884	0	PREDICTED: Anser cygnoides domesticus glutamate receptor, ionotropic, delta 2 (Grid2) interacting protein (GRID2IP), mRNA	--	--	--	--	--	--	--	--	--	--	--	--	--	--	--	--	--	--
Cluster-17964.0	53	1.28	51	1.3	26	0.62	176	4.17	65	1.53	18	0.43	2494	1540421339	XP_027301712.1	365	2.3e-31	carbohydrate-responsive element-binding protein isoform X4 [Anas platyrhynchos]	XM_027445914.1	XM_027445914	259	1.00947e-130	PREDICTED: Anas platyrhynchos MLX interacting protein like (MLXIPL), transcript variant X8, mRNA	K09113	MLX	MAX-like protein X	http://www.genome.jp/dbget-bin/www_bget?ko:K09113	Q9NP71	198	7.6e-14	Carbohydrate-responsive element-binding protein OS=Homo sapiens OX=9606 GN=MLXIPL PE=1 SV=1	PF00170//PF06005//PF16331//PF00010//PF00155//PF12191	bZIP transcription factor//Cell division protein ZapB//TolA binding protein trimerisation//Helix-loop-helix DNA-binding domain//Aminotransferase class I and II//Tumour necrosis factor receptor stn_TNFRSF12A_TNFR domain	GO:0009058//GO:0090529//GO:0043065//GO:0043093//GO:0070206//GO:0006355	biosynthetic process//cell septum assembly//positive regulation of apoptotic process//FtsZ-dependent cytokinesis//protein trimerization//regulation of transcription, DNA-templated	GO:0046983//GO:0030170//GO:0003700//GO:0005515	protein dimerization activity//pyridoxal phosphate binding//DNA-binding transcription factor activity//protein binding	GO:0005737//GO:0005886//GO:0005667	cytoplasm//plasma membrane//transcription regulator complex	--	--
Cluster-18007.0	15	0.65	7	0.32	23	0.99	28	1.19	12	0.51	25	1.09	1497	--	--	--	--	--	XR_001204120.1	XR_001204120	1468	0	PREDICTED: Anser cygnoides domesticus uncharacterized LOC106031138 (LOC106031138), ncRNA	--	--	--	--	--	--	--	--	PF01304	Gas vesicles protein GVPc repeated domain	GO:0031412	gas vesicle organization	--	--	GO:0031411	gas vesicle	--	--
Cluster-18050.0	1	0.66	3	3.95	5	4.2	7	5.55	4	4.01	5	4.94	307	--	--	--	--	--	--	--	--	--	--	--	--	--	--	--	--	--	--	--	--	--	--	--	--	--	--	--	--
Cluster-18056.0	12	1.42	26	3.54	13	1.58	5	0.6	12	1.47	5	0.63	692	--	--	--	--	--	XR_001207740.1	XR_001207740	686	0	PREDICTED: Anser cygnoides domesticus uncharacterized LOC106036939 (LOC106036939), transcript variant X5, ncRNA	--	--	--	--	--	--	--	--	--	--	--	--	--	--	--	--	--	--
Cluster-18081.0	11	1.11	6	0.69	6	0.62	8	0.82	4	0.42	3	0.32	769	--	--	--	--	--	--	--	--	--	--	--	--	--	--	--	--	--	--	--	--	--	--	--	--	--	--	--	--
Cluster-18086.0	3	0.4	5	0.79	4	0.56	16	2.18	5	0.71	6	0.86	636	678146210	KFV15361.1	176	4.8e-10	hypothetical protein N340_04382, partial [Tauraco erythrolophus]	XR_001186474.3	XR_001186474	66	4.7992e-24	PREDICTED: Anas platyrhynchos uncharacterized LOC106014852 (LOC106014852), ncRNA	K19403	MCPH1	microcephalin	http://www.genome.jp/dbget-bin/www_bget?ko:K19403	--	--	--	--	--	--	--	--	--	--	--	--	--	--
Cluster-18090.1	18	0.79	22	1.03	12	0.52	19	0.82	16	0.69	30	1.33	1479	729746031	XP_010569456.1	258	3.5e-19	PREDICTED: valine--tRNA ligase, mitochondrial, partial [Haliaeetus leucocephalus]	XM_009564059.1	XM_009564059	54	5.39232e-17	PREDICTED: Cuculus canorus uncharacterized LOC104062042 (LOC104062042), partial mRNA	K03006	RPB1, POLR2A	DNA-directed RNA polymerase II subunit RPB1	http://www.genome.jp/dbget-bin/www_bget?ko:K03006	P05143	127	7.7e-06	Proline-rich protein 2 OS=Mus musculus OX=10090 GN=Prp2 PE=2 SV=2	PF08430	Forkhead N-terminal region	--	--	GO:0019904//GO:0008134	protein domain specific binding//transcription factor binding	GO:0005667	transcription regulator complex	--	--
Cluster-18116.0	4	0.5	3	0.43	5	0.64	5	0.63	5	0.65	3	0.4	668	--	--	--	--	--	XM_027654795.1	XM_027654795	51	1.10183e-15	PREDICTED: Corapipo altera NPR3 like, GATOR1 complex subunit (NPRL3), transcript variant X3, mRNA	--	--	--	--	--	--	--	--	--	--	--	--	--	--	--	--	--	--
Cluster-18144.0	24	1.18	6	0.32	18	0.88	16	0.77	8	0.39	14	0.69	1347	--	--	--	--	--	XM_013172464.1	XM_013172464	1338	0	PREDICTED: Anser cygnoides domesticus potassium channel, voltage gated Shab related subfamily B, member 2 (KCNB2), mRNA	--	--	--	--	--	--	--	--	--	--	--	--	--	--	--	--	--	--
Cluster-18151.0	27	1.21	40	1.93	19	0.85	40	1.77	30	1.33	30	1.36	1449	902915054	XP_013046074.1	291	5.1e-23	PREDICTED: interleukin-8-like [Anser cygnoides domesticus]	XM_013190620.1	XM_013190620	834	0	PREDICTED: Anser cygnoides domesticus interleukin-8-like (LOC106041921), mRNA	--	--	--	--	--	--	--	--	PF00048	Small cytokines (intecrine/chemokine), interleukin-8 like	GO:0007165//GO:0006955//GO:0006935	signal transduction//immune response//chemotaxis	GO:0008009	chemokine activity	GO:0005576	extracellular region	--	--
Cluster-18160.0	29	1.32	22	1.08	16	0.73	41	1.84	39	1.75	16	0.74	1432	483517717	EOB04162.1	184	1.3e-10	hypothetical protein Anapl_00150 [Anas platyrhynchos]	--	--	--	--	--	--	--	--	--	--	--	--	--	PF02025	Interleukin 5	GO:0006955//GO:0040007//GO:0008283//GO:0007165	immune response//growth//cell population proliferation//signal transduction	GO:0008083//GO:0005137	growth factor activity//interleukin-5 receptor binding	GO:0005895//GO:0005576	interleukin-5 receptor complex//extracellular region	--	--
Cluster-18202.0	8	1.22	2	0.37	4	0.64	5	0.78	3	0.49	2	0.33	586	--	--	--	--	--	XM_013186997.1	XM_013186997	568	0	PREDICTED: Anser cygnoides domesticus probable acyl-CoA dehydrogenase 6 (LOC106039669), transcript variant X2, mRNA	--	--	--	--	--	--	--	--	--	--	--	--	--	--	--	--	--	--
Cluster-18226.0	16	0.53	10	0.35	29	0.96	20	0.66	10	0.33	12	0.4	1869	--	--	--	--	--	--	--	--	--	--	--	--	--	--	--	--	--	--	PF02508	Rnf-Nqr subunit, membrane protein	--	--	--	--	GO:0016020	membrane	--	--
Cluster-18255.0	6	0.46	4	0.34	4	0.31	5	0.38	6	0.46	4	0.32	943	902883471	XP_013031445.1	1057	5e-112	PREDICTED: LOW QUALITY PROTEIN: protocadherin Fat 2 [Anser cygnoides domesticus]	XM_013175991.1	XM_013175991	585	0	PREDICTED: Anser cygnoides domesticus FAT atypical cadherin 2 (FAT2), mRNA	K16506	FAT1_2_3	protocadherin Fat 1/2/3	http://www.genome.jp/dbget-bin/www_bget?ko:K16506	Q9NYQ8	449	2.2e-43	Protocadherin Fat 2 OS=Homo sapiens OX=9606 GN=FAT2 PE=1 SV=2	--	--	--	--	--	--	--	--	--	--
Cluster-18318.0	4	0.5	5	0.72	11	1.41	5	0.63	3	0.39	8	1.06	668	1497507949	RMC22912.1	288	5.2e-23	hypothetical protein DUI87_00081 [Hirundo rustica rustica]	--	--	--	--	--	--	--	--	--	--	--	--	--	--	--	--	--	--	--	--	--	--	--
Cluster-18362.0	20	0.97	20	1.04	15	0.72	9	0.43	24	1.15	7	0.34	1359	1540375653	XP_027312781.1	1414	2.9e-153	A disintegrin and metalloproteinase with thrombospondin motifs 20 isoform X3 [Anas platyrhynchos]	XM_027456991.1	XM_027456991	823	0	PREDICTED: Anas platyrhynchos ADAM metallopeptidase with thrombospondin type 1 motif 20 (ADAMTS20), transcript variant X6, mRNA	K09609	ADAMTS20	a disintegrin and metalloproteinase with thrombospondin motifs 20	http://www.genome.jp/dbget-bin/www_bget?ko:K09609	P59511	911	8.7e-97	A disintegrin and metalloproteinase with thrombospondin motifs 20 OS=Mus musculus OX=10090 GN=Adamts20 PE=2 SV=2	--	--	--	--	--	--	--	--	--	--
Cluster-18406.0	6	0.66	10	1.26	12	1.35	16	1.77	17	1.93	22	2.55	727	--	--	--	--	--	--	--	--	--	--	--	--	--	--	--	--	--	--	PF03373//PF17095//PF03832	Octapeptide repeat//Spectrin-binding region of Ca2+-Calmodulin//WSK motif	GO:0031175//GO:0007165//GO:0006605	neuron projection development//signal transduction//protein targeting	GO:0030507//GO:0005516//GO:0019865	spectrin binding//calmodulin binding//immunoglobulin binding	GO:0008091//GO:0019814	spectrin//immunoglobulin complex	--	--
Cluster-18437.0	37	1.01	51	1.47	52	1.41	35	0.94	56	1.49	56	1.53	2230	902868937	XP_013041890.1	1143	1.3e-121	PREDICTED: TPA-induced transmembrane protein isoform X1 [Anser cygnoides domesticus]	XM_013186439.1	XM_013186439	1807	0	PREDICTED: Anser cygnoides domesticus chromosome unknown open reading frame, human C3orf52 (LOC106039346), transcript variant X2, mRNA	--	--	--	--	Q5BVD1	255	1.7e-20	TPA-induced transmembrane protein OS=Homo sapiens OX=9606 GN=TTMP PE=1 SV=2	--	--	--	--	--	--	--	--	--	--
Cluster-18451.2	9	0.38	17	0.77	22	0.93	11	0.46	46	1.92	24	1.03	1521	--	--	--	--	--	XM_013187299.1	XM_013187299	1332	0	PREDICTED: Anser cygnoides domesticus tripartite motif containing 29 (TRIM29), transcript variant X8, mRNA	--	--	--	--	--	--	--	--	--	--	--	--	--	--	--	--	--	--
Cluster-18477.0	5	0.73	4	0.69	5	0.76	4	0.59	6	0.93	11	1.73	604	--	--	--	--	--	--	--	--	--	--	--	--	--	--	--	--	--	--	--	--	--	--	--	--	--	--	--	--
Cluster-18508.0	11	0.34	32.03	1.05	19	0.58	28	0.85	29	0.88	39	1.21	1992	1540408072	XP_027307982.1	144	7.8e-06	beta-1,4-galactosyltransferase 6 [Anas platyrhynchos]	XM_027452181.1	XM_027452181	125	2.4838e-56	PREDICTED: Anas platyrhynchos beta-1,4-galactosyltransferase 6 (B4GALT6), mRNA	K07553	B4GALT6	beta-1,4-galactosyltransferase 6	http://www.genome.jp/dbget-bin/www_bget?ko:K07553	--	--	--	--	PF00424	REV protein (anti-repression trans-activator protein)	GO:0006355	regulation of transcription, DNA-templated	GO:0003700	DNA-binding transcription factor activity	GO:0042025//GO:0005667	host cell nucleus//transcription regulator complex	--	--
Cluster-18511.0	3	0.51	4	0.82	3	0.53	3	0.52	6	1.09	3	0.55	552	--	--	--	--	--	--	--	--	--	--	--	--	--	--	--	--	--	--	--	--	--	--	--	--	--	--	--	--
Cluster-18527.0	13	0.54	13	0.58	12	0.5	18	0.74	16	0.66	21	0.89	1538	--	--	--	--	--	LK065247.1	LK065247	183	1.0926e-88	Apteryx australis mantelli genome assembly AptMant0, scaffold scaffold678	--	--	--	--	--	--	--	--	--	--	--	--	--	--	--	--	--	--
Cluster-18554.0	1	0.38	4	2.3	6	2.6	1	0.42	5	2.38	2	0.95	371	--	--	--	--	--	--	--	--	--	--	--	--	--	--	--	--	--	--	--	--	--	--	--	--	--	--	--	--
Cluster-18602.0	7	0.36	11	0.62	9	0.47	20	1.03	15	0.77	30	1.58	1281	678214575	KFV81554.1	169	6.3e-09	Y-box-binding protein 3, partial [Struthio camelus australis]	LK065467.1	LK065467	130	2.63048e-59	Apteryx australis mantelli genome assembly AptMant0, scaffold scaffold650	--	--	--	--	--	--	--	--	--	--	--	--	--	--	--	--	--	--
Cluster-18646.0	2	0.38	8	1.91	9	1.83	3	0.6	5	1.05	14	2.99	513	--	--	--	--	--	--	--	--	--	--	--	--	--	--	--	--	--	--	--	--	--	--	--	--	--	--	--	--
Cluster-18670.0	11	0.54	10	0.52	22	1.07	17	0.82	20	0.96	9	0.44	1354	--	--	--	--	--	XM_027473277.1	XM_027473277	842	0	PREDICTED: Anas platyrhynchos translation initiation factor IF-2-like (LOC113845768), mRNA	--	--	--	--	--	--	--	--	--	--	--	--	--	--	--	--	--	--
Cluster-18717.0	6	0.37	5	0.33	13	0.79	26	1.57	6	0.37	12	0.75	1127	1201836636	XP_021266112.1	625	7.4e-62	uncharacterized protein LOC110405262 isoform X1 [Numida meleagris]	XM_027468156.1	XM_027468156	986	0	PREDICTED: Anas platyrhynchos small integral membrane protein 32 (SMIM32), transcript variant X1, mRNA	--	--	--	--	A0A1B0GUA5	147	2.8e-08	Small integral membrane protein 32 OS=Homo sapiens OX=9606 GN=SMIM32 PE=3 SV=1	--	--	--	--	--	--	--	--	--	--
Cluster-18719.0	14	0.47	28	0.99	21	0.69	30	0.99	40	1.31	11	0.37	1869	971372807	XP_015144850.1	581	1.6e-56	heme-binding protein 1 isoform X2 [Gallus gallus]	XR_002398903.2	XR_002398903	1510	0	PREDICTED: Anas platyrhynchos uncharacterized LOC110351443 (LOC110351443), ncRNA	--	--	--	--	--	--	--	--	PF01608	I/LWEQ domain	--	--	GO:0003779	actin binding	--	--	--	--
Cluster-18757.0	3	0.33	3	0.37	6	0.67	6	0.66	5	0.56	3	0.34	730	--	--	--	--	--	--	--	--	--	--	--	--	--	--	--	--	--	--	--	--	--	--	--	--	--	--	--	--
Cluster-18774.0	4	0.4	11	1.26	14	1.44	5	0.51	6	0.62	6	0.63	772	--	--	--	--	--	--	--	--	--	--	--	--	--	--	--	--	--	--	--	--	--	--	--	--	--	--	--	--
Cluster-18784.0	10	0.68	6	0.45	5	0.34	21	1.42	10	0.68	5	0.35	1035	--	--	--	--	--	XR_001205909.1	XR_001205909	863	0	PREDICTED: Anser cygnoides domesticus uncharacterized LOC106034287 (LOC106034287), transcript variant X2, ncRNA	--	--	--	--	--	--	--	--	--	--	--	--	--	--	--	--	--	--
Cluster-18803.0	10	0.79	4	0.35	5	0.4	10	0.79	6	0.48	6	0.49	924	1561656179	XP_027688188.1	163	2.3e-08	uncharacterized protein LOC114021961 [Chelonia mydas]	XR_001212383.1	XR_001212383	887	0	PREDICTED: Anser cygnoides domesticus uncharacterized LOC106044655 (LOC106044655), ncRNA	--	--	--	--	--	--	--	--	--	--	--	--	--	--	--	--	--	--
Cluster-18810.0	4	0.34	4	0.38	4	0.34	12	1.02	10	0.86	11	0.97	874	--	--	--	--	--	LT841392.1	LT841392	35	1.14461e-06	Plasmodium cynomolgi genome assembly, chromosome: 14	--	--	--	--	--	--	--	--	--	--	--	--	--	--	--	--	--	--
Cluster-18823.0	10	0.83	66	6.09	27.99	2.34	49	4.06	9	0.76	20	1.71	890	--	--	--	--	--	--	--	--	--	--	--	--	--	--	--	--	--	--	PF10775//PF00537	ATP synthase complex subunit h//Scorpion toxin-like domain	GO:0015986//GO:0006810//GO:0009405	ATP synthesis coupled proton transport//transport//pathogenesis	GO:0008200//GO:0019871	ion channel inhibitor activity//sodium channel inhibitor activity	GO:0005576//GO:0000276	extracellular region//mitochondrial proton-transporting ATP synthase complex, coupling factor F(o)	--	--
Cluster-18890.0	20.23	1.82	11	1.11	31.52	2.88	58	5.24	62.98	5.79	45.71	4.29	836	1113785882	XP_019354344.1	317	2.8e-26	PREDICTED: ephrin type-B receptor 4 isoform X1 [Alligator mississippiensis]	--	--	--	--	--	K05113	EPHB4, HTK	Eph receptor B4	http://www.genome.jp/dbget-bin/www_bget?ko:K05113	P54761	262	9.6e-22	Ephrin type-B receptor 4 OS=Mus musculus OX=10090 GN=Ephb4 PE=1 SV=2	PF01404//PF05658	Ephrin receptor ligand binding domain//Head domain of trimeric autotransporter adhesin	GO:0009405	pathogenesis	GO:0005515	protein binding	GO:0019867	outer membrane	--	--
Cluster-18890.1	9	1.22	13	2.06	22	3.08	42.02	5.78	33	4.7	26	3.77	633	--	--	--	--	--	--	--	--	--	--	--	--	--	--	--	--	--	--	PF12300	ATP-dependent RNA helicase RhlB	--	--	GO:0016817	hydrolase activity, acting on acid anhydrides	--	--	--	--
Cluster-18892.0	104	11.99	66	8.76	73	8.64	22	2.57	38	4.55	23	2.81	703	--	--	--	--	--	XM_013200225.1	XM_013200225	695	0	PREDICTED: Anser cygnoides domesticus homeobox B3 (HOXB3), transcript variant X7, mRNA	--	--	--	--	--	--	--	--	--	--	--	--	--	--	--	--	--	--
Cluster-18944.1	19	1.9	34	3.86	12	1.23	11	1.11	19	1.95	10	1.05	775	676727857	KFO92810.1	217	1e-14	hypothetical protein N320_02581, partial [Buceros rhinoceros silvestris]	XR_001211177.1	XR_001211177	757	0	PREDICTED: Anser cygnoides domesticus uncharacterized LOC106042522 (LOC106042522), ncRNA	--	--	--	--	--	--	--	--	--	--	--	--	--	--	--	--	--	--
Cluster-19040.0	7	0.71	3	0.35	4	0.42	8	0.82	8	0.84	3	0.32	765	--	--	--	--	--	XM_005018870.4	XM_005018870	472	0	PREDICTED: Anas platyrhynchos toll-like receptor 2 (TLR-15), mRNA	--	--	--	--	--	--	--	--	--	--	--	--	--	--	--	--	--	--
Cluster-19047.0	13	0.39	12	0.39	12	0.36	21	0.63	11	0.33	13	0.39	2033	--	--	--	--	--	CR338890.1	CR338890	380	0	Gallus gallus finished cDNA, clone ChEST333p7	--	--	--	--	--	--	--	--	--	--	--	--	--	--	--	--	--	--
Cluster-19050.0	97	2.66	24	0.69	23	0.62	159	4.28	46	1.23	14	0.38	2226	--	--	--	--	--	XM_013182427.1	XM_013182427	393	0	PREDICTED: Anser cygnoides domesticus adenylate cyclase activating polypeptide 1 (pituitary) receptor type I (ADCYAP1R1), transcript variant X4, mRNA	--	--	--	--	--	--	--	--	--	--	--	--	--	--	--	--	--	--
Cluster-19068.1	2	0.74	4	2.26	3	1.28	5	2.05	2	0.94	2	0.94	373	--	--	--	--	--	--	--	--	--	--	--	--	--	--	--	--	--	--	PF03955	Adenovirus hexon-associated protein (IX)	--	--	GO:0031423	hexon binding	GO:0019028	viral capsid	--	--
Cluster-19138.0	19	0.77	10	0.43	10	0.4	14	0.56	19	0.75	10	0.41	1587	902902330	XP_013040173.1	218	1.6e-14	PREDICTED: lamin tail domain-containing protein 1 isoform X1 [Anser cygnoides domesticus]	XM_021274799.2	XM_021274799	1306	0	PREDICTED: Anas platyrhynchos lamin tail domain containing 1 (LMNTD1), transcript variant X5, mRNA	--	--	--	--	--	--	--	--	PF02285	Cytochrome oxidase c subunit VIII	GO:0006123	mitochondrial electron transport, cytochrome c to oxygen	GO:0004129	cytochrome-c oxidase activity	GO:0045277	respiratory chain complex IV	--	--
Cluster-19145.0	11	0.36	9	0.31	17	0.55	30	0.97	19	0.61	32	1.05	1894	--	--	--	--	--	--	--	--	--	--	--	--	--	--	--	--	--	--	--	--	--	--	--	--	--	--	--	--
Cluster-19155.0	18	1.55	18	1.74	29	2.54	28	2.42	16	1.4	16	1.43	863	--	--	--	--	--	AC171012.3	AC171012	68	5.10896e-25	Gallus gallus BAC clone CH261-128I7 from chromosome ul, complete sequence	--	--	--	--	--	--	--	--	--	--	--	--	--	--	--	--	--	--
Cluster-19155.2	22	0.87	8	0.34	32	1.25	37	1.44	19	0.74	22	0.87	1618	--	--	--	--	--	XR_001186474.3	XR_001186474	92	4.44228e-38	PREDICTED: Anas platyrhynchos uncharacterized LOC106014852 (LOC106014852), ncRNA	--	--	--	--	--	--	--	--	PF01873	Domain found in IF2B/IF5	GO:0006413//GO:0006446	translational initiation//regulation of translational initiation	GO:0003743	translation initiation factor activity	GO:0005840	ribosome	--	--
Cluster-19158.0	38	2.02	60	3.45	46	2.44	28	1.47	8	0.42	14	0.75	1260	--	--	--	--	--	AC173211.3	AC173211	360	0	Gallus gallus BAC clone CH261-2F13 from chromosome ul, complete sequence	--	--	--	--	--	--	--	--	--	--	--	--	--	--	--	--	--	--
Cluster-19210.0	15	1.19	15	1.32	9	0.72	6	0.47	8	0.64	9	0.74	921	705669731	XP_010114589.1	208	1.4e-13	PREDICTED: apoptosis-inducing factor 2, partial [Chlamydotis macqueenii]	XM_013174498.1	XM_013174498	109	8.82932e-48	PREDICTED: Anser cygnoides domesticus apoptosis-inducing factor, mitochondrion-associated, 2 (AIFM2), partial mRNA	--	--	--	--	B5FXE5	171	3.8e-11	Ferroptosis suppressor protein 1 OS=Taeniopygia guttata OX=59729 GN=AIFM2 PE=2 SV=1	--	--	--	--	--	--	--	--	--	--
Cluster-19246.0	22	1.13	12	0.67	15	0.77	24	1.22	13	0.66	22	1.15	1295	--	--	--	--	--	XR_001207244.1	XR_001207244	1272	0	PREDICTED: Anser cygnoides domesticus uncharacterized LOC106036335 (LOC106036335), ncRNA	--	--	--	--	--	--	--	--	--	--	--	--	--	--	--	--	--	--
Cluster-19281.0	14	0.6	17	0.78	23	0.98	10	0.42	12	0.51	15	0.65	1511	--	--	--	--	--	XR_001211809.1	XR_001211809	1508	0	PREDICTED: Anser cygnoides domesticus uncharacterized LOC106043658 (LOC106043658), transcript variant X3, ncRNA	--	--	--	--	--	--	--	--	--	--	--	--	--	--	--	--	--	--
Cluster-19290.0	4	0.5	3	0.44	4	0.52	7	0.9	6	0.79	15	2.02	662	--	--	--	--	--	--	--	--	--	--	--	--	--	--	--	--	--	--	--	--	--	--	--	--	--	--	--	--
Cluster-19311.0	46	0.82	20	0.37	38	0.67	44	0.77	43	0.74	40	0.71	3303	--	--	--	--	--	AC188604.4	AC188604	265	6.19408e-134	Gallus gallus BAC clone CH261-37M8 from chromosome z, complete sequence	--	--	--	--	--	--	--	--	--	--	--	--	--	--	--	--	--	--
Cluster-19347.0	64	1.03	24	0.4	25	0.4	71	1.12	59	0.92	27	0.43	3634	483502364	EOA95540.1	283	1.1e-21	hypothetical protein Anapl_14531 [Anas platyrhynchos]	XR_001214041.1	XR_001214041	1887	0	PREDICTED: Anser cygnoides domesticus uncharacterized LOC106048033 (LOC106048033), transcript variant X2, ncRNA	--	--	--	--	--	--	--	--	PF04689	DNA binding protein S1FA	GO:0006355	regulation of transcription, DNA-templated	GO:0003677	DNA binding	GO:0005634	nucleus	--	--
Cluster-19357.0	8	0.41	32	1.76	32	1.63	30	1.51	42	2.12	41	2.12	1302	1540438203	XP_027314838.1	743	1.8e-75	ras-related protein Rab-15 [Anas platyrhynchos]	XM_027459037.1	XM_027459037	462	0	PREDICTED: Anas platyrhynchos RAB15, member RAS oncogene family (RAB15), mRNA	K07908	RAB15	Ras-related protein Rab-15	http://www.genome.jp/dbget-bin/www_bget?ko:K07908	P35289	675	1.9e-69	Ras-related protein Rab-15 OS=Rattus norvegicus OX=10116 GN=Rab15 PE=2 SV=1	PF00025//PF03193//PF00009//PF00735//PF04670//PF01926//PF00071//PF02421	ADP-ribosylation factor family//RsgA GTPase//Elongation factor Tu GTP binding domain//Septin//Gtr1/RagA G protein conserved region//50S ribosome-binding GTPase//Ras family//Ferrous iron transport protein B	--	--	GO:0003924//GO:0005525	GTPase activity//GTP binding	--	--	KOG0078	GTP-binding protein SEC4, small G protein superfamily, and related Ras family GTP-binding proteins
Cluster-19384.0	1	0.53	5	4.68	9	5.76	1	0.61	1	0.74	3	2.2	329	--	--	--	--	--	--	--	--	--	--	--	--	--	--	--	--	--	--	--	--	--	--	--	--	--	--	--	--
Cluster-19387.0	17	0.52	24	0.77	21	0.63	27	0.81	37	1.1	52	1.58	2028	--	--	--	--	--	--	--	--	--	--	--	--	--	--	--	--	--	--	--	--	--	--	--	--	--	--	--	--
Cluster-19401.0	9	1.76	5	1.22	3	0.62	4	0.81	2	0.43	5	1.09	507	--	--	--	--	--	--	--	--	--	--	--	--	--	--	--	--	--	--	--	--	--	--	--	--	--	--	--	--
Cluster-19414.0	2	0.49	1	0.32	4	1.05	3	0.77	2	0.55	3	0.84	452	1337282828	POI34000.1	202	3.3e-13	hypothetical protein CIB84_002248, partial [Bambusicola thoracicus]	XM_013196463.1	XM_013196463	118	4.14259e-53	PREDICTED: Anser cygnoides domesticus zinc finger, SWIM-type containing 7 (ZSWIM7), mRNA	--	--	--	--	A4FVI0	131	8e-07	Zinc finger SWIM domain-containing protein 7 OS=Danio rerio OX=7955 GN=zswim7 PE=2 SV=2	--	--	--	--	--	--	--	--	--	--
Cluster-19424.0	4	1.07	1	0.36	4	1.17	2	0.57	4	1.25	1	0.31	431	--	--	--	--	--	XM_027678496.1	XM_027678496	236	9.97936e-119	PREDICTED: Neopelma chrysocephalum teashirt zinc finger homeobox 1 (TSHZ1), transcript variant X2, mRNA	--	--	--	--	--	--	--	--	--	--	--	--	--	--	--	--	--	--
Cluster-19435.0	20	1.17	10	0.63	20	1.17	13	0.75	8	0.46	11	0.65	1169	--	--	--	--	--	GQ254850.1	GQ254850	178	4.96719e-86	Meleagris gallopavo clone BAC 37H15, complete sequence	--	--	--	--	--	--	--	--	--	--	--	--	--	--	--	--	--	--
Cluster-19447.0	66	1.12	79	1.4	47	0.79	27	0.45	21	0.35	50	0.84	3448	483525143	EOB08859.1	4726	0	Down syndrome cell adhesion molecule, partial [Anas platyrhynchos]	XM_013181234.1	XM_013181234	3434	0	PREDICTED: Anser cygnoides domesticus Down syndrome cell adhesion molecule (DSCAM), mRNA	K06767	DSCAM	Down syndrome cell adhesion molecule	http://www.genome.jp/dbget-bin/www_bget?ko:K06767	F1NY98	4715	0	Down syndrome cell adhesion molecule homolog OS=Gallus gallus OX=9031 GN=DSCAM PE=1 SV=3	PF16656//PF08329//PF00041	Purple acid Phosphatase, N-terminal domain//Chitinase A, N-terminal domain//Fibronectin type III domain	GO:0016998//GO:0006771//GO:0019497//GO:0006032	cell wall macromolecule catabolic process//riboflavin metabolic process//hexachlorocyclohexane metabolic process//chitin catabolic process	GO:0003993//GO:0005515//GO:0046872//GO:0004568	acid phosphatase activity//protein binding//metal ion binding//chitinase activity	--	--	--	--
Cluster-19467.0	12	0.69	13	0.81	8	0.46	10	0.57	8	0.46	11	0.64	1185	--	--	--	--	--	XM_013200083.1	XM_013200083	64	1.18697e-22	PREDICTED: Anser cygnoides domesticus guanine nucleotide binding protein (G protein), gamma 7 (GNG7), mRNA	--	--	--	--	--	--	--	--	--	--	--	--	--	--	--	--	--	--
Cluster-19483.0	3	0.91	1	0.43	1	0.34	1	0.33	1	0.36	4	1.46	407	--	--	--	--	--	--	--	--	--	--	--	--	--	--	--	--	--	--	--	--	--	--	--	--	--	--	--	--
Cluster-19486.0	4	0.39	3	0.34	7	0.7	14	1.39	5	0.51	4	0.41	783	--	--	--	--	--	--	--	--	--	--	--	--	--	--	--	--	--	--	--	--	--	--	--	--	--	--	--	--
Cluster-19507.0	7	0.54	7	0.6	5	0.39	8	0.62	5	0.39	4	0.32	934	1540418635	XP_027300526.1	1025	2.5e-108	armadillo repeat-containing protein 12 isoform X2 [Anas platyrhynchos]	XM_027444725.1	XM_027444725	632	0	PREDICTED: Anas platyrhynchos armadillo repeat containing 12 (ARMC12), transcript variant X2, mRNA	--	--	--	--	Q80X86	488	6.7e-48	Armadillo repeat-containing protein 12 OS=Mus musculus OX=10090 GN=Armc12 PE=2 SV=1	PF11698//PF01602	V-ATPase subunit H//Adaptin N terminal region	GO:1902600//GO:0006886//GO:0016192	proton transmembrane transport//intracellular protein transport//vesicle-mediated transport	--	--	GO:0030117//GO:0000221	membrane coat//vacuolar proton-transporting V-type ATPase, V1 domain	--	--
Cluster-19509.0	3	0.47	2	0.38	2	0.33	6	0.97	2	0.34	2	0.34	574	--	--	--	--	--	--	--	--	--	--	--	--	--	--	--	--	--	--	PF12567	Leukocyte receptor CD45	GO:0006470//GO:0050852//GO:0006570	protein dephosphorylation//T cell receptor signaling pathway//tyrosine metabolic process	GO:0004725	protein tyrosine phosphatase activity	--	--	--	--
Cluster-19523.0	10	0.78	10	0.86	6	0.47	7	0.54	6	0.47	9	0.72	932	--	--	--	--	--	LK065216.1	LK065216	103	1.93491e-44	Apteryx australis mantelli genome assembly AptMant0, scaffold scaffold132	--	--	--	--	--	--	--	--	--	--	--	--	--	--	--	--	--	--
Cluster-19536.0	26	1.41	23	1.35	27	1.47	18	0.97	13	0.7	23	1.27	1236	--	--	--	--	--	XM_014965318.1	XM_014965318	780	0	PREDICTED: Calidris pugnax PHD finger protein 20-like 1 (PHF20L1), transcript variant X11, mRNA	--	--	--	--	--	--	--	--	--	--	--	--	--	--	--	--	--	--
Cluster-19547.0	2	0.56	8	3.08	9	2.79	4	1.2	5	1.65	5	1.67	421	--	--	--	--	--	--	--	--	--	--	--	--	--	--	--	--	--	--	--	--	--	--	--	--	--	--	--	--
Cluster-19566.0	46	1.39	16	0.51	66	1.97	37	1.1	28.94	0.85	95	2.86	2046	483499177	EOA94302.1	2297	1.8e-255	Glutamate carboxypeptidase 2, partial [Anas platyrhynchos]	XR_003500169.1	XR_003500169	1368	0	PREDICTED: Anas platyrhynchos glutamate carboxypeptidase 2 (LOC101790444), transcript variant X3, misc_RNA	K14592	FOLH1, GCPII	glutamate carboxypeptidase II (folate hydrolase 1)	http://www.genome.jp/dbget-bin/www_bget?ko:K14592	O77564	1930	9e-215	Glutamate carboxypeptidase 2 OS=Sus scrofa OX=9823 GN=FOLH1 PE=1 SV=1	--	--	--	--	--	--	--	--	KOG2195	Transferrin receptor and related proteins containing the protease-associated (PA) domain
Cluster-19580.0	48	11.41	51.14	15.89	25	6.43	22	5.52	12	3.24	31.01	8.47	457	--	--	--	--	--	LK105299.1	LK105299	148	8.82096e-70	Apteryx australis mantelli genome assembly AptMant0, scaffold scaffold40725	--	--	--	--	--	--	--	--	--	--	--	--	--	--	--	--	--	--
Cluster-19581.0	29	0.94	23	0.79	32	1.03	33	1.05	40	1.27	28	0.91	1920	1344898764	XP_023969031.1	717	2.7e-72	hydroperoxide isomerase ALOXE3-like isoform X1 [Chrysemys picta bellii]	XM_013202237.1	XM_013202237	142	8.48378e-66	PREDICTED: Anser cygnoides domesticus arachidonate 15-lipoxygenase B-like (LOC106049819), partial mRNA	K18684	ALOXE3	hydroperoxy icosatetraenoate dehydratase/isomerase	http://www.genome.jp/dbget-bin/www_bget?ko:K18684	O70582	634	1.6e-64	Arachidonate 12-lipoxygenase, 12R-type OS=Mus musculus OX=10090 GN=Alox12b PE=1 SV=1	PF00305//PF01921	Lipoxygenase//tRNA synthetases class I (K)	GO:0006430//GO:0009085//GO:0055114	lysyl-tRNA aminoacylation//lysine biosynthetic process//oxidation-reduction process	GO:0000166//GO:0046872//GO:0004824//GO:0005524//GO:0016702	nucleotide binding//metal ion binding//lysine-tRNA ligase activity//ATP binding//oxidoreductase activity, acting on single donors with incorporation of molecular oxygen, incorporation of two atoms of oxygen	GO:0005737	cytoplasm	--	--
Cluster-19595.0	3	0.88	1	0.41	2	0.65	1	0.32	1	0.35	3	1.06	412	--	--	--	--	--	LK064685.1	LK064685	97	1.76821e-41	Apteryx australis mantelli genome assembly AptMant0, scaffold scaffold115	--	--	--	--	--	--	--	--	--	--	--	--	--	--	--	--	--	--
Cluster-19599.0	8	0.76	4	0.43	4	0.39	14	1.34	5	0.49	10	0.99	804	--	--	--	--	--	LK064963.1	LK064963	104	4.61295e-45	Apteryx australis mantelli genome assembly AptMant0, scaffold scaffold3	--	--	--	--	--	--	--	--	--	--	--	--	--	--	--	--	--	--
Cluster-19607.0	4	1.08	1	0.36	2	0.59	3	0.86	3	0.94	3	0.95	430	--	--	--	--	--	--	--	--	--	--	--	--	--	--	--	--	--	--	--	--	--	--	--	--	--	--	--	--
Cluster-19608.0	7	1.13	6	1.16	12	2.02	7	1.16	6	1.04	6	1.05	568	440907886	ELR57974.1	193	4.6e-12	S-antigen protein [Bos mutus]	CP026262.1	CP026262	35	7.29219e-07	Scophthalmus maximus chromosome 20	--	--	--	--	--	--	--	--	--	--	--	--	--	--	--	--	--	--
Cluster-19634.0	25	0.6	27	0.69	16	0.38	28	0.66	16	0.38	20	0.48	2500	1443656018	XP_025894453.1	225	4e-15	putative uncharacterized protein CXorf58 homolog [Nothoprocta perdicaria]	XR_001208279.1	XR_001208279	1826	0	PREDICTED: Anser cygnoides domesticus uncharacterized LOC106037815 (LOC106037815), transcript variant X4, ncRNA	--	--	--	--	--	--	--	--	PF02428	Potato type II proteinase inhibitor family	--	--	GO:0004867	serine-type endopeptidase inhibitor activity	--	--	--	--
Cluster-19648.0	7	0.45	5	0.35	11	0.71	21	1.33	9	0.58	9	0.59	1086	--	--	--	--	--	--	--	--	--	--	--	--	--	--	--	--	--	--	--	--	--	--	--	--	--	--	--	--
Cluster-19658.0	11	0.42	12	0.48	26	0.97	18	0.67	9	0.33	17	0.64	1680	--	--	--	--	--	--	--	--	--	--	--	--	--	--	--	--	--	--	--	--	--	--	--	--	--	--	--	--
Cluster-19713.1	53	2.19	18	0.8	39	1.6	43	1.75	28	1.14	35	1.46	1554	--	--	--	--	--	XR_001205651.1	XR_001205651	884	0	PREDICTED: Anser cygnoides domesticus coiled-coil domain containing 73 (CCDC73), transcript variant X18, misc_RNA	--	--	--	--	--	--	--	--	--	--	--	--	--	--	--	--	--	--
Cluster-19738.0	40	0.67	28	0.49	40	0.66	76	1.25	42	0.68	30	0.5	3487	--	--	--	--	--	LK065288.1	LK065288	127	3.38493e-57	Apteryx australis mantelli genome assembly AptMant0, scaffold scaffold716	--	--	--	--	--	--	--	--	--	--	--	--	--	--	--	--	--	--
Cluster-19758.0	80	3.05	11	0.45	87	3.3	101	3.8	58	2.17	30	1.15	1664	1540417691	XP_021125798.2	1595	3.6e-174	apolipoprotein A-IV [Anas platyrhynchos]	XM_021270123.2	XM_021270123	1027	0	PREDICTED: Anas platyrhynchos apolipoprotein A4 (APOA4), mRNA	K08760	APOA4	apolipoprotein A-IV	http://www.genome.jp/dbget-bin/www_bget?ko:K08760	P06727	879	5.4e-93	Apolipoprotein A-IV OS=Homo sapiens OX=9606 GN=APOA4 PE=1 SV=3	PF04632//PF09177//PF04799//PF08702//PF02601//PF02609//PF05957//PF03938//PF07352//PF01442//PF03980//PF08919//PF09769//PF04513//PF05478//PF01025//PF07464	Fusaric acid resistance protein family//Syntaxin 6, N-terminal//fzo-like conserved region//Fibrinogen alpha/beta chain family//Exonuclease VII, large subunit//Exonuclease VII small subunit//DUF883 N-terminal domain//Outer membrane protein (OmpH-like)//Bacteriophage Mu Gam like protein//Apolipoprotein A1/A4/E domain//Nnf1//F-actin binding//Apolipoprotein O//Baculovirus polyhedron envelope protein,…	GO:0006457//GO:0051258//GO:0048193//GO:0006468//GO:0006308//GO:0006869//GO:0042407//GO:0030168//GO:0055085//GO:0042157//GO:0008053//GO:0007165//GO:0042262	protein folding//protein polymerization//Golgi vesicle transport//protein phosphorylation//DNA catabolic process//lipid transport//cristae formation//platelet activation//transmembrane transport//lipoprotein metabolic process//mitochondrial fusion//signal transduction//DNA protection	GO:0005198//GO:0004715//GO:0042803//GO:0043022//GO:0003924//GO:0003690//GO:0008855//GO:0008289//GO:0005524//GO:0005102//GO:0000774//GO:0022857//GO:0051082//GO:0051087	structural molecule activity//non-membrane spanning protein tyrosine kinase activity//protein homodimerization activity//ribosome binding//GTPase activity//double-stranded DNA binding//exodeoxyribonuclease VII activity//lipid binding//ATP binding//signaling receptor binding//adenyl-nucleotide exchange factor activity//transmembrane transporter activity//unfolded protein binding//chaperone binding	GO:0019028//GO:0005577//GO:0061617//GO:0016020//GO:0000818//GO:0005576//GO:0016021//GO:0005886//GO:0009318//GO:0005741//GO:0019031	viral capsid//fibrinogen complex//MICOS complex//membrane//nuclear MIS12/MIND complex//extracellular region//integral component of membrane//plasma membrane//exodeoxyribonuclease VII complex//mitochondrial outer membrane//viral envelope	--	--
Cluster-19762.0	14	1.04	29	2.38	19	1.42	12	0.89	14	1.05	13	1	965	902895505	XP_013037054.1	428	4.4e-39	PREDICTED: UPF0600 protein C5orf51 homolog, partial [Anser cygnoides domesticus]	XM_027446829.1	XM_027446829	295	3.71641e-151	PREDICTED: Anas platyrhynchos chromosome Z C5orf51 homolog (CZH5orf51), partial mRNA	--	--	--	--	A6NDU8	275	3.4e-23	UPF0600 protein C5orf51 OS=Homo sapiens OX=9606 GN=C5orf51 PE=1 SV=1	--	--	--	--	--	--	--	--	--	--
Cluster-19777.0	14	0.44	17	0.57	27	0.85	25	0.78	18	0.56	16	0.51	1959	--	--	--	--	--	XM_013199437.1	XM_013199437	626	0	PREDICTED: Anser cygnoides domesticus regulator of G-protein signaling 8 (RGS8), transcript variant X9, mRNA	--	--	--	--	--	--	--	--	--	--	--	--	--	--	--	--	--	--
Cluster-19787.1	20	1.13	14	0.86	23	1.3	10	0.56	11	0.62	12	0.69	1195	1307734033	PKK19718.1	166	1.3e-08	hypothetical protein A306_00000349 [Columba livia]	XM_013197598.1	XM_013197598	958	0	PREDICTED: Anser cygnoides domesticus junctophilin 3 (JPH3), mRNA	K19530	JPH	junctophilin	http://www.genome.jp/dbget-bin/www_bget?ko:K19530	Q8WXH2	161	7.1e-10	Junctophilin-3 OS=Homo sapiens OX=9606 GN=JPH3 PE=2 SV=2	PF02297	Cytochrome oxidase c subunit VIb	--	--	--	--	GO:0005739	mitochondrion	--	--
Cluster-19805.1	35	2.4	20	1.51	25	1.73	7	0.48	11	0.76	15	1.06	1026	--	--	--	--	--	XM_013188384.1	XM_013188384	1012	0	PREDICTED: Anser cygnoides domesticus pannexin 2 (PANX2), transcript variant X8, mRNA	--	--	--	--	--	--	--	--	PF15208	Rab15 effector	GO:0001881	receptor recycling	--	--	--	--	--	--
Cluster-19831.0	4	1.53	4	2.34	2	0.88	1	0.42	2	0.97	1	0.49	369	1315492356	PKU32451.1	226	4.4e-16	hypothetical protein llap_17245 [Limosa lapponica baueri]	XM_027722033.1	XM_027722033	67	7.44974e-25	PREDICTED: Pipra filicauda staufen double-stranded RNA binding protein 2 (STAU2), transcript variant X4, mRNA	--	--	--	--	--	--	--	--	--	--	--	--	--	--	--	--	--	--
Cluster-19846.0	3	0.46	7.01	1.27	11	1.74	14.99	2.33	5	0.81	3	0.49	588	--	--	--	--	--	--	--	--	--	--	--	--	--	--	--	--	--	--	PF03664	Glycosyl hydrolase family 62	GO:0005975//GO:0009117//GO:0046373	carbohydrate metabolic process//nucleotide metabolic process//L-arabinose metabolic process	GO:0046556	alpha-L-arabinofuranosidase activity	--	--	--	--
Cluster-19851.0	17	1.08	6	0.42	9	0.57	9	0.57	6	0.38	8	0.52	1091	--	--	--	--	--	--	--	--	--	--	--	--	--	--	--	--	--	--	--	--	--	--	--	--	--	--	--	--
Cluster-19869.0	13	1.12	6	0.58	21	1.83	51	4.4	22	1.93	17	1.52	864	--	--	--	--	--	XM_027455466.1	XM_027455466	571	0	PREDICTED: Anas platyrhynchos stathmin 4 (STMN4), transcript variant X3, mRNA	--	--	--	--	--	--	--	--	PF15453	Protein incorporated later into Tight Junctions	--	--	--	--	GO:0005923	bicellular tight junction	--	--
Cluster-19876.0	4	0.51	4	0.6	5	0.66	5	0.65	3	0.4	4	0.55	654	--	--	--	--	--	--	--	--	--	--	--	--	--	--	--	--	--	--	--	--	--	--	--	--	--	--	--	--
Cluster-19892.0	27	1.24	20	0.99	22	1.01	36	1.64	16	0.73	21	0.98	1418	440902533	ELR53316.1	167	1.2e-08	hypothetical protein M91_20998, partial [Bos mutus]	LK064880.1	LK064880	781	0	Apteryx australis mantelli genome assembly AptMant0, scaffold scaffold311	--	--	--	--	--	--	--	--	--	--	--	--	--	--	--	--	--	--
Cluster-19938.0	6	0.46	9	0.77	5	0.39	5	0.38	5	0.39	4	0.32	941	--	--	--	--	--	XR_001212317.1	XR_001212317	941	0	PREDICTED: Anser cygnoides domesticus uncharacterized LOC106044503 (LOC106044503), transcript variant X2, ncRNA	--	--	--	--	--	--	--	--	--	--	--	--	--	--	--	--	--	--
Cluster-19949.0	5	1.78	2	1.06	1	0.4	1	0.39	3	1.33	6	2.66	380	--	--	--	--	--	--	--	--	--	--	--	--	--	--	--	--	--	--	--	--	--	--	--	--	--	--	--	--
Cluster-19955.0	13	1.09	5	0.47	9	0.76	5	0.42	4	0.34	6	0.52	884	--	--	--	--	--	CR523105.1	CR523105	167	4.84619e-80	Gallus gallus finished cDNA, clone ChEST239a19	--	--	--	--	--	--	--	--	--	--	--	--	--	--	--	--	--	--
Cluster-19960.0	23	3.27	33	5.55	25	3.69	7	1.02	5	0.75	3	0.46	613	--	--	--	--	--	LK066792.1	LK066792	48	4.68161e-14	Apteryx australis mantelli genome assembly AptMant0, scaffold scaffold38	--	--	--	--	--	--	--	--	--	--	--	--	--	--	--	--	--	--
Cluster-19985.0	26	1.89	37	2.97	38	2.79	7	0.51	7	0.51	8	0.6	981	--	--	--	--	--	LK391419.1	LK391419	206	1.12811e-101	Apteryx australis mantelli genome assembly AptMant0, scaffold scaffold27	--	--	--	--	--	--	--	--	--	--	--	--	--	--	--	--	--	--
Cluster-20002.0	28	1.51	24	1.4	14	0.75	10	0.53	10	0.54	18	0.99	1245	--	--	--	--	--	--	--	--	--	--	--	--	--	--	--	--	--	--	--	--	--	--	--	--	--	--	--	--
Cluster-20014.0	13	0.66	18	0.99	18	0.91	10	0.5	12	0.61	16	0.83	1305	--	--	--	--	--	LK391415.1	LK391415	556	0	Apteryx australis mantelli genome assembly AptMant0, scaffold scaffold151	--	--	--	--	--	--	--	--	--	--	--	--	--	--	--	--	--	--
Cluster-20023.0	88	1.04	76	0.93	91	1.06	123	1.42	96	1.09	75	0.88	4862	1540419161	XP_027300746.1	5214	0	liprin-alpha-4 isoform X2 [Anas platyrhynchos]	XM_027444945.1	XM_027444945	4471	0	PREDICTED: Anas platyrhynchos PTPRF interacting protein alpha 4 (PPFIA4), transcript variant X4, mRNA	--	--	--	--	O75334	3646	0	Liprin-alpha-2 OS=Homo sapiens OX=9606 GN=PPFIA2 PE=1 SV=2	PF07647//PF00536	SAM domain (Sterile alpha motif)//SAM domain (Sterile alpha motif)	--	--	GO:0005515	protein binding	--	--	KOG0249	LAR-interacting protein and related proteins
Cluster-20039.0	12	0.54	9	0.44	13	0.59	9	0.4	7	0.31	24	1.1	1439	--	--	--	--	--	XR_001208549.1	XR_001208549	1330	0	PREDICTED: Anser cygnoides domesticus uncharacterized LOC106038355 (LOC106038355), transcript variant X2, ncRNA	--	--	--	--	--	--	--	--	--	--	--	--	--	--	--	--	--	--
Cluster-20052.0	17	2.9	10	2.08	13	2.33	9	1.58	10	1.85	16	3	548	--	--	--	--	--	XM_013178385.1	XM_013178385	192	3.71956e-94	PREDICTED: Anser cygnoides domesticus NudC domain containing 2 (NUDCD2), mRNA	--	--	--	--	--	--	--	--	--	--	--	--	--	--	--	--	--	--
Cluster-20061.0	30	0.69	16	0.38	24	0.54	56	1.26	26	0.58	33	0.75	2622	--	--	--	--	--	LK064800.1	LK064800	172	2.45e-82	Apteryx australis mantelli genome assembly AptMant0, scaffold scaffold39	--	--	--	--	--	--	--	--	--	--	--	--	--	--	--	--	--	--
Cluster-20064.0	7.4	1.21	3	0.59	5	0.85	2	0.34	2	0.35	4	0.71	563	260792028	XP_002591029.1	364	6.8e-32	hypothetical protein BRAFLDRAFT_69418 [Branchiostoma floridae]	--	--	--	--	--	--	--	--	--	Q86YZ3	146	1.8e-08	Hornerin OS=Homo sapiens OX=9606 GN=HRNR PE=1 SV=2	--	--	--	--	--	--	--	--	--	--
Cluster-20085.0	30	2.45	53	4.81	45	3.71	8	0.65	8	0.66	5	0.42	900	--	--	--	--	--	XM_013184400.1	XM_013184400	841	0	PREDICTED: Anser cygnoides domesticus XK, Kell blood group complex subunit-related family, member 5 (XKR5), mRNA	--	--	--	--	--	--	--	--	--	--	--	--	--	--	--	--	--	--
Cluster-20095.1	8	0.4	17	0.91	7	0.35	8	0.39	11	0.54	15	0.75	1334	--	--	--	--	--	XM_013194898.1	XM_013194898	1187	0	PREDICTED: Anser cygnoides domesticus Fas (TNFRSF6)-associated via death domain (FADD), mRNA	--	--	--	--	--	--	--	--	--	--	--	--	--	--	--	--	--	--
Cluster-20096.0	3	1.4	1	0.78	4	2.21	2	1.06	3	1.88	3	1.87	343	--	--	--	--	--	XR_003499707.1	XR_003499707	285	4.48365e-146	PREDICTED: Anas platyrhynchos uncharacterized LOC113844788 (LOC113844788), transcript variant X2, misc_RNA	--	--	--	--	--	--	--	--	--	--	--	--	--	--	--	--	--	--
Cluster-20118.0	37	1.38	18	0.71	62	2.29	61	2.24	33	1.21	34	1.27	1698	--	--	--	--	--	XM_027466353.1	XM_027466353	576	0	PREDICTED: Anas platyrhynchos uncharacterized LOC106015065 (LOC106015065), mRNA	--	--	--	--	--	--	--	--	PF02045	CCAAT-binding transcription factor (CBF-B/NF-YA) subunit B	GO:0006355	regulation of transcription, DNA-templated	GO:0003700	DNA-binding transcription factor activity	GO:0005667	transcription regulator complex	--	--
Cluster-20120.0	19	0.94	14	0.75	20	0.99	48	2.35	58	2.85	20	1	1334	483502689	EOA95692.1	835	3.9e-86	hypothetical protein Anapl_04225 [Anas platyrhynchos]	LK065009.1	LK065009	650	0	Apteryx australis mantelli genome assembly AptMant0, scaffold scaffold439	--	--	--	--	--	--	--	--	PF00321	Plant thionin	GO:0006952	defense response	--	--	--	--	--	--
Cluster-20138.0	8	0.7	13	1.27	28	2.48	18	1.58	15	1.33	23	2.09	855	704562218	XP_010183097.1	344	2.2e-29	PREDICTED: coatomer subunit zeta-1-like, partial [Mesitornis unicolor]	XM_009287782.1	XM_009287782	153	2.83715e-72	PREDICTED: Aptenodytes forsteri translation initiation factor IF-2 (LOC103905967), mRNA	K20472	COPZ, RET3	coatomer subunit zeta	http://www.genome.jp/dbget-bin/www_bget?ko:K20472	Q9JHH9	279	1e-23	Coatomer subunit zeta-2 OS=Mus musculus OX=10090 GN=Copz2 PE=1 SV=1	PF10476	Protein of unknown function C-terminus (DUF2448)	--	--	--	--	GO:0005639	integral component of nuclear inner membrane	KOG3343	Vesicle coat complex COPI, zeta subunit
Cluster-20143.0	11	0.65	6	0.39	11	0.65	6	0.35	6	0.35	8	0.48	1155	--	--	--	--	--	--	--	--	--	--	--	--	--	--	--	--	--	--	--	--	--	--	--	--	--	--	--	--
Cluster-20166.0	125	7.15	120	7.46	140	8.02	33	1.87	17	0.97	17	0.99	1186	--	--	--	--	--	--	--	--	--	--	--	--	--	--	--	--	--	--	--	--	--	--	--	--	--	--	--	--
Cluster-20167.0	7	0.74	3	0.36	6	0.65	6	0.64	6	0.65	9	1	746	--	--	--	--	--	--	--	--	--	--	--	--	--	--	--	--	--	--	--	--	--	--	--	--	--	--	--	--
Cluster-20187.0	101	3.2	16	0.54	102	3.2	21	0.65	22	0.68	21	0.67	1957	733904835	XP_010715730.1	968	2.2e-101	fibroblast growth factor 7 isoform X2 [Meleagris gallopavo]	XM_021407956.1	XM_021407956	1692	0	PREDICTED: Numida meleagris fibroblast growth factor 7 (FGF7), transcript variant X2, mRNA	K04358	FGF	fibroblast growth factor	http://www.genome.jp/dbget-bin/www_bget?ko:K04358	Q5RAY8	824	1.5e-86	Fibroblast growth factor 7 OS=Pongo abelii OX=9601 GN=FGF7 PE=2 SV=1	PF00167	Fibroblast growth factor	GO:0040007//GO:0008283//GO:0007165	growth//cell population proliferation//signal transduction	GO:0008083	growth factor activity	--	--	--	--
Cluster-20250.0	7	0.72	14	1.64	3	0.32	11	1.14	3	0.32	3	0.32	760	--	--	--	--	--	XM_027443408.1	XM_027443408	491	0	PREDICTED: Anas platyrhynchos adherens junctions associated protein 1 (AJAP1), mRNA	--	--	--	--	--	--	--	--	--	--	--	--	--	--	--	--	--	--
Cluster-20258.0	77.14	1.58	41.15	0.88	73	1.47	117.89	2.36	53.87	1.07	99	2.01	2904	1121893061	XP_019474796.1	272	1.6e-20	thioredoxin reductase-like selenoprotein T, partial [Meleagris gallopavo]	LK064734.1	LK064734	228	2.01313e-113	Apteryx australis mantelli genome assembly AptMant0, scaffold scaffold161	--	--	--	--	P62342	236	3.5e-18	Thioredoxin reductase-like selenoprotein T OS=Mus musculus OX=10090 GN=Selenot PE=1 SV=2	--	--	--	--	--	--	--	--	--	--
Cluster-20265.0	14	0.77	30	1.8	16.01	0.89	48	2.63	81	4.45	64	3.6	1219	768389696	XP_011590385.1	698	2.7e-70	PREDICTED: protein shisa-4 [Aquila chrysaetos canadensis]	XM_015298798.2	XM_015298798	443	0	PREDICTED: Gallus gallus shisa family member 4 (SHISA4), mRNA	--	--	--	--	Q8CA71	579	2.4e-58	Protein shisa-4 OS=Mus musculus OX=10090 GN=Shisa4 PE=1 SV=1	PF15761	Immortalisation up-regulated protein	--	--	--	--	GO:0005634	nucleus	--	--
Cluster-20268.0	4	0.51	3	0.45	6	0.79	8	1.04	3	0.4	3	0.41	656	--	--	--	--	--	--	--	--	--	--	--	--	--	--	--	--	--	--	--	--	--	--	--	--	--	--	--	--
Cluster-20302.0	17	0.43	16	0.43	18	0.45	22	0.55	38	0.93	18	0.45	2396	--	--	--	--	--	XM_013200344.1	XM_013200344	1361	0	PREDICTED: Anser cygnoides domesticus RAS and EF-hand domain containing (RASEF), mRNA	--	--	--	--	--	--	--	--	--	--	--	--	--	--	--	--	--	--
Cluster-20328.0	22	1.3	9	0.58	10	0.59	27	1.58	8	0.47	8	0.48	1155	--	--	--	--	--	LK064737.1	LK064737	309	7.38281e-159	Apteryx australis mantelli genome assembly AptMant0, scaffold scaffold168	--	--	--	--	--	--	--	--	--	--	--	--	--	--	--	--	--	--
Cluster-20354.0	14	0.83	75	4.86	8	0.48	8	0.47	29	1.72	20	1.21	1148	--	--	--	--	--	XM_013181018.1	XM_013181018	1127	0	PREDICTED: Anser cygnoides domesticus interleukin 2 receptor, beta (IL2RB), transcript variant X4, mRNA	--	--	--	--	--	--	--	--	PF02468	Photosystem II reaction centre N protein (psbN)	GO:0015979	photosynthesis	--	--	GO:0016020//GO:0009539//GO:0009523	membrane//photosystem II reaction center//photosystem II	--	--
Cluster-20364.0	14	0.82	19	1.21	15	0.88	9	0.52	15	0.88	15	0.9	1163	697411841	KGL72866.1	357	9.1e-31	hypothetical protein N309_00947, partial [Tinamus guttatus]	--	--	--	--	--	--	--	--	--	--	--	--	--	PF02751//PF10729	Transcription initiation factor IIA, gamma subunit//Cell division activator CedA	GO:0051301//GO:0006367	cell division//transcription initiation from RNA polymerase II promoter	GO:0003677	DNA binding	GO:0005672	transcription factor TFIIA complex	--	--
Cluster-20369.0	2	0.54	3	1.1	2	0.59	3	0.86	2	0.63	1	0.32	429	--	--	--	--	--	LK064640.1	LK064640	150	6.36871e-71	Apteryx australis mantelli genome assembly AptMant0, scaffold scaffold45	--	--	--	--	--	--	--	--	--	--	--	--	--	--	--	--	--	--
Cluster-20404.0	4	2.45	2	2.34	1	0.77	1	0.72	1	0.9	1	0.89	314	--	--	--	--	--	--	--	--	--	--	--	--	--	--	--	--	--	--	--	--	--	--	--	--	--	--	--	--
Cluster-20405.0	25	1.03	20	0.88	17	0.69	14	0.57	33	1.33	19	0.79	1563	1540437772	XP_027314688.1	1901	1.1e-209	protein delta homolog 1 [Anas platyrhynchos]	XM_013199472.1	XM_013199472	1563	0	PREDICTED: Anser cygnoides domesticus delta-like 1 homolog (Drosophila) (DLK1), mRNA	--	--	--	--	P80370	1059	6.9e-114	Protein delta homolog 1 OS=Homo sapiens OX=9606 GN=DLK1 PE=1 SV=3	PF07645//PF10476	Calcium-binding EGF domain//Protein of unknown function C-terminus (DUF2448)	--	--	GO:0005509	calcium ion binding	GO:0005639	integral component of nuclear inner membrane	--	--
Cluster-20406.0	2	0.66	1	0.47	2	0.74	4	1.43	4	1.6	1	0.4	393	--	--	--	--	--	--	--	--	--	--	--	--	--	--	--	--	--	--	--	--	--	--	--	--	--	--	--	--
Cluster-20425.0	154	3.9	56	1.49	69	1.73	200	4.97	62	1.53	15	0.38	2392	1197364399	XP_021133795.1	1764	1.3e-193	small RNA 2'-O-methyltransferase isoform X1 [Anas platyrhynchos]	XM_013190728.1	XM_013190728	2321	0	PREDICTED: Anser cygnoides domesticus HEN1 methyltransferase homolog 1 (Arabidopsis) (HENMT1), transcript variant X5, mRNA	K20798	HENMT1	small RNA 2'-O-methyltransferase	http://www.genome.jp/dbget-bin/www_bget?ko:K20798	E1BVR9	1561	6.5e-172	Small RNA 2'-O-methyltransferase OS=Gallus gallus OX=9031 GN=HENMT1 PE=3 SV=1	--	--	--	--	--	--	--	--	KOG1045	Uncharacterized conserved protein HEN1/CORYMBOSA2
Cluster-20442.0	20	2.39	9	1.24	8	0.98	5	0.61	5	0.62	4	0.51	686	--	--	--	--	--	XM_013298440.2	XM_013298440	233	7.60381e-117	PREDICTED: Falco peregrinus G protein-coupled receptor 135 (GPR135), partial mRNA	--	--	--	--	--	--	--	--	PF05051	Cytochrome C oxidase copper chaperone (COX17)	GO:0006825	copper ion transport	GO:0005507//GO:0016531	copper ion binding//copper chaperone activity	GO:0005758	mitochondrial intermembrane space	--	--
Cluster-20450.1	20	0.58	14	0.43	20	0.57	14	0.4	14	0.4	15	0.43	2119	--	--	--	--	--	XM_013180117.1	XM_013180117	65	5.97365e-23	PREDICTED: Anser cygnoides domesticus synaptotagmin binding, cytoplasmic RNA interacting protein (SYNCRIP), transcript variant X2, mRNA	--	--	--	--	--	--	--	--	--	--	--	--	--	--	--	--	--	--
Cluster-20465.0	3	0.47	6	1.12	4	0.65	5	0.8	5	0.84	6	1.02	578	--	--	--	--	--	--	--	--	--	--	--	--	--	--	--	--	--	--	--	--	--	--	--	--	--	--	--	--
Cluster-20485.0	6	0.75	4	0.58	4	0.52	10	1.27	6	0.79	4	0.54	664	--	--	--	--	--	--	--	--	--	--	--	--	--	--	--	--	--	--	--	--	--	--	--	--	--	--	--	--
Cluster-20492.1	2	0.46	2	0.6	2	0.5	5	1.22	2	0.52	4	1.06	463	483519681	EOB05387.1	187	1.9e-11	hypothetical protein Anapl_09895 [Anas platyrhynchos]	--	--	--	--	--	--	--	--	--	--	--	--	--	--	--	--	--	--	--	--	--	--	--
Cluster-20507.0	12	1.43	4	0.55	10	1.23	8	0.97	5	0.62	8	1.01	686	--	--	--	--	--	--	--	--	--	--	--	--	--	--	--	--	--	--	--	--	--	--	--	--	--	--	--	--
Cluster-20516.0	22	1.25	23	1.42	22	1.25	11	0.62	6	0.34	11	0.64	1191	902899742	XP_013038951.1	1362	2.7e-147	PREDICTED: leucine-rich repeat-containing protein 72 isoform X1 [Anser cygnoides domesticus]	XM_013183497.1	XM_013183497	1164	0	PREDICTED: Anser cygnoides domesticus leucine rich repeat containing 72 (LRRC72), transcript variant X1, mRNA	--	--	--	--	A6NJI9	583	8.2e-59	Leucine-rich repeat-containing protein 72 OS=Homo sapiens OX=9606 GN=LRRC72 PE=2 SV=2	PF13516//PF13855//PF00560	Leucine Rich repeat//Leucine rich repeat//Leucine Rich Repeat	--	--	GO:0005515	protein binding	--	--	KOG1644	U2-associated snRNP A' protein
Cluster-20530.0	9	0.91	4	0.46	6	0.62	4	0.41	5	0.52	5	0.53	771	--	--	--	--	--	--	--	--	--	--	--	--	--	--	--	--	--	--	--	--	--	--	--	--	--	--	--	--
Cluster-20537.0	3	1.05	1	0.51	1	0.4	2	0.76	2	0.86	3	1.3	383	--	--	--	--	--	--	--	--	--	--	--	--	--	--	--	--	--	--	--	--	--	--	--	--	--	--	--	--
Cluster-20548.0	4	1.46	1	0.55	1	0.42	1	0.4	1	0.46	3	1.37	376	--	--	--	--	--	--	--	--	--	--	--	--	--	--	--	--	--	--	--	--	--	--	--	--	--	--	--	--
Cluster-20581.0	36	1.4	39	1.62	26	1.01	24	0.92	43	1.65	32	1.25	1634	--	--	--	--	--	XR_003499436.1	XR_003499436	597	0	PREDICTED: Anas platyrhynchos uncharacterized LOC113844707 (LOC113844707), ncRNA	--	--	--	--	--	--	--	--	--	--	--	--	--	--	--	--	--	--
Cluster-20584.0	54	2.07	68	2.78	67	2.55	31	1.17	54	2.03	46	1.77	1659	1540445554	XP_027317659.1	1622	2.7e-177	methionine aminopeptidase 1D, mitochondrial isoform X2 [Anas platyrhynchos]	XM_027461858.1	XM_027461858	1177	0	PREDICTED: Anas platyrhynchos methionyl aminopeptidase type 1D, mitochondrial (METAP1D), transcript variant X2, mRNA	K01265	map	methionyl aminopeptidase	http://www.genome.jp/dbget-bin/www_bget?ko:K01265	Q6UB28	1304	2.8e-142	Methionine aminopeptidase 1D, mitochondrial OS=Homo sapiens OX=9606 GN=METAP1D PE=1 SV=1	--	--	--	--	--	--	--	--	KOG2738	Putative methionine aminopeptidase
Cluster-20597.0	8	0.47	10	0.64	16	0.94	16	0.93	20	1.17	25	1.5	1160	--	--	--	--	--	--	--	--	--	--	--	--	--	--	--	--	--	--	PF15221	Lens epithelial cell protein LEP503	GO:0007275	multicellular organism development	--	--	--	--	--	--
Cluster-20602.0	12	0.72	26	1.69	35	2.1	28	1.66	40	2.39	38	2.32	1144	483518933	EOB04900.1	203	6.4e-13	hypothetical protein Anapl_03055 [Anas platyrhynchos]	XM_027470818.1	XM_027470818	846	0	PREDICTED: Anas platyrhynchos uncharacterized LOC113845451 (LOC113845451), transcript variant X1, mRNA	--	--	--	--	--	--	--	--	--	--	--	--	--	--	--	--	--	--
Cluster-20628.0	6	0.57	3.03	0.33	12	1.17	7	0.67	6	0.59	10	1	802	1390104888	XP_025000272.1	1087	1.4e-115	gastric inhibitory polypeptide receptor [Gallus gallus]	XM_009473658.1	XM_009473658	493	0	PREDICTED: Nipponia nippon F-box protein 46 (FBXO46), mRNA	K04580	GIPR	gastric inhibitory polypeptide receptor	http://www.genome.jp/dbget-bin/www_bget?ko:K04580	P48546	583	5.5e-59	Gastric inhibitory polypeptide receptor OS=Homo sapiens OX=9606 GN=GIPR PE=1 SV=1	PF00002//PF02793	7 transmembrane receptor (Secretin family)//Hormone receptor domain	GO:0007186	G protein-coupled receptor signaling pathway	GO:0004930	G protein-coupled receptor activity	GO:0016021//GO:0016020	integral component of membrane//membrane	--	--
Cluster-20636.0	4	0.77	6	1.43	9	1.83	2	0.4	4	0.84	6	1.28	513	--	--	--	--	--	--	--	--	--	--	--	--	--	--	--	--	--	--	--	--	--	--	--	--	--	--	--	--
Cluster-20647.0	4	0.53	5	0.77	7	0.95	7	0.94	4	0.55	5	0.71	643	483489588	EOA93155.1	312	8.3e-26	Zinc finger matrin-type protein 1, partial [Anas platyrhynchos]	--	--	--	--	--	--	--	--	--	--	--	--	--	--	--	--	--	--	--	--	--	--	--
Cluster-20716.0	8	1.34	12	2.44	9	1.58	5	0.86	7	1.27	5	0.92	554	--	--	--	--	--	XM_025144684.1	XM_025144684	212	2.86803e-105	PREDICTED: Gallus gallus neurotrophic receptor tyrosine kinase 2 (NTRK2), transcript variant X5, mRNA	--	--	--	--	--	--	--	--	--	--	--	--	--	--	--	--	--	--
Cluster-20716.1	30	0.65	24	0.54	24	0.51	24	0.51	34	0.71	26	0.56	2768	--	--	--	--	--	XM_021380847.1	XM_021380847	603	0	PREDICTED: Numida meleagris neurotrophic receptor tyrosine kinase 2 (NTRK2), transcript variant X4, mRNA	--	--	--	--	--	--	--	--	--	--	--	--	--	--	--	--	--	--
Cluster-20760.0	15	1.1	9	0.73	17	1.26	8	0.59	12	0.89	5	0.38	975	--	--	--	--	--	XM_021272089.2	XM_021272089	716	0	PREDICTED: Anas platyrhynchos purpurin (LOC101792315), transcript variant X2, mRNA	--	--	--	--	--	--	--	--	--	--	--	--	--	--	--	--	--	--
Cluster-20762.0	22	0.61	16	0.47	27	0.74	36	0.98	13	0.35	14	0.39	2196	--	--	--	--	--	XR_001212901.1	XR_001212901	1234	0	PREDICTED: Anser cygnoides domesticus uncharacterized LOC106045665 (LOC106045665), ncRNA	--	--	--	--	--	--	--	--	--	--	--	--	--	--	--	--	--	--
Cluster-20776.0	10	0.59	16	1.02	14	0.82	10	0.58	12	0.7	14	0.84	1161	--	--	--	--	--	--	--	--	--	--	--	--	--	--	--	--	--	--	--	--	--	--	--	--	--	--	--	--
Cluster-20791.0	4	0.76	3	0.71	5	1.01	2	0.39	6	1.25	2	0.42	515	--	--	--	--	--	LK064922.1	LK064922	241	2.00808e-121	Apteryx australis mantelli genome assembly AptMant0, scaffold scaffold87	--	--	--	--	--	--	--	--	--	--	--	--	--	--	--	--	--	--
Cluster-20850.0	2	0.58	1	0.4	1	0.32	2	0.62	1	0.34	1	0.34	416	--	--	--	--	--	--	--	--	--	--	--	--	--	--	--	--	--	--	--	--	--	--	--	--	--	--	--	--
Cluster-20856.0	4	1.32	10	4.77	7	2.6	4	1.44	6	2.42	5	2.02	392	1603774368	XP_028415366.1	150	3.1e-07	collagen alpha-1(VII) chain-like [Dendronephthya gigantea]	--	--	--	--	--	--	--	--	--	Q9UMD9	124	4.5e-06	Collagen alpha-1(XVII) chain OS=Homo sapiens OX=9606 GN=COL17A1 PE=1 SV=3	--	--	--	--	--	--	--	--	--	--
Cluster-20910.0	12.33	0.54	27.66	1.3	21.2	0.93	13.67	0.59	12.21	0.53	7.18	0.32	1476	902928452	XP_013052380.1	593	5e-58	PREDICTED: protein FAM13A isoform X2 [Anser cygnoides domesticus]	XM_013196926.1	XM_013196926	392	0	PREDICTED: Anser cygnoides domesticus family with sequence similarity 13, member A (FAM13A), transcript variant X2, mRNA	--	--	--	--	O94988	471	9.9e-46	Protein FAM13A OS=Homo sapiens OX=9606 GN=FAM13A PE=1 SV=2	PF00620	RhoGAP domain	GO:0007165	signal transduction	--	--	--	--	--	--
Cluster-20923.0	6	0.66	5	0.63	7	0.78	3	0.33	10	1.13	7	0.81	729	--	--	--	--	--	XM_027471184.1	XM_027471184	460	0	PREDICTED: Anas platyrhynchos potassium sodium-activated channel subfamily T member 1 (KCNT1), transcript variant X13, mRNA	--	--	--	--	--	--	--	--	--	--	--	--	--	--	--	--	--	--
Cluster-20957.0	137	1.09	128	1.05	47.78	0.37	258	2	139	1.06	142	1.11	7126	902900186	XP_013039157.1	4069	0	PREDICTED: SLIT and NTRK-like protein 2 [Anser cygnoides domesticus]	XM_013181231.1	XM_013181231	3344	0	PREDICTED: Anser cygnoides domesticus receptor-interacting serine-threonine kinase 4 (RIPK4), mRNA	--	--	--	--	Q9H156	3488	0	SLIT and NTRK-like protein 2 OS=Homo sapiens OX=9606 GN=SLITRK2 PE=1 SV=1	PF13855//PF00069//PF00560//PF00023//PF07714//PF09618//PF13606	Leucine rich repeat//Protein kinase domain//Leucine Rich Repeat//Ankyrin repeat//Protein tyrosine and serine/threonine kinase//CRISPR-associated protein (Cas_Csy4)//Ankyrin repeat	GO:0006468//GO:0043571	protein phosphorylation//maintenance of CRISPR repeat elements	GO:0005515//GO:0005524//GO:0004519//GO:0004672	protein binding//ATP binding//endonuclease activity//protein kinase activity	--	--	--	--
Cluster-20963.0	77	0.93	33	0.41	51	0.6	119	1.4	48	0.56	28	0.33	4790	902899255	XP_013038731.1	231	1.5e-15	PREDICTED: rho guanine nucleotide exchange factor 6 isoform X4 [Anser cygnoides domesticus]	XM_013183277.1	XM_013183277	832	0	PREDICTED: Anser cygnoides domesticus Rac/Cdc42 guanine nucleotide exchange factor (GEF) 6 (ARHGEF6), transcript variant X4, mRNA	K05729	ARHGEF6, PIXA	Rho guanine nucleotide exchange factor 6	http://www.genome.jp/dbget-bin/www_bget?ko:K05729	Q5ZLR6	160	3.7e-09	Rho guanine nucleotide exchange factor 6 OS=Gallus gallus OX=9031 GN=ARHGEF6 PE=2 SV=1	PF01553	Acyltransferase	--	--	GO:0016746	transferase activity, transferring acyl groups	--	--	--	--
Cluster-20964.0	1	0.41	3	1.97	7	3.37	2	0.93	2	1.07	4	2.14	358	1561576314	XP_027643891.1	171	1e-09	mitochondrial import inner membrane translocase subunit TIM50 [Falco peregrinus]	XM_004595099.1	XM_004595099	42	5.68995e-11	PREDICTED: Ochotona princeps translocase of inner mitochondrial membrane 50 homolog (S. cerevisiae) (TIMM50), mRNA	K17496	TIM50	mitochondrial import inner membrane translocase subunit TIM50	http://www.genome.jp/dbget-bin/www_bget?ko:K17496	Q3SZB3	140	5.8e-08	Mitochondrial import inner membrane translocase subunit TIM50 OS=Bos taurus OX=9913 GN=TIMM50 PE=2 SV=1	--	--	--	--	--	--	--	--	--	--
Cluster-20973.0	30	0.95	15	0.5	45	1.4	44	1.36	55	1.69	38	1.2	1968	--	--	--	--	--	XR_003501414.1	XR_003501414	221	1.05597e-109	PREDICTED: Anas platyrhynchos uncharacterized LOC113845686 (LOC113845686), ncRNA	--	--	--	--	--	--	--	--	PF01830//PF06623	Peptidase C7 family//MHC_I C-terminus	GO:0006955//GO:0019882//GO:0006508	immune response//antigen processing and presentation//proteolysis	GO:0004197	cysteine-type endopeptidase activity	--	--	--	--
Cluster-21012.0	64	2.31	51	1.96	65	2.32	28	0.99	25	0.88	17	0.61	1749	--	--	--	--	--	XM_027469502.1	XM_027469502	1287	0	PREDICTED: Anas platyrhynchos G1 to S phase transition 1 (GSPT1), mRNA	--	--	--	--	--	--	--	--	PF00676	Dehydrogenase E1 component	--	--	GO:0016624	oxidoreductase activity, acting on the aldehyde or oxo group of donors, disulfide as acceptor	--	--	--	--
Cluster-21030.0	3	0.43	6	1.03	3	0.45	6	0.89	3	0.46	7	1.09	606	--	--	--	--	--	XM_013104249.3	XM_013104249	265	1.08512e-134	PREDICTED: Anas platyrhynchos HORMA domain containing 2 (HORMAD2), transcript variant X2, mRNA	--	--	--	--	--	--	--	--	--	--	--	--	--	--	--	--	--	--
Cluster-21034.0	14	0.76	13	0.77	10	0.54	37	2	14	0.76	10	0.55	1234	--	--	--	--	--	XR_001213753.1	XR_001213753	199	1.11291e-97	PREDICTED: Anser cygnoides domesticus uncharacterized LOC106047390 (LOC106047390), transcript variant X3, ncRNA	--	--	--	--	--	--	--	--	--	--	--	--	--	--	--	--	--	--
Cluster-21063.0	8	1.81	9	2.63	13	3.16	7	1.66	3	0.76	8	2.06	469	902922764	XP_013049670.1	148	6.3e-07	PREDICTED: LOW QUALITY PROTEIN: PGC-1 and ERR-induced regulator in muscle protein 1 [Anser cygnoides domesticus]	XM_021275513.2	XM_021275513	347	2.15847e-180	PREDICTED: Anas platyrhynchos PPARGC1 and ESRR induced regulator, muscle 1 (PERM1), mRNA	--	--	--	--	--	--	--	--	--	--	--	--	--	--	--	--	--	--
Cluster-21199.0	178	5.92	61	2.15	123	4.05	252	8.24	98	3.19	32	1.07	1877	902866143	XP_013028730.1	535	3.4e-51	PREDICTED: dnaJ homolog subfamily C member 12 [Anser cygnoides domesticus]	XM_013173276.1	XM_013173276	762	0	PREDICTED: Anser cygnoides domesticus DnaJ (Hsp40) homolog, subfamily C, member 12 (DNAJC12), mRNA	K09532	DNAJC12	DnaJ homolog subfamily C member 12	http://www.genome.jp/dbget-bin/www_bget?ko:K09532	Q9N287	264	1.3e-21	DnaJ homolog subfamily C member 12 OS=Bos taurus OX=9913 GN=DNAJC12 PE=2 SV=1	PF13971	Meiosis-specific protein Mei4	GO:0006310//GO:0042138	DNA recombination//meiotic DNA double-strand break formation	--	--	--	--	--	--
Cluster-21203.0	11	0.46	7	0.31	24	1	17	0.7	18	0.75	10	0.42	1532	697847716	XP_009644229.1	2209	2.1e-245	PREDICTED: ras-associating and dilute domain-containing protein [Egretta garzetta]	XM_027469489.1	XM_027469489	1316	0	PREDICTED: Anas platyrhynchos Rap associating with DIL domain (RADIL), transcript variant X3, mRNA	--	--	--	--	Q96JH8	1523	1.1e-167	Ras-associating and dilute domain-containing protein OS=Homo sapiens OX=9606 GN=RADIL PE=1 SV=5	--	--	--	--	--	--	--	--	--	--
Cluster-21230.0	18	0.6	62	2.17	44	1.44	12	0.39	20	0.65	40	1.32	1886	483521600	EOB06599.1	291	6.6e-23	hypothetical protein Anapl_09386 [Anas platyrhynchos]	XR_003496528.1	XR_003496528	1033	0	PREDICTED: Anas platyrhynchos uncharacterized LOC113843280 (LOC113843280), ncRNA	--	--	--	--	--	--	--	--	PF01785	Closterovirus coat protein	--	--	--	--	GO:0019012	virion	--	--
Cluster-21245.0	3	0.8	4	1.44	2	0.58	9	2.55	2	0.62	7	2.19	432	1215464088	OXB63615.1	353	9.8e-31	hypothetical protein ASZ78_008930 [Callipepla squamata]	XM_021378037.1	XM_021378037	271	3.49784e-138	PREDICTED: Numida meleagris proline rich 15 like (PRR15L), mRNA	--	--	--	--	Q9BU68	267	1.3e-22	Proline-rich protein 15-like protein OS=Homo sapiens OX=9606 GN=PRR15L PE=3 SV=1	PF04625	DEC-1 protein, N-terminal region	GO:0007304	chorion-containing eggshell formation	GO:0005213	structural constituent of egg chorion	GO:0042600//GO:0005576	egg chorion//extracellular region	--	--
Cluster-21245.1	3	0.54	3	0.66	3	0.56	5	0.92	5	0.97	2	0.39	534	--	--	--	--	--	--	--	--	--	--	--	--	--	--	--	--	--	--	--	--	--	--	--	--	--	--	--	--
Cluster-21268.0	23	0.98	18	0.82	27	1.14	19	0.8	14	0.59	15	0.64	1516	--	--	--	--	--	--	--	--	--	--	--	--	--	--	--	--	--	--	--	--	--	--	--	--	--	--	--	--
Cluster-21295.0	26	0.53	45	0.95	29	0.58	27	0.53	29	0.57	33	0.66	2939	--	--	--	--	--	XM_005030336.4	XM_005030336	2301	0	PREDICTED: Anas platyrhynchos C-C motif chemokine receptor 7 (CCR7), mRNA	--	--	--	--	--	--	--	--	--	--	--	--	--	--	--	--	--	--
Cluster-21296.0	29	0.82	15.98	0.47	20	0.56	17	0.47	12	0.33	11	0.31	2178	1444717048	XP_025951236.1	292	5.9e-23	PR domain zinc finger protein 2-like [Dromaius novaehollandiae]	LK066116.1	LK066116	676	0	Apteryx australis mantelli genome assembly AptMant0, scaffold scaffold1418	--	--	--	--	Q63755	270	3e-22	PR domain zinc finger protein 2 OS=Rattus norvegicus OX=10116 GN=Prdm2 PE=1 SV=1	--	--	--	--	--	--	--	--	--	--
Cluster-21331.0	3	0.33	3	0.38	8	0.9	12	1.33	14	1.59	9	1.04	728	1540388645	XP_027322184.1	476	9e-45	genetic suppressor element 1 [Anas platyrhynchos]	XM_027466383.1	XM_027466383	512	0	PREDICTED: Anas platyrhynchos Gse1 coiled-coil protein (GSE1), mRNA	--	--	--	--	--	--	--	--	PF06524	NOA36 protein	--	--	GO:0008270	zinc ion binding	GO:0005634	nucleus	--	--
Cluster-21356.0	2	0.47	10	3.04	17	4.29	37	9.11	24	6.36	31	8.3	461	--	--	--	--	--	XM_001234280.4	XM_001234280	76	9.42266e-30	PREDICTED: Gallus gallus transmembrane protein 64 (TMEM64), mRNA	--	--	--	--	--	--	--	--	--	--	--	--	--	--	--	--	--	--
Cluster-21368.0	8	0.58	5	0.4	10	0.73	7	0.5	9	0.65	6	0.44	988	1062819129	XP_008929543.2	180	2.6e-10	LLLL and CFNLAS motif-containing protein 1-like [Manacus vitellinus]	XM_021270177.2	XM_021270177	770	0	PREDICTED: Anas platyrhynchos Kell metallo-endopeptidase (Kell blood group) (KEL), transcript variant X3, mRNA	--	--	--	--	--	--	--	--	--	--	--	--	--	--	--	--	--	--
Cluster-21386.0	4	0.76	4	0.95	2	0.4	2	0.4	5	1.05	4	0.85	514	--	--	--	--	--	XM_027471184.1	XM_027471184	134	6.0653e-62	PREDICTED: Anas platyrhynchos potassium sodium-activated channel subfamily T member 1 (KCNT1), transcript variant X13, mRNA	--	--	--	--	--	--	--	--	--	--	--	--	--	--	--	--	--	--
Cluster-21400.0	2	0.78	4	2.39	6	2.68	3	1.29	4	1.98	5	2.47	367	--	--	--	--	--	--	--	--	--	--	--	--	--	--	--	--	--	--	--	--	--	--	--	--	--	--	--	--
Cluster-21455.0	4	1.09	7	2.6	2	0.6	3	0.87	1	0.32	3	0.96	427	--	--	--	--	--	--	--	--	--	--	--	--	--	--	--	--	--	--	--	--	--	--	--	--	--	--	--	--
Cluster-21457.0	175	2.14	154	1.95	29	0.35	263	3.13	110	1.29	55	0.66	4718	902870316	XP_013048217.1	2151	3.5e-238	PREDICTED: carbohydrate sulfotransferase 1 [Anser cygnoides domesticus]	XM_013192778.1	XM_013192778	1903	0	PREDICTED: Anser cygnoides domesticus uncharacterized LOC106043358 (LOC106043358), transcript variant X2, mRNA	K01022	CHST1	keratan sulfate 6-sulfotransferase 1	http://www.genome.jp/dbget-bin/www_bget?ko:K01022	O43916	1784	1.8e-197	Carbohydrate sulfotransferase 1 OS=Homo sapiens OX=9606 GN=CHST1 PE=1 SV=1	PF15185//PF00685	Bcl-2-modifying factor, apoptosis//Sulfotransferase domain	GO:0006915	apoptotic process	GO:0008146	sulfotransferase activity	--	--	--	--
Cluster-21472.0	12	1.13	7	0.75	4	0.38	4	0.38	8	0.77	10	0.99	808	--	--	--	--	--	XM_013195488.1	XM_013195488	782	0	PREDICTED: Anser cygnoides domesticus human immunodeficiency virus type I enhancer binding protein 3 (HIVEP3), mRNA	--	--	--	--	--	--	--	--	--	--	--	--	--	--	--	--	--	--
Cluster-21488.0	19	0.42	32	0.75	19	0.42	22	0.48	30	0.65	22	0.49	2697	--	--	--	--	--	XM_021407447.1	XM_021407447	734	0	PREDICTED: Numida meleagris Src homology 2 domain containing F (SHF), transcript variant X4, mRNA	--	--	--	--	--	--	--	--	--	--	--	--	--	--	--	--	--	--
Cluster-21523.0	17	2.63	16	2.96	9	1.45	2	0.32	3	0.5	7	1.17	582	--	--	--	--	--	--	--	--	--	--	--	--	--	--	--	--	--	--	--	--	--	--	--	--	--	--	--	--
Cluster-21527.0	16	0.89	13	0.79	18	1	29	1.6	11	0.61	6	0.34	1212	902917375	XP_013047129.1	415	1.8e-37	PREDICTED: tetraspanin-32 isoform X2 [Anser cygnoides domesticus]	XM_013191675.1	XM_013191675	506	0	PREDICTED: Anser cygnoides domesticus tetraspanin 32 (TSPAN32), transcript variant X2, mRNA	K17359	TSPAN32	tetraspanin-32	http://www.genome.jp/dbget-bin/www_bget?ko:K17359	Q96QS1	183	2e-12	Tetraspanin-32 OS=Homo sapiens OX=9606 GN=TSPAN32 PE=2 SV=1	PF00335//PF05924	Tetraspanin family//SAMP Motif	GO:0016055	Wnt signaling pathway	GO:0008013	beta-catenin binding	GO:0016021//GO:0016342	integral component of membrane//catenin complex	--	--
Cluster-21555.0	3	0.99	1	0.48	4	1.49	4	1.44	2	0.81	1	0.4	392	--	--	--	--	--	--	--	--	--	--	--	--	--	--	--	--	--	--	--	--	--	--	--	--	--	--	--	--
Cluster-21649.0	4	0.67	7	1.42	4	0.7	2	0.34	4	0.72	2	0.37	555	1244075984	XP_022376105.1	164	1e-08	sec1 family domain-containing protein 1 isoform X3 [Enhydra lutris kenyoni]	XR_002402683.2	XR_002402683	240	7.82172e-121	PREDICTED: Anas platyrhynchos uncharacterized LOC106017426 (LOC106017426), transcript variant X2, ncRNA	K19998	SCFD1, SLY1	sec1 family domain-containing protein 1	http://www.genome.jp/dbget-bin/www_bget?ko:K19998	Q8WVM8	156	1.2e-09	Sec1 family domain-containing protein 1 OS=Homo sapiens OX=9606 GN=SCFD1 PE=1 SV=4	--	--	--	--	--	--	--	--	--	--
Cluster-21674.0	41	1.3	17.01	0.57	39	1.22	51	1.59	17	0.53	25	0.79	1956	902900154	XP_013039141.1	164	3.7e-08	PREDICTED: COMM domain-containing protein 5-like, partial [Anser cygnoides domesticus]	LK064627.1	LK064627	438	0	Apteryx australis mantelli genome assembly AptMant0, scaffold scaffold25	--	--	--	--	--	--	--	--	PF09201//PF02384	SRX, signal recognition particle receptor alpha subunit//N-6 DNA Methylase	GO:0006306	DNA methylation	GO:0003677//GO:0008170//GO:0005515	DNA binding//N-methyltransferase activity//protein binding	--	--	--	--
Cluster-21683.0	9	0.97	3	0.37	6	0.66	15	1.63	9	1	7	0.79	737	--	--	--	--	--	XM_014249844.1	XM_014249844	364	0	PREDICTED: Pseudopodoces humilis neuro-oncological ventral antigen 1 (NOVA1), transcript variant X3, mRNA	--	--	--	--	--	--	--	--	--	--	--	--	--	--	--	--	--	--
Cluster-21737.0	4	1.07	2	0.72	9	2.62	6	1.7	2	0.62	2	0.62	432	--	--	--	--	--	--	--	--	--	--	--	--	--	--	--	--	--	--	--	--	--	--	--	--	--	--	--	--
Cluster-21740.0	2	0.33	5	1	9	1.56	20	3.41	6	1.07	14	2.54	558	--	--	--	--	--	XM_019611865.1	XM_019611865	50	3.28253e-15	PREDICTED: Meleagris gallopavo magnetosome-associated protein MamJ-like (LOC104917205), mRNA	--	--	--	--	--	--	--	--	--	--	--	--	--	--	--	--	--	--
Cluster-21746.0	22	1.12	40	2.2	36	1.83	20	1.01	17	0.86	33	1.7	1304	1561826092	XP_027757298.1	696	5e-70	transmembrane protein FAM155A-like [Empidonax traillii]	XM_027901497.1	XM_027901497	798	0	PREDICTED: Empidonax traillii transmembrane protein FAM155A-like (LOC114066664), mRNA	--	--	--	--	B1AL88	419	9.3e-40	Transmembrane protein FAM155A OS=Homo sapiens OX=9606 GN=FAM155A PE=2 SV=1	--	--	--	--	--	--	--	--	--	--
Cluster-21763.0	35	0.67	35	0.7	43	0.81	47	0.88	40	0.74	36	0.68	3102	--	--	--	--	--	AC147720.1	AC147720	318	2.00508e-163	Gallus gallus BAC clone CH261-46I14 from chromosome unknown, complete sequence	--	--	--	--	--	--	--	--	PF04277	Oxaloacetate decarboxylase, gamma chain	GO:0006814//GO:0036376//GO:0006525//GO:0006090//GO:0006560	sodium ion transport//sodium ion export across plasma membrane//arginine metabolic process//pyruvate metabolic process//proline metabolic process	GO:0015081//GO:0008948	sodium ion transmembrane transporter activity//oxaloacetate decarboxylase activity	GO:0016020	membrane	--	--
Cluster-21783.0	5.24	0.38	5	0.4	7	0.52	6.32	0.46	5	0.37	5	0.38	978	902933359	XP_013054712.1	925	1e-96	PREDICTED: immunoglobulin superfamily member 10 [Anser cygnoides domesticus]	XM_013199258.1	XM_013199258	529	0	PREDICTED: Anser cygnoides domesticus immunoglobulin superfamily, member 10 (IGSF10), mRNA	--	--	--	--	Q6WRI0	703	8.2e-73	Immunoglobulin superfamily member 10 OS=Homo sapiens OX=9606 GN=IGSF10 PE=1 SV=1	PF02202//PF13855//PF00560	Tachykinin family//Leucine rich repeat//Leucine Rich Repeat	GO:0007217	tachykinin receptor signaling pathway	GO:0005515	protein binding	--	--	--	--
Cluster-21797.0	19	1.38	47	3.75	52	3.79	39	2.81	63	4.59	54	4.02	985	--	--	--	--	--	XM_026111577.1	XM_026111577	187	4.1326e-91	PREDICTED: Dromaius novaehollandiae cell adhesion molecule 3 (CADM3), mRNA	--	--	--	--	--	--	--	--	--	--	--	--	--	--	--	--	--	--
Cluster-21821.0	11	2.22	18	4.58	22	4.73	8	1.68	11	2.46	3	0.68	498	--	--	--	--	--	--	--	--	--	--	--	--	--	--	--	--	--	--	--	--	--	--	--	--	--	--	--	--
Cluster-21842.0	23	2.45	12	1.46	28	3.04	20	2.15	29	3.18	18	2.01	743	1540413773	XP_027329078.1	536	1e-51	uncharacterized protein LOC113845768 [Anas platyrhynchos]	XM_027473277.1	XM_027473277	316	5.99769e-163	PREDICTED: Anas platyrhynchos translation initiation factor IF-2-like (LOC113845768), mRNA	--	--	--	--	--	--	--	--	--	--	--	--	--	--	--	--	--	--
Cluster-21859.0	8	0.63	4	0.35	14	1.11	9	0.7	7	0.55	11	0.89	928	590139236	AHL27883.1	852	2.9e-88	interferon-induced transmembrane protein 10 [Anas platyrhynchos]	XM_013191564.1	XM_013191564	845	0	PREDICTED: Anser cygnoides domesticus interferon induced transmembrane protein 10 (IFITM10), mRNA	K06566	IFITM	interferon induced transmembrane protein	http://www.genome.jp/dbget-bin/www_bget?ko:K06566	Q8BR26	618	5.6e-63	Interferon-induced transmembrane protein 10 OS=Mus musculus OX=10090 GN=Ifitm10 PE=2 SV=3	PF04505	Interferon-induced transmembrane protein	--	--	--	--	GO:0016021	integral component of membrane	--	--
Cluster-21860.0	24	0.62	27	0.73	25	0.63	40	1.01	18	0.45	40	1.02	2366	960975930	XP_014803024.1	1412	8.6e-153	PREDICTED: protein FAM131B isoform X5 [Calidris pugnax]	XM_013199530.1	XM_013199530	1915	0	PREDICTED: Anser cygnoides domesticus family with sequence similarity 131, member B (FAM131B), transcript variant X3, mRNA	--	--	--	--	Q568Z1	888	7e-94	Protein FAM131B OS=Rattus norvegicus OX=10116 GN=Fam131b PE=1 SV=1	--	--	--	--	--	--	--	--	--	--
Cluster-21868.0	4	0.45	4	0.51	9	1.03	5	0.56	5	0.58	5	0.59	719	--	--	--	--	--	LK065141.1	LK065141	88	3.21758e-36	Apteryx australis mantelli genome assembly AptMant0, scaffold scaffold86	--	--	--	--	--	--	--	--	--	--	--	--	--	--	--	--	--	--
Cluster-21870.2	1	0.33	2	0.95	3	1.11	3	1.07	2	0.8	1	0.4	393	--	--	--	--	--	--	--	--	--	--	--	--	--	--	--	--	--	--	--	--	--	--	--	--	--	--	--	--
Cluster-21876.0	3	1.43	1	0.81	1	0.57	1	0.54	3	1.94	1	0.64	340	--	--	--	--	--	--	--	--	--	--	--	--	--	--	--	--	--	--	PF00050	Kazal-type serine protease inhibitor domain	--	--	GO:0005515	protein binding	--	--	--	--
Cluster-21889.0	17	1.78	41	4.9	58	6.22	21	2.22	15	1.62	16	1.76	750	--	--	--	--	--	XR_003494009.1	XR_003494009	129	5.43223e-59	PREDICTED: Anas platyrhynchos uncharacterized LOC113841490 (LOC113841490), transcript variant X4, ncRNA	--	--	--	--	--	--	--	--	--	--	--	--	--	--	--	--	--	--
Cluster-21913.1	7	0.85	15	2.12	7	0.88	6	0.74	8	1.02	3	0.39	677	--	--	--	--	--	XR_003496729.1	XR_003496729	387	0	PREDICTED: Anas platyrhynchos uncharacterized LOC113843440 (LOC113843440), ncRNA	--	--	--	--	--	--	--	--	PF03607	Doublecortin	GO:0035556	intracellular signal transduction	--	--	--	--	--	--
Cluster-21924.0	20	0.8	18	0.77	29	1.15	14	0.55	20	0.79	17	0.68	1599	--	--	--	--	--	--	--	--	--	--	--	--	--	--	--	--	--	--	--	--	--	--	--	--	--	--	--	--
Cluster-21932.0	19	0.79	14	0.62	48	1.99	8	0.33	19	0.78	37	1.55	1544	--	--	--	--	--	XM_027455876.1	XM_027455876	1324	0	PREDICTED: Anas platyrhynchos cytochrome P450 26B1 (LOC101804465), mRNA	--	--	--	--	--	--	--	--	--	--	--	--	--	--	--	--	--	--
Cluster-21975.0	161	3.56	203	4.71	299	6.51	154.65	3.35	116	2.49	91	2	2709	1540386469	XP_027321278.1	2330	3.5e-259	sushi repeat-containing protein SRPX2 [Anas platyrhynchos]	XM_027465477.1	XM_027465477	2186	0	PREDICTED: Anas platyrhynchos sushi repeat containing protein X-linked 2 (SRPX2), transcript variant X1, mRNA	K19408	SRPX2	sushi repeat-containing protein SRPX2	http://www.genome.jp/dbget-bin/www_bget?ko:K19408	Q5EA25	1785	7.8e-198	Sushi repeat-containing protein SRPX2 OS=Bos taurus OX=9913 GN=SRPX2 PE=2 SV=1	--	--	--	--	--	--	--	--	--	--
Cluster-22008.0	12	0.92	21	1.77	17	1.31	7	0.53	15	1.16	25	1.97	946	--	--	--	--	--	XM_013959388.1	XM_013959388	168	1.4457e-80	PREDICTED: Apteryx australis mantelli PHD finger protein 21A (PHF21A), transcript variant X7, mRNA	--	--	--	--	--	--	--	--	--	--	--	--	--	--	--	--	--	--
Cluster-22047.0	96.04	3.43	126.98	4.83	117.07	4.15	73.01	2.57	47	1.65	45	1.61	1761	677244231	KFP56973.1	179	6e-10	hypothetical protein N322_02708, partial [Cariama cristata]	XM_027721893.1	XM_027721893	100	1.72978e-42	PREDICTED: Pipra filicauda solute carrier family 7 member 3 (SLC7A3), transcript variant X2, mRNA	--	--	--	--	--	--	--	--	--	--	--	--	--	--	--	--	--	--
Cluster-22050.0	34	1.08	25	0.84	32	1.01	23	0.72	25	0.78	24	0.77	1948	1201879948	XP_021250167.1	517	4.3e-49	rhodopsin kinase isoform X4 [Numida meleagris]	XM_027463919.1	XM_027463919	1088	0	PREDICTED: Anas platyrhynchos G protein-coupled receptor kinase 7 (GRK7), transcript variant X2, mRNA	K00909	GRK1_7	rhodopsin kinase	http://www.genome.jp/dbget-bin/www_bget?ko:K00909	B6CZ17	398	3.8e-37	Rhodopsin kinase grk7-a OS=Xenopus laevis OX=8355 GN=grk7-a PE=1 SV=1	PF09280	XPC-binding domain	GO:0006289//GO:0043161//GO:0006281	nucleotide-excision repair//proteasome-mediated ubiquitin-dependent protein catabolic process//DNA repair	GO:0003684	damaged DNA binding	--	--	KOG0986	G protein-coupled receptor kinase
Cluster-22069.0	66	1.25	53	1.05	43	0.8	37	0.69	38	0.7	18	0.34	3122	543720008	XP_005501215.1	3687	0	BMP/retinoic acid-inducible neural-specific protein 2 [Columba livia]	XM_027463188.1	XM_027463188	2618	0	PREDICTED: Anas platyrhynchos BMP/retinoic acid inducible neural specific 2 (BRINP2), mRNA	--	--	--	--	Q8K1M8	3394	0	BMP/retinoic acid-inducible neural-specific protein 2 OS=Rattus norvegicus OX=10116 GN=Brinp2 PE=2 SV=1	--	--	--	--	--	--	--	--	--	--
Cluster-22089.0	59	2.18	16	0.63	25	0.91	48	1.74	28	1.01	9	0.33	1715	1605347972	TFK04259.1	674	2.3e-67	leucine-rich repeat protein 1 [Platysternon megacephalum]	XM_013189568.1	XM_013189568	1188	0	PREDICTED: Anser cygnoides domesticus family with sequence similarity 19 (chemokine (C-C motif)-like), member A3 (FAM19A3), transcript variant X1, mRNA	--	--	--	--	Q8N3H0	516	6.9e-51	Chemokine-like protein TAFA-2 OS=Homo sapiens OX=9606 GN=TAFA2 PE=2 SV=1	PF00320	GATA zinc finger	GO:0006355	regulation of transcription, DNA-templated	GO:0043565//GO:0008270	sequence-specific DNA binding//zinc ion binding	--	--	--	--
Cluster-22114.0	10	1.26	4	0.59	4	0.52	8	1.03	7	0.93	3	0.4	661	--	--	--	--	--	--	--	--	--	--	--	--	--	--	--	--	--	--	--	--	--	--	--	--	--	--	--	--
Cluster-22124.0	2	0.84	1	0.67	1	0.49	3	1.41	6	3.29	4	2.19	356	--	--	--	--	--	XM_013181733.1	XM_013181733	349	0	PREDICTED: Anser cygnoides domesticus natriuretic peptide receptor 3 (NPR3), mRNA	--	--	--	--	--	--	--	--	--	--	--	--	--	--	--	--	--	--
Cluster-22125.0	1	0.35	3	1.54	3	1.19	1	0.38	1	0.43	4	1.73	383	--	--	--	--	--	--	--	--	--	--	--	--	--	--	--	--	--	--	--	--	--	--	--	--	--	--	--	--
Cluster-22149.0	72.64	5.11	58	4.49	30	2.12	123.07	8.62	60.99	4.31	12	0.87	1007	902892462	XP_013035589.1	270	9.6e-21	PREDICTED: protein ripply2, partial [Anser cygnoides domesticus]	XM_013180135.1	XM_013180135	609	0	PREDICTED: Anser cygnoides domesticus ripply transcriptional repressor 2 (RIPPLY2), partial mRNA	--	--	--	--	Q2WG76	210	1.2e-15	Protein ripply2 OS=Mus musculus OX=10090 GN=Ripply2 PE=2 SV=1	--	--	--	--	--	--	--	--	--	--
Cluster-22172.0	36	0.65	23.24	0.44	33.78	0.6	61	1.07	57	0.99	80	1.42	3282	193788434	BAG53328.1	195	1.6e-11	unnamed protein product [Homo sapiens]	XM_027463838.1	XM_027463838	1114	0	PREDICTED: Anas platyrhynchos N-acetylneuraminate pyruvate lyase (NPL), transcript variant X10, mRNA	K13184	DHX9	ATP-dependent RNA helicase A	http://www.genome.jp/dbget-bin/www_bget?ko:K13184	Q5R874	189	1.1e-12	ATP-dependent RNA helicase A OS=Pongo abelii OX=9601 GN=DHX9 PE=2 SV=1	PF13181	Tetratricopeptide repeat	--	--	GO:0005515	protein binding	--	--	--	--
Cluster-22172.1	13	0.4	17.76	0.57	10.22	0.31	19	0.57	20	0.6	39	1.19	2022	--	--	--	--	--	XR_001211160.1	XR_001211160	323	2.15839e-166	PREDICTED: Anser cygnoides domesticus uncharacterized LOC106042508 (LOC106042508), ncRNA	--	--	--	--	--	--	--	--	PF00720	Subtilisin inhibitor-like	--	--	GO:0004867	serine-type endopeptidase inhibitor activity	--	--	--	--
Cluster-22206.0	18	0.82	17	0.84	17	0.77	24	1.08	16	0.72	14	0.65	1426	--	--	--	--	--	AC173211.3	AC173211	117	4.94343e-52	Gallus gallus BAC clone CH261-2F13 from chromosome ul, complete sequence	--	--	--	--	--	--	--	--	PF01300	Telomere recombination	--	--	GO:0003725	double-stranded RNA binding	--	--	--	--
Cluster-22214.0	4	1.13	2	0.77	1	0.31	10	3.01	1	0.33	5	1.67	421	--	--	--	--	--	LK065223.1	LK065223	136	3.78221e-63	Apteryx australis mantelli genome assembly AptMant0, scaffold scaffold654	--	--	--	--	--	--	--	--	--	--	--	--	--	--	--	--	--	--
Cluster-22231.0	8	1.19	3	0.53	10	1.54	5	0.76	2	0.32	6	0.96	597	--	--	--	--	--	--	--	--	--	--	--	--	--	--	--	--	--	--	--	--	--	--	--	--	--	--	--	--
Cluster-22239.0	13	1.01	15	1.29	26	2.04	5	0.39	12	0.94	6	0.48	933	--	--	--	--	--	XR_001207347.1	XR_001207347	674	0	PREDICTED: Anser cygnoides domesticus uncharacterized LOC106036488 (LOC106036488), transcript variant X2, ncRNA	--	--	--	--	--	--	--	--	--	--	--	--	--	--	--	--	--	--
Cluster-22251.0	123	2.27	58	1.12	124.13	2.25	112	2.02	171.23	3.06	94	1.72	3203	1121890076	XP_019403025.1	1853	8.5e-204	PREDICTED: MAP kinase-activated protein kinase 3 isoform X1 [Crocodylus porosus]	XM_027467659.1	XM_027467659	2734	0	PREDICTED: Anas platyrhynchos mitogen-activated protein kinase-activated protein kinase 3 (MAPKAPK3), transcript variant X1, mRNA	K04444	MAPKAPK3	mitogen-activated protein kinase-activated protein kinase 3	http://www.genome.jp/dbget-bin/www_bget?ko:K04444	Q16644	1618	2.1e-178	MAP kinase-activated protein kinase 3 OS=Homo sapiens OX=9606 GN=MAPKAPK3 PE=1 SV=1	PF00069//PF07714//PF09905	Protein kinase domain//Protein tyrosine and serine/threonine kinase//DNA-binding protein VF530	GO:0006468	protein phosphorylation	GO:0004672//GO:0005524//GO:0003677	protein kinase activity//ATP binding//DNA binding	--	--	KOG0604	MAP kinase-activated protein kinase 2
Cluster-22256.0	17	0.69	14	0.61	12	0.49	17	0.68	14	0.56	10	0.41	1575	--	--	--	--	--	XR_002438937.1	XR_002438937	475	0	PREDICTED: Numida meleagris uncharacterized LOC110399158 (LOC110399158), transcript variant X6, ncRNA	--	--	--	--	--	--	--	--	--	--	--	--	--	--	--	--	--	--
Cluster-22266.0	98	1.34	80	1.14	151	2.02	75	1	65	0.86	45	0.61	4246	--	--	--	--	--	LK064761.1	LK064761	336	2.71286e-173	Apteryx australis mantelli genome assembly AptMant0, scaffold scaffold101	--	--	--	--	--	--	--	--	--	--	--	--	--	--	--	--	--	--
Cluster-22278.0	3	0.42	4	0.65	20	2.88	35	4.96	40	5.87	37	5.52	622	1390066649	XP_025002605.1	153	2.2e-07	PAN2-PAN3 deadenylation complex subunit PAN3 isoform X4 [Gallus gallus]	XM_027469716.1	XM_027469716	294	8.44205e-151	PREDICTED: Anas platyrhynchos poly(A) specific ribonuclease subunit PAN3 (PAN3), mRNA	K12572	PAN3	PAB-dependent poly(A)-specific ribonuclease subunit 3	http://www.genome.jp/dbget-bin/www_bget?ko:K12572	Q58A45	147	1.5e-08	PAN2-PAN3 deadenylation complex subunit PAN3 OS=Homo sapiens OX=9606 GN=PAN3 PE=1 SV=3	PF00642	Zinc finger C-x8-C-x5-C-x3-H type (and similar)	--	--	GO:0046872	metal ion binding	--	--	--	--
Cluster-22334.0	87	3.15	61	2.35	76	2.73	45	1.6	47	1.67	46.11	1.68	1742	483502888	EOA95787.1	397	3.1e-35	hypothetical protein Anapl_17612 [Anas platyrhynchos]	XM_013171773.1	XM_013171773	1562	0	PREDICTED: Anser cygnoides domesticus SKI/DACH domain containing 1 (SKIDA1), mRNA	--	--	--	--	--	--	--	--	--	--	--	--	--	--	--	--	--	--
Cluster-22334.1	9	0.93	8	0.94	9	0.95	14	1.46	7	0.74	7	0.76	758	483502888	EOA95787.1	235	8.3e-17	hypothetical protein Anapl_17612 [Anas platyrhynchos]	XM_013171773.1	XM_013171773	495	0	PREDICTED: Anser cygnoides domesticus SKI/DACH domain containing 1 (SKIDA1), mRNA	--	--	--	--	--	--	--	--	--	--	--	--	--	--	--	--	--	--
Cluster-22344.0	12	1.86	7	1.3	11	1.78	4	0.64	2	0.33	3	0.5	581	--	--	--	--	--	XR_001204916.1	XR_001204916	36	2.07677e-07	PREDICTED: Anser cygnoides domesticus uncharacterized LOC106032551 (LOC106032551), ncRNA	--	--	--	--	--	--	--	--	--	--	--	--	--	--	--	--	--	--
Cluster-22373.0	2	0.31	3	0.56	2	0.32	2	0.32	2	0.33	4	0.68	580	--	--	--	--	--	XM_021384973.1	XM_021384973	47	1.59121e-13	PREDICTED: Numida meleagris periphilin 1 (PPHLN1), transcript variant X6, mRNA	--	--	--	--	--	--	--	--	--	--	--	--	--	--	--	--	--	--
Cluster-22425.0	16	0.82	13	0.72	9	0.46	14	0.71	13	0.66	6	0.31	1303	--	--	--	--	--	XR_001214208.1	XR_001214208	1051	0	PREDICTED: Anser cygnoides domesticus uncharacterized LOC106048485 (LOC106048485), ncRNA	--	--	--	--	--	--	--	--	--	--	--	--	--	--	--	--	--	--
Cluster-22429.0	26	1.23	22	1.11	16	0.75	18	0.84	15	0.7	23	1.1	1391	677479546	KFQ68951.1	207	2.7e-13	hypothetical protein N335_05705, partial [Phaethon lepturus]	XR_001211177.1	XR_001211177	147	1.01403e-68	PREDICTED: Anser cygnoides domesticus uncharacterized LOC106042522 (LOC106042522), ncRNA	--	--	--	--	--	--	--	--	--	--	--	--	--	--	--	--	--	--
Cluster-22472.0	47	2.3	57	3.01	21	1.03	107.93	5.23	34	1.65	7	0.35	1347	1540444684	XP_005027161.2	640	1.6e-63	receptor activity-modifying protein 1 [Anas platyrhynchos]	XM_013178800.1	XM_013178800	911	0	PREDICTED: Anser cygnoides domesticus receptor (G protein-coupled) activity modifying protein 1 (RAMP1), mRNA	K08447	RAMP1	receptor activity modifying protein 1	http://www.genome.jp/dbget-bin/www_bget?ko:K08447	Q9JJ74	403	6.9e-38	Receptor activity-modifying protein 1 OS=Rattus norvegicus OX=10116 GN=Ramp1 PE=2 SV=1	PF04901	Receptor activity modifying family	GO:0008277//GO:0007165//GO:0006886	regulation of G protein-coupled receptor signaling pathway//signal transduction//intracellular protein transport	GO:0015026	coreceptor activity	GO:0016021	integral component of membrane	--	--
Cluster-22493.0	25	0.88	27	1.01	12	0.42	45	1.56	34	1.17	20	0.7	1788	--	--	--	--	--	XR_001213479.1	XR_001213479	882	0	PREDICTED: Anser cygnoides domesticus uncharacterized LOC106046849 (LOC106046849), transcript variant X11, ncRNA	--	--	--	--	--	--	--	--	--	--	--	--	--	--	--	--	--	--
Cluster-22498.0	15	1.1	18	1.46	21	1.55	23	1.68	17	1.26	8	0.6	974	1540392768	XP_027323680.1	1168	6.9e-125	proline-rich transmembrane protein 3-like [Anas platyrhynchos]	XM_027467879.1	XM_027467879	775	0	PREDICTED: Anas platyrhynchos proline-rich transmembrane protein 3-like (LOC113845090), mRNA	--	--	--	--	Q6PE13	349	9.1e-32	Proline-rich transmembrane protein 3 OS=Mus musculus OX=10090 GN=Prrt3 PE=1 SV=1	--	--	--	--	--	--	--	--	--	--
Cluster-22503.0	52	1.15	47	1.09	43	0.93	31	0.67	24	0.51	21	0.46	2713	--	--	--	--	--	XM_027455148.1	XM_027455148	2108	0	PREDICTED: Anas platyrhynchos glutamate rich 1 (ERICH1), mRNA	--	--	--	--	--	--	--	--	PF05695	Plant protein of unknown function (DUF825)	--	--	GO:0005524	ATP binding	GO:0009507	chloroplast	--	--
Cluster-22530.0	19	0.69	11	0.43	18	0.65	14	0.5	12	0.43	15	0.55	1728	--	--	--	--	--	XR_001212726.1	XR_001212726	1724	0	PREDICTED: Anser cygnoides domesticus uncharacterized LOC106045314 (LOC106045314), ncRNA	--	--	--	--	--	--	--	--	--	--	--	--	--	--	--	--	--	--
Cluster-22547.0	38	0.77	27	0.57	30	0.6	21	0.42	51	1	29	0.58	2938	--	--	--	--	--	LK064741.1	LK064741	210	2.06601e-103	Apteryx australis mantelli genome assembly AptMant0, scaffold scaffold145	--	--	--	--	--	--	--	--	--	--	--	--	--	--	--	--	--	--
Cluster-22570.0	24	1.56	9	0.64	13	0.85	11	0.71	8	0.52	7	0.46	1073	--	--	--	--	--	XM_025148592.1	XM_025148592	841	0	PREDICTED: Gallus gallus tau tubulin kinase 1 (TTBK1), transcript variant X5, mRNA	--	--	--	--	--	--	--	--	--	--	--	--	--	--	--	--	--	--
Cluster-22639.0	19	0.78	10.44	0.46	12	0.49	38.55	1.57	35	1.42	10	0.42	1558	902906114	XP_013041939.1	1784	4.1e-196	PREDICTED: 2-amino-3-carboxymuconate-6-semialdehyde decarboxylase isoform X2 [Anser cygnoides domesticus]	XM_013186480.1	XM_013186480	1549	0	PREDICTED: Anser cygnoides domesticus aminocarboxymuconate semialdehyde decarboxylase (ACMSD), transcript variant X3, mRNA	K03392	ACMSD	aminocarboxymuconate-semialdehyde decarboxylase	http://www.genome.jp/dbget-bin/www_bget?ko:K03392	Q0II68	1445	1.2e-158	2-amino-3-carboxymuconate-6-semialdehyde decarboxylase OS=Bos taurus OX=9913 GN=ACMSD PE=2 SV=1	PF04909	Amidohydrolase	--	--	GO:0016787	hydrolase activity	--	--	--	--
Cluster-22647.0	16	1.01	5	0.34	9	0.57	9	0.56	16	1.01	10	0.65	1096	--	--	--	--	--	XR_001212172.1	XR_001212172	1059	0	PREDICTED: Anser cygnoides domesticus uncharacterized LOC106044209 (LOC106044209), transcript variant X1, ncRNA	--	--	--	--	--	--	--	--	--	--	--	--	--	--	--	--	--	--
Cluster-22655.0	7	0.76	7	0.87	34	3.8	28	3.08	7	0.79	31	3.56	730	1049383671	XP_017583455.1	179	2.5e-10	PREDICTED: uncharacterized protein LOC108445124, partial [Corvus brachyrhynchos]	--	--	--	--	--	--	--	--	--	--	--	--	--	PF06003	Survival motor neuron protein (SMN)	GO:0006397	mRNA processing	GO:0003723	RNA binding	GO:0005634//GO:0005737	nucleus//cytoplasm	--	--
Cluster-22658.0	9	0.92	11	1.28	8	0.84	9	0.93	4	0.42	3	0.32	763	902919335	XP_013048065.1	822	7.2e-85	PREDICTED: coiled-coil domain-containing protein 169 isoform X1 [Anser cygnoides domesticus]	XM_013192611.1	XM_013192611	700	0	PREDICTED: Anser cygnoides domesticus coiled-coil domain containing 169 (CCDC169), transcript variant X1, mRNA	--	--	--	--	Q3KPT0	431	2.2e-41	Coiled-coil domain-containing protein 169 OS=Xenopus laevis OX=8355 GN=ccdc169 PE=2 SV=2	PF13851//PF07160//PF06657//PF06156//PF01496//PF01166//PF05531//PF04871//PF03836//PF09726//PF03938//PF16326//PF07989//PF01025//PF01920	Growth-arrest specific micro-tubule binding//Spindle and kinetochore-associated protein 1//Centrosome microtubule-binding domain of Cep57//Initiation control protein YabA//V-type ATPase 116kDa subunit family//TSC-22/dip/bun family//Nucleopolyhedrovirus P10 protein//Uso1 / p115 like vesicle tethering protein, C terminal region//RasGAP C-terminus//Macoilin family//Outer membrane protein (OmpH-like)…	GO:0006886//GO:0006457//GO:0007059//GO:0016192//GO:0006355//GO:1902600//GO:0051301//GO:0048870//GO:0006260//GO:0023041	intracellular protein transport//protein folding//chromosome segregation//vesicle-mediated transport//regulation of transcription, DNA-templated//proton transmembrane transport//cell division//cell motility//DNA replication//neuronal signal transduction	GO:0003700//GO:0008017//GO:0005515//GO:0015078//GO:0051082//GO:0003677//GO:0042803//GO:0000774//GO:0051087	DNA-binding transcription factor activity//microtubule binding//protein binding//proton transmembrane transporter activity//unfolded protein binding//DNA binding//protein homodimerization activity//adenyl-nucleotide exchange factor activity//chaperone binding	GO:0031514//GO:0019028//GO:0030867//GO:0005667//GO:0033179//GO:0005815//GO:0016272//GO:0045298	motile cilium//viral capsid//rough endoplasmic reticulum membrane//transcription regulator complex//proton-transporting V-type ATPase, V0 domain//microtubule organizing center//prefoldin complex//tubulin complex	--	--
Cluster-22672.0	11	0.79	21	1.65	30	2.16	10	0.71	9	0.65	15	1.1	995	1390104816	XP_025000249.1	591	5.7e-58	LOW QUALITY PROTEIN: spectrin beta chain, non-erythrocytic 4-like [Gallus gallus]	XM_025144481.1	XM_025144481	326	2.24436e-168	PREDICTED: Gallus gallus spectrin beta chain, non-erythrocytic 4-like (LOC107050886), mRNA	K06115	SPTB	spectrin beta	http://www.genome.jp/dbget-bin/www_bget?ko:K06115	Q9H254	520	1.4e-51	Spectrin beta chain, non-erythrocytic 4 OS=Homo sapiens OX=9606 GN=SPTBN4 PE=1 SV=2	--	--	--	--	--	--	--	--	KOG0517	Beta-spectrin
Cluster-22673.0	30	0.73	42	1.07	40	0.95	35	0.83	28	0.66	52	1.25	2496	--	--	--	--	--	LK065747.1	LK065747	416	0	Apteryx australis mantelli genome assembly AptMant0, scaffold scaffold308	--	--	--	--	--	--	--	--	--	--	--	--	--	--	--	--	--	--
Cluster-22726.0	5	0.83	25	5	12	2.08	25	4.25	55	9.78	44	7.95	559	733921170	XP_010722153.1	170	2.1e-09	death-associated protein kinase 2-like isoform X1 [Meleagris gallopavo]	XM_021376689.1	XM_021376689	79	2.489e-31	PREDICTED: Numida meleagris death-associated protein kinase 2-like (LOC110387943), transcript variant X5, mRNA	--	--	--	--	--	--	--	--	--	--	--	--	--	--	--	--	--	--
Cluster-22728.0	17	0.62	13	0.51	16	0.58	25	0.9	16	0.57	22	0.81	1729	--	--	--	--	--	LK064715.1	LK064715	172	1.60429e-82	Apteryx australis mantelli genome assembly AptMant0, scaffold scaffold141	--	--	--	--	--	--	--	--	--	--	--	--	--	--	--	--	--	--
Cluster-22757.0	13	0.61	12	0.61	23	1.08	11	0.51	9	0.42	8	0.38	1392	--	--	--	--	--	M96625.1	M96625	151	6.06436e-71	Gallus domesticus tensin mRNA sequence	--	--	--	--	--	--	--	--	--	--	--	--	--	--	--	--	--	--
Cluster-22758.0	35	1.57	23	1.11	16	0.71	47	2.08	49	2.17	19	0.86	1449	902895902	XP_013037255.1	2130	2.9e-236	PREDICTED: relaxin-3 receptor 1 [Anser cygnoides domesticus]	XM_013181801.1	XM_013181801	1440	0	PREDICTED: Anser cygnoides domesticus relaxin/insulin-like family peptide receptor 3 (RXFP3), mRNA	K08397	RXFP3, RLN3R1	relaxin family peptide receptor 3	http://www.genome.jp/dbget-bin/www_bget?ko:K08397	Q9NSD7	1205	7.5e-131	Relaxin-3 receptor 1 OS=Homo sapiens OX=9606 GN=RXFP3 PE=1 SV=1	PF00001//PF03699	7 transmembrane receptor (rhodopsin family)//Uncharacterised protein family (UPF0182)	GO:0007186	G protein-coupled receptor signaling pathway	GO:0004930	G protein-coupled receptor activity	GO:0016021	integral component of membrane	--	--
Cluster-22773.0	9	0.75	4.38	0.41	8	0.68	7	0.59	13	1.1	11	0.95	883	597879601	EYC28966.1	212	4.5e-14	hypothetical protein Y032_0007g3524 [Ancylostoma ceylanicum]	--	--	--	--	--	--	--	--	--	Q9FPQ6	138	2.4e-07	Vegetative cell wall protein gp1 OS=Chlamydomonas reinhardtii OX=3055 GN=GP1 PE=1 SV=1	--	--	--	--	--	--	--	--	--	--
Cluster-22784.1	14	0.53	77	3.11	11	0.41	21	0.78	9	0.33	9	0.34	1675	513164464	XP_004938593.1	2130	3.4e-236	unconventional myosin-XVI isoform X2 [Gallus gallus]	XM_013194493.1	XM_013194493	1269	0	PREDICTED: Anser cygnoides domesticus myosin XVI (MYO16), mRNA	K17481	MYO16	myosin XVI	http://www.genome.jp/dbget-bin/www_bget?ko:K17481	Q9Y6X6	1793	5.7e-199	Unconventional myosin-XVI OS=Homo sapiens OX=9606 GN=MYO16 PE=1 SV=3	PF00063//PF00931//PF02367//PF13606//PF00023//PF00910//PF06414	Myosin head (motor domain)//NB-ARC domain//Threonylcarbamoyl adenosine biosynthesis protein TsaE//Ankyrin repeat//Ankyrin repeat//RNA helicase//Zeta toxin	GO:0002949	tRNA threonylcarbamoyladenosine modification	GO:0005515//GO:0005524//GO:0003774//GO:0003724//GO:0043531//GO:0003723//GO:0016301	protein binding//ATP binding//motor activity//RNA helicase activity//ADP binding//RNA binding//kinase activity	GO:0016459	myosin complex	KOG4177	Ankyrin
Cluster-22785.0	16	0.39	22	0.57	46	1.11	22	0.53	30	0.72	15	0.37	2464	902936475	XP_013056262.1	348	2.1e-29	PREDICTED: kell blood group glycoprotein isoform X1 [Anser cygnoides domesticus]	XM_021270177.2	XM_021270177	1575	0	PREDICTED: Anas platyrhynchos Kell metallo-endopeptidase (Kell blood group) (KEL), transcript variant X3, mRNA	K06577	KEL, CD238	Kell blood group glycoprotein	http://www.genome.jp/dbget-bin/www_bget?ko:K06577	P42891	200	4.4e-14	Endothelin-converting enzyme 1 OS=Bos taurus OX=9913 GN=ECE1 PE=1 SV=2	PF01431	Peptidase family M13	GO:0006508	proteolysis	GO:0004222	metalloendopeptidase activity	--	--	KOG3624	M13 family peptidase
Cluster-22793.0	154	1.56	124	1.3	167	1.65	143	1.41	149	1.45	155	1.54	5655	1337251607	POI27953.1	1859	3e-204	hypothetical protein CIB84_008297, partial [Bambusicola thoracicus]	XM_013193432.1	XM_013193432	5069	0	PREDICTED: Anser cygnoides domesticus repulsive guidance molecule family member b (RGMB), mRNA	K06847	RGM	RGM domain family	http://www.genome.jp/dbget-bin/www_bget?ko:K06847	Q7TQ33	1546	8.4e-170	RGM domain family member B OS=Mus musculus OX=10090 GN=Rgmb PE=1 SV=1	PF02706//PF00331//PF02532	Chain length determinant protein//Glycosyl hydrolase family 10//Photosystem II reaction centre I protein (PSII 4.8 kDa protein)	GO:0015979//GO:0005975//GO:0009103	photosynthesis//carbohydrate metabolic process//lipopolysaccharide biosynthetic process	GO:0004553	hydrolase activity, hydrolyzing O-glycosyl compounds	GO:0016020//GO:0009539//GO:0009523	membrane//photosystem II reaction center//photosystem II	--	--
Cluster-22802.0	16	0.41	45	1.23	19	0.49	22	0.56	39	0.98	21	0.54	2345	902902342	XP_013040178.1	1313	2.6e-141	PREDICTED: chemokine XC receptor 1 [Anser cygnoides domesticus]	XM_013184724.1	XM_013184724	2328	0	PREDICTED: Anser cygnoides domesticus chemokine (C motif) receptor 1 (XCR1), mRNA	K04193	XCR1	XC chemokine receptor 1	http://www.genome.jp/dbget-bin/www_bget?ko:K04193	P46094	582	2.1e-58	Chemokine XC receptor 1 OS=Homo sapiens OX=9606 GN=XCR1 PE=1 SV=1	PF00001	7 transmembrane receptor (rhodopsin family)	GO:0007186	G protein-coupled receptor signaling pathway	GO:0004930	G protein-coupled receptor activity	GO:0016021	integral component of membrane	--	--
Cluster-22826.0	25	1.65	5	0.36	12	0.8	11	0.72	13	0.86	14	0.95	1059	--	--	--	--	--	XR_003498752.1	XR_003498752	629	0	PREDICTED: Anas platyrhynchos uncharacterized LOC106018128 (LOC106018128), ncRNA	--	--	--	--	--	--	--	--	--	--	--	--	--	--	--	--	--	--
Cluster-22848.0	88	3.29	55	2.19	49	1.82	48	1.77	62	2.28	36	1.35	1693	--	--	--	--	--	XR_003497469.1	XR_003497469	511	0	PREDICTED: Anas platyrhynchos uncharacterized LOC113843760 (LOC113843760), ncRNA	--	--	--	--	--	--	--	--	PF01844//PF06955	HNH endonuclease//Xyloglucan endo-transglycosylase (XET) C-terminus	GO:0006073	cellular glucan metabolic process	GO:0004519//GO:0016762//GO:0003676	endonuclease activity//xyloglucan:xyloglucosyl transferase activity//nucleic acid binding	GO:0048046//GO:0005618	apoplast//cell wall	--	--
Cluster-22861.0	7	0.38	15	0.87	19	1.02	12	0.64	13	0.69	7	0.38	1251	902905879	XP_013041823.1	979	7.3e-103	PREDICTED: histamine N-methyltransferase-like isoform X1 [Anser cygnoides domesticus]	XM_013186371.1	XM_013186371	1245	0	PREDICTED: Anser cygnoides domesticus histamine N-methyltransferase A-like (LOC106039326), transcript variant X3, mRNA	--	--	--	--	U3NEE3	879	4.1e-93	Carnosine N-methyltransferase 2 OS=Gallus gallus OX=9031 PE=1 SV=1	PF16836	Shu complex component Psy3, DNA-binding description	GO:0000725	recombinational repair	--	--	GO:0097196//GO:0005634	Shu complex//nucleus	--	--
Cluster-22864.0	62	1.32	68	1.52	150	3.15	97	2.03	38	0.79	95	2.01	2798	902939933	XP_013026222.1	482	7e-45	PREDICTED: nascent polypeptide-associated complex subunit alpha, muscle-specific form-like [Anser cygnoides domesticus]	--	--	--	--	--	--	--	--	--	A4TCF8	149	4.1e-08	Translation initiation factor IF-2 OS=Mycolicibacterium gilvum (strain PYR-GCK) OX=350054 GN=infB PE=3 SV=1	--	--	--	--	--	--	--	--	--	--
Cluster-22881.0	16	0.46	16	0.49	30	0.86	24	0.68	43	1.21	19	0.55	2123	--	--	--	--	--	XR_001206328.1	XR_001206328	1179	0	PREDICTED: Anser cygnoides domesticus uncharacterized LOC106034824 (LOC106034824), transcript variant X1, ncRNA	--	--	--	--	--	--	--	--	--	--	--	--	--	--	--	--	--	--
Cluster-22883.0	12	1.86	2	0.37	14	2.26	15	2.38	10	1.66	3	0.5	581	--	--	--	--	--	--	--	--	--	--	--	--	--	--	--	--	--	--	--	--	--	--	--	--	--	--	--	--
Cluster-22914.0	51	1.95	53	2.16	54	2.05	55	2.07	54	2.03	24	0.92	1660	1159639036	OPJ70940.1	977	1.7e-102	complement C1q tumor necrosis factor-related protein 7 [Patagioenas fasciata monilis]	XM_013180069.1	XM_013180069	1613	0	PREDICTED: Anser cygnoides domesticus C1q and tumor necrosis factor related protein 7 (C1QTNF7), transcript variant X1, mRNA	--	--	--	--	Q9BXJ2	845	4.8e-89	Complement C1q tumor necrosis factor-related protein 7 OS=Homo sapiens OX=9606 GN=C1QTNF7 PE=2 SV=1	PF02948	Amelogenin	GO:0007275	multicellular organism development	--	--	GO:0062023	collagen-containing extracellular matrix	--	--
Cluster-22920.0	23	1.51	42	3.01	26	1.71	17	1.11	10	0.66	13	0.87	1065	--	--	--	--	--	--	--	--	--	--	--	--	--	--	--	--	--	--	--	--	--	--	--	--	--	--	--	--
Cluster-22923.0	27	4.43	24	4.76	34	5.85	9	1.52	17	3	17	3.05	561	--	--	--	--	--	LK064797.1	LK064797	338	2.63249e-175	Apteryx australis mantelli genome assembly AptMant0, scaffold scaffold152	--	--	--	--	--	--	--	--	--	--	--	--	--	--	--	--	--	--
Cluster-22926.0	25	6.02	36	11.37	46	12	34	8.65	26	7.14	33	9.15	454	--	--	--	--	--	--	--	--	--	--	--	--	--	--	--	--	--	--	--	--	--	--	--	--	--	--	--	--
Cluster-22998.0	8	2.41	2	0.84	6	2.01	1	0.32	1	0.36	1	0.36	408	--	--	--	--	--	--	--	--	--	--	--	--	--	--	--	--	--	--	PF05433	Glycine zipper 2TM domain	--	--	--	--	GO:0019867	outer membrane	--	--
Cluster-22999.0	9	0.33	11	0.43	34	1.24	27	0.98	10	0.36	20	0.74	1715	--	--	--	--	--	XR_003495213.1	XR_003495213	1114	0	PREDICTED: Anas platyrhynchos uncharacterized LOC113842657 (LOC113842657), ncRNA	--	--	--	--	--	--	--	--	--	--	--	--	--	--	--	--	--	--
Cluster-23003.0	9	0.74	8	0.74	18	1.51	13	1.07	11	0.92	13	1.11	891	--	--	--	--	--	XR_001212960.1	XR_001212960	491	0	PREDICTED: Anser cygnoides domesticus uncharacterized LOC106045826 (LOC106045826), transcript variant X4, ncRNA	--	--	--	--	--	--	--	--	--	--	--	--	--	--	--	--	--	--
Cluster-23012.0	9.7	6.72	1	1.41	5	4.44	3	2.51	6.01	6.41	2	2.1	303	1049412346	XP_017590084.1	194	1.9e-12	PREDICTED: endogenous retrovirus group K member 25 Pol protein-like [Corvus brachyrhynchos]	--	--	--	--	--	--	--	--	--	--	--	--	--	--	--	--	--	--	--	--	--	--	--
Cluster-23017.0	11	0.55	19	1.03	9	0.45	9	0.45	9	0.45	9	0.46	1317	--	--	--	--	--	--	--	--	--	--	--	--	--	--	--	--	--	--	--	--	--	--	--	--	--	--	--	--
Cluster-23028.0	5	0.37	4.03	0.33	6.04	0.45	8	0.59	11.16	0.83	9	0.69	968	701332408	XP_009978757.1	364	1.2e-31	PREDICTED: exocyst complex component 1 [Tauraco erythrolophus]	XM_013172790.1	XM_013172790	201	6.69626e-99	PREDICTED: Anser cygnoides domesticus exocyst complex component 1 (EXOC1), mRNA	K19983	EXOC1, SEC3	exocyst complex component 1	http://www.genome.jp/dbget-bin/www_bget?ko:K19983	Q9NV70	338	1.7e-30	Exocyst complex component 1 OS=Homo sapiens OX=9606 GN=EXOC1 PE=1 SV=4	PF06580//PF09763	Histidine kinase//Exocyst complex component Sec3	GO:0000160//GO:0006887//GO:0016310	phosphorelay signal transduction system//exocytosis//phosphorylation	GO:0000155	phosphorelay sensor kinase activity	GO:0000145//GO:0016021//GO:0009365	exocyst//integral component of membrane//protein histidine kinase complex	KOG2148	Exocyst protein Sec3
Cluster-23039.0	14	0.81	9	0.57	7	0.41	6	0.35	10	0.58	11	0.65	1173	--	--	--	--	--	XR_003492342.1	XR_003492342	938	0	PREDICTED: Anas platyrhynchos uncharacterized LOC113839757 (LOC113839757), ncRNA	--	--	--	--	--	--	--	--	--	--	--	--	--	--	--	--	--	--
Cluster-23052.0	8	0.52	5	0.36	15	0.98	10	0.65	14	0.91	6	0.4	1072	--	--	--	--	--	XM_013191789.1	XM_013191789	359	0	PREDICTED: Anser cygnoides domesticus mutS homolog 3 (MSH3), mRNA	--	--	--	--	--	--	--	--	--	--	--	--	--	--	--	--	--	--
Cluster-23070.0	20	0.73	17	0.66	18	0.65	23	0.83	10	0.36	11	0.4	1725	902934902	XP_013055475.1	1628	5.6e-178	PREDICTED: glycerol-3-phosphate acyltransferase 3-like isoform X1 [Anser cygnoides domesticus]	XM_013200030.1	XM_013200030	1431	0	PREDICTED: Anser cygnoides domesticus glycerol-3-phosphate acyltransferase 3-like (LOC106048175), transcript variant X10, mRNA	K13506	GPAT3_4, AGPAT9, AGPAT6	glycerol-3-phosphate O-acyltransferase 3/4	http://www.genome.jp/dbget-bin/www_bget?ko:K13506	Q5ZLL8	1129	5.8e-122	Glycerol-3-phosphate acyltransferase 3 OS=Gallus gallus OX=9031 GN=GPAT3 PE=2 SV=1	PF10405//PF01553//PF02366	Rad4 beta-hairpin domain 3//Acyltransferase//Dolichyl-phosphate-mannose-protein mannosyltransferase	GO:0006493	protein O-linked glycosylation	GO:0003677//GO:0000030//GO:0016746	DNA binding//mannosyltransferase activity//transferase activity, transferring acyl groups	GO:0000136//GO:0016020	alpha-1,6-mannosyltransferase complex//membrane	KOG2898	Predicted phosphate acyltransferase, contains PlsC domain
Cluster-23071.0	57	1.23	18	0.41	22	0.47	111	2.34	55	1.15	15	0.32	2771	--	--	--	--	--	LK065043.1	LK065043	969	0	Apteryx australis mantelli genome assembly AptMant0, scaffold scaffold473	--	--	--	--	--	--	--	--	PF00001	7 transmembrane receptor (rhodopsin family)	GO:0007186	G protein-coupled receptor signaling pathway	GO:0004930	G protein-coupled receptor activity	GO:0016021	integral component of membrane	--	--
Cluster-23161.0	48	1.25	35	0.96	37	0.95	32	0.82	36	0.91	46	1.19	2332	--	--	--	--	--	XR_003498021.1	XR_003498021	1877	0	PREDICTED: Anas platyrhynchos uncharacterized LOC101803684 (LOC101803684), transcript variant X14, ncRNA	--	--	--	--	--	--	--	--	--	--	--	--	--	--	--	--	--	--
Cluster-23176.0	1111	46.99	671.78	30.41	964.24	40.55	593.88	24.77	684.25	28.5	729.64	31.1	1524	291167454	ADD81347.1	1950	2.3e-215	skeletal alpha-actin 1.2 [Cobitis choii]	XM_027458711.1	XM_027458711	1433	0	PREDICTED: Anas platyrhynchos actin, alpha, cardiac muscle 1 (ACTC1), mRNA	K05692	ACTB_G1	actin beta/gamma 1	http://www.genome.jp/dbget-bin/www_bget?ko:K05692	P17304	1854	4.4e-206	Actin, muscle OS=Aplysia californica OX=6500 PE=2 SV=1	--	--	--	--	--	--	--	--	KOG0676	Actin and related proteins
Cluster-23194.0	62	1.1	37	0.68	30	0.52	103	1.78	70	1.2	24	0.42	3326	902889714	XP_013034319.1	2811	0	PREDICTED: alpha-N-acetylgalactosaminide alpha-2,6-sialyltransferase 1 [Anser cygnoides domesticus]	XM_013178865.1	XM_013178865	2588	0	PREDICTED: Anser cygnoides domesticus ST6 (alpha-N-acetyl-neuraminyl-2,3-beta-galactosyl-1,3)-N-acetylgalactosaminide alpha-2,6-sialyltransferase 1 (ST6GALNAC1), mRNA	K03479	SIAT7A, ST6GalNAc I	alpha-N-acetylgalactosaminide alpha-2,6-sialyltransferase (sialyltransferase 7A)	http://www.genome.jp/dbget-bin/www_bget?ko:K03479	Q92183	2043	1.2e-227	Alpha-N-acetylgalactosaminide alpha-2,6-sialyltransferase 1 OS=Gallus gallus OX=9031 GN=ST6GALNAC1 PE=2 SV=1	PF01084//PF00777	Ribosomal protein S18//Glycosyltransferase family 29 (sialyltransferase)	GO:0006412//GO:0006486//GO:0042254	translation//protein glycosylation//ribosome biogenesis	GO:0008373//GO:0003735	sialyltransferase activity//structural constituent of ribosome	GO:0005840	ribosome	--	--
Cluster-23204.0	29	0.75	15	0.41	26	0.66	46	1.17	26	0.65	13	0.34	2347	--	--	--	--	--	--	--	--	--	--	--	--	--	--	--	--	--	--	--	--	--	--	--	--	--	--	--	--
Cluster-23207.0	13	4.97	11	6.44	10	4.4	6	2.54	3	1.46	2	0.97	369	--	--	--	--	--	XM_021387603.1	XM_021387603	234	1.08982e-117	PREDICTED: Numida meleagris ring finger protein 152 (RNF152), mRNA	--	--	--	--	--	--	--	--	--	--	--	--	--	--	--	--	--	--
Cluster-23217.0	45	1.3	31	0.95	39	1.11	42	1.19	55	1.55	19	0.55	2126	--	--	--	--	--	LK064741.1	LK064741	231	3.15358e-115	Apteryx australis mantelli genome assembly AptMant0, scaffold scaffold145	--	--	--	--	--	--	--	--	--	--	--	--	--	--	--	--	--	--
Cluster-23217.1	8	0.7	17	1.66	14	1.24	14	1.22	11	0.98	5	0.45	856	--	--	--	--	--	--	--	--	--	--	--	--	--	--	--	--	--	--	PF02300	Fumarate reductase subunit C	--	--	--	--	GO:0016020	membrane	--	--
Cluster-23233.1	44	0.92	29	0.64	41	0.85	34	0.7	25	0.51	23	0.48	2848	--	--	--	--	--	XR_001213024.1	XR_001213024	880	0	PREDICTED: Anser cygnoides domesticus uncharacterized LOC106045985 (LOC106045985), transcript variant X2, ncRNA	--	--	--	--	--	--	--	--	--	--	--	--	--	--	--	--	--	--
Cluster-23238.0	69	32.93	98	79.18	106	60.42	36	19.6	19	12.32	18	11.6	340	--	--	--	--	--	--	--	--	--	--	--	--	--	--	--	--	--	--	--	--	--	--	--	--	--	--	--	--
Cluster-23245.0	69	0.9	43	0.58	87	1.11	88	1.12	76	0.96	104	1.34	4432	1208033121	OWK59498.1	230	1.8e-15	E3 ubiquitin-protein ligase RNF130 [Lonchura striata domestica]	XM_027468578.1	XM_027468578	3611	0	PREDICTED: Anas platyrhynchos ring finger protein 130 (RNF130), transcript variant X4, mRNA	K15701	RNF130, GOLIATH	E3 ubiquitin-protein ligase RNF130	http://www.genome.jp/dbget-bin/www_bget?ko:K15701	--	--	--	--	PF11538	Snurportin1	--	--	GO:0005515	protein binding	--	--	--	--
Cluster-23259.0	39	1.1	31	0.92	31	0.86	20	0.55	13	0.36	17	0.48	2170	--	--	--	--	--	XR_001207759.1	XR_001207759	2167	0	PREDICTED: Anser cygnoides domesticus uncharacterized LOC106036974 (LOC106036974), ncRNA	--	--	--	--	--	--	--	--	--	--	--	--	--	--	--	--	--	--
Cluster-23260.0	17	1.26	7	0.57	8	0.6	13	0.96	12	0.9	14	1.07	966	902883670	XP_013031540.1	345	1.9e-29	PREDICTED: solute carrier family 22 member 4-like [Anser cygnoides domesticus]	XM_013176086.1	XM_013176086	238	1.80599e-119	PREDICTED: Anser cygnoides domesticus solute carrier family 22 member 4-like (LOC106032880), mRNA	K08202	SLC22A4_5, OCTN	MFS transporter, OCT family, solute carrier family 22 (organic cation transporter), member 4/5	http://www.genome.jp/dbget-bin/www_bget?ko:K08202	Q9Z306	250	2.7e-20	Solute carrier family 22 member 4 OS=Mus musculus OX=10090 GN=Slc22a4 PE=1 SV=1	--	--	--	--	--	--	--	--	--	--
Cluster-23275.0	2374.07	244.95	1244.49	145.98	2079.13	218.97	235.24	24.45	87.93	9.34	9	0.97	759	678214575	KFV81554.1	253	6.8e-19	Y-box-binding protein 3, partial [Struthio camelus australis]	LK064724.1	LK064724	173	1.90958e-83	Apteryx australis mantelli genome assembly AptMant0, scaffold scaffold147	--	--	--	--	--	--	--	--	--	--	--	--	--	--	--	--	--	--
Cluster-23287.0	24	1.8	35	2.9	31	2.35	20	1.5	44	3.33	8	0.62	958	1540396083	XP_027324946.1	1365	9.8e-148	heparan sulfate glucosamine 3-O-sulfotransferase 6 [Anas platyrhynchos]	XM_027469145.1	XM_027469145	899	0	PREDICTED: Anas platyrhynchos heparan sulfate-glucosamine 3-sulfotransferase 6 (HS3ST6), mRNA	K09679	HS3ST6		http://www.genome.jp/dbget-bin/www_bget?ko:K09679	Q5GFD5	1160	8.2e-126	Heparan sulfate glucosamine 3-O-sulfotransferase 6 OS=Mus musculus OX=10090 GN=Hs3st6 PE=2 SV=1	PF03567//PF00685	Sulfotransferase family//Sulfotransferase domain	--	--	GO:0008146	sulfotransferase activity	GO:0016021	integral component of membrane	KOG3704	Heparan sulfate D-glucosaminyl 3-O-sulfotransferase
Cluster-23289.0	35	1.24	47	1.76	29	1.01	43	1.49	18	0.62	27	0.96	1781	--	--	--	--	--	XM_027451904.1	XM_027451904	457	0	PREDICTED: Anas platyrhynchos suppressor of cytokine signaling 6 (SOCS6), transcript variant X1, mRNA	--	--	--	--	--	--	--	--	--	--	--	--	--	--	--	--	--	--
Cluster-23297.0	9	1	3	0.38	6	0.68	9	1.01	7	0.81	13	1.53	720	--	--	--	--	--	--	--	--	--	--	--	--	--	--	--	--	--	--	--	--	--	--	--	--	--	--	--	--
Cluster-23307.0	11	0.73	8	0.58	6	0.4	17	1.11	6	0.4	10	0.68	1059	--	--	--	--	--	XM_013194278.1	XM_013194278	1032	0	PREDICTED: Anser cygnoides domesticus kelch-like family member 17 (KLHL17), transcript variant X6, mRNA	--	--	--	--	--	--	--	--	PF09339//PF08116	IclR helix-turn-helix domain//PhTx neurotoxin family	GO:0006355//GO:0009405	regulation of transcription, DNA-templated//pathogenesis	GO:0003677	DNA binding	GO:0005576	extracellular region	--	--
Cluster-23319.0	75.03	1.46	23	0.47	30	0.58	104	1.99	42	0.79	16	0.31	3037	1444474845	XP_025913410.1	2840	0	mucolipin-3 isoform X1 [Apteryx rowi]	XM_027463276.1	XM_027463276	2491	0	PREDICTED: Anas platyrhynchos mucolipin 3 (MCOLN3), mRNA	K04994	MCOLN3	mucolipin 3	http://www.genome.jp/dbget-bin/www_bget?ko:K04994	F6RG56	2481	1.7e-278	Mucolipin-3 OS=Callithrix jacchus OX=9483 GN=MCOLN3 PE=1 SV=1	PF00520	Ion transport protein	GO:0055085//GO:0006811	transmembrane transport//ion transport	GO:0005216	ion channel activity	GO:0016020	membrane	KOG3733	Mucolipidin and related proteins (TRML subfamily of transient receptor potential proteins)
Cluster-23327.0	69	1.08	26	0.42	42	0.65	59	0.9	69	1.04	42	0.65	3734	700364576	XP_009926928.1	253	3.4e-18	PREDICTED: LOW QUALITY PROTEIN: meiosis inhibitor protein 1 [Haliaeetus albicilla]	LK391419.1	LK391419	455	0	Apteryx australis mantelli genome assembly AptMant0, scaffold scaffold27	--	--	--	--	Q5TIA1	150	4.2e-08	Meiosis inhibitor protein 1 OS=Homo sapiens OX=9606 GN=MEI1 PE=1 SV=2	PF10588	NADH-ubiquinone oxidoreductase-G iron-sulfur binding region	GO:0055114	oxidation-reduction process	GO:0016491	oxidoreductase activity	--	--	--	--
Cluster-23332.0	7	0.86	3	0.43	3	0.38	4	0.5	6	0.77	11	1.43	675	902929034	XP_013052654.1	452	5.1e-42	PREDICTED: potassium voltage-gated channel subfamily A member 5-like, partial [Anser cygnoides domesticus]	XM_013197200.1	XM_013197200	675	0	PREDICTED: Anser cygnoides domesticus potassium voltage-gated channel subfamily A member 5-like (LOC106046277), partial mRNA	K04878	KCNA5	potassium voltage-gated channel Shaker-related subfamily A member 5	http://www.genome.jp/dbget-bin/www_bget?ko:K04878	P79197	311	1.6e-27	Potassium voltage-gated channel subfamily A member 5 OS=Mustela putorius furo OX=9669 GN=KCNA5 PE=2 SV=1	--	--	--	--	--	--	--	--	--	--
Cluster-23342.0	13	1.19	16	1.65	22	2.05	9	0.83	6	0.56	12	1.15	826	1315512332	PKU46842.1	172	1.8e-09	hypothetical protein llap_2815 [Limosa lapponica baueri]	XM_013188977.1	XM_013188977	90	2.87588e-37	PREDICTED: Anser cygnoides domesticus NADH dehydrogenase (ubiquinone) Fe-S protein 3, 30kDa (NADH-coenzyme Q reductase) (NDUFS3), mRNA	--	--	--	--	--	--	--	--	--	--	--	--	--	--	--	--	--	--
Cluster-23343.0	54	1.06	19	0.39	35	0.68	70	1.34	102	1.94	141	2.75	3022	1540375499	XP_027312242.1	779	2.8e-79	vasopressin V1a receptor [Anas platyrhynchos]	XM_013195994.1	XM_013195994	2720	0	PREDICTED: Anser cygnoides domesticus arginine vasopressin receptor 1A (AVPR1A), partial mRNA	K04226	AVPR1A	arginine vasopressin receptor 1A	http://www.genome.jp/dbget-bin/www_bget?ko:K04226	P48043	581	3.6e-58	Vasopressin V1a receptor OS=Ovis aries OX=9940 GN=AVPR1A PE=3 SV=1	PF00001	7 transmembrane receptor (rhodopsin family)	GO:0007186	G protein-coupled receptor signaling pathway	GO:0004930	G protein-coupled receptor activity	GO:0016021	integral component of membrane	--	--
Cluster-23345.0	54	1.05	62	1.27	46	0.88	35	0.67	22	0.42	26	0.5	3038	--	--	--	--	--	XM_027447133.1	XM_027447133	2186	0	PREDICTED: Anas platyrhynchos leucine rich repeat and Ig domain containing 2 (LINGO2), mRNA	--	--	--	--	--	--	--	--	--	--	--	--	--	--	--	--	--	--
Cluster-23372.0	126	26.52	80	21.38	97	21.83	56	12.32	90	21.11	106	25.17	487	--	--	--	--	--	XM_027471073.1	XM_027471073	410	0	PREDICTED: Anas platyrhynchos retinoid X receptor alpha (RXRA), mRNA	--	--	--	--	--	--	--	--	--	--	--	--	--	--	--	--	--	--
Cluster-23377.0	13	1.7	11	1.68	20	2.71	22	2.93	19	2.61	27	3.78	646	--	--	--	--	--	LK064725.1	LK064725	250	2.53097e-126	Apteryx australis mantelli genome assembly AptMant0, scaffold scaffold153	--	--	--	--	--	--	--	--	--	--	--	--	--	--	--	--	--	--
Cluster-23381.0	10	0.49	12	0.64	15	0.74	13	0.63	13	0.63	14	0.7	1343	--	--	--	--	--	XM_013185862.1	XM_013185862	1340	0	PREDICTED: Anser cygnoides domesticus carbonic anhydrase VIII (CA8), partial mRNA	--	--	--	--	--	--	--	--	PF03727	Hexokinase	GO:0005975	carbohydrate metabolic process	GO:0005524//GO:0016773	ATP binding//phosphotransferase activity, alcohol group as acceptor	--	--	--	--
Cluster-23382.0	34	0.7	19	0.41	31	0.63	69	1.4	58	1.17	59	1.22	2872	1337269885	POI30534.1	2164	6.6e-240	hypothetical protein CIB84_005716 [Bambusicola thoracicus]	XM_027467507.1	XM_027467507	1841	0	PREDICTED: Anas platyrhynchos solute carrier family 38 member 3 (SLC38A3), mRNA	K13576	SLC38A3, SNAT3	solute carrier family 38 (sodium-coupled neutral amino acid transporter), member 3	http://www.genome.jp/dbget-bin/www_bget?ko:K13576	Q99624	1784	1.1e-197	Sodium-coupled neutral amino acid transporter 3 OS=Homo sapiens OX=9606 GN=SLC38A3 PE=1 SV=1	PF00816//PF00528	H-NS histone family//Binding-protein-dependent transport system inner membrane component	GO:0006355//GO:0055085	regulation of transcription, DNA-templated//transmembrane transport	GO:0003677	DNA binding	GO:0016020	membrane	--	--
Cluster-23406.0	19	2.99	17	3.21	8	1.31	11	1.77	10	1.68	5	0.85	576	--	--	--	--	--	--	--	--	--	--	--	--	--	--	--	--	--	--	PF09249	tRNA nucleotidyltransferase, second domain	GO:0008033	tRNA processing	GO:0016437//GO:0004810	tRNA cytidylyltransferase activity//tRNA adenylyltransferase activity	--	--	--	--
Cluster-23418.0	1	0.31	3	1.32	1	0.35	2	0.67	2	0.75	3	1.13	402	--	--	--	--	--	XR_001211281.1	XR_001211281	402	0	PREDICTED: Anser cygnoides domesticus zinc finger protein 438 (ZNF438), transcript variant X8, misc_RNA	--	--	--	--	--	--	--	--	--	--	--	--	--	--	--	--	--	--
Cluster-23424.0	18	1.29	18	1.43	33	2.39	25	1.79	9	0.65	19	1.4	990	1207838710	OWK16196.1	268	1.6e-20	hypothetical protein Celaphus_00004681, partial [Cervus elaphus hippelaphus]	XM_027471400.1	XM_027471400	157	1.97428e-74	PREDICTED: Anas platyrhynchos glutamate ionotropic receptor NMDA type subunit 2C (GRIN2C), transcript variant X2, mRNA	K05212	GRIN2D	glutamate receptor ionotropic, NMDA 2D	http://www.genome.jp/dbget-bin/www_bget?ko:K05212	O15399	262	1.1e-21	Glutamate receptor ionotropic, NMDA 2D OS=Homo sapiens OX=9606 GN=GRIN2D PE=1 SV=2	--	--	--	--	--	--	--	--	--	--
Cluster-23436.0	43	0.99	33	0.79	44	0.99	45	1.01	38	0.85	17	0.39	2621	--	--	--	--	--	XR_003497886.1	XR_003497886	1870	0	PREDICTED: Anas platyrhynchos uncharacterized LOC106019172 (LOC106019172), transcript variant X3, ncRNA	--	--	--	--	--	--	--	--	--	--	--	--	--	--	--	--	--	--
Cluster-23438.0	9	0.53	8	0.51	11	0.65	7	0.41	9	0.53	10	0.6	1161	--	--	--	--	--	XM_027447221.1	XM_027447221	474	0	PREDICTED: Anas platyrhynchos acetylserotonin O-methyltransferase (ASMT), transcript variant X2, mRNA	--	--	--	--	--	--	--	--	--	--	--	--	--	--	--	--	--	--
Cluster-23483.1	7	0.66	3	0.32	4	0.38	15	1.42	7	0.67	23	2.25	811	--	--	--	--	--	XM_027444127.1	XM_027444127	583	0	PREDICTED: Anas platyrhynchos immunoglobulin superfamily member 9B (IGSF9B), mRNA	--	--	--	--	--	--	--	--	--	--	--	--	--	--	--	--	--	--
Cluster-23492.0	656.14	177.33	509.54	186.53	453.78	134.52	382.05	110.14	478.8	150.91	422.81	134.36	429	1402425753	PZC85478.1	571	5.1e-56	hypothetical protein B5X24_HaOG216586 [Helicoverpa armigera]	AY769329.1	AY769329	429	0	Bombyx mori ribosomal protein S14 (RpS14) mRNA, complete cds	K02955	RP-S14e, RPS14	small subunit ribosomal protein S14e	http://www.genome.jp/dbget-bin/www_bget?ko:K02955	Q5UAM9	571	7.2e-58	40S ribosomal protein S14 OS=Bombyx mori OX=7091 GN=RpS14 PE=2 SV=1	PF00861//PF03423//PF00411	Ribosomal L18 of archaea, bacteria, mitoch. and chloroplast//Carbohydrate binding domain (family 25)//Ribosomal protein S11	GO:0006412//GO:0042254	translation//ribosome biogenesis	GO:0003735//GO:2001070	structural constituent of ribosome//starch binding	GO:0005840	ribosome	KOG0407	40S ribosomal protein S14
Cluster-23501.0	84	2.66	47	1.58	14	0.44	121	3.76	70.07	2.17	10	0.32	1960	902904744	XP_013041297.1	1160	1.2e-123	PREDICTED: centrosomal protein C10orf90 homolog isoform X1 [Anser cygnoides domesticus]	XM_013185843.1	XM_013185843	1754	0	PREDICTED: Anser cygnoides domesticus chromosome unknown open reading frame, human C10orf90 (LOC106038998), transcript variant X1, mRNA	K16773	FATS	fragile-site associated tumor suppressor	http://www.genome.jp/dbget-bin/www_bget?ko:K16773	Q96M02	440	5.2e-42	(E2-independent) E3 ubiquitin-conjugating enzyme FATS OS=Homo sapiens OX=9606 GN=C10orf90 PE=2 SV=2	--	--	--	--	--	--	--	--	--	--
Cluster-23521.0	41	0.98	19	0.48	36	0.85	32	0.75	26	0.6	26	0.62	2530	902909407	XP_013043480.1	2019	3.8e-223	PREDICTED: coagulation factor IX-like [Anser cygnoides domesticus]	XM_013188026.1	XM_013188026	1178	0	PREDICTED: Anser cygnoides domesticus coagulation factor IX-like (LOC106040269), mRNA	--	--	--	--	P98139	423	6.2e-40	Coagulation factor VII OS=Oryctolagus cuniculus OX=9986 GN=F7 PE=2 SV=2	PF00594	Vitamin K-dependent carboxylation/gamma-carboxyglutamic (GLA) domain	--	--	GO:0005509	calcium ion binding	GO:0005576	extracellular region	--	--
Cluster-23523.0	17	1.14	25	1.83	20	1.35	5	0.33	8	0.54	13	0.89	1047	--	--	--	--	--	--	--	--	--	--	--	--	--	--	--	--	--	--	--	--	--	--	--	--	--	--	--	--
Cluster-23589.0	46	0.54	41	0.5	61	0.71	85	0.98	140	1.6	65	0.76	4862	1540456026	XP_027302595.1	3783	0	LOW QUALITY PROTEIN: TBC1 domain family member 2A [Anas platyrhynchos]	XM_027446794.1	XM_027446794	2319	0	PREDICTED: Anas platyrhynchos TBC1 domain family member 2 (TBC1D2), mRNA	K20165	TBC1D2	TBC1 domain family member 2A	http://www.genome.jp/dbget-bin/www_bget?ko:K20165	B1AVH7	2147	1.5e-239	TBC1 domain family member 2A OS=Mus musculus OX=10090 GN=Tbc1d2 PE=2 SV=1	PF11051//PF09496//PF17082//PF01988//PF03014	Mannosyltransferase putative//Cenp-O kinetochore centromere component//Spindle Pole Component 29//VIT family//Structural protein 2	GO:0030474//GO:0030026//GO:0006486//GO:0006828//GO:0034508	spindle pole body duplication//cellular manganese ion homeostasis//protein glycosylation//manganese ion transport//centromere complex assembly	GO:0005384//GO:0005200//GO:0016757//GO:0003723//GO:0005198	manganese ion transmembrane transporter activity//structural constituent of cytoskeleton//transferase activity, transferring glycosyl groups//RNA binding//structural molecule activity	GO:0000776//GO:0005823//GO:0005856	kinetochore//central plaque of spindle pole body//cytoskeleton	KOG2058	Ypt/Rab GTPase activating protein
Cluster-23598.0	58	1.07	38	0.73	55	1	65	1.17	61	1.09	70	1.28	3201	677542748	KFR04114.1	3309	0	Cadherin-19 [Nipponia nippon]	XM_013179494.1	XM_013179494	2966	0	PREDICTED: Anser cygnoides domesticus cadherin 19, type 2 (CDH19), transcript variant X14, mRNA	K06806	CDH19	cadherin 19, type 2	http://www.genome.jp/dbget-bin/www_bget?ko:K06806	Q9H159	2144	2.2e-239	Cadherin-19 OS=Homo sapiens OX=9606 GN=CDH19 PE=2 SV=1	PF05784//PF01635//PF00028//PF01049//PF02133	Betaherpesvirus UL82/83 protein N terminus//Coronavirus M matrix/glycoprotein//Cadherin domain//Cadherin cytoplasmic region//Permease for cytosine/purines, uracil, thiamine, allantoin	GO:0007156//GO:0055085//GO:0009405//GO:0019058	homophilic cell adhesion via plasma membrane adhesion molecules//transmembrane transport//pathogenesis//viral life cycle	GO:0022857//GO:0005509	transmembrane transporter activity//calcium ion binding	GO:0016020	membrane	--	--
Cluster-23599.0	4	0.95	3	0.93	2	0.51	2	0.5	2	0.54	2	0.55	457	--	--	--	--	--	--	--	--	--	--	--	--	--	--	--	--	--	--	--	--	--	--	--	--	--	--	--	--
Cluster-23621.0	51	1.28	28	0.74	20	0.5	64	1.58	43	1.05	19	0.48	2407	1201819502	XP_021270740.1	2838	0	cytosolic carboxypeptidase 3 isoform X2 [Numida meleagris]	XM_027452865.1	XM_027452865	1743	0	PREDICTED: Anas platyrhynchos ATP/GTP binding protein like 3 (AGBL3), transcript variant X1, mRNA	--	--	--	--	Q8NEM8	1954	1.8e-217	Cytosolic carboxypeptidase 3 OS=Homo sapiens OX=9606 GN=AGBL3 PE=2 SV=2	PF00246//PF04952	Zinc carboxypeptidase//Succinylglutamate desuccinylase / Aspartoacylase family	GO:0006508	proteolysis	GO:0004181//GO:0008270//GO:0016788	metallocarboxypeptidase activity//zinc ion binding//hydrolase activity, acting on ester bonds	--	--	KOG3641	Zinc carboxypeptidase
Cluster-23650.0	5	0.44	5	0.49	9	0.8	8	0.7	9	0.8	7	0.64	853	--	--	--	--	--	--	--	--	--	--	--	--	--	--	--	--	--	--	PF08513	LisH	--	--	GO:0005515	protein binding	--	--	--	--
Cluster-23664.0	32	0.72	16	0.38	42	0.94	24	0.53	28	0.61	23	0.52	2654	1558415228	XP_027604328.1	177	1.5e-09	uncharacterized protein LOC114002520 [Pipra filicauda]	XR_003500367.1	XR_003500367	1614	0	PREDICTED: Anas platyrhynchos uncharacterized LOC110351294 (LOC110351294), transcript variant X2, ncRNA	--	--	--	--	--	--	--	--	--	--	--	--	--	--	--	--	--	--
Cluster-23670.0	13	0.66	10	0.55	12	0.61	7	0.35	9	0.45	10	0.51	1310	--	--	--	--	--	--	--	--	--	--	--	--	--	--	--	--	--	--	--	--	--	--	--	--	--	--	--	--
Cluster-23683.0	10	0.65	12	0.86	8	0.53	5	0.33	11	0.72	10	0.67	1065	--	--	--	--	--	XR_001210803.1	XR_001210803	621	0	PREDICTED: Anser cygnoides domesticus uncharacterized LOC106041941 (LOC106041941), ncRNA	--	--	--	--	--	--	--	--	PF14993	Neuropeptide S precursor protein	GO:0007218	neuropeptide signaling pathway	--	--	GO:0005576	extracellular region	--	--
Cluster-23690.0	141	59.64	19	12.86	79	39.08	91.51	43.43	85.66	47.39	130.21	71.85	355	1497504615	RMC19663.1	221	1.6e-15	hypothetical protein DUI87_03226 [Hirundo rustica rustica]	--	--	--	--	--	--	--	--	--	--	--	--	--	--	--	--	--	--	--	--	--	--	--
Cluster-23691.0	9	0.8	14	1.4	6	0.54	11	0.98	6	0.54	6	0.55	844	--	--	--	--	--	LK064965.1	LK064965	449	0	Apteryx australis mantelli genome assembly AptMant0, scaffold scaffold378	--	--	--	--	--	--	--	--	--	--	--	--	--	--	--	--	--	--
Cluster-23696.0	9	0.62	14	1.07	13	0.91	34	2.35	50	3.48	40	2.85	1018	--	--	--	--	--	CR523564.1	CR523564	220	1.93392e-109	Gallus gallus finished cDNA, clone ChEST870m14	--	--	--	--	--	--	--	--	--	--	--	--	--	--	--	--	--	--
Cluster-23700.0	31	0.89	43.39	1.31	55	1.55	30	0.84	37	1.03	12	0.34	2146	1248985237	XP_022520474.1	460	1.9e-42	mitochondrial ribonuclease P protein 3 [Astyanax mexicanus]	--	--	--	--	--	--	--	--	--	Q00725	156	4.8e-09	Salivary glue protein Sgs-4 OS=Drosophila melanogaster OX=7227 GN=Sgs4 PE=2 SV=1	PF01779//PF08043	Ribosomal L29e protein family//Xin repeat	GO:0030036//GO:0006412//GO:0042254	actin cytoskeleton organization//translation//ribosome biogenesis	GO:0003779//GO:0003735	actin binding//structural constituent of ribosome	GO:0005840//GO:0030054	ribosome//cell junction	--	--
Cluster-23726.0	165	2.26	59	0.84	56	0.75	130	1.74	61	0.81	29	0.39	4236	902898514	XP_013038413.1	3012	0	PREDICTED: estrogen receptor beta isoform X1 [Anser cygnoides domesticus]	XM_013182960.1	XM_013182960	3670	0	PREDICTED: Anser cygnoides domesticus estrogen receptor 2 (ER beta) (ESR2), transcript variant X2, mRNA	K08551	ESR2, NR3A2	estrogen receptor beta	http://www.genome.jp/dbget-bin/www_bget?ko:K08551	Q9PVE2	2732	1.9e-307	Estrogen receptor beta OS=Sturnus vulgaris OX=9172 GN=ESR2 PE=2 SV=1	PF00105//PF09738	Zinc finger, C4 type (two domains)//LRRFIP family	GO:0006355	regulation of transcription, DNA-templated	GO:0008270//GO:0003700//GO:0043565	zinc ion binding//DNA-binding transcription factor activity//sequence-specific DNA binding	GO:0005667//GO:0042025	transcription regulator complex//host cell nucleus	--	--
Cluster-23740.0	4	0.65	3	0.59	4	0.68	6	1	7	1.22	5	0.89	564	--	--	--	--	--	--	--	--	--	--	--	--	--	--	--	--	--	--	--	--	--	--	--	--	--	--	--	--
Cluster-23750.0	107	3.31	39	1.28	97	2.97	44	1.34	49	1.48	44	1.36	1999	50755288	XP_414685.1	1952	1.8e-215	betaine--homocysteine S-methyltransferase 1 [Gallus gallus]	XM_013190835.1	XM_013190835	1827	0	PREDICTED: Anser cygnoides domesticus betaine--homocysteine S-methyltransferase 1 (LOC106042084), mRNA	K00544	BHMT	betaine-homocysteine S-methyltransferase	http://www.genome.jp/dbget-bin/www_bget?ko:K00544	O35490	1745	2.5e-193	Betaine--homocysteine S-methyltransferase 1 OS=Mus musculus OX=10090 GN=Bhmt PE=1 SV=1	--	--	--	--	--	--	--	--	--	--
Cluster-23779.0	1	0.39	2	1.21	1	0.45	1	0.43	4	1.99	3	1.5	366	--	--	--	--	--	--	--	--	--	--	--	--	--	--	--	--	--	--	--	--	--	--	--	--	--	--	--	--
Cluster-23783.0	9	0.52	11	0.7	14	0.82	10	0.58	14	0.81	6	0.36	1168	--	--	--	--	--	--	--	--	--	--	--	--	--	--	--	--	--	--	--	--	--	--	--	--	--	--	--	--
Cluster-23817.0	13	0.72	46	2.74	48	2.64	7	0.38	7	0.38	9	0.5	1224	1605341504	TFJ98155.1	713	5e-72	Up-regulator of cell proliferation [Platysternon megacephalum]	XM_026047170.1	XM_026047170	384	0	PREDICTED: Nothoprocta perdicaria ladybird homeobox 2 (LBX2), partial mRNA	K09353	LBX	homeobox protein LBX	http://www.genome.jp/dbget-bin/www_bget?ko:K09353	P52955	585	4.9e-59	Transcription factor LBX1 OS=Mus musculus OX=10090 GN=Lbx1 PE=1 SV=2	PF05920//PF00046//PF00633	Homeobox KN domain//Homeodomain//Helix-hairpin-helix motif	GO:0006355	regulation of transcription, DNA-templated	GO:0003677	DNA binding	--	--	--	--
Cluster-23818.0	23	0.59	49	1.32	38	0.96	23	0.58	23	0.57	58	1.48	2375	--	--	--	--	--	XM_013183580.1	XM_013183580	2368	0	PREDICTED: Anser cygnoides domesticus UDP-Gal:betaGlcNAc beta 1,4- galactosyltransferase, polypeptide 6 (B4GALT6), transcript variant X2, mRNA	--	--	--	--	--	--	--	--	--	--	--	--	--	--	--	--	--	--
Cluster-23830.0	97	1.55	74	1.24	90	1.42	61	0.95	52	0.8	90	1.43	3653	--	--	--	--	--	XR_001185593.3	XR_001185593	3206	0	PREDICTED: Anas platyrhynchos uncharacterized LOC106014339 (LOC106014339), ncRNA	--	--	--	--	--	--	--	--	PF04845	PurA ssDNA and RNA-binding protein	--	--	GO:0000977//GO:0032422	RNA polymerase II transcription regulatory region sequence-specific DNA binding//purine-rich negative regulatory element binding	--	--	--	--
Cluster-23880.0	25	0.44	35	0.65	39	0.68	39	0.67	87	1.49	72	1.26	3329	81170670	Q5F3N5.1	1473	1e-159	RecName: Full=Kelch-like protein 14	XM_013184879.1	XM_013184879	3295	0	PREDICTED: Anser cygnoides domesticus kelch-like family member 14 (KLHL14), mRNA	K10451	KLHL14	kelch-like protein 14	http://www.genome.jp/dbget-bin/www_bget?ko:K10451	Q5F3N5	1473	1.4e-161	Kelch-like protein 14 OS=Gallus gallus OX=9031 GN=KLHL14 PE=2 SV=1	PF07646//PF01344	Kelch motif//Kelch motif	--	--	GO:0005515	protein binding	--	--	--	--
Cluster-23984.0	11	0.68	22	1.47	17	1.05	20	1.22	34	2.08	25	1.57	1121	--	--	--	--	--	LK066646.1	LK066646	271	9.52641e-138	Apteryx australis mantelli genome assembly AptMant0, scaffold scaffold2077	--	--	--	--	--	--	--	--	--	--	--	--	--	--	--	--	--	--
Cluster-23990.0	4	0.43	7	0.85	7	0.76	3	0.32	16	1.76	15	1.69	741	1443703919	XP_025903928.1	509	1.4e-48	nuclear receptor ROR-gamma [Nothoprocta perdicaria]	XM_010566919.1	XM_010566919	347	3.49907e-180	PREDICTED: Haliaeetus leucocephalus RAR-related orphan receptor C (RORC), mRNA	K08534	NR1F3, RORC	RAR-related orphan receptor gamma	http://www.genome.jp/dbget-bin/www_bget?ko:K08534	P51450	455	3.5e-44	Nuclear receptor ROR-gamma OS=Mus musculus OX=10090 GN=Rorc PE=1 SV=1	--	--	--	--	--	--	--	--	KOG4216	Steroid hormone nuclear receptor
Cluster-23991.0	8	0.56	4	0.31	10	0.7	19	1.32	5	0.35	8	0.57	1014	--	--	--	--	--	--	--	--	--	--	--	--	--	--	--	--	--	--	--	--	--	--	--	--	--	--	--	--
Cluster-24016.0	44	1.25	28	0.84	54	1.51	66	1.83	51	1.41	50	1.41	2165	694854689	XP_009468831.1	1929	8.8e-213	PREDICTED: leucine-rich repeat-containing protein 4B, partial [Nipponia nippon]	XM_027730113.1	XM_027730113	1239	0	PREDICTED: Pipra filicauda leucine rich repeat containing 4B (LRRC4B), mRNA	K16360	LRRC4B, NGL3	netrin-G3 ligand	http://www.genome.jp/dbget-bin/www_bget?ko:K16360	P0C192	1810	7.9e-201	Leucine-rich repeat-containing protein 4B OS=Mus musculus OX=10090 GN=Lrrc4b PE=1 SV=1	PF13855//PF00560	Leucine rich repeat//Leucine Rich Repeat	--	--	GO:0005515	protein binding	--	--	--	--
Cluster-24052.0	15	0.98	17	1.22	19	1.25	27	1.76	8	0.53	18	1.21	1064	--	--	--	--	--	XM_027463553.1	XM_027463553	65	2.95329e-23	PREDICTED: Anas platyrhynchos ral guanine nucleotide dissociation stimulator like 1 (RGL1), transcript variant X2, mRNA	--	--	--	--	--	--	--	--	--	--	--	--	--	--	--	--	--	--
Cluster-24079.0	15	0.52	13	0.48	30	1.03	12	0.41	26	0.88	17	0.59	1816	483511175	EOB00123.1	254	1.2e-18	hypothetical protein Anapl_12791, partial [Anas platyrhynchos]	--	--	--	--	--	--	--	--	--	--	--	--	--	PF14432	DYW family of nucleic acid deaminases	--	--	GO:0008270	zinc ion binding	--	--	--	--
Cluster-24082.0	16	0.47	24	0.75	30	0.87	15	0.43	19	0.55	21	0.62	2088	--	--	--	--	--	XR_001206682.1	XR_001206682	1544	0	PREDICTED: Anser cygnoides domesticus uncharacterized LOC106035279 (LOC106035279), ncRNA	--	--	--	--	--	--	--	--	--	--	--	--	--	--	--	--	--	--
Cluster-24090.0	28	1.12	21	0.9	29	1.15	16	0.63	16	0.63	54	2.17	1600	--	--	--	--	--	--	--	--	--	--	--	--	--	--	--	--	--	--	--	--	--	--	--	--	--	--	--	--
Cluster-24103.0	15	0.85	173	10.61	7	0.4	18	1.01	24	1.35	28	1.61	1198	363745471	XP_418216.3	1182	2e-126	serine protease 57 isoform X1 [Gallus gallus]	XM_021378474.1	XM_021378474	502	0	PREDICTED: Numida meleagris protease, serine 57 (PRSS57), mRNA	--	--	--	--	Q14B24	568	4.5e-57	Serine protease 57 OS=Mus musculus OX=10090 GN=Prss57 PE=2 SV=2	PF00089	Trypsin	GO:0006508	proteolysis	GO:0004252	serine-type endopeptidase activity	--	--	--	--
Cluster-24158.0	67	1.8	22	0.62	19	0.51	73	1.93	42	1.1	24	0.64	2264	902900130	XP_013039129.1	3387	0	PREDICTED: X-linked interleukin-1 receptor accessory protein-like 2 isoform X3 [Anser cygnoides domesticus]	XM_013183675.1	XM_013183675	2221	0	PREDICTED: Anser cygnoides domesticus interleukin 1 receptor accessory protein-like 2 (IL1RAPL2), transcript variant X7, mRNA	K05170	IL1RAPL, IL1R8_9	interleukin 1 receptor accessory protein-like	http://www.genome.jp/dbget-bin/www_bget?ko:K05170	Q9ERS6	2990	0	X-linked interleukin-1 receptor accessory protein-like 2 OS=Mus musculus OX=10090 GN=Il1rapl2 PE=2 SV=1	PF13676//PF01582	TIR domain//TIR domain	GO:0007165	signal transduction	GO:0005515	protein binding	--	--	--	--
Cluster-24161.0	100.7	3.07	355.54	11.46	180.18	5.43	106.53	3.19	189.88	5.65	110.46	3.37	2027	1495233	AAB06239.1	2854	0	HSC70 [Trichoplusia ni]	AK383637.1	AK383637	2024	0	Bombyx mori mRNA, clone: MFB-15G04	K03283	HSPA1_8	heat shock 70kDa protein 1/8	http://www.genome.jp/dbget-bin/www_bget?ko:K03283	P11147	2667	3.1e-300	Heat shock 70 kDa protein cognate 4 OS=Drosophila melanogaster OX=7227 GN=Hsc70-4 PE=1 SV=3	PF02782//PF01968	FGGY family of carbohydrate kinases, C-terminal domain//Hydantoinase/oxoprolinase	GO:0005975	carbohydrate metabolic process	GO:0016787//GO:0016773	hydrolase activity//phosphotransferase activity, alcohol group as acceptor	--	--	KOG0101	Molecular chaperones HSP70/HSC70, HSP70 superfamily
Cluster-24186.0	85	4.18	84	4.45	115	5.64	34	1.65	35	1.7	51	2.54	1342	483516101	EOB03087.1	1129	3.2e-120	Transmembrane protein 90B, partial [Anas platyrhynchos]	XM_027453553.1	XM_027453553	1192	0	PREDICTED: Anas platyrhynchos synapse differentiation inducing 1 (SYNDIG1), mRNA	--	--	--	--	A2ANU3	990	5.9e-106	Synapse differentiation-inducing gene protein 1 OS=Mus musculus OX=10090 GN=Syndig1 PE=1 SV=1	PF04505	Interferon-induced transmembrane protein	--	--	--	--	GO:0016021	integral component of membrane	--	--
Cluster-24201.0	19	1.45	11	0.93	13	1	9	0.68	5	0.38	6	0.47	947	675305371	KFM00633.1	171	2.7e-09	hypothetical protein AS27_03035, partial [Aptenodytes forsteri]	XM_021414191.1	XM_021414191	140	5.31703e-65	PREDICTED: Numida meleagris dual specificity testis-specific protein kinase 1-like (LOC110407016), transcript variant X5, mRNA	K15719	NCOAT, MGEA5	protein O-GlcNAcase / histone acetyltransferase	http://www.genome.jp/dbget-bin/www_bget?ko:K15719	--	--	--	--	--	--	--	--	--	--	--	--	--	--
Cluster-24209.0	31	0.58	24	0.47	30	0.56	25	0.46	40	0.73	26	0.49	3137	--	--	--	--	--	LK064987.1	LK064987	380	0	Apteryx australis mantelli genome assembly AptMant0, scaffold scaffold390	--	--	--	--	--	--	--	--	--	--	--	--	--	--	--	--	--	--
Cluster-24251.0	34	0.78	46	1.1	72	1.62	29	0.65	17	0.38	31	0.7	2628	--	--	--	--	--	XR_002043868.1	XR_002043868	272	6.31653e-138	PREDICTED: Corvus cornix cornix uncharacterized LOC109143597 (LOC109143597), ncRNA	--	--	--	--	--	--	--	--	PF00895	ATP synthase protein 8	GO:0015986	ATP synthesis coupled proton transport	GO:0015078	proton transmembrane transporter activity	GO:0000276	mitochondrial proton-transporting ATP synthase complex, coupling factor F(o)	--	--
Cluster-24260.0	42	0.87	28	0.6	43	0.87	35	0.71	31	0.62	43	0.88	2888	--	--	--	--	--	--	--	--	--	--	--	--	--	--	--	--	--	--	PF02935	Cytochrome c oxidase subunit VIIc	GO:0006123	mitochondrial electron transport, cytochrome c to oxygen	GO:0004129	cytochrome-c oxidase activity	GO:0045277	respiratory chain complex IV	--	--
Cluster-24263.0	9	0.51	32	1.96	8	0.45	26	1.45	32	1.8	23	1.32	1200	--	--	--	--	--	XR_001204837.1	XR_001204837	687	0	PREDICTED: Anser cygnoides domesticus uncharacterized LOC106032397 (LOC106032397), ncRNA	--	--	--	--	--	--	--	--	--	--	--	--	--	--	--	--	--	--
Cluster-24266.0	5	0.46	12	1.24	4	0.37	5	0.46	4	0.37	7	0.67	825	--	--	--	--	--	--	--	--	--	--	--	--	--	--	--	--	--	--	--	--	--	--	--	--	--	--	--	--
Cluster-24300.0	91	1.05	44	0.53	49	0.56	134	1.51	111	1.24	44	0.5	4960	513197986	XP_422458.4	1678	2.6e-183	metalloprotease TIKI2 isoform X1 [Gallus gallus]	XM_013176163.1	XM_013176163	4803	0	PREDICTED: Anser cygnoides domesticus TraB domain containing 2B (TRABD2B), partial mRNA	--	--	--	--	P0DJQ9	1161	3.2e-125	Metalloprotease TIKI2 OS=Xenopus tropicalis OX=8364 GN=trabd2b PE=2 SV=1	PF15461	Beta-carotene 15,15'-dioxygenase	GO:0055114	oxidation-reduction process	GO:0016702	oxidoreductase activity, acting on single donors with incorporation of molecular oxygen, incorporation of two atoms of oxygen	--	--	--	--
Cluster-24300.1	47	2.59	31	1.85	54	2.97	47	2.56	69	3.78	18	1.01	1223	--	--	--	--	--	XM_013176163.1	XM_013176163	1185	0	PREDICTED: Anser cygnoides domesticus TraB domain containing 2B (TRABD2B), partial mRNA	--	--	--	--	--	--	--	--	--	--	--	--	--	--	--	--	--	--
Cluster-24322.0	25	0.53	56	1.25	24	0.5	20	0.42	46	0.95	37	0.78	2798	--	--	--	--	--	XR_002434905.1	XR_002434905	325	2.32017e-167	PREDICTED: Numida meleagris uncharacterized LOC110393247 (LOC110393247), transcript variant X4, ncRNA	--	--	--	--	--	--	--	--	--	--	--	--	--	--	--	--	--	--
Cluster-24342.0	69	1.31	42	0.84	37	0.69	146	2.72	120	2.21	102	1.93	3107	902915163	XP_013046115.1	3889	0	PREDICTED: DENN domain-containing protein 1B [Anser cygnoides domesticus]	XM_013190661.1	XM_013190661	2909	0	PREDICTED: Anser cygnoides domesticus DENN/MADD domain containing 1B (DENND1B), mRNA	K20160	DENND1	DENN domain-containing protein 1	http://www.genome.jp/dbget-bin/www_bget?ko:K20160	Q6P3S1	2995	0	DENN domain-containing protein 1B OS=Homo sapiens OX=9606 GN=DENND1B PE=1 SV=2	--	--	--	--	--	--	--	--	KOG3569	RAS signaling inhibitor ST5
Cluster-24355.1	15	0.69	23	1.14	24	1.1	25.04	1.14	31	1.42	24	1.12	1414	1159635946	OPJ68676.1	187	5.7e-11	hypothetical protein AV530_014211 [Patagioenas fasciata monilis]	--	--	--	--	--	--	--	--	--	--	--	--	--	PF05236//PF05750	Transcription initiation factor TFIID component TAF4 family//Rubella capsid protein	GO:0006352	DNA-templated transcription, initiation	--	--	GO:0019013//GO:0005669//GO:0016021	viral nucleocapsid//transcription factor TFIID complex//integral component of membrane	--	--
Cluster-24358.0	5	0.84	2	0.41	4	0.7	2	0.34	2	0.36	2	0.37	555	--	--	--	--	--	--	--	--	--	--	--	--	--	--	--	--	--	--	--	--	--	--	--	--	--	--	--	--
Cluster-24362.0	3	0.32	3	0.36	4	0.43	11	1.18	4	0.44	9	1.01	743	--	--	--	--	--	--	--	--	--	--	--	--	--	--	--	--	--	--	--	--	--	--	--	--	--	--	--	--
Cluster-24370.1	7	1.11	28	5.34	31	5.13	11	1.79	10	1.7	9	1.55	573	--	--	--	--	--	XR_002443371.1	XR_002443371	193	1.08438e-94	PREDICTED: Numida meleagris uncharacterized LOC110406275 (LOC110406275), ncRNA	--	--	--	--	--	--	--	--	--	--	--	--	--	--	--	--	--	--
Cluster-24372.0	31	2.8	56.99	5.79	53	4.87	43	3.9	42	3.87	41	3.86	834	--	--	--	--	--	--	--	--	--	--	--	--	--	--	--	--	--	--	PF04625//PF00257	DEC-1 protein, N-terminal region//Dehydrin	GO:0007304//GO:0009415	chorion-containing eggshell formation//response to water	GO:0005213	structural constituent of egg chorion	GO:0042600//GO:0005576	egg chorion//extracellular region	--	--
Cluster-24378.0	7	0.5	8	0.63	21	1.5	8	0.57	15	1.07	9	0.66	1000	--	--	--	--	--	--	--	--	--	--	--	--	--	--	--	--	--	--	--	--	--	--	--	--	--	--	--	--
Cluster-24393.0	55	0.92	18	0.31	51	0.84	40	0.65	28	0.45	25	0.41	3501	902900035	XP_013039084.1	294	5.5e-23	PREDICTED: uncharacterized protein LOC106037652 [Anser cygnoides domesticus]	LK064627.1	LK064627	445	0	Apteryx australis mantelli genome assembly AptMant0, scaffold scaffold25	--	--	--	--	--	--	--	--	--	--	--	--	--	--	--	--	--	--
Cluster-24422.0	22	1.57	11	0.86	18	1.29	20	1.42	8	0.57	10	0.73	996	--	--	--	--	--	LK064798.1	LK064798	589	0	Apteryx australis mantelli genome assembly AptMant0, scaffold scaffold221	--	--	--	--	--	--	--	--	--	--	--	--	--	--	--	--	--	--
Cluster-24441.0	38	3.04	25	2.22	20	1.61	51	4.07	27.12	2.19	29	2.39	914	902928584	XP_013052441.1	1201	9.7e-129	PREDICTED: mitogen-activated protein kinase 13 [Anser cygnoides domesticus]	XM_013196987.1	XM_013196987	908	0	PREDICTED: Anser cygnoides domesticus mitogen-activated protein kinase 13 (MAPK13), mRNA	K04441	P38	p38 MAP kinase	http://www.genome.jp/dbget-bin/www_bget?ko:K04441	Q9Z1B7	1043	2.9e-112	Mitogen-activated protein kinase 13 OS=Mus musculus OX=10090 GN=Mapk13 PE=1 SV=2	PF00069//PF07714	Protein kinase domain//Protein tyrosine and serine/threonine kinase	GO:0006468	protein phosphorylation	GO:0005524//GO:0004672	ATP binding//protein kinase activity	--	--	KOG0660	Mitogen-activated protein kinase
Cluster-24444.0	49	1.32	36	1.02	58	1.54	35	0.92	44	1.15	41	1.1	2270	695158341	XP_009507240.1	1902	1.2e-209	PREDICTED: probable imidazolonepropionase [Phalacrocorax carbo]	XM_013182659.1	XM_013182659	1309	0	PREDICTED: Anser cygnoides domesticus amidohydrolase domain containing 1 (AMDHD1), transcript variant X1, mRNA	K01468	hutI, AMDHD1	imidazolonepropionase	http://www.genome.jp/dbget-bin/www_bget?ko:K01468	Q96NU7	1614	4.4e-178	Probable imidazolonepropionase OS=Homo sapiens OX=9606 GN=AMDHD1 PE=1 SV=2	PF01979	Amidohydrolase family	--	--	GO:0016787	hydrolase activity	--	--	--	--
Cluster-24493.0	7	0.5	5	0.39	9	0.65	8	0.57	8	0.58	9	0.66	995	--	--	--	--	--	XM_026081996.1	XM_026081996	129	7.29102e-59	PREDICTED: Apteryx rowi TBC1 domain family member 16 (TBC1D16), transcript variant X8, mRNA	--	--	--	--	--	--	--	--	--	--	--	--	--	--	--	--	--	--
Cluster-24522.0	10	0.37	40	1.57	24	0.88	12	0.44	15	0.54	13	0.48	1713	902898066	XP_013038189.1	1801	4.8e-198	PREDICTED: protein AMBP isoform X1 [Anser cygnoides domesticus]	XM_013182735.1	XM_013182735	1684	0	PREDICTED: Anser cygnoides domesticus alpha-1-microglobulin/bikunin precursor (AMBP), transcript variant X1, mRNA	--	--	--	--	P00978	1021	1.9e-109	Protein AMBP OS=Bos taurus OX=9913 GN=AMBP PE=1 SV=2	PF03935//PF00014	Beta-glucan synthesis-associated protein (SKN1)//Kunitz/Bovine pancreatic trypsin inhibitor domain	GO:0006078	(1->6)-beta-D-glucan biosynthetic process	GO:0004867	serine-type endopeptidase inhibitor activity	--	--	KOG4597	Serine proteinase inhibitor (KU family) with thrombospondin repeats
Cluster-24529.0	47	0.98	31	0.68	21	0.43	46	0.94	25	0.51	71	1.48	2844	--	--	--	--	--	XM_013174385.1	XM_013174385	2760	0	PREDICTED: Anser cygnoides domesticus coiled-coil domain containing 177 (CCDC177), mRNA	--	--	--	--	--	--	--	--	--	--	--	--	--	--	--	--	--	--
Cluster-24539.0	32	1.17	16	0.62	34	1.23	19	0.68	14	0.5	11	0.4	1725	--	--	--	--	--	--	--	--	--	--	--	--	--	--	--	--	--	--	--	--	--	--	--	--	--	--	--	--
Cluster-24557.0	167	3.69	105	2.44	130	2.83	99	2.14	110	2.36	136	2.99	2707	679194439	KFW84244.1	1354	5.2e-146	Wiskott-Aldrich syndrome protein family member 1, partial [Manacus vitellinus]	XM_013175595.1	XM_013175595	2416	0	PREDICTED: Anser cygnoides domesticus WAS protein family, member 1 (WASF1), transcript variant X2, mRNA	K05753	WASF1	WAS protein family, member 1	http://www.genome.jp/dbget-bin/www_bget?ko:K05753	Q0IIJ3	1303	6.1e-142	Wiskott-Aldrich syndrome protein family member 1 OS=Bos taurus OX=9913 GN=WASF1 PE=2 SV=1	PF02205//PF03091	WH2 motif//CutA1 divalent ion tolerance protein	GO:0010038	response to metal ion	GO:0003779	actin binding	--	--	KOG1830	Wiskott Aldrich syndrome proteins
Cluster-24564.0	7	0.46	13	0.94	5	0.33	6	0.4	8	0.53	5	0.34	1055	1315502345	PKU38046.1	148	1.4e-06	uronyl 2-sulfotransferase [Limosa lapponica baueri]	XM_021390489.1	XM_021390489	147	7.63741e-69	PREDICTED: Numida meleagris uronyl 2-sulfotransferase (UST), transcript variant X1, mRNA	--	--	--	--	--	--	--	--	--	--	--	--	--	--	--	--	--	--
Cluster-24649.0	20	0.52	17	0.46	32	0.82	32	0.81	29	0.73	21	0.54	2342	--	--	--	--	--	LK065843.1	LK065843	128	6.29336e-58	Apteryx australis mantelli genome assembly AptMant0, scaffold scaffold1181	--	--	--	--	--	--	--	--	--	--	--	--	--	--	--	--	--	--
Cluster-24662.0	12	5.08	10	6.77	17	8.41	4	1.9	1	0.55	12	6.62	355	--	--	--	--	--	--	--	--	--	--	--	--	--	--	--	--	--	--	--	--	--	--	--	--	--	--	--	--
Cluster-24662.1	4	0.63	28	5.32	12	1.98	12	1.95	4	0.68	3	0.52	574	--	--	--	--	--	--	--	--	--	--	--	--	--	--	--	--	--	--	--	--	--	--	--	--	--	--	--	--
Cluster-24665.0	51	1.96	49	2	56	2.13	94	3.55	66	2.48	40	1.54	1658	1540405726	XP_027307145.1	2116	1.4e-234	succinate--hydroxymethylglutarate CoA-transferase isoform X3 [Anas platyrhynchos]	XM_013192057.1	XM_013192057	1385	0	PREDICTED: Anser cygnoides domesticus succinyl-CoA:glutarate-CoA transferase (SUGCT), transcript variant X4, mRNA	K18703	SUGCT	succinate---hydroxymethylglutarate CoA-transferase	http://www.genome.jp/dbget-bin/www_bget?ko:K18703	Q9HAC7	1677	1.6e-185	Succinate--hydroxymethylglutarate CoA-transferase OS=Homo sapiens OX=9606 GN=SUGCT PE=1 SV=2	PF02515	CoA-transferase family III	--	--	GO:0008410	CoA-transferase activity	--	--	KOG3957	Predicted L-carnitine dehydratase/alpha-methylacyl-CoA racemase
Cluster-24678.0	3	0.92	4	1.74	2	0.69	4	1.33	1	0.37	2	0.74	404	--	--	--	--	--	XR_001207248.1	XR_001207248	398	0	PREDICTED: Anser cygnoides domesticus uncharacterized LOC106036340 (LOC106036340), transcript variant X4, ncRNA	--	--	--	--	--	--	--	--	--	--	--	--	--	--	--	--	--	--
Cluster-24694.0	2	0.68	4	1.99	3	1.15	1	0.37	1	0.42	2	0.84	387	--	--	--	--	--	--	--	--	--	--	--	--	--	--	--	--	--	--	PF05758	Ycf1	--	--	--	--	GO:0016021	integral component of membrane	--	--
Cluster-24716.0	21	0.65	59	1.93	15	0.46	17	0.51	24	0.72	36	1.11	2006	902872889	XP_013026640.1	1713	9.1e-188	PREDICTED: leucine-zipper-like transcriptional regulator 1 [Anser cygnoides domesticus]	XM_013171188.1	XM_013171188	2000	0	PREDICTED: Anser cygnoides domesticus leucine-zipper-like transcriptional regulator 1 (LOC106029876), transcript variant X4, mRNA	--	--	--	--	P80197	181	5.7e-12	Actin-fragmin kinase OS=Physarum polycephalum OX=5791 PE=1 SV=2	PF01344//PF07646	Kelch motif//Kelch motif	--	--	GO:0005515	protein binding	--	--	KOG0379	Kelch repeat-containing proteins
Cluster-24757.0	122	2.31	115	2.28	176	3.28	46	0.85	41	0.75	41	0.77	3122	--	--	--	--	--	XR_003077871.1	XR_003077871	609	0	PREDICTED: Gallus gallus uncharacterized LOC112533504 (LOC112533504), ncRNA	--	--	--	--	--	--	--	--	--	--	--	--	--	--	--	--	--	--
Cluster-24776.0	79	2.6	68	2.37	67	2.18	34	1.1	44	1.42	25	0.82	1894	--	--	--	--	--	XM_027465494.1	XM_027465494	1553	0	PREDICTED: Anas platyrhynchos protocadherin 11 X-linked (PCDH11X), transcript variant X3, mRNA	--	--	--	--	--	--	--	--	PF04277//PF06305	Oxaloacetate decarboxylase, gamma chain//Lipopolysaccharide assembly protein A domain	GO:0006814//GO:0006560//GO:0006090//GO:0036376//GO:0006525	sodium ion transport//proline metabolic process//pyruvate metabolic process//sodium ion export across plasma membrane//arginine metabolic process	GO:0015081//GO:0008948	sodium ion transmembrane transporter activity//oxaloacetate decarboxylase activity	GO:0016020//GO:0005887	membrane//integral component of plasma membrane	--	--
Cluster-24776.1	8	1	49	7.16	21	2.72	20	2.55	14	1.84	5	0.67	664	1315512031	PKU46550.1	1061	1.2e-112	protein fev [Limosa lapponica baueri]	XM_003641646.4	XM_003641646	520	0	PREDICTED: Gallus gallus FEV, ETS transcription factor (FEV), mRNA	K09437	FEV	ETS oncogene family protein FEV	http://www.genome.jp/dbget-bin/www_bget?ko:K09437	A3FEM2	818	2.6e-86	Protein FEV OS=Danio rerio OX=7955 GN=fev PE=2 SV=1	PF00178	Ets-domain	GO:0006355	regulation of transcription, DNA-templated	GO:0003700//GO:0043565	DNA-binding transcription factor activity//sequence-specific DNA binding	GO:0005667	transcription regulator complex	KOG3806	Predicted transcription factor
Cluster-24780.0	22	1.18	12	0.7	7	0.38	20	1.07	20	1.07	7	0.38	1247	--	--	--	--	--	XM_027472022.1	XM_027472022	273	8.21801e-139	PREDICTED: Anas platyrhynchos CUE domain containing 1 (CUEDC1), transcript variant X2, mRNA	--	--	--	--	--	--	--	--	--	--	--	--	--	--	--	--	--	--
Cluster-24787.0	57	3.96	53	4.05	75	5.24	22	1.52	27	1.88	21	1.5	1017	--	--	--	--	--	XR_003495647.1	XR_003495647	809	0	PREDICTED: Anas platyrhynchos uncharacterized LOC113842838 (LOC113842838), ncRNA	--	--	--	--	--	--	--	--	--	--	--	--	--	--	--	--	--	--
Cluster-24791.0	114	3.59	109	3.64	140.99	4.4	104	3.22	53	1.63	75.99	2.4	1968	676409626	KFO53958.1	199	3.2e-12	hypothetical protein N302_14540, partial [Corvus brachyrhynchos]	XR_001211640.1	XR_001211640	1256	0	PREDICTED: Anser cygnoides domesticus uncharacterized LOC106043360 (LOC106043360), transcript variant X2, ncRNA	--	--	--	--	--	--	--	--	--	--	--	--	--	--	--	--	--	--
Cluster-24815.0	29.01	0.81	39	1.14	17	0.47	32	0.87	25	0.68	218	6.05	2200	902885644	XP_013032498.1	1931	5.3e-213	PREDICTED: ankyrin repeat and SAM domain-containing protein 4B [Anser cygnoides domesticus]	XM_013177044.1	XM_013177044	1776	0	PREDICTED: Anser cygnoides domesticus ankyrin repeat and sterile alpha motif domain containing 4B (ANKS4B), mRNA	--	--	--	--	Q8N8V4	1117	1.8e-120	Ankyrin repeat and SAM domain-containing protein 4B OS=Homo sapiens OX=9606 GN=ANKS4B PE=1 SV=2	PF00536//PF07647//PF13691//PF13606//PF00023	SAM domain (Sterile alpha motif)//SAM domain (Sterile alpha motif)//tRNase Z endonuclease//Ankyrin repeat//Ankyrin repeat	GO:0008033	tRNA processing	GO:0005515	protein binding	--	--	--	--
Cluster-24820.0	4	0.7	2	0.43	4	0.73	5	0.9	4	0.76	3	0.58	541	--	--	--	--	--	--	--	--	--	--	--	--	--	--	--	--	--	--	--	--	--	--	--	--	--	--	--	--
Cluster-24825.0	30	1.02	40	1.44	41	1.38	18	0.6	23	0.76	32	1.09	1842	--	--	--	--	--	XM_019281564.2	XM_019281564	321	2.53913e-165	PREDICTED: Corvus cornix cornix sorting nexin 29 (SNX29), transcript variant X6, mRNA	--	--	--	--	--	--	--	--	--	--	--	--	--	--	--	--	--	--
Cluster-24825.1	7	1.36	2	0.48	3	0.62	3	0.61	3	0.64	3	0.65	509	--	--	--	--	--	--	--	--	--	--	--	--	--	--	--	--	--	--	--	--	--	--	--	--	--	--	--	--
Cluster-24830.0	23	1.55	8	0.59	10	0.68	15	1.01	15	1.02	9	0.62	1040	--	--	--	--	--	XR_002432528.1	XR_002432528	266	5.30619e-135	PREDICTED: Numida meleagris uncharacterized LOC110387450 (LOC110387450), ncRNA	--	--	--	--	--	--	--	--	--	--	--	--	--	--	--	--	--	--
Cluster-24834.0	8	0.54	11	0.81	9.04	0.61	12	0.81	6	0.41	9.99	0.69	1040	--	--	--	--	--	XM_027447288.1	XM_027447288	407	0	PREDICTED: Anas platyrhynchos DNA polymerase beta (POLB), partial mRNA	--	--	--	--	--	--	--	--	PF10640//PF04277	mRNA capping enzyme N-terminal, ATPase and guanylyltransferase//Oxaloacetate decarboxylase, gamma chain	GO:0006525//GO:0036376//GO:0006090//GO:0006560//GO:0006370//GO:0006814	arginine metabolic process//sodium ion export across plasma membrane//pyruvate metabolic process//proline metabolic process//7-methylguanosine mRNA capping//sodium ion transport	GO:0004651//GO:0008948//GO:0004484//GO:0015081	polynucleotide 5'-phosphatase activity//oxaloacetate decarboxylase activity//mRNA guanylyltransferase activity//sodium ion transmembrane transporter activity	GO:0016020	membrane	--	--
Cluster-24837.0	6	0.57	6	0.65	6	0.58	8	0.77	4	0.39	6	0.6	800	--	--	--	--	--	LK064862.1	LK064862	416	0	Apteryx australis mantelli genome assembly AptMant0, scaffold scaffold285	--	--	--	--	--	--	--	--	--	--	--	--	--	--	--	--	--	--
Cluster-24840.0	27	1.1	8	0.35	18	0.73	17	0.68	10	0.4	16	0.66	1572	--	--	--	--	--	LK067121.1	LK067121	420	0	Apteryx australis mantelli genome assembly AptMant0, scaffold scaffold773	--	--	--	--	--	--	--	--	--	--	--	--	--	--	--	--	--	--
Cluster-24841.0	20	0.7	17	0.63	26	0.9	11	0.38	16	0.55	26	0.91	1791	--	--	--	--	--	LK391417.1	LK391417	351	0	Apteryx australis mantelli genome assembly AptMant0, scaffold scaffold100	--	--	--	--	--	--	--	--	--	--	--	--	--	--	--	--	--	--
Cluster-24846.0	102	1.17	58	0.69	99	1.11	179	2	171	1.89	94	1.06	5020	960974402	XP_014802212.1	5111	0	PREDICTED: contactin-4 [Calidris pugnax]	XM_013182322.1	XM_013182322	4672	0	PREDICTED: Anser cygnoides domesticus contactin 4 (CNTN4), transcript variant X2, mRNA	K06762	CNTN4	contactin 4	http://www.genome.jp/dbget-bin/www_bget?ko:K06762	Q8IWV2	4655	0	Contactin-4 OS=Homo sapiens OX=9606 GN=CNTN4 PE=1 SV=1	PF16656//PF08069//PF00041//PF06433//PF01108//PF16794	Purple acid Phosphatase, N-terminal domain//Ribosomal S13/S15 N-terminal domain//Fibronectin type III domain//Methylamine dehydrogenase heavy chain (MADH)//Tissue factor//Fibronectin-III type domain	GO:0042254//GO:0055114//GO:0019497//GO:0015947//GO:0006412//GO:0006771	ribosome biogenesis//oxidation-reduction process//hexachlorocyclohexane metabolic process//methane metabolic process//translation//riboflavin metabolic process	GO:0003735//GO:0030058//GO:0046872//GO:0005515//GO:0003993	structural constituent of ribosome//amine dehydrogenase activity//metal ion binding//protein binding//acid phosphatase activity	GO:0005840//GO:0042597	ribosome//periplasmic space	--	--
Cluster-24870.0	4	0.4	8	0.91	4	0.41	4	0.41	3	0.31	3	0.32	772	--	--	--	--	--	--	--	--	--	--	--	--	--	--	--	--	--	--	--	--	--	--	--	--	--	--	--	--
Cluster-24871.0	33	1	84	2.69	53	1.59	80	2.38	109	3.23	94	2.85	2037	1540378235	XP_027322827.1	761	2.3e-77	protein FAM181B [Anas platyrhynchos]	XM_027467026.1	XM_027467026	1743	0	PREDICTED: Anas platyrhynchos family with sequence similarity 181 member B (FAM181B), mRNA	--	--	--	--	A6NEQ2	240	8.3e-19	Protein FAM181B OS=Homo sapiens OX=9606 GN=FAM181B PE=1 SV=1	--	--	--	--	--	--	--	--	--	--
Cluster-24876.0	19	0.63	37	1.29	82	2.67	49	1.58	79	2.54	94	3.1	1894	1390095584	XP_024999778.1	1007	6.3e-106	serine/threonine-protein kinase WNK4 isoform X2 [Gallus gallus]	XM_027445834.1	XM_027445834	759	0	PREDICTED: Anas platyrhynchos WNK lysine deficient protein kinase 4 (WNK4), mRNA	K08867	WNK, PRKWNK	WNK lysine deficient protein kinase	http://www.genome.jp/dbget-bin/www_bget?ko:K08867	Q96J92	409	2e-38	Serine/threonine-protein kinase WNK4 OS=Homo sapiens OX=9606 GN=WNK4 PE=1 SV=1	--	--	--	--	--	--	--	--	--	--
Cluster-24879.0	6	0.51	9	0.85	5	0.43	7	0.59	6	0.52	7	0.61	875	--	--	--	--	--	--	--	--	--	--	--	--	--	--	--	--	--	--	--	--	--	--	--	--	--	--	--	--
Cluster-24885.0	23	0.4	19	0.35	22	0.38	68	1.16	24	0.4	36	0.62	3379	902888788	XP_013033930.1	161	1.4e-07	PREDICTED: matrin-3 isoform X3 [Anser cygnoides domesticus]	XM_013178474.1	XM_013178474	2351	0	PREDICTED: Anser cygnoides domesticus matrin 3 (MATR3), transcript variant X3, mRNA	--	--	--	--	--	--	--	--	PF00569	Zinc finger, ZZ type	--	--	GO:0008270	zinc ion binding	--	--	--	--
Cluster-24935.0	97	5.56	41	2.55	98	5.62	81	4.6	107	6.1	112	6.53	1185	--	--	--	--	--	XM_027447052.1	XM_027447052	1036	0	PREDICTED: Anas platyrhynchos zinc finger protein 462 (ZNF462), mRNA	--	--	--	--	--	--	--	--	PF17096	Altered inheritance of mitochondria protein 3	GO:0051016	barbed-end actin filament capping	--	--	GO:0030479	actin cortical patch	--	--
Cluster-24944.0	20	0.72	39	1.49	30	1.07	54	1.91	30	1.06	10	0.36	1751	1341060023	XP_023773870.1	1922	4.6e-212	protein Wnt-10a [Cyanistes caeruleus]	XM_027462063.1	XM_027462063	1645	0	PREDICTED: Anas platyrhynchos Wnt family member 10A (WNT10A), mRNA	K01357	WNT10	wingless-type MMTV integration site family, member 10	http://www.genome.jp/dbget-bin/www_bget?ko:K01357	P43446	1633	2.1e-180	Protein Wnt-10a OS=Danio rerio OX=7955 GN=wnt10a PE=1 SV=1	PF00110	wnt family	GO:0016055//GO:0007275//GO:0007165	Wnt signaling pathway//multicellular organism development//signal transduction	GO:0005102	signaling receptor binding	GO:0005576	extracellular region	--	--
Cluster-24979.0	7	0.38	15	0.89	9	0.49	25	1.35	14	0.76	7	0.39	1234	--	--	--	--	--	LK066443.1	LK066443	133	5.44075e-61	Apteryx australis mantelli genome assembly AptMant0, scaffold scaffold1824	--	--	--	--	--	--	--	--	--	--	--	--	--	--	--	--	--	--
Cluster-24993.0	25	1.87	17	1.41	7	0.53	22	1.65	12	0.91	8	0.62	959	--	--	--	--	--	XM_021267131.2	XM_021267131	669	0	PREDICTED: Anas platyrhynchos chromosome 10 C8orf48 homolog (C10H8orf48), transcript variant X18, mRNA	--	--	--	--	--	--	--	--	--	--	--	--	--	--	--	--	--	--
Cluster-25004.0	10.83	0.79	18.01	1.45	33	2.43	19	1.39	14.84	1.09	19	1.43	977	1540419878	XP_021132373.2	1412	3.5e-153	homeobox protein Hox-C4 [Anas platyrhynchos]	XM_021276698.2	XM_021276698	974	0	PREDICTED: Anas platyrhynchos homeobox C4 (HOXC4), mRNA	K09304	HOX_4	homeobox protein HoxA/B/C/D4	http://www.genome.jp/dbget-bin/www_bget?ko:K09304	P09017	969	1.2e-103	Homeobox protein Hox-C4 OS=Homo sapiens OX=9606 GN=HOXC4 PE=1 SV=2	PF00046//PF05920	Homeodomain//Homeobox KN domain	GO:0006355	regulation of transcription, DNA-templated	GO:0003677	DNA binding	--	--	--	--
Cluster-25013.0	8	0.55	10	0.75	8	0.55	8	0.54	8	0.55	6	0.42	1032	--	--	--	--	--	--	--	--	--	--	--	--	--	--	--	--	--	--	--	--	--	--	--	--	--	--	--	--
Cluster-25019.0	52.01	1.66	128	4.32	68	2.14	67	2.1	52	1.62	62	1.98	1948	--	--	--	--	--	--	--	--	--	--	--	--	--	--	--	--	--	--	PF13947	Wall-associated receptor kinase galacturonan-binding	--	--	GO:0030247	polysaccharide binding	--	--	--	--
Cluster-25020.1	7	1.19	12	2.49	5	0.89	6	1.05	6	1.1	2	0.37	549	733932080	XP_010726604.1	702	4.2e-71	NACHT, LRR and PYD domains-containing protein 1b allele 2 isoform X2 [Meleagris gallopavo]	XM_013201307.1	XM_013201307	345	3.30448e-179	PREDICTED: Anser cygnoides domesticus caspase recruitment domain family, member 8 (CARD8), mRNA	--	--	--	--	Q9C000	359	3.5e-33	NACHT, LRR and PYD domains-containing protein 1 OS=Homo sapiens OX=9606 GN=NLRP1 PE=1 SV=1	--	--	--	--	--	--	--	--	--	--
Cluster-25028.0	27	0.72	26	0.73	33	0.87	24	0.63	24	0.63	26	0.69	2277	1315506233	PKU41195.1	158	2.1e-07	hypothetical protein llap_8496 [Limosa lapponica baueri]	LK064858.1	LK064858	97	1.04538e-40	Apteryx australis mantelli genome assembly AptMant0, scaffold scaffold258	--	--	--	--	--	--	--	--	--	--	--	--	--	--	--	--	--	--
Cluster-25030.0	38	6	6	1.14	40	6.61	11	1.78	18	3.05	17	2.92	574	--	--	--	--	--	--	--	--	--	--	--	--	--	--	--	--	--	--	PF01080	Presenilin	GO:0016485	protein processing	GO:0004190	aspartic-type endopeptidase activity	GO:0016021	integral component of membrane	--	--
Cluster-25046.0	5	2.96	3	3.35	5	3.69	11	7.68	4	3.46	7	5.99	317	1207969833	XP_021375598.1	183	3.7e-11	loricrin-like [Mizuhopecten yessoensis]	XM_027448599.1	XM_027448599	112	6.07796e-50	PREDICTED: Anas platyrhynchos uncharacterized LOC113841901 (LOC113841901), mRNA	--	--	--	--	--	--	--	--	PF07945	Janus-atracotoxin	GO:0009405	pathogenesis	--	--	GO:0005576	extracellular region	--	--
Cluster-25049.0	25	0.87	22	0.82	30	1.04	41	1.41	43	1.47	36	1.26	1797	902939276	XP_013057685.1	2155	4.6e-239	PREDICTED: Fc receptor-like protein 3 isoform X2 [Anser cygnoides domesticus]	XM_013202231.1	XM_013202231	1556	0	PREDICTED: Anser cygnoides domesticus Fc receptor-like protein 3 (LOC106049815), transcript variant X2, mRNA	K06727	FCRL, IRTA, CD307	Fc receptor-like protein	http://www.genome.jp/dbget-bin/www_bget?ko:K06727	Q96P31	635	1.2e-64	Fc receptor-like protein 3 OS=Homo sapiens OX=9606 GN=FCRL3 PE=1 SV=1	--	--	--	--	--	--	--	--	--	--
Cluster-25071.0	2	0.44	2	0.57	3	0.71	4	0.93	7	1.74	5	1.26	474	--	--	--	--	--	--	--	--	--	--	--	--	--	--	--	--	--	--	--	--	--	--	--	--	--	--	--	--
Cluster-25074.0	34	0.96	17	0.51	25	0.7	17	0.47	23	0.63	14	0.39	2174	--	--	--	--	--	XR_001193358.3	XR_001193358	1338	0	PREDICTED: Anas platyrhynchos uncharacterized LOC106018930 (LOC106018930), ncRNA	--	--	--	--	--	--	--	--	--	--	--	--	--	--	--	--	--	--
Cluster-25085.0	38	1.12	31	0.97	37	1.08	25	0.73	12	0.35	39	1.15	2080	--	--	--	--	--	XM_013185458.1	XM_013185458	2071	0	PREDICTED: Anser cygnoides domesticus plexin A4 (PLXNA4), transcript variant X7, mRNA	--	--	--	--	--	--	--	--	--	--	--	--	--	--	--	--	--	--
Cluster-25128.0	28	1.77	20	1.38	25	1.59	19	1.19	7	0.44	5	0.32	1094	--	--	--	--	--	XR_001204950.1	XR_001204950	593	0	PREDICTED: Anser cygnoides domesticus uncharacterized LOC106032602 (LOC106032602), ncRNA	--	--	--	--	--	--	--	--	--	--	--	--	--	--	--	--	--	--
Cluster-25150.0	13	1.17	16	1.62	7	0.64	9	0.81	7	0.64	6	0.56	836	--	--	--	--	--	LK065141.1	LK065141	322	3.13423e-166	Apteryx australis mantelli genome assembly AptMant0, scaffold scaffold86	--	--	--	--	--	--	--	--	PF00643	B-box zinc finger	--	--	GO:0008270	zinc ion binding	--	--	--	--
Cluster-25163.0	58	1.34	19	0.46	62	1.42	49	1.11	55	1.24	130	2.99	2596	--	--	--	--	--	XR_003492525.1	XR_003492525	1401	0	PREDICTED: Anas platyrhynchos uncharacterized LOC113839873 (LOC113839873), ncRNA	K15686	MEX3, RKHD	RNA-binding protein MEX3	http://www.genome.jp/dbget-bin/www_bget?ko:K15686	--	--	--	--	--	--	--	--	--	--	--	--	--	--
Cluster-25171.0	7	0.71	5	0.58	11	1.14	9	0.92	4	0.42	3	0.32	766	678129398	KFU98586.1	462	4e-43	hypothetical protein N340_02776, partial [Tauraco erythrolophus]	XR_001193959.3	XR_001193959	208	6.7409e-103	PREDICTED: Anas platyrhynchos uncharacterized LOC106019274 (LOC106019274), transcript variant X2, ncRNA	K11667	INO80C, IES6	INO80 complex subunit C	http://www.genome.jp/dbget-bin/www_bget?ko:K11667	--	--	--	--	--	--	--	--	--	--	--	--	--	--
Cluster-25196.0	4	0.57	2	0.34	6	0.89	3	0.44	3	0.46	3	0.46	610	--	--	--	--	--	--	--	--	--	--	--	--	--	--	--	--	--	--	--	--	--	--	--	--	--	--	--	--
Cluster-25202.0	53	1.14	32	0.72	46	0.97	39	0.82	72	1.5	52	1.11	2779	--	--	--	--	--	LK391419.1	LK391419	344	6.31656e-178	Apteryx australis mantelli genome assembly AptMant0, scaffold scaffold27	--	--	--	--	--	--	--	--	--	--	--	--	--	--	--	--	--	--
Cluster-25222.0	16	0.97	14	0.93	20	1.22	11	0.66	6	0.36	8	0.5	1130	--	--	--	--	--	LK096605.1	LK096605	266	5.7809e-135	Apteryx australis mantelli genome assembly AptMant0, scaffold scaffold32036	--	--	--	--	--	--	--	--	--	--	--	--	--	--	--	--	--	--
Cluster-25240.0	22	1.69	15	1.28	25	1.94	12	0.92	9	0.7	6	0.48	940	1515173288	ROL42651.1	191	1.3e-11	DNA polymerase alpha catalytic subunit [Anabarilius grahami]	LK064688.1	LK064688	705	0	Apteryx australis mantelli genome assembly AptMant0, scaffold scaffold11	--	--	--	--	--	--	--	--	--	--	--	--	--	--	--	--	--	--
Cluster-25254.0	416	27.05	263	18.71	337	22	164	10.6	158	10.28	134	8.91	1071	--	--	--	--	--	XM_027446071.1	XM_027446071	881	0	PREDICTED: Anas platyrhynchos 3-hydroxy-3-methylglutaryl-CoA reductase (HMGCR), transcript variant X2, mRNA	--	--	--	--	--	--	--	--	--	--	--	--	--	--	--	--	--	--
Cluster-25287.0	17	0.63	15	0.59	20	0.74	15	0.55	22	0.8	15	0.56	1701	--	--	--	--	--	XR_002441004.1	XR_002441004	939	0	PREDICTED: Numida meleagris uncharacterized LOC110402254 (LOC110402254), transcript variant X11, ncRNA	--	--	--	--	--	--	--	--	--	--	--	--	--	--	--	--	--	--
Cluster-25307.0	13	1.27	9	1	8	0.8	4	0.39	3.99	0.4	5	0.51	788	--	--	--	--	--	XM_013190488.1	XM_013190488	151	3.37057e-71	PREDICTED: Anser cygnoides domesticus tubulin polymerization promoting protein (TPPP), transcript variant X1, mRNA	--	--	--	--	--	--	--	--	--	--	--	--	--	--	--	--	--	--
Cluster-25335.0	5	0.58	4	0.54	7	0.84	3	0.35	3	0.36	4	0.49	698	--	--	--	--	--	XM_027644809.1	XM_027644809	70	3.16339e-26	PREDICTED: Corapipo altera inhibitor of Bruton tyrosine kinase (IBTK), transcript variant X3, mRNA	--	--	--	--	--	--	--	--	--	--	--	--	--	--	--	--	--	--
Cluster-25336.0	22	1.29	31	1.98	23.02	1.35	13.57	0.79	35.85	2.1	25	1.5	1161	1109658384	BAW18920.1	675	1.2e-67	MHC class II M beta chain 1 [Ciconia boyciana]	XM_013202351.1	XM_013202351	486	0	PREDICTED: Anser cygnoides domesticus uncharacterized LOC106049921 (LOC106049921), partial mRNA	K06752	MHC2	major histocompatibility complex, class II	http://www.genome.jp/dbget-bin/www_bget?ko:K06752	P28068	330	1.7e-29	HLA class II histocompatibility antigen, DM beta chain OS=Homo sapiens OX=9606 GN=HLA-DMB PE=1 SV=1	PF00969//PF09026//PF09184//PF06524//PF06213//PF05955//PF02724//PF04147	Class II histocompatibility antigen, beta domain//Centromere protein B dimerisation domain//PPP4R2//NOA36 protein//Cobalamin biosynthesis protein CobT//Equine herpesvirus glycoprotein gp2//CDC45-like protein//Nop14-like family	GO:0009236//GO:0006270//GO:0016032//GO:0006955//GO:0019882	cobalamin biosynthetic process//DNA replication initiation//viral process//immune response//antigen processing and presentation	GO:0019888//GO:0003677//GO:0008270//GO:0003682	protein phosphatase regulator activity//DNA binding//zinc ion binding//chromatin binding	GO:0032040//GO:0042613//GO:0005634//GO:0000775//GO:0016021//GO:0000785//GO:0016020//GO:0030289	small-subunit processome//MHC class II protein complex//nucleus//chromosome, centromeric region//integral component of membrane//chromatin//membrane//protein phosphatase 4 complex	--	--
Cluster-25346.0	71	0.77	102	1.16	71	0.76	88	0.94	59	0.62	39	0.42	5253	902935586	XP_013055797.1	867	3e-89	PREDICTED: LOW QUALITY PROTEIN: neurturin [Anser cygnoides domesticus]	XM_013200343.1	XM_013200343	3336	0	PREDICTED: Anser cygnoides domesticus neurturin (NRTN), mRNA	--	--	--	--	Q99748	390	8.7e-36	Neurturin OS=Homo sapiens OX=9606 GN=NRTN PE=1 SV=1	PF00019//PF06663	Transforming growth factor beta like domain//Protein of unknown function (DUF1170)	GO:0008283//GO:0040007//GO:0009966//GO:0007165	cell population proliferation//growth//regulation of signal transduction//signal transduction	GO:0008083	growth factor activity	GO:0005737//GO:0016020	cytoplasm//membrane	--	--
Cluster-25348.0	12	1.04	12	1.16	5	0.44	8	0.69	8	0.7	5	0.45	863	--	--	--	--	--	--	--	--	--	--	--	--	--	--	--	--	--	--	--	--	--	--	--	--	--	--	--	--
Cluster-25365.0	6	1.07	14	3.08	7	1.32	6	1.11	16	3.12	6	1.19	533	1390105713	XP_025001288.1	212	2.7e-14	cathepsin D-like [Gallus gallus]	XM_027723369.1	XM_027723369	140	2.9127e-65	PREDICTED: Pipra filicauda cathepsin D-like (LOC113989101), partial mRNA	K01379	CTSD	cathepsin D	http://www.genome.jp/dbget-bin/www_bget?ko:K01379	--	--	--	--	--	--	--	--	--	--	--	--	--	--
Cluster-25370.0	13	2.86	3	0.85	7	1.65	6	1.38	3	0.74	2	0.5	476	--	--	--	--	--	--	--	--	--	--	--	--	--	--	--	--	--	--	--	--	--	--	--	--	--	--	--	--
Cluster-25376.0	20	0.97	25	1.3	32	1.54	15	0.72	16	0.77	13	0.64	1360	--	--	--	--	--	--	--	--	--	--	--	--	--	--	--	--	--	--	--	--	--	--	--	--	--	--	--	--
Cluster-25383.0	63	1.59	52	1.38	63	1.56	15	0.37	22	0.54	26	0.65	2406	--	--	--	--	--	XM_027457735.1	XM_027457735	306	7.26293e-157	PREDICTED: Anas platyrhynchos MAM domain containing glycosylphosphatidylinositol anchor 2 (MDGA2), transcript variant X6, mRNA	--	--	--	--	--	--	--	--	PF05412	Equine arterivirus Nsp2-type cysteine proteinase	GO:0016032//GO:0019082	viral process//viral protein processing	--	--	--	--	--	--
Cluster-25394.0	32	1.1	16	0.58	31	1.06	11	0.37	11	0.37	12	0.41	1822	--	--	--	--	--	--	--	--	--	--	--	--	--	--	--	--	--	--	--	--	--	--	--	--	--	--	--	--
Cluster-25402.0	5	0.42	12	1.13	14	1.2	4	0.34	5	0.43	6	0.53	875	902885595	XP_013032475.1	1020	9e-108	PREDICTED: acyl-coenzyme A synthetase ACSM4, mitochondrial-like [Anser cygnoides domesticus]	XM_027468809.1	XM_027468809	760	0	PREDICTED: Anas platyrhynchos acyl-coenzyme A synthetase ACSM4, mitochondrial (LOC101792571), transcript variant X5, mRNA	K01896	ACSM	medium-chain acyl-CoA synthetase	http://www.genome.jp/dbget-bin/www_bget?ko:K01896	Q6AYT9	789	7.8e-83	Acyl-coenzyme A synthetase ACSM5, mitochondrial OS=Rattus norvegicus OX=10116 GN=Acsm5 PE=2 SV=1	PF00501	AMP-binding enzyme	--	--	GO:0003824	catalytic activity	--	--	KOG1176	Acyl-CoA synthetase
Cluster-25405.0	8.01	0.73	3	0.31	7.66	0.71	16.55	1.52	12.16	1.14	5.45	0.52	827	1540419968	XP_027301106.1	986	7.5e-104	glial fibrillary acidic protein [Anas platyrhynchos]	XM_027445305.1	XM_027445305	725	0	PREDICTED: Anas platyrhynchos glial fibrillary acidic protein (GFAP), mRNA	K05640	GFAP	glial fibrillary acidic protein	http://www.genome.jp/dbget-bin/www_bget?ko:K05640	P47819	667	1e-68	Glial fibrillary acidic protein OS=Rattus norvegicus OX=10116 GN=Gfap PE=1 SV=2	PF07926//PF04732//PF04504//PF00170//PF06102	TPR/MLP1/MLP2-like protein//Intermediate filament head (DNA binding) region//Protein of unknown function, DUF573//bZIP transcription factor//rRNA biogenesis protein RRP36	GO:0000469//GO:0006355//GO:0006606	cleavage involved in rRNA processing//regulation of transcription, DNA-templated//protein import into nucleus	GO:0003700	DNA-binding transcription factor activity	GO:0005667//GO:0005882	transcription regulator complex//intermediate filament	--	--
Cluster-25415.1	14	0.83	24	1.54	22	1.3	13	0.76	11	0.65	16	0.96	1156	--	--	--	--	--	--	--	--	--	--	--	--	--	--	--	--	--	--	PF06072	Alphaherpesvirus tegument protein US9	GO:0075733	intracellular transport of virus	--	--	--	--	--	--
Cluster-25417.0	53	0.79	25	0.39	53	0.78	39	0.57	46	0.67	69	1.02	3888	--	--	--	--	--	XM_013177490.1	XM_013177490	1915	0	PREDICTED: Anser cygnoides domesticus TBC1 domain family, member 2B (TBC1D2B), transcript variant X2, mRNA	--	--	--	--	--	--	--	--	PF01472	PUA domain	--	--	GO:0003723	RNA binding	--	--	--	--
Cluster-25422.0	6	1.2	5	1.25	8	1.7	8	1.66	3	0.66	4	0.9	501	--	--	--	--	--	XM_013199871.1	XM_013199871	399	0	PREDICTED: Anser cygnoides domesticus polyhomeotic homolog 1 (Drosophila) (PHC1), transcript variant X4, mRNA	--	--	--	--	--	--	--	--	--	--	--	--	--	--	--	--	--	--
Cluster-25444.0	16	0.52	16	0.55	24	0.77	22	0.71	38	1.21	15	0.49	1909	--	--	--	--	--	LK064633.1	LK064633	340	7.21862e-176	Apteryx australis mantelli genome assembly AptMant0, scaffold scaffold4	--	--	--	--	--	--	--	--	--	--	--	--	--	--	--	--	--	--
Cluster-25458.0	10	2.86	6	2.36	2	0.63	7	2.14	5	1.69	2	0.68	418	--	--	--	--	--	EU681026.1	EU681026	99	1.38855e-42	Coscoroba coscoroba clone I_1 retrotransposon CR1, partial sequence	--	--	--	--	--	--	--	--	--	--	--	--	--	--	--	--	--	--
Cluster-25463.0	134	2.25	112	1.97	144	2.38	66	1.08	64	1.04	54	0.9	3490	--	--	--	--	--	LK064756.1	LK064756	465	0	Apteryx australis mantelli genome assembly AptMant0, scaffold scaffold185	--	--	--	--	--	--	--	--	--	--	--	--	--	--	--	--	--	--
Cluster-25478.0	5	0.53	17	2.06	7	0.76	5	0.54	3	0.33	6	0.67	743	1497496631	RMC11693.1	261	7.9e-20	hypothetical protein DUI87_11815 [Hirundo rustica rustica]	XR_001204878.1	XR_001204878	740	0	PREDICTED: Anser cygnoides domesticus uncharacterized LOC106032461 (LOC106032461), ncRNA	--	--	--	--	--	--	--	--	PF01022	Bacterial regulatory protein, arsR family	GO:0006355	regulation of transcription, DNA-templated	GO:0003700	DNA-binding transcription factor activity	GO:0005667	transcription regulator complex	--	--
Cluster-25487.0	14	0.5	13	0.5	18	0.64	13	0.46	20	0.7	17	0.61	1757	--	--	--	--	--	LK066792.1	LK066792	207	5.70178e-102	Apteryx australis mantelli genome assembly AptMant0, scaffold scaffold38	--	--	--	--	--	--	--	--	--	--	--	--	--	--	--	--	--	--
Cluster-25492.0	7	0.43	7	0.46	8	0.49	8	0.48	7	0.43	14	0.87	1128	--	--	--	--	--	LK391417.1	LK391417	540	0	Apteryx australis mantelli genome assembly AptMant0, scaffold scaffold100	--	--	--	--	--	--	--	--	--	--	--	--	--	--	--	--	--	--
Cluster-25498.0	17	0.62	15	0.58	12	0.43	16	0.57	10	0.36	16	0.58	1737	695165076	XP_009510966.1	2049	8.6e-227	PREDICTED: ephrin type-B receptor 5, partial [Phalacrocorax carbo]	XM_013200806.1	XM_013200806	1734	0	PREDICTED: Anser cygnoides domesticus EPH receptor B6 (EPHB6), mRNA	K05111	EPHB2, ERK, DRT	Eph receptor B2	http://www.genome.jp/dbget-bin/www_bget?ko:K05111	Q07497	2073	2e-231	Ephrin type-B receptor 5 OS=Gallus gallus OX=9031 GN=EPHB5 PE=2 SV=1	PF07714//PF07647//PF00536//PF00069	Protein tyrosine and serine/threonine kinase//SAM domain (Sterile alpha motif)//SAM domain (Sterile alpha motif)//Protein kinase domain	GO:0006468	protein phosphorylation	GO:0004672//GO:0005524//GO:0005515	protein kinase activity//ATP binding//protein binding	--	--	--	--
Cluster-25501.0	14	1.15	8	0.73	12	0.99	5	0.41	4	0.33	4	0.34	898	--	--	--	--	--	AC188693.3	AC188693	264	5.89511e-134	Gallus gallus BAC clone CH261-175O22 from chromosome z, complete sequence	--	--	--	--	--	--	--	--	--	--	--	--	--	--	--	--	--	--
Cluster-25521.0	59	1.98	67	2.39	81	2.7	108	3.57	76	2.5	22	0.74	1859	1201848188	XP_021271877.1	2450	2.9e-273	coronin-6 isoform X2 [Numida meleagris]	XM_027471828.1	XM_027471828	1470	0	PREDICTED: Anas platyrhynchos coronin 6 (CORO6), transcript variant X5, mRNA	K13886	CORO1B_1C_6	coronin-1B/1C/6	http://www.genome.jp/dbget-bin/www_bget?ko:K13886	Q6QEF8	2097	3.5e-234	Coronin-6 OS=Homo sapiens OX=9606 GN=CORO6 PE=1 SV=2	PF00400	WD domain, G-beta repeat	--	--	GO:0005515	protein binding	--	--	KOG0303	Actin-binding protein Coronin, contains WD40 repeats
Cluster-25522.0	12	1.07	35	3.51	6	0.54	11	0.99	21	1.91	15	1.39	841	902895117	XP_013036884.1	335	2.3e-28	PREDICTED: C-C motif chemokine 20 [Anser cygnoides domesticus]	XM_013181430.1	XM_013181430	824	0	PREDICTED: Anser cygnoides domesticus chemokine (C-C motif) ligand 20 (CCL20), mRNA	K14625	CCL20	C-C motif chemokine 20	http://www.genome.jp/dbget-bin/www_bget?ko:K14625	O89093	172	2.6e-11	C-C motif chemokine 20 OS=Mus musculus OX=10090 GN=Ccl20 PE=1 SV=1	PF00048	Small cytokines (intecrine/chemokine), interleukin-8 like	GO:0007165//GO:0006935//GO:0006955	signal transduction//chemotaxis//immune response	GO:0008009	chemokine activity	GO:0005576	extracellular region	--	--
Cluster-25523.0	14	0.76	17	1	14	0.76	8	0.43	9	0.49	11	0.61	1236	--	--	--	--	--	LK064720.1	LK064720	139	2.51768e-64	Apteryx australis mantelli genome assembly AptMant0, scaffold scaffold52	--	--	--	--	--	--	--	--	--	--	--	--	--	--	--	--	--	--
Cluster-25534.0	44.65	1.36	19	0.61	38	1.14	40	1.2	33	0.98	13	0.4	2028	--	--	--	--	--	XM_013199895.1	XM_013199895	2016	0	PREDICTED: Anser cygnoides domesticus glutamate decarboxylase 2 (pancreatic islets and brain, 65kDa) (GAD2), transcript variant X2, mRNA	--	--	--	--	--	--	--	--	--	--	--	--	--	--	--	--	--	--
Cluster-25536.0	4	1.34	1	0.49	1	0.38	4	1.46	5	2.04	13	5.33	390	678210680	KFV77659.1	303	5.5e-25	hypothetical protein N308_12456, partial [Struthio camelus australis]	LK065799.1	LK065799	141	5.78225e-66	Apteryx australis mantelli genome assembly AptMant0, scaffold scaffold1182	--	--	--	--	--	--	--	--	--	--	--	--	--	--	--	--	--	--
Cluster-25543.0	8	1.43	3	0.66	3	0.57	2	0.37	3	0.58	2	0.4	533	--	--	--	--	--	--	--	--	--	--	--	--	--	--	--	--	--	--	--	--	--	--	--	--	--	--	--	--
Cluster-25562.0	60.48	8.75	35.62	6.11	41.3	6.21	47.94	7.09	28.16	4.32	21.6	3.37	606	699585064	XP_009864314.1	257	1.9e-19	PREDICTED: LOW QUALITY PROTEIN: small nuclear ribonucleoprotein-associated protein B'-like, partial [Apaloderma vittatum]	LK065405.1	LK065405	193	1.1483e-94	Apteryx australis mantelli genome assembly AptMant0, scaffold scaffold820	K11086	SNRPB, SMB	small nuclear ribonucleoprotein B and B'	http://www.genome.jp/dbget-bin/www_bget?ko:K11086	Q9PV94	194	5.3e-14	Small nuclear ribonucleoprotein-associated protein B' OS=Gallus gallus OX=9031 GN=SNRPB PE=2 SV=1	--	--	--	--	--	--	--	--	KOG3168	U1 snRNP component
Cluster-25567.0	61	2.11	134	4.93	70	2.4	24	0.82	9	0.31	39	1.35	1810	483514990	EOB02423.1	296	1.7e-23	hypothetical protein Anapl_06223 [Anas platyrhynchos]	XR_001211632.1	XR_001211632	1623	0	PREDICTED: Anser cygnoides domesticus uncharacterized LOC106043334 (LOC106043334), transcript variant X2, ncRNA	--	--	--	--	--	--	--	--	--	--	--	--	--	--	--	--	--	--
Cluster-25596.0	4	0.67	2	0.41	6	1.06	3	0.52	2	0.36	3	0.55	553	--	--	--	--	--	--	--	--	--	--	--	--	--	--	--	--	--	--	--	--	--	--	--	--	--	--	--	--
Cluster-25607.1	1	0.43	4	2.74	1	0.5	1	0.48	1	0.56	2	1.11	354	1540370678	XP_027304036.1	351	1.4e-30	LOW QUALITY PROTEIN: voltage-dependent L-type calcium channel subunit alpha-1F-like, partial [Anas platyrhynchos]	XM_027448235.1	XM_027448235	266	1.69362e-135	PREDICTED: Anas platyrhynchos voltage-dependent L-type calcium channel subunit alpha-1F-like (LOC101804592), partial mRNA	--	--	--	--	O60840	227	4.6e-18	Voltage-dependent L-type calcium channel subunit alpha-1F OS=Homo sapiens OX=9606 GN=CACNA1F PE=1 SV=2	--	--	--	--	--	--	--	--	--	--
Cluster-25639.0	37	1.29	23	0.85	60	2.07	40	1.37	52	1.77	68	2.37	1803	1540408307	XP_027308077.1	1426	1.6e-154	carbonic anhydrase-related protein isoform X1 [Anas platyrhynchos]	XM_027452276.1	XM_027452276	1535	0	PREDICTED: Anas platyrhynchos carbonic anhydrase 8 (CA8), transcript variant X1, mRNA	K01672	CA	carbonic anhydrase	http://www.genome.jp/dbget-bin/www_bget?ko:K01672	P35219	1328	5.1e-145	Carbonic anhydrase-related protein OS=Homo sapiens OX=9606 GN=CA8 PE=1 SV=3	--	--	--	--	--	--	--	--	--	--
Cluster-25647.0	31	1.36	11	0.52	23	1.01	41	1.78	18	0.78	54	2.39	1475	--	--	--	--	--	EU681147.1	EU681147	108	5.1539e-47	Coscoroba coscoroba clone II_2 retrotransposon CR1, partial sequence	--	--	--	--	--	--	--	--	--	--	--	--	--	--	--	--	--	--
Cluster-25670.0	66	0.91	44	0.63	43	0.58	65	0.87	72	0.95	43	0.58	4218	483509789	EOA99312.1	3052	0	Vitellogenin-2, partial [Anas platyrhynchos]	XM_013102199.3	XM_013102199	3703	0	PREDICTED: Anas platyrhynchos vitellogenin-2 (LOC101793408), transcript variant X3, mRNA	--	--	--	--	P02845	2630	1.3e-295	Vitellogenin-2 OS=Gallus gallus OX=9031 GN=VTG2 PE=1 SV=1	PF01347//PF09172//PF09175	Lipoprotein amino terminal region//Domain of unknown function (DUF1943)//Domain of unknown function (DUF1944)	GO:0006869	lipid transport	GO:0005319	lipid transporter activity	--	--	--	--
Cluster-25681.0	10	0.66	18	1.31	9	0.6	15	0.99	11	0.73	5	0.34	1053	--	--	--	--	--	--	--	--	--	--	--	--	--	--	--	--	--	--	--	--	--	--	--	--	--	--	--	--
Cluster-25693.0	43	1.57	38	1.47	29	1.05	60	2.15	36	1.29	25	0.91	1734	1540425479	XP_027310163.1	467	2.4e-43	protein phosphatase 1 regulatory subunit 14C [Anas platyrhynchos]	XM_027454362.1	XM_027454362	1534	0	PREDICTED: Anas platyrhynchos protein phosphatase 1 regulatory inhibitor subunit 14C (PPP1R14C), mRNA	K17556	PPP1R14C, KEPI	protein phosphatase 1 regulatory subunit 14C	http://www.genome.jp/dbget-bin/www_bget?ko:K17556	Q8R4R9	438	7.8e-42	Protein phosphatase 1 regulatory subunit 14C OS=Rattus norvegicus OX=10116 GN=Ppp1r14c PE=1 SV=1	PF05361	PKC-activated protein phosphatase-1 inhibitor	GO:0042325	regulation of phosphorylation	--	--	GO:0005737	cytoplasm	--	--
Cluster-25695.0	4	1.86	4	3.11	3	1.66	1	0.53	1	0.63	1	0.62	343	--	--	--	--	--	LK065138.1	LK065138	98	4.02123e-42	Apteryx australis mantelli genome assembly AptMant0, scaffold scaffold566	--	--	--	--	--	--	--	--	PF09482	Bacterial type III secretion apparatus protein (OrgA_MxiK)	GO:0009405	pathogenesis	--	--	--	--	--	--
Cluster-25698.0	7	0.96	6	0.97	12	1.71	5	0.7	5	0.73	14	2.07	625	--	--	--	--	--	XM_013192229.1	XM_013192229	625	0	PREDICTED: Anser cygnoides domesticus dachshund family transcription factor 2 (DACH2), transcript variant X5, mRNA	--	--	--	--	--	--	--	--	--	--	--	--	--	--	--	--	--	--
Cluster-25701.0	45.01	4.78	4	0.48	12	1.3	16	1.71	16	1.75	21	2.34	744	1009590303	XP_015924261.1	180	1.9e-10	uncharacterized protein LOC107452333 isoform X40 [Parasteatoda tepidariorum]	--	--	--	--	--	--	--	--	--	--	--	--	--	--	--	--	--	--	--	--	--	--	--
Cluster-25718.1	2	0.7	1	0.52	3	1.19	1	0.38	1	0.44	2	0.87	382	--	--	--	--	--	--	--	--	--	--	--	--	--	--	--	--	--	--	--	--	--	--	--	--	--	--	--	--
Cluster-25728.0	1	0.49	3	2.49	4	2.33	2	1.11	2	1.33	3	1.98	338	--	--	--	--	--	XM_021392063.1	XM_021392063	86	1.85379e-35	PREDICTED: Numida meleagris zinc finger protein 395 (ZNF395), transcript variant X4, mRNA	--	--	--	--	--	--	--	--	--	--	--	--	--	--	--	--	--	--
Cluster-25763.0	93	7.14	117.86	10.02	115.47	8.95	36.66	2.81	30.11	2.33	25.29	2	942	1540406009	XP_027307258.1	236	7.9e-17	mammalian ependymin-related protein 1 [Anas platyrhynchos]	XR_002404026.2	XR_002404026	203	5.03243e-100	PREDICTED: Anas platyrhynchos uncharacterized LOC110353491 (LOC110353491), ncRNA	--	--	--	--	A6QLI0	174	1.7e-11	Mammalian ependymin-related protein 1 OS=Bos taurus OX=9913 GN=EPDR1 PE=2 SV=1	--	--	--	--	--	--	--	--	--	--
Cluster-25773.0	4	0.54	2	0.32	6	0.84	5	0.69	12	1.72	13	1.89	631	--	--	--	--	--	--	--	--	--	--	--	--	--	--	--	--	--	--	--	--	--	--	--	--	--	--	--	--
Cluster-25781.0	121	2.49	50	1.08	53	1.07	104	2.1	49	0.98	44	0.9	2891	902896105	XP_013037338.1	3814	0	PREDICTED: protein Lines homolog isoform X2 [Anser cygnoides domesticus]	XM_013181884.1	XM_013181884	2809	0	PREDICTED: Anser cygnoides domesticus lines homolog (Drosophila) (LINS), transcript variant X8, mRNA	--	--	--	--	Q8NG48	1269	5.7e-138	Protein Lines homolog 1 OS=Homo sapiens OX=9606 GN=LINS1 PE=1 SV=2	--	--	--	--	--	--	--	--	--	--
Cluster-25804.0	79	1.98	52	1.37	55	1.36	78	1.92	43	1.05	80	2	2414	902932169	XP_013054155.1	1596	4e-174	PREDICTED: phytanoyl-CoA dioxygenase domain-containing protein 1 isoform X1 [Anser cygnoides domesticus]	XM_013198701.1	XM_013198701	1228	0	PREDICTED: Anser cygnoides domesticus phytanoyl-CoA dioxygenase domain containing 1 (PHYHD1), transcript variant X1, mRNA	--	--	--	--	Q5BJP9	1002	4.3e-107	Phytanoyl-CoA dioxygenase domain-containing protein 1 OS=Rattus norvegicus OX=10116 GN=Phyhd1 PE=2 SV=1	--	--	--	--	--	--	--	--	KOG3290	Peroxisomal phytanoyl-CoA hydroxylase
Cluster-25813.0	34	0.84	31	0.81	39	0.96	37	0.9	66	1.6	54	1.34	2434	902883642	XP_013031529.1	1924	3.8e-212	PREDICTED: histamine H2 receptor [Anser cygnoides domesticus]	XM_013176076.1	XM_013176076	2431	0	PREDICTED: Anser cygnoides domesticus histamine receptor H2 (HRH2), transcript variant X2, mRNA	K04150	HRH2	histamine receptor H2	http://www.genome.jp/dbget-bin/www_bget?ko:K04150	P17124	1008	8.8e-108	Histamine H2 receptor OS=Canis lupus familiaris OX=9615 GN=HRH2 PE=1 SV=1	PF00001//PF13853	7 transmembrane receptor (rhodopsin family)//Olfactory receptor	GO:0007608//GO:0007186//GO:0007187	sensory perception of smell//G protein-coupled receptor signaling pathway//G protein-coupled receptor signaling pathway, coupled to cyclic nucleotide second messenger	GO:0004930//GO:0004984	G protein-coupled receptor activity//olfactory receptor activity	GO:0016021	integral component of membrane	--	--
Cluster-25829.0	15	0.78	17	0.96	11	0.57	14	0.72	11	0.57	12	0.63	1282	--	--	--	--	--	XM_013193223.1	XM_013193223	1279	0	PREDICTED: Anser cygnoides domesticus IQ motif containing H (IQCH), transcript variant X6, mRNA	--	--	--	--	--	--	--	--	--	--	--	--	--	--	--	--	--	--
Cluster-25842.0	3	0.4	2	0.31	4	0.55	7	0.95	3	0.42	3	0.43	639	--	--	--	--	--	--	--	--	--	--	--	--	--	--	--	--	--	--	--	--	--	--	--	--	--	--	--	--
Cluster-25869.0	4	0.77	2	0.48	4	0.82	7	1.4	3	0.63	2	0.43	512	--	--	--	--	--	XM_013193654.1	XM_013193654	73	4.90632e-28	PREDICTED: Anser cygnoides domesticus activin A receptor, type I (ACVR1), transcript variant X4, mRNA	--	--	--	--	--	--	--	--	--	--	--	--	--	--	--	--	--	--
Cluster-25906.0	38	2.37	66	4.49	58	3.62	79	4.89	109	6.78	119	7.57	1108	1540414233	XP_027298698.1	1315	7.1e-142	neuralized-like protein 2 [Anas platyrhynchos]	XM_027442897.1	XM_027442897	746	0	PREDICTED: Anas platyrhynchos neuralized E3 ubiquitin protein ligase 2 (NEURL2), mRNA	K16782	NEURL2	neuralized-like protein 2	http://www.genome.jp/dbget-bin/www_bget?ko:K16782	Q9BR09	1030	1.1e-110	Neuralized-like protein 2 OS=Homo sapiens OX=9606 GN=NEURL2 PE=2 SV=1	--	--	--	--	--	--	--	--	--	--
Cluster-25954.1	80	2.02	36	0.96	73	1.82	40	0.99	22	0.54	20	0.5	2398	--	--	--	--	--	XR_001204520.1	XR_001204520	1430	0	PREDICTED: Anser cygnoides domesticus uncharacterized LOC106031907 (LOC106031907), transcript variant X2, ncRNA	--	--	--	--	--	--	--	--	--	--	--	--	--	--	--	--	--	--
Cluster-25983.0	38	1.48	51	2.12	32	1.24	43	1.65	20	0.77	10	0.39	1632	1540368744	XP_027303278.1	923	3e-96	olfactory receptor 14C36-like [Anas platyrhynchos]	XM_027448216.1	XM_027448216	642	0	PREDICTED: Anas platyrhynchos olfactory receptor 14C36-like (LOC113841551), mRNA	K04257	OLFR	olfactory receptor	http://www.genome.jp/dbget-bin/www_bget?ko:K04257	Q8NHC7	527	3.5e-52	Olfactory receptor 14C36 OS=Homo sapiens OX=9606 GN=OR14C36 PE=3 SV=1	PF00001//PF13853	7 transmembrane receptor (rhodopsin family)//Olfactory receptor	GO:0007187//GO:0007186//GO:0007608	G protein-coupled receptor signaling pathway, coupled to cyclic nucleotide second messenger//G protein-coupled receptor signaling pathway//sensory perception of smell	GO:0004984//GO:0004930	olfactory receptor activity//G protein-coupled receptor activity	GO:0016021	integral component of membrane	--	--
Cluster-25984.0	2	0.33	2	0.4	4	0.69	4	0.68	4	0.71	6	1.08	559	--	--	--	--	--	XM_013196663.1	XM_013196663	542	0	PREDICTED: Anser cygnoides domesticus uncharacterized LOC106045891 (LOC106045891), mRNA	--	--	--	--	--	--	--	--	PF01253//PF03176	Translation initiation factor SUI1//MMPL family	GO:0006446//GO:0006413	regulation of translational initiation//translational initiation	GO:0003743	translation initiation factor activity	GO:0016020//GO:0005840	membrane//ribosome	--	--
Cluster-26015.0	6	2.25	1	0.57	2	0.86	12	4.96	2	0.95	1	0.47	372	--	--	--	--	--	XM_015975448.1	XM_015975448	165	2.50093e-79	PREDICTED: Nothobranchius furzeri dentin sialophosphoprotein-like (LOC107395969), partial mRNA	--	--	--	--	--	--	--	--	PF02948	Amelogenin	GO:0007275	multicellular organism development	--	--	GO:0062023	collagen-containing extracellular matrix	--	--
Cluster-26028.0	8	1.23	3	0.55	9	1.44	5	0.78	3	0.49	2	0.33	585	--	--	--	--	--	LK065832.1	LK065832	67	1.22389e-24	Apteryx australis mantelli genome assembly AptMant0, scaffold scaffold1256	--	--	--	--	--	--	--	--	--	--	--	--	--	--	--	--	--	--
Cluster-26031.1	3	1.2	5	3.14	4	1.86	2	0.9	1	0.52	1	0.52	362	--	--	--	--	--	--	--	--	--	--	--	--	--	--	--	--	--	--	--	--	--	--	--	--	--	--	--	--
Cluster-26047.0	24	0.91	104	4.22	27	1.02	27	1.01	40	1.5	42	1.61	1667	902927943	XP_013052136.1	1700	2.4e-186	PREDICTED: C-X-C chemokine receptor type 2-like [Anser cygnoides domesticus]	XM_013196682.1	XM_013196682	1168	0	PREDICTED: Anser cygnoides domesticus C-X-C chemokine receptor type 2-like (LOC106045913), mRNA	K05050	CXCR2, IL8RB, CD182	C-X-C chemokine receptor type 2	http://www.genome.jp/dbget-bin/www_bget?ko:K05050	P35344	1041	9e-112	C-X-C chemokine receptor type 2 OS=Oryctolagus cuniculus OX=9986 GN=CXCR2 PE=2 SV=1	PF00001//PF13853	7 transmembrane receptor (rhodopsin family)//Olfactory receptor	GO:0007186//GO:0007187//GO:0007608	G protein-coupled receptor signaling pathway//G protein-coupled receptor signaling pathway, coupled to cyclic nucleotide second messenger//sensory perception of smell	GO:0004930//GO:0004984	G protein-coupled receptor activity//olfactory receptor activity	GO:0016021	integral component of membrane	--	--
Cluster-26066.0	148.04	3.14	101	2.24	106	2.21	112	2.32	87	1.79	58	1.22	2815	1540421590	XP_027301803.1	2088	4.2e-231	septin-4 isoform X1 [Anas platyrhynchos]	XM_013189343.1	XM_013189343	2372	0	PREDICTED: Anser cygnoides domesticus septin 4 (SEPT4), mRNA	K16943	2021-09-04	septin 4	http://www.genome.jp/dbget-bin/www_bget?ko:K16943	Q4R4X5	1767	9.9e-196	Septin-4 OS=Macaca fascicularis OX=9541 GN=SEPTIN4 PE=2 SV=1	PF04548//PF03193//PF00009//PF00503//PF01926//PF00005//PF00735//PF00071	AIG1 family//RsgA GTPase//Elongation factor Tu GTP binding domain//G-protein alpha subunit//50S ribosome-binding GTPase//ABC transporter//Septin//Ras family	GO:0007186	G protein-coupled receptor signaling pathway	GO:0019001//GO:0005525//GO:0003924//GO:0005524//GO:0016887//GO:0031683	guanyl nucleotide binding//GTP binding//GTPase activity//ATP binding//ATPase activity//G-protein beta/gamma-subunit complex binding	--	--	--	--
Cluster-26074.0	8	1.93	1	0.32	2	0.52	15	3.83	3	0.83	3	0.84	453	--	--	--	--	--	XR_001206722.1	XR_001206722	381	0	PREDICTED: Anser cygnoides domesticus uncharacterized LOC106035347 (LOC106035347), transcript variant X1, ncRNA	--	--	--	--	--	--	--	--	--	--	--	--	--	--	--	--	--	--
Cluster-26115.0	7	0.44	9	0.61	7	0.44	5	0.31	6	0.37	5	0.32	1110	1444760942	XP_025968245.1	1851	5e-204	fascin-2-like [Dromaius novaehollandiae]	XM_021414434.1	XM_021414434	993	0	PREDICTED: Numida meleagris fascin actin-bundling protein 2, retinal (FSCN2), transcript variant X2, mRNA	K17455	FSCN1_2	fascin 1/2	http://www.genome.jp/dbget-bin/www_bget?ko:K17455	O18728	1467	2.4e-161	Fascin-2 OS=Bos taurus OX=9913 GN=FSCN2 PE=2 SV=1	PF06268	Fascin domain	--	--	GO:0051015//GO:0030674	actin filament binding//protein-macromolecule adaptor activity	--	--	--	--
Cluster-26119.0	18	1.05	9	0.57	38	2.22	6	0.35	6	0.35	20	1.19	1167	902915496	XP_013046255.1	506	4.8e-48	PREDICTED: leucine-rich single-pass membrane protein 1 [Anser cygnoides domesticus]	XM_013190801.1	XM_013190801	1085	0	PREDICTED: Anser cygnoides domesticus leucine-rich single-pass membrane protein 1 (LSMEM1), mRNA	--	--	--	--	Q8N8F7	160	9e-10	Leucine-rich single-pass membrane protein 1 OS=Homo sapiens OX=9606 GN=LSMEM1 PE=1 SV=1	PF00335//PF08513	Tetraspanin family//LisH	--	--	GO:0005515	protein binding	GO:0016021	integral component of membrane	--	--
Cluster-26124.0	16	0.62	10	0.41	18	0.69	21	0.8	24	0.91	17	0.66	1644	--	--	--	--	--	--	--	--	--	--	--	--	--	--	--	--	--	--	--	--	--	--	--	--	--	--	--	--
Cluster-26132.0	11	0.58	47	2.66	9	0.47	6	0.31	16	0.83	9	0.48	1275	1540452991	XP_027320482.1	1510	2e-164	G-protein coupled receptor 35 isoform X1 [Anas platyrhynchos]	XM_013188052.1	XM_013188052	1269	0	PREDICTED: Anser cygnoides domesticus G-protein coupled receptor 35-like (LOC106040281), transcript variant X5, mRNA	K04276	GPR35	G protein-coupled receptor 35	http://www.genome.jp/dbget-bin/www_bget?ko:K04276	Q9HC97	496	1.1e-48	G-protein coupled receptor 35 OS=Homo sapiens OX=9606 GN=GPR35 PE=2 SV=4	PF05398//PF00001//PF03650//PF01080	PufQ cytochrome subunit//7 transmembrane receptor (rhodopsin family)//Mitochondrial pyruvate carriers//Presenilin	GO:0030494//GO:0016485//GO:0015979//GO:0006850//GO:0007186	bacteriochlorophyll biosynthetic process//protein processing//photosynthesis//mitochondrial pyruvate transmembrane transport//G protein-coupled receptor signaling pathway	GO:0004190//GO:0004930	aspartic-type endopeptidase activity//G protein-coupled receptor activity	GO:0016021//GO:0005743	integral component of membrane//mitochondrial inner membrane	--	--
Cluster-26149.0	40	0.76	17	0.34	49	0.91	49	0.91	31	0.57	43.88	0.82	3124	--	--	--	--	--	XM_027792241.1	XM_027792241	361	0	PREDICTED: Falco peregrinus collagen type VI alpha 2 chain (COL6A2), transcript variant X2, mRNA	--	--	--	--	--	--	--	--	PF07535	DBF zinc finger	--	--	GO:0003676//GO:0008270	nucleic acid binding//zinc ion binding	--	--	--	--
Cluster-26153.0	22	2.04	86	8.95	56	5.27	35	3.25	20	1.89	12	1.16	820	--	--	--	--	--	XM_025196538.1	XM_025196538	52	3.79797e-16	PREDICTED: Alligator sinensis SHC adaptor protein 2 (SHC2), transcript variant X3, mRNA	--	--	--	--	--	--	--	--	--	--	--	--	--	--	--	--	--	--
Cluster-26155.0	6	0.67	4	0.51	7	0.8	11	1.24	9	1.04	3	0.35	720	1159639093	OPJ70997.1	189	1.7e-11	hypothetical protein AV530_017316 [Patagioenas fasciata monilis]	LK065094.1	LK065094	327	4.45447e-169	Apteryx australis mantelli genome assembly AptMant0, scaffold scaffold92	--	--	--	--	--	--	--	--	--	--	--	--	--	--	--	--	--	--
Cluster-26164.0	62	1.52	47	1.21	47	1.13	89	2.13	45	1.07	38	0.92	2471	902909894	XP_013043704.1	1131	3.4e-120	PREDICTED: uncharacterized protein LOC106040415 [Anser cygnoides domesticus]	XM_013188250.1	XM_013188250	1865	0	PREDICTED: Anser cygnoides domesticus uncharacterized LOC106040415 (LOC106040415), mRNA	--	--	--	--	Q80Z37	248	1.2e-19	E3 ubiquitin-protein ligase Topors OS=Mus musculus OX=10090 GN=Topors PE=1 SV=1	PF00097//PF16685//PF12678//PF11789//PF12861	Zinc finger, C3HC4 type (RING finger)//zinc RING finger of MSL2//RING-H2 zinc finger domain//Zinc-finger of the MIZ type in Nse subunit//Anaphase-promoting complex subunit 11 RING-H2 finger	GO:0016567	protein ubiquitination	GO:0008270//GO:0061630//GO:0004842//GO:0046872	zinc ion binding//ubiquitin protein ligase activity//ubiquitin-protein transferase activity//metal ion binding	GO:0005680	anaphase-promoting complex	--	--
Cluster-26180.0	22	2.24	3	0.35	16	1.66	9	0.92	11	1.15	5	0.53	766	--	--	--	--	--	--	--	--	--	--	--	--	--	--	--	--	--	--	--	--	--	--	--	--	--	--	--	--
Cluster-26196.0	4	0.32	45	3.94	4	0.32	9	0.71	12	0.96	4	0.33	923	--	--	--	--	--	XM_013181360.1	XM_013181360	878	0	PREDICTED: Anser cygnoides domesticus ubiquitin associated and SH3 domain containing A (UBASH3A), mRNA	--	--	--	--	--	--	--	--	--	--	--	--	--	--	--	--	--	--
Cluster-26226.0	10	0.68	15	1.12	22	1.51	24	1.63	6	0.41	17	1.19	1032	--	--	--	--	--	XM_005010629.4	XM_005010629	184	2.01773e-89	PREDICTED: Anas platyrhynchos ORAI calcium release-activated calcium modulator 2 (ORAI2), transcript variant X2, mRNA	--	--	--	--	--	--	--	--	--	--	--	--	--	--	--	--	--	--
Cluster-26265.0	16	0.93	30	1.88	37	2.14	7	0.4	9	0.52	7	0.41	1176	--	--	--	--	--	--	--	--	--	--	--	--	--	--	--	--	--	--	--	--	--	--	--	--	--	--	--	--
Cluster-26274.0	64	1.57	54	1.39	56	1.35	46	1.1	42	1	38	0.93	2469	902880768	XP_013030380.1	2533	9.2e-283	PREDICTED: leucine-rich repeat-containing protein 48 isoform X1 [Anser cygnoides domesticus]	XM_013174921.1	XM_013174921	1761	0	PREDICTED: Anser cygnoides domesticus leucine rich repeat containing 48 (LRRC48), transcript variant X1, mRNA	--	--	--	--	Q4R6X9	1455	1.3e-159	Dynein regulatory complex subunit 3 OS=Macaca fascicularis OX=9541 GN=DRC3 PE=2 SV=1	PF00560//PF07931//PF13516//PF13855	Leucine Rich Repeat//Chloramphenicol phosphotransferase-like protein//Leucine Rich repeat//Leucine rich repeat	--	--	GO:0005524//GO:0005515//GO:0016740	ATP binding//protein binding//transferase activity	--	--	KOG0531	Protein phosphatase 1, regulatory subunit, and related proteins
Cluster-26312.0	6	0.38	11	0.77	21	1.34	19	1.2	20	1.27	11	0.72	1088	--	--	--	--	--	XR_001206048.1	XR_001206048	950	0	PREDICTED: Anser cygnoides domesticus uncharacterized LOC106034414 (LOC106034414), transcript variant X1, ncRNA	--	--	--	--	--	--	--	--	--	--	--	--	--	--	--	--	--	--
Cluster-26314.0	51	1.63	25	0.85	31	0.98	25	0.79	11	0.34	15	0.48	1940	--	--	--	--	--	XM_027466397.1	XM_027466397	659	0	PREDICTED: Anas platyrhynchos cortexin domain containing 1 (CTXND1), mRNA	--	--	--	--	--	--	--	--	--	--	--	--	--	--	--	--	--	--
Cluster-26315.0	3	0.37	3	0.42	3	0.38	5	0.62	7	0.89	5	0.65	677	--	--	--	--	--	LK065094.1	LK065094	296	7.13654e-152	Apteryx australis mantelli genome assembly AptMant0, scaffold scaffold92	--	--	--	--	--	--	--	--	--	--	--	--	--	--	--	--	--	--
Cluster-26326.0	13	0.67	35	1.96	11	0.57	12.99	0.67	35	1.8	21	1.1	1287	902876188	XP_013028196.1	555	1.1e-53	PREDICTED: OCIA domain-containing protein 2 isoform X4 [Anser cygnoides domesticus]	XM_013172742.1	XM_013172742	1266	0	PREDICTED: Anser cygnoides domesticus OCIA domain containing 2 (OCIAD2), transcript variant X11, mRNA	--	--	--	--	Q9D8W7	298	9.9e-26	OCIA domain-containing protein 2 OS=Mus musculus OX=10090 GN=Ociad2 PE=1 SV=1	PF03074	Glutamate-cysteine ligase	GO:0006750//GO:0006749	glutathione biosynthetic process//glutathione metabolic process	GO:0004357	glutamate-cysteine ligase activity	GO:0017109	glutamate-cysteine ligase complex	--	--
Cluster-26349.0	5	1.55	5	2.19	7	2.42	2	0.67	4	1.49	7	2.62	403	--	--	--	--	--	--	--	--	--	--	--	--	--	--	--	--	--	--	--	--	--	--	--	--	--	--	--	--
Cluster-26361.0	61	2.11	107	3.92	55	1.88	31	1.05	22	0.74	58	2.01	1816	902931007	XP_013053588.1	1499	5.4e-163	PREDICTED: tumor necrosis factor-inducible gene 6 protein isoform X1 [Anser cygnoides domesticus]	XM_013198137.1	XM_013198137	1778	0	PREDICTED: Anser cygnoides domesticus tumor necrosis factor, alpha-induced protein 6 (TNFAIP6), transcript variant X4, mRNA	K19018	TNFAIP6, TSG6	tumor necrosis factor-inducible gene 6 protein	http://www.genome.jp/dbget-bin/www_bget?ko:K19018	P98066	1244	2.8e-135	Tumor necrosis factor-inducible gene 6 protein OS=Homo sapiens OX=9606 GN=TNFAIP6 PE=1 SV=2	PF00193	Extracellular link domain	GO:0007155	cell adhesion	GO:0005540	hyaluronic acid binding	--	--	--	--
Cluster-26428.0	4	0.72	2	0.44	7	1.33	7	1.3	3	0.59	3	0.6	532	--	--	--	--	--	--	--	--	--	--	--	--	--	--	--	--	--	--	--	--	--	--	--	--	--	--	--	--
Cluster-26429.0	58	0.93	43	0.72	63	0.99	31	0.48	24	0.37	37	0.58	3665	902927724	XP_013052027.1	3167	0	PREDICTED: LOW QUALITY PROTEIN: EF-hand calcium-binding domain-containing protein 5 [Anser cygnoides domesticus]	XM_013196573.1	XM_013196573	1963	0	PREDICTED: Anser cygnoides domesticus EF-hand calcium binding domain 5 (EFCAB5), mRNA	--	--	--	--	A4FU69	1547	4.2e-170	EF-hand calcium-binding domain-containing protein 5 OS=Homo sapiens OX=9606 GN=EFCAB5 PE=1 SV=3	PF13405//PF13202//PF13499//PF09568//PF00036	EF-hand domain//EF hand//EF-hand domain pair//MjaI restriction endonuclease//EF hand	GO:0009307//GO:0006308	DNA restriction-modification system//DNA catabolic process	GO:0009036//GO:0003677//GO:0005509	type II site-specific deoxyribonuclease activity//DNA binding//calcium ion binding	GO:0009359	type II site-specific deoxyribonuclease complex	--	--
Cluster-26432.0	3	1.78	35	39.1	20	14.74	5	3.49	2	1.73	4	3.42	317	--	--	--	--	--	--	--	--	--	--	--	--	--	--	--	--	--	--	--	--	--	--	--	--	--	--	--	--
Cluster-26442.0	7	0.54	5	0.42	11	0.85	15	1.15	6	0.47	11	0.87	942	719745110	XP_010210981.1	173	1.6e-09	PREDICTED: ubiquitin carboxyl-terminal hydrolase 28 [Tinamus guttatus]	LK066433.1	LK066433	272	2.21253e-138	Apteryx australis mantelli genome assembly AptMant0, scaffold scaffold1837	K21122	USP28	ubiquitin carboxyl-terminal hydrolase 28	http://www.genome.jp/dbget-bin/www_bget?ko:K21122	Q96RU2	153	4.7e-09	Ubiquitin carboxyl-terminal hydrolase 28 OS=Homo sapiens OX=9606 GN=USP28 PE=1 SV=1	--	--	--	--	--	--	--	--	--	--
Cluster-26451.0	21	0.81	22	0.91	19	0.73	24	0.92	24	0.91	13	0.51	1641	902929083	XP_013052678.1	748	5.9e-76	PREDICTED: killer cell lectin-like receptor subfamily F member 1 [Anser cygnoides domesticus]	XM_013197224.1	XM_013197224	863	0	PREDICTED: Anser cygnoides domesticus killer cell lectin-like receptor subfamily F member 1 (LOC106046297), transcript variant X2, mRNA	K10075	KLRF1	killer cell lectin-like receptor subfamily F member 1	http://www.genome.jp/dbget-bin/www_bget?ko:K10075	Q9NZS2	255	1.2e-20	Killer cell lectin-like receptor subfamily F member 1 OS=Homo sapiens OX=9606 GN=KLRF1 PE=1 SV=3	--	--	--	--	--	--	--	--	--	--
Cluster-26508.0	28	1.01	12	0.46	17	0.61	18	0.64	29	1.02	26	0.94	1754	--	--	--	--	--	XM_013190536.1	XM_013190536	1384	0	PREDICTED: Anser cygnoides domesticus Cas scaffolding protein family member 4 (CASS4), transcript variant X4, mRNA	--	--	--	--	--	--	--	--	PF05933	Fungal ATP synthase protein 8 (A6L)	GO:0015986	ATP synthesis coupled proton transport	GO:0015078	proton transmembrane transporter activity	GO:0000276	mitochondrial proton-transporting ATP synthase complex, coupling factor F(o)	--	--
Cluster-26512.1	31	0.84	27	0.77	24	0.64	14	0.37	32	0.85	25	0.68	2245	--	--	--	--	--	XM_013200136.1	XM_013200136	2245	0	PREDICTED: Anser cygnoides domesticus poly (ADP-ribose) polymerase family, member 8 (PARP8), transcript variant X4, mRNA	--	--	--	--	--	--	--	--	PF11264	Thylakoid formation protein	GO:0010207//GO:0015979	photosystem II assembly//photosynthesis	--	--	--	--	--	--
Cluster-26572.0	139	2.36	94	1.67	120	2	176	2.92	159	2.61	98	1.65	3460	902934446	XP_013055251.1	3391	0	PREDICTED: zinc finger protein 385C [Anser cygnoides domesticus]	XM_013199798.1	XM_013199798	2841	0	PREDICTED: Anser cygnoides domesticus zinc finger protein 385C (ZNF385C), transcript variant X2, mRNA	--	--	--	--	A0A1B0GUU1	1738	2.8e-192	Transmembrane protein C17orf113 OS=Homo sapiens OX=9606 GN=C17orf113 PE=3 SV=1	PF03094//PF08114	Mlo family//ATPase proteolipid family	GO:0006952//GO:0050790	defense response//regulation of catalytic activity	GO:0030234	enzyme regulator activity	GO:0016021	integral component of membrane	--	--
Cluster-26577.0	6	0.44	12	0.97	5	0.37	8	0.58	5	0.37	7	0.53	978	--	--	--	--	--	XM_025148592.1	XM_025148592	277	3.822e-141	PREDICTED: Gallus gallus tau tubulin kinase 1 (TTBK1), transcript variant X5, mRNA	--	--	--	--	--	--	--	--	--	--	--	--	--	--	--	--	--	--
Cluster-26595.0	25	1.45	11	0.69	13	0.76	14	0.81	11	0.64	11	0.65	1172	--	--	--	--	--	XM_026099195.1	XM_026099195	139	2.38362e-64	PREDICTED: Dromaius novaehollandiae DnaJ heat shock protein family (Hsp40) member C15 (DNAJC15), transcript variant X2, mRNA	--	--	--	--	--	--	--	--	--	--	--	--	--	--	--	--	--	--
Cluster-26602.0	224	3.2	154	2.29	178.81	2.51	167	2.33	159.98	2.2	144	2.03	4069	902880150	XP_013030094.1	488	2.1e-45	PREDICTED: probable tRNA pseudouridine synthase 1 [Anser cygnoides domesticus]	LK064914.1	LK064914	1322	0	Apteryx australis mantelli genome assembly AptMant0, scaffold scaffold295	K03177	truB, PUS4, TRUB1	tRNA pseudouridine55 synthase	http://www.genome.jp/dbget-bin/www_bget?ko:K03177	Q8WWH5	332	3.6e-29	Probable tRNA pseudouridine synthase 1 OS=Homo sapiens OX=9606 GN=TRUB1 PE=1 SV=1	--	--	--	--	--	--	--	--	--	--
Cluster-26604.0	9	1.02	5	0.65	3	0.35	7	0.8	7	0.82	3	0.36	711	902901540	XP_013039790.1	219	5.6e-15	PREDICTED: tissue alpha-L-fucosidase [Anser cygnoides domesticus]	LK065021.1	LK065021	278	7.62097e-142	Apteryx australis mantelli genome assembly AptMant0, scaffold scaffold451	K01206	FUCA	alpha-L-fucosidase	http://www.genome.jp/dbget-bin/www_bget?ko:K01206	P04066	132	9.7e-07	Tissue alpha-L-fucosidase OS=Homo sapiens OX=9606 GN=FUCA1 PE=1 SV=4	--	--	--	--	--	--	--	--	--	--
Cluster-26653.0	12	0.87	7	0.56	11	0.8	6	0.43	9	0.66	5	0.37	985	--	--	--	--	--	--	--	--	--	--	--	--	--	--	--	--	--	--	--	--	--	--	--	--	--	--	--	--
Cluster-26678.0	74	1.74	55	1.36	61	1.42	86	1.98	53	1.21	59	1.38	2558	483523251	EOB07671.1	242	4.3e-17	hypothetical protein Anapl_02612 [Anas platyrhynchos]	XR_003495220.1	XR_003495220	336	1.62626e-173	PREDICTED: Anas platyrhynchos uncharacterized LOC113842663 (LOC113842663), ncRNA	--	--	--	--	--	--	--	--	PF07140//PF03081	Interferon gamma receptor (IFNGR1)//Exo70 exocyst complex subunit	GO:0006887	exocytosis	GO:0019955	cytokine binding	GO:0016020//GO:0000145	membrane//exocyst	--	--
Cluster-26679.0	13	0.74	105	6.53	52	2.98	35	1.99	29	1.65	40	2.33	1185	--	--	--	--	--	--	--	--	--	--	--	--	--	--	--	--	--	--	--	--	--	--	--	--	--	--	--	--
Cluster-26684.0	6	0.69	3	0.4	5	0.59	3	0.35	3	0.36	3	0.37	701	--	--	--	--	--	--	--	--	--	--	--	--	--	--	--	--	--	--	--	--	--	--	--	--	--	--	--	--
Cluster-26707.0	15	1.04	8	0.61	31	2.16	25	1.72	30	2.08	14	0.99	1021	119568783	EAW48398.1	196	3.7e-12	hypothetical protein FLJ10159, isoform CRA_b [Homo sapiens]	XM_027748116.1	XM_027748116	352	0	PREDICTED: Pipra filicauda sine oculis binding protein homolog (SOBP), transcript variant X2, mRNA	--	--	--	--	Q0P5V2	176	1.1e-11	Sine oculis-binding protein homolog OS=Mus musculus OX=10090 GN=Sobp PE=1 SV=1	PF04663	Phenol hydroxylase conserved region	GO:0042203//GO:0042184//GO:0018916//GO:0019497	toluene catabolic process//xylene catabolic process//nitrobenzene metabolic process//hexachlorocyclohexane metabolic process	GO:0018662	phenol 2-monooxygenase activity	--	--	--	--
Cluster-26727.0	96	1.71	21	0.39	80	1.4	85	1.48	50	0.86	70	1.23	3313	902881519	XP_013030716.1	2017	8.4e-223	PREDICTED: testican-3 isoform X2 [Anser cygnoides domesticus]	XM_013175262.1	XM_013175262	3252	0	PREDICTED: Anser cygnoides domesticus sparc/osteonectin, cwcv and kazal-like domains proteoglycan (testican) 3 (SPOCK3), transcript variant X2, mRNA	K08136	SPOCK	sparc/osteonectin, cwcv and kazal-like domains proteoglycan (testican)	http://www.genome.jp/dbget-bin/www_bget?ko:K08136	Q9BQ16	1787	5.6e-198	Testican-3 OS=Homo sapiens OX=9606 GN=SPOCK3 PE=1 SV=2	PF00050//PF10591//PF07648	Kazal-type serine protease inhibitor domain//Secreted protein acidic and rich in cysteine Ca binding region//Kazal-type serine protease inhibitor domain	--	--	GO:0005509//GO:0005515	calcium ion binding//protein binding	--	--	KOG3555	Ca2+-binding proteoglycan Testican
Cluster-26734.0	19	0.54	17	0.51	14	0.39	39	1.09	26	0.72	26	0.74	2155	--	--	--	--	--	XR_003500751.1	XR_003500751	846	0	PREDICTED: Anas platyrhynchos uncharacterized LOC113845280 (LOC113845280), ncRNA	--	--	--	--	--	--	--	--	PF02590	Predicted SPOUT methyltransferase	GO:0006364	rRNA processing	GO:0008168	methyltransferase activity	--	--	--	--
Cluster-26742.0	4	0.97	1	0.32	8	2.1	3	0.77	6	1.66	12.59	3.51	453	--	--	--	--	--	AC188502.3	AC188502	82	4.27167e-33	Gymnogyps californianus clone CH262-225F20, complete sequence	--	--	--	--	--	--	--	--	--	--	--	--	--	--	--	--	--	--
Cluster-26744.0	6	0.77	4	0.6	6	0.79	5	0.65	9	1.21	5	0.68	655	--	--	--	--	--	XM_013191801.1	XM_013191801	78	1.05658e-30	PREDICTED: Anser cygnoides domesticus zinc finger, CCHC domain containing 9 (ZCCHC9), transcript variant X2, mRNA	--	--	--	--	--	--	--	--	--	--	--	--	--	--	--	--	--	--
Cluster-26754.0	56	0.91	22	0.37	53	0.85	70	1.11	55	0.86	51	0.82	3606	--	--	--	--	--	XR_002402359.2	XR_002402359	1344	0	PREDICTED: Anas platyrhynchos uncharacterized LOC106017212 (LOC106017212), transcript variant X4, ncRNA	--	--	--	--	--	--	--	--	--	--	--	--	--	--	--	--	--	--
Cluster-26761.0	47	1.86	23	0.97	50	1.96	119	4.63	104	4.04	111	4.41	1615	971391514	XP_015133819.1	1425	1.8e-154	transmembrane protein FAM155B [Gallus gallus]	XM_014885973.1	XM_014885973	1066	0	PREDICTED: Sturnus vulgaris family with sequence similarity 155 member B (FAM155B), mRNA	--	--	--	--	A4IHZ3	1008	5.8e-108	Transmembrane protein FAM155B OS=Xenopus tropicalis OX=8364 GN=fam155b PE=2 SV=1	PF12929//PF01392	Stretch-activated Ca2+-permeable channel component//Fz domain	GO:0098703//GO:0006816	calcium ion import across plasma membrane//calcium ion transport	GO:0005515//GO:0005262	protein binding//calcium channel activity	--	--	--	--
Cluster-26771.0	31	0.94	13	0.42	29	0.87	42	1.26	27	0.8	30	0.91	2029	--	--	--	--	--	LK064658.1	LK064658	222	3.02864e-110	Apteryx australis mantelli genome assembly AptMant0, scaffold scaffold89	--	--	--	--	--	--	--	--	--	--	--	--	--	--	--	--	--	--
Cluster-26781.0	23	0.83	18	0.69	38	1.36	33	1.17	17	0.6	16	0.58	1749	1121951969	XP_019478586.1	1763	1.3e-193	ubiquitin carboxyl-terminal hydrolase 2 [Meleagris gallopavo]	XM_027655486.1	XM_027655486	918	0	PREDICTED: Corapipo altera ubiquitin specific peptidase 2 (USP2), transcript variant X1, mRNA	K11833	USP2_21	ubiquitin carboxyl-terminal hydrolase 2/21	http://www.genome.jp/dbget-bin/www_bget?ko:K11833	O57429	1715	6.6e-190	Ubiquitin carboxyl-terminal hydrolase 2 OS=Gallus gallus OX=9031 GN=USP2 PE=2 SV=1	PF15499//PF02089//PF00443	Ubiquitin-specific peptidase-like, SUMO isopeptidase//Palmitoyl protein thioesterase//Ubiquitin carboxyl-terminal hydrolase	GO:0016579	protein deubiquitination	GO:0036459//GO:0032183//GO:0070140//GO:0098599	thiol-dependent ubiquitinyl hydrolase activity//SUMO binding//SUMO-specific isopeptidase activity//palmitoyl hydrolase activity	--	--	KOG1868	Ubiquitin C-terminal hydrolase
Cluster-26796.0	70	4.96	40	3.12	45	3.21	8	0.57	5	0.36	10	0.73	1001	--	--	--	--	--	--	--	--	--	--	--	--	--	--	--	--	--	--	--	--	--	--	--	--	--	--	--	--
Cluster-26808.0	5	0.36	6	0.48	12	0.88	9	0.65	6	0.44	5	0.37	982	--	--	--	--	--	LK065209.1	LK065209	71	1.25573e-26	Apteryx australis mantelli genome assembly AptMant0, scaffold scaffold608	--	--	--	--	--	--	--	--	--	--	--	--	--	--	--	--	--	--
Cluster-26815.1	57	0.91	63	1.05	93	1.46	78	1.22	56	0.86	94	1.49	3662	483510847	EOA99932.1	154	9.9e-07	Mirror-image polydactyly gene 1 protein [Anas platyrhynchos]	XM_013185709.1	XM_013185709	3609	0	PREDICTED: Anser cygnoides domesticus mirror-image polydactyly 1 (MIPOL1), transcript variant X7, mRNA	--	--	--	--	--	--	--	--	PF08064	UME (NUC010) domain	GO:0009069//GO:0016310	serine family amino acid metabolic process//phosphorylation	GO:0004674	protein serine/threonine kinase activity	--	--	--	--
Cluster-26817.0	28	0.84	29	0.92	40	1.19	32	0.94	16	0.47	15	0.45	2057	--	--	--	--	--	LK065747.1	LK065747	267	2.96443e-135	Apteryx australis mantelli genome assembly AptMant0, scaffold scaffold308	--	--	--	--	--	--	--	--	--	--	--	--	--	--	--	--	--	--
Cluster-26833.0	4	0.6	2	0.36	4	0.63	2	0.31	4	0.64	4	0.65	590	--	--	--	--	--	LK064790.1	LK064790	225	1.81945e-112	Apteryx australis mantelli genome assembly AptMant0, scaffold scaffold15	--	--	--	--	--	--	--	--	--	--	--	--	--	--	--	--	--	--
Cluster-26835.0	1	0.32	4	1.85	1	0.36	3	1.05	1	0.39	2	0.79	396	--	--	--	--	--	LK075031.1	LK075031	36	1.37567e-07	Apteryx australis mantelli genome assembly AptMant0, scaffold scaffold9644	--	--	--	--	--	--	--	--	--	--	--	--	--	--	--	--	--	--
Cluster-26843.0	5	1.57	4	1.78	1	0.35	3	1.02	1	0.38	1	0.38	401	--	--	--	--	--	XM_007065591.2	XM_007065591	242	4.26271e-122	PREDICTED: Chelonia mydas regulatory factor X3 (RFX3), mRNA	--	--	--	--	--	--	--	--	--	--	--	--	--	--	--	--	--	--
Cluster-26859.0	10	0.71	5	0.39	6	0.43	20	1.41	11	0.78	22	1.6	1003	--	--	--	--	--	XR_001214042.1	XR_001214042	893	0	PREDICTED: Anser cygnoides domesticus uncharacterized LOC106048034 (LOC106048034), ncRNA	--	--	--	--	--	--	--	--	--	--	--	--	--	--	--	--	--	--
Cluster-26863.0	5	0.71	12	2.02	14	2.07	12	1.75	12	1.81	22	3.38	612	--	--	--	--	--	--	--	--	--	--	--	--	--	--	--	--	--	--	--	--	--	--	--	--	--	--	--	--
Cluster-26865.0	9	0.91	9	1.03	5	0.51	11	1.12	8	0.83	9	0.95	771	902878739	XP_013029402.1	177	4.5e-10	PREDICTED: F-box only protein 28 isoform X1 [Anser cygnoides domesticus]	XM_013173948.1	XM_013173948	105	1.22761e-45	PREDICTED: Anser cygnoides domesticus F-box protein 28 (FBXO28), transcript variant X1, mRNA	--	--	--	--	--	--	--	--	--	--	--	--	--	--	--	--	--	--
Cluster-26866.0	23	0.77	13	0.46	48	1.59	28	0.92	33	1.08	26	0.87	1867	543276898	XP_005426810.1	887	5.1e-92	stathmin-2 [Geospiza fortis]	XM_005016023.4	XM_005016023	1778	0	PREDICTED: Anas platyrhynchos stathmin 2 (STMN2), mRNA	--	--	--	--	Q90987	887	7.2e-94	Stathmin-2 OS=Gallus gallus OX=9031 GN=STMN2 PE=2 SV=1	PF00836//PF02601	Stathmin family//Exonuclease VII, large subunit	GO:0031110//GO:0006308	regulation of microtubule polymerization or depolymerization//DNA catabolic process	GO:0008855	exodeoxyribonuclease VII activity	GO:0009318	exodeoxyribonuclease VII complex	--	--
Cluster-26890.0	7	0.76	8	0.99	4	0.44	8	0.87	5	0.56	5	0.57	734	--	--	--	--	--	--	--	--	--	--	--	--	--	--	--	--	--	--	--	--	--	--	--	--	--	--	--	--
Cluster-26891.0	18	0.45	12	0.31	24	0.59	41	1	20	0.48	22	0.54	2434	--	--	--	--	--	LK064763.1	LK064763	241	9.98875e-121	Apteryx australis mantelli genome assembly AptMant0, scaffold scaffold121	--	--	--	--	--	--	--	--	PF02038	ATP1G1/PLM/MAT8 family	GO:0043269	regulation of ion transport	GO:0099106	ion channel regulator activity	GO:0016020	membrane	--	--
Cluster-26931.0	210	4.83	71	1.71	91	2.06	213	4.8	92	2.06	34	0.78	2612	--	--	--	--	--	LK369162.1	LK369162	81	9.42118e-32	Apteryx australis mantelli genome assembly AptMant0, scaffold C19606561	--	--	--	--	--	--	--	--	PF03601//PF08636	Conserved hypothetical protein 698//ER protein Pkr1	GO:0070072	vacuolar proton-transporting V-type ATPase complex assembly	--	--	GO:0016021	integral component of membrane	--	--
Cluster-26939.0	20	0.83	12	0.53	10	0.41	12	0.49	9	0.37	10	0.42	1552	--	--	--	--	--	LK068986.1	LK068986	247	2.918e-124	Apteryx australis mantelli genome assembly AptMant0, scaffold scaffold4377	--	--	--	--	--	--	--	--	--	--	--	--	--	--	--	--	--	--
Cluster-26955.0	12	2.97	19.74	6.45	4	1.07	9.69	2.54	15	4.25	7	2	448	677533004	KFQ95409.1	552	8.5e-54	hypothetical protein Y956_16064, partial [Nipponia nippon]	AC186842.4	AC186842	141	6.72166e-66	Gallus gallus BAC clone CH261-50O21 from chromosome z, complete sequence	K00864	glpK, GK	glycerol kinase	http://www.genome.jp/dbget-bin/www_bget?ko:K00864	--	--	--	--	--	--	--	--	--	--	--	--	--	--
Cluster-26957.0	5	0.76	6	1.1	4	0.64	3	0.47	2	0.33	8	1.33	586	--	--	--	--	--	--	--	--	--	--	--	--	--	--	--	--	--	--	--	--	--	--	--	--	--	--	--	--
Cluster-26988.0	2	0.63	11	4.89	18	6.3	10	3.39	6	2.26	14	5.31	401	--	--	--	--	--	XM_012440407.2	XM_012440407	110	1.01878e-48	PREDICTED: Aotus nancymaae zinc finger protein 362 (ZNF362), transcript variant X1, mRNA	--	--	--	--	--	--	--	--	PF17067	Ribosomal protein S31e	--	--	--	--	GO:0005840	ribosome	--	--
Cluster-27004.0	36.5	0.83	16	0.38	30	0.68	33	0.74	32	0.71	20	0.45	2629	--	--	--	--	--	XR_001211877.1	XR_001211877	2546	0	PREDICTED: Anser cygnoides domesticus uncharacterized LOC106043793 (LOC106043793), transcript variant X1, ncRNA	--	--	--	--	--	--	--	--	--	--	--	--	--	--	--	--	--	--
Cluster-2701.0	8.85	4.23	14	11.31	5	2.85	18	9.8	7	4.54	3	1.93	340	678136358	KFV05530.1	431	7e-40	hypothetical protein N339_04974, partial [Pterocles gutturalis]	XM_013181380.1	XM_013181380	153	1.06122e-72	PREDICTED: Anser cygnoides domesticus phosphatidylinositol glycan anchor biosynthesis, class P (PIGP), transcript variant X2, mRNA	K19403	MCPH1	microcephalin	http://www.genome.jp/dbget-bin/www_bget?ko:K19403	--	--	--	--	--	--	--	--	--	--	--	--	--	--
Cluster-27023.0	4	0.6	5	0.89	6	0.94	2	0.31	2	0.32	8	1.3	593	--	--	--	--	--	XM_021389940.1	XM_021389940	163	5.34422e-78	PREDICTED: Numida meleagris kinesin family member 16B (KIF16B), transcript variant X2, mRNA	--	--	--	--	--	--	--	--	--	--	--	--	--	--	--	--	--	--
Cluster-27035.0	14	0.67	6	0.31	9	0.43	10	0.47	9	0.43	11	0.53	1371	--	--	--	--	--	LK064712.1	LK064712	439	0	Apteryx australis mantelli genome assembly AptMant0, scaffold scaffold7	--	--	--	--	--	--	--	--	--	--	--	--	--	--	--	--	--	--
Cluster-27043.0	13	0.46	44	1.67	16	0.57	15	0.53	31	1.09	23	0.82	1763	--	--	--	--	--	XM_013186814.1	XM_013186814	1760	0	PREDICTED: Anser cygnoides domesticus syntaxin 11 (STX11), transcript variant X5, mRNA	--	--	--	--	--	--	--	--	--	--	--	--	--	--	--	--	--	--
Cluster-27044.4	20	0.79	31	1.3	14	0.55	10	0.39	9	0.35	9	0.36	1622	--	--	--	--	--	XR_001210254.1	XR_001210254	1460	0	PREDICTED: Anser cygnoides domesticus uncharacterized LOC106041021 (LOC106041021), transcript variant X2, ncRNA	--	--	--	--	--	--	--	--	--	--	--	--	--	--	--	--	--	--
Cluster-27050.0	10	0.31	19	0.61	19	0.57	21	0.63	18	0.54	28	0.86	2020	--	--	--	--	--	XR_001211332.1	XR_001211332	975	0	PREDICTED: Anser cygnoides domesticus uncharacterized LOC106042833 (LOC106042833), transcript variant X3, ncRNA	--	--	--	--	--	--	--	--	--	--	--	--	--	--	--	--	--	--
Cluster-27054.0	11	0.79	27	2.14	18	1.3	20	1.43	14	1.01	20	1.48	991	--	--	--	--	--	XM_004937198.3	XM_004937198	418	0	PREDICTED: Gallus gallus glial cell derived neurotrophic factor (GDNF), transcript variant X3, mRNA	--	--	--	--	--	--	--	--	--	--	--	--	--	--	--	--	--	--
Cluster-27069.0	36	2.07	6	0.38	22	1.27	21	1.2	11	0.63	12	0.7	1180	--	--	--	--	--	XR_001205734.1	XR_001205734	923	0	PREDICTED: Anser cygnoides domesticus uncharacterized LOC106033978 (LOC106033978), ncRNA	--	--	--	--	--	--	--	--	--	--	--	--	--	--	--	--	--	--
Cluster-27089.0	29	1.85	64	4.47	56	3.59	20	1.27	38	2.43	21	1.37	1086	1201860742	XP_021230598.1	884	6.6e-92	phosphatidylethanolamine-binding protein 4 isoform X1 [Numida meleagris]	XM_013201387.1	XM_013201387	618	0	PREDICTED: Anser cygnoides domesticus phosphatidylethanolamine-binding protein 4-like (LOC106049196), mRNA	--	--	--	--	Q96S96	475	2.5e-46	Phosphatidylethanolamine-binding protein 4 OS=Homo sapiens OX=9606 GN=PEBP4 PE=1 SV=3	--	--	--	--	--	--	--	--	KOG3346	Phosphatidylethanolamine binding protein
Cluster-27097.0	14	1.9	10	1.59	7	0.98	6	0.83	6	0.86	3	0.44	632	--	--	--	--	--	--	--	--	--	--	--	--	--	--	--	--	--	--	PF05720//PF00083	Cell-cell adhesion domain//Sugar (and other) transporter	GO:0007155//GO:0055085	cell adhesion//transmembrane transport	GO:0022857	transmembrane transporter activity	GO:0016021	integral component of membrane	--	--
Cluster-27105.0	9	2.95	4	1.89	3	1.11	1	0.36	6	2.4	2	0.8	393	--	--	--	--	--	--	--	--	--	--	--	--	--	--	--	--	--	--	--	--	--	--	--	--	--	--	--	--
Cluster-27130.0	11	0.79	4	0.32	10	0.73	6	0.43	5	0.36	5	0.37	988	--	--	--	--	--	--	--	--	--	--	--	--	--	--	--	--	--	--	--	--	--	--	--	--	--	--	--	--
Cluster-27161.0	41	1.39	26	0.94	22	0.74	64	2.13	40	1.33	31	1.05	1844	483504327	EOA96491.1	514	9e-49	hypothetical protein Anapl_10883 [Anas platyrhynchos]	XM_027442996.1	XM_027442996	1660	0	PREDICTED: Anas platyrhynchos castor zinc finger 1 (CASZ1), mRNA	--	--	--	--	--	--	--	--	--	--	--	--	--	--	--	--	--	--
Cluster-27202.0	16	0.77	13	0.67	8	0.38	8	0.38	7	0.33	7	0.34	1374	--	--	--	--	--	AC140946.1	AC140946	361	0	Gallus gallus BAC clone TAM33-20F15 from chromosome ul, complete sequence	--	--	--	--	--	--	--	--	--	--	--	--	--	--	--	--	--	--
Cluster-27218.0	35	0.71	22	0.47	34	0.68	30	0.6	26	0.51	16	0.32	2921	--	--	--	--	--	XM_013197953.1	XM_013197953	2912	0	PREDICTED: Anser cygnoides domesticus leucine-rich repeat containing G protein-coupled receptor 5 (LGR5), transcript variant X2, mRNA	--	--	--	--	--	--	--	--	--	--	--	--	--	--	--	--	--	--
Cluster-27273.1	35	0.9	31	0.84	23	0.58	16	0.4	13	0.33	12	0.31	2361	--	--	--	--	--	--	--	--	--	--	--	--	--	--	--	--	--	--	--	--	--	--	--	--	--	--	--	--
Cluster-27284.0	25	0.58	13	0.32	25	0.58	14	0.32	15	0.34	18	0.42	2574	--	--	--	--	--	LK391419.1	LK391419	346	4.5182e-179	Apteryx australis mantelli genome assembly AptMant0, scaffold scaffold27	--	--	--	--	--	--	--	--	--	--	--	--	--	--	--	--	--	--
Cluster-27288.0	1	0.36	6	3.26	3	1.24	2	0.8	3	1.36	1	0.45	377	--	--	--	--	--	--	--	--	--	--	--	--	--	--	--	--	--	--	PF04689	DNA binding protein S1FA	GO:0006355	regulation of transcription, DNA-templated	GO:0003677	DNA binding	GO:0005634	nucleus	--	--
Cluster-27307.0	28	1.09	13	0.54	27	1.04	10	0.38	10	0.38	8	0.31	1642	--	--	--	--	--	--	--	--	--	--	--	--	--	--	--	--	--	--	--	--	--	--	--	--	--	--	--	--
Cluster-27308.0	13	0.36	19	0.55	25	0.68	27	0.73	45	1.2	18	0.49	2224	--	--	--	--	--	XM_027816533.1	XM_027816533	227	5.52439e-113	PREDICTED: Falco cherrug potassium voltage-gated channel subfamily A member 3 (LOC102053038), transcript variant X3, mRNA	--	--	--	--	--	--	--	--	PF07491//PF00800	Protein phosphatase inhibitor//Prephenate dehydratase	GO:0006571//GO:0032515//GO:0009094//GO:0000162	tyrosine biosynthetic process//negative regulation of phosphoprotein phosphatase activity//L-phenylalanine biosynthetic process//tryptophan biosynthetic process	GO:0004865//GO:0004664	protein serine/threonine phosphatase inhibitor activity//prephenate dehydratase activity	--	--	--	--
Cluster-27328.0	28	0.73	27	0.75	17	0.44	34	0.87	37	0.94	26	0.68	2318	902937251	XP_013056636.1	2414	5.4e-269	PREDICTED: coiled-coil domain-containing protein 157 [Anser cygnoides domesticus]	XM_013201182.1	XM_013201182	2157	0	PREDICTED: Anser cygnoides domesticus coiled-coil domain containing 157 (CCDC157), mRNA	--	--	--	--	Q5SPX1	917	3e-97	Coiled-coil domain-containing protein 157 OS=Mus musculus OX=10090 GN=Ccdc157 PE=1 SV=1	PF13851//PF10473	Growth-arrest specific micro-tubule binding//Leucine-rich repeats of kinetochore protein Cenp-F/LEK1	GO:0048870	cell motility	GO:0070840//GO:0008134//GO:0042803	dynein complex binding//transcription factor binding//protein homodimerization activity	GO:0031514//GO:0005667	motile cilium//transcription regulator complex	--	--
Cluster-27344.0	29	1.31	17	0.83	28	1.26	12	0.54	9	0.4	7	0.32	1440	--	--	--	--	--	XM_027466633.1	XM_027466633	71	1.86053e-26	PREDICTED: Anas platyrhynchos talin 2 (TLN2), mRNA	--	--	--	--	--	--	--	--	--	--	--	--	--	--	--	--	--	--
Cluster-27360.0	8	1.95	3	0.96	18	4.76	4	1.03	2	0.56	2	0.56	451	543382488	XP_005534434.1	618	1.9e-61	PREDICTED: ryanodine receptor 1-like [Pseudopodoces humilis]	XM_025144458.1	XM_025144458	358	0	PREDICTED: Gallus gallus ryanodine receptor 1-like 1 (RYR1L1), mRNA	K04961	RYR1	ryanodine receptor 1	http://www.genome.jp/dbget-bin/www_bget?ko:K04961	F1LMY4	614	7.9e-63	Ryanodine receptor 1 OS=Rattus norvegicus OX=10116 GN=Ryr1 PE=1 SV=1	PF05478//PF00520	Prominin//Ion transport protein	GO:0006811//GO:0055085	ion transport//transmembrane transport	GO:0005216	ion channel activity	GO:0016021//GO:0016020	integral component of membrane//membrane	KOG2243	Ca2+ release channel (ryanodine receptor)
Cluster-27375.0	15	0.92	54	3.63	15	0.93	10	0.61	6	0.37	13	0.82	1118	902930715	XP_013053454.1	1436	6.7e-156	PREDICTED: GTPase IMAP family member 1-like [Anser cygnoides domesticus]	XM_013198000.1	XM_013198000	1014	0	PREDICTED: Anser cygnoides domesticus GTPase IMAP family member 1-like (LOC106046813), mRNA	--	--	--	--	Q9UG22	568	4.2e-57	GTPase IMAP family member 2 OS=Homo sapiens OX=9606 GN=GIMAP2 PE=1 SV=2	PF01926//PF00005//PF04548//PF17297	50S ribosome-binding GTPase//ABC transporter//AIG1 family//Phosphoenolpyruvate carboxykinase N-terminal domain	GO:0006094	gluconeogenesis	GO:0005524//GO:0016887//GO:0004611//GO:0005525	ATP binding//ATPase activity//phosphoenolpyruvate carboxykinase activity//GTP binding	--	--	--	--
Cluster-27384.0	20	0.58	63	1.91	72	2.05	48	1.36	46	1.29	104	2.99	2133	1540392757	XP_027323675.1	1493	3.1e-162	LOW QUALITY PROTEIN: collagen alpha-1(VII) chain [Anas platyrhynchos]	XM_027467874.1	XM_027467874	991	0	PREDICTED: Anas platyrhynchos collagen type VII alpha 1 chain (COL7A1), mRNA	K16628	COL7A	collagen, type VII, alpha	http://www.genome.jp/dbget-bin/www_bget?ko:K16628	Q02388	692	3.4e-71	Collagen alpha-1(VII) chain OS=Homo sapiens OX=9606 GN=COL7A1 PE=1 SV=2	PF00014	Kunitz/Bovine pancreatic trypsin inhibitor domain	--	--	GO:0004867	serine-type endopeptidase inhibitor activity	--	--	--	--
Cluster-27410.0	26	1.4	115	6.72	30	1.62	26	1.39	51	2.74	39	2.14	1243	902939983	XP_013026246.1	1085	3.7e-115	PREDICTED: uncharacterized protein LOC106029497 isoform X1 [Anser cygnoides domesticus]	XM_013170792.1	XM_013170792	977	0	PREDICTED: Anser cygnoides domesticus uncharacterized LOC106029497 (LOC106029497), transcript variant X1, mRNA	--	--	--	--	--	--	--	--	PF06459	Ryanodine Receptor TM 4-6	GO:0006874//GO:0006816	cellular calcium ion homeostasis//calcium ion transport	GO:0005219	ryanodine-sensitive calcium-release channel activity	GO:0016021//GO:0005622	integral component of membrane//intracellular	--	--
Cluster-27484.0	22	0.8	11	0.42	11	0.39	12	0.43	9	0.32	10	0.36	1744	1444750192	XP_025963616.1	2331	1.7e-259	neuroligin-4, X-linked isoform X2 [Dromaius novaehollandiae]	XM_013188484.1	XM_013188484	1698	0	PREDICTED: Anser cygnoides domesticus neuroligin 4, X-linked (NLGN4X), transcript variant X6, mRNA	K07378	NLGN	neuroligin	http://www.genome.jp/dbget-bin/www_bget?ko:K07378	Q8N0W4	2284	6.9e-256	Neuroligin-4, X-linked OS=Homo sapiens OX=9606 GN=NLGN4X PE=1 SV=1	--	--	--	--	--	--	--	--	KOG1516	Carboxylesterase and related proteins
Cluster-27500.0	9	0.52	18	1.13	13	0.75	7	0.4	17	0.97	6	0.35	1180	--	--	--	--	--	LK066792.1	LK066792	116	1.46524e-51	Apteryx australis mantelli genome assembly AptMant0, scaffold scaffold38	--	--	--	--	--	--	--	--	PF15360	APJ endogenous ligand	GO:0007165	signal transduction	GO:0031704//GO:0005179	apelin receptor binding//hormone activity	--	--	--	--
Cluster-27501.0	45	8.47	21	4.9	49	9.76	12	2.34	13	2.68	35	7.32	518	1540420663	XP_027301428.1	464	1.6e-43	NADH dehydrogenase [ubiquinone] 1 alpha subcomplex subunit 4-like 2 [Anas platyrhynchos]	XM_027445627.1	XM_027445627	435	0	PREDICTED: Anas platyrhynchos NDUFA4, mitochondrial complex associated like 2 (NDUFA4L2), mRNA	K03948	NDUFA4	NADH dehydrogenase (ubiquinone) 1 alpha subcomplex subunit 4	http://www.genome.jp/dbget-bin/www_bget?ko:K03948	Q3SZ44	368	3e-34	NADH dehydrogenase [ubiquinone] 1 alpha subcomplex subunit 4-like 2 OS=Bos taurus OX=9913 GN=NDUFA4L2 PE=3 SV=1	--	--	--	--	--	--	--	--	--	--
Cluster-27514.0	13	1.04	19	1.69	10	0.81	5	0.4	8	0.65	5	0.41	911	--	--	--	--	--	XR_001210865.1	XR_001210865	873	0	PREDICTED: Anser cygnoides domesticus uncharacterized LOC106041994 (LOC106041994), transcript variant X3, ncRNA	--	--	--	--	--	--	--	--	--	--	--	--	--	--	--	--	--	--
Cluster-27516.0	9	0.75	8	0.75	11	0.93	7	0.59	6	0.51	4	0.35	883	--	--	--	--	--	--	--	--	--	--	--	--	--	--	--	--	--	--	--	--	--	--	--	--	--	--	--	--
Cluster-27532.0	10	0.56	6	0.36	6	0.34	12	0.66	6	0.33	9	0.51	1209	--	--	--	--	--	--	--	--	--	--	--	--	--	--	--	--	--	--	--	--	--	--	--	--	--	--	--	--
Cluster-27598.0	33	2.08	9	0.62	22	1.39	5	0.31	8	0.5	12	0.77	1097	--	--	--	--	--	LK064963.1	LK064963	254	2.62713e-128	Apteryx australis mantelli genome assembly AptMant0, scaffold scaffold3	--	--	--	--	--	--	--	--	--	--	--	--	--	--	--	--	--	--
Cluster-27603.0	3	0.35	7	0.94	9	1.08	18	2.13	8	0.97	6	0.74	696	1443714647	XP_025905766.1	624	5.9e-62	synaptotagmin-3 [Nothoprocta perdicaria]	XM_026049981.1	XM_026049981	259	2.71845e-131	PREDICTED: Nothoprocta perdicaria synaptotagmin 3 (SYT3), mRNA	K19903	SYT3	synaptotagmin-3	http://www.genome.jp/dbget-bin/www_bget?ko:K19903	P24507	427	5.9e-41	Synaptotagmin-C OS=Diplobatis ommata OX=1870830 GN=P65-C PE=2 SV=1	--	--	--	--	--	--	--	--	--	--
Cluster-27621.0	1	0.33	3	1.43	2	0.74	1	0.36	3	1.21	5	2.02	392	--	--	--	--	--	XM_005023469.3	XM_005023469	271	3.14718e-138	PREDICTED: Anas platyrhynchos mitogen-activated protein kinase 13 (MAPK13), mRNA	--	--	--	--	--	--	--	--	--	--	--	--	--	--	--	--	--	--
Cluster-27630.0	11	0.38	14	0.52	22	0.76	18	0.62	10	0.34	21	0.73	1802	--	--	--	--	--	XM_027460221.1	XM_027460221	1443	0	PREDICTED: Anas platyrhynchos synaptopodin 2 like (SYNPO2L), mRNA	--	--	--	--	--	--	--	--	PF04272	Phospholamban	GO:0006810//GO:0006816	transport//calcium ion transport	GO:0042030//GO:0005246	ATPase inhibitor activity//calcium channel regulator activity	GO:0016020	membrane	--	--
Cluster-27641.0	13	0.39	16	0.51	14	0.42	18	0.53	22	0.64	11	0.33	2056	--	--	--	--	--	XM_013192947.1	XM_013192947	2011	0	PREDICTED: Anser cygnoides domesticus zinc fingers and homeoboxes 3 (ZHX3), transcript variant X7, mRNA	--	--	--	--	--	--	--	--	--	--	--	--	--	--	--	--	--	--
Cluster-27642.0	8	0.48	18	1.17	10	0.6	20	1.18	9	0.54	10	0.61	1147	1540403319	XP_005026449.3	989	4.7e-104	uncharacterized protein C9orf152 homolog [Anas platyrhynchos]	XM_013182508.1	XM_013182508	1124	0	PREDICTED: Anser cygnoides domesticus uncharacterized LOC106036868 (LOC106036868), mRNA	--	--	--	--	Q5JTZ5	204	7e-15	Uncharacterized protein C9orf152 OS=Homo sapiens OX=9606 GN=C9orf152 PE=2 SV=2	--	--	--	--	--	--	--	--	--	--
Cluster-27649.0	3	0.43	14.06	2.4	7	1.05	6.03	0.89	6	0.92	3	0.47	608	678176603	KFV44559.1	190	1.1e-11	Sodium channel protein type 5 subunit alpha, partial [Gavia stellata]	XR_001205037.1	XR_001205037	186	8.97122e-91	PREDICTED: Anser cygnoides domesticus uncharacterized LOC106032779 (LOC106032779), ncRNA	--	--	--	--	--	--	--	--	--	--	--	--	--	--	--	--	--	--
Cluster-27680.1	23	1.54	7	0.51	13	0.87	5	0.33	12	0.81	8	0.55	1047	483512692	EOB01081.1	257	3.2e-19	hypothetical protein Anapl_10949 [Anas platyrhynchos]	XR_001207634.1	XR_001207634	565	0	PREDICTED: Anser cygnoides domesticus uncharacterized LOC106036760 (LOC106036760), transcript variant X1, ncRNA	--	--	--	--	--	--	--	--	--	--	--	--	--	--	--	--	--	--
Cluster-27684.0	3	0.9	4	1.68	2	0.67	1	0.32	1	0.36	1	0.36	409	--	--	--	--	--	--	--	--	--	--	--	--	--	--	--	--	--	--	--	--	--	--	--	--	--	--	--	--
Cluster-27697.0	21	1.08	47	2.61	28	1.44	7	0.36	10	0.51	6	0.31	1295	1201829152	XP_021239914.1	1890	1.8e-208	carboxypeptidase A1-like [Numida meleagris]	XM_013185398.1	XM_013185398	1170	0	PREDICTED: Anser cygnoides domesticus carboxypeptidase A1-like (LOC106038694), mRNA	K08779	CPA1	carboxypeptidase A1	http://www.genome.jp/dbget-bin/www_bget?ko:K08779	P15085	1500	4.1e-165	Carboxypeptidase A1 OS=Homo sapiens OX=9606 GN=CPA1 PE=1 SV=2	PF00246//PF02244	Zinc carboxypeptidase//Carboxypeptidase activation peptide	GO:0006508	proteolysis	GO:0004181//GO:0004180//GO:0008270	metallocarboxypeptidase activity//carboxypeptidase activity//zinc ion binding	--	--	--	--
Cluster-27721.0	17	0.88	21	1.18	27	1.4	43	2.21	106	5.47	60	3.17	1281	733912615	XP_010718822.1	1599	9.6e-175	E3 ubiquitin-protein ligase DTX1 [Meleagris gallopavo]	XM_027469800.1	XM_027469800	1175	0	PREDICTED: Anas platyrhynchos deltex E3 ubiquitin ligase 1 (DTX1), mRNA	K06058	DTX	deltex	http://www.genome.jp/dbget-bin/www_bget?ko:K06058	Q86Y01	1488	1e-163	E3 ubiquitin-protein ligase DTX1 OS=Homo sapiens OX=9606 GN=DTX1 PE=1 SV=1	PF00097//PF12861//PF12678	Zinc finger, C3HC4 type (RING finger)//Anaphase-promoting complex subunit 11 RING-H2 finger//RING-H2 zinc finger domain	GO:0016567	protein ubiquitination	GO:0046872//GO:0004842//GO:0008270	metal ion binding//ubiquitin-protein transferase activity//zinc ion binding	GO:0005680	anaphase-promoting complex	--	--
Cluster-27738.0	5	1.92	3	1.77	1	0.44	1	0.43	2	0.98	1	0.49	368	--	--	--	--	--	LK064666.1	LK064666	179	4.07746e-87	Apteryx australis mantelli genome assembly AptMant0, scaffold scaffold88	--	--	--	--	--	--	--	--	--	--	--	--	--	--	--	--	--	--
Cluster-27750.0	22	1.65	20	1.65	16	1.21	7	0.52	5	0.38	18	1.39	961	--	--	--	--	--	XM_027459654.1	XM_027459654	731	0	PREDICTED: Anas platyrhynchos round spermatid basic protein 1 like (RSBN1L), transcript variant X2, mRNA	--	--	--	--	--	--	--	--	--	--	--	--	--	--	--	--	--	--
Cluster-27765.0	5	0.47	6	0.63	4	0.38	9	0.84	7	0.67	6	0.59	814	697038413	XP_009581676.1	286	1.1e-22	PREDICTED: uncharacterized protein C1orf53 homolog, partial [Fulmarus glacialis]	XR_003498801.1	XR_003498801	168	1.23646e-80	PREDICTED: Anas platyrhynchos uncharacterized LOC113844321 (LOC113844321), ncRNA	--	--	--	--	Q5VUE5	226	1.4e-17	Uncharacterized protein C1orf53 OS=Homo sapiens OX=9606 GN=C1orf53 PE=1 SV=1	--	--	--	--	--	--	--	--	--	--
Cluster-27775.0	46	5.94	30	4.52	22	2.93	56	7.35	31	4.2	19	2.62	652	483504138	EOA96420.1	190	1.2e-11	hypothetical protein Anapl_16231 [Anas platyrhynchos]	XM_027455509.1	XM_027455509	80	8.12837e-32	PREDICTED: Anas platyrhynchos dystrobrevin beta (DTNB), mRNA	--	--	--	--	--	--	--	--	PF08094	Conotoxin TVIIA/GS family	GO:0006810//GO:0009405	transport//pathogenesis	GO:0019871	sodium channel inhibitor activity	GO:0005576	extracellular region	--	--
Cluster-27788.0	31	0.78	30	0.79	47	1.16	37	0.91	29	0.71	24	0.6	2419	--	--	--	--	--	--	--	--	--	--	--	--	--	--	--	--	--	--	--	--	--	--	--	--	--	--	--	--
Cluster-27819.0	5	0.57	6	0.79	5	0.59	4	0.46	4	0.48	5	0.61	706	--	--	--	--	--	LK064922.1	LK064922	297	2.07371e-152	Apteryx australis mantelli genome assembly AptMant0, scaffold scaffold87	--	--	--	--	--	--	--	--	PF02939	UcrQ family	GO:0006119//GO:0006118	oxidative phosphorylation//obsolete electron transport	GO:0008121	ubiquinol-cytochrome-c reductase activity	--	--	--	--
Cluster-27831.0	6	0.69	6	0.8	9	1.06	7	0.82	6	0.72	4	0.49	703	1491403144	XP_005487052.2	840	5.4e-87	inhibin beta A chain [Zonotrichia albicollis]	XM_005014947.4	XM_005014947	596	0	PREDICTED: Anas platyrhynchos inhibin subunit beta A (INHBA), transcript variant X1, mRNA	K04667	INHB	inhibin, beta	http://www.genome.jp/dbget-bin/www_bget?ko:K04667	P27092	656	1.7e-67	Inhibin beta A chain OS=Gallus gallus OX=9031 GN=INHBA PE=1 SV=2	--	--	--	--	--	--	--	--	--	--
Cluster-27837.0	13.64	1.61	12	1.63	6	0.73	18	2.15	21	2.58	21.03	2.63	692	678121589	KFU96173.1	459	8e-43	FCH domain only protein 2, partial [Chaetura pelagica]	AC192057.3	AC192057	337	1.17958e-174	Gallus gallus BAC clone CH261-109N3 from chromosome z, complete sequence	K20042	FCHO	F-BAR domain only protein	http://www.genome.jp/dbget-bin/www_bget?ko:K20042	Q0JRZ9	391	8.7e-37	F-BAR domain only protein 2 OS=Homo sapiens OX=9606 GN=FCHO2 PE=1 SV=2	--	--	--	--	--	--	--	--	--	--
Cluster-27853.0	33	0.71	21	0.47	41	0.87	32	0.67	18	0.37	19	0.4	2787	--	--	--	--	--	LK065012.1	LK065012	147	2.05798e-68	Apteryx australis mantelli genome assembly AptMant0, scaffold scaffold428	--	--	--	--	--	--	--	--	--	--	--	--	--	--	--	--	--	--
Cluster-27862.0	7	2.32	3	1.44	1	0.37	5	1.81	2	0.81	2	0.81	391	--	--	--	--	--	--	--	--	--	--	--	--	--	--	--	--	--	--	--	--	--	--	--	--	--	--	--	--
Cluster-27898.0	7	0.7	3	0.34	9	0.92	6	0.6	11	1.13	8	0.84	776	--	--	--	--	--	--	--	--	--	--	--	--	--	--	--	--	--	--	--	--	--	--	--	--	--	--	--	--
Cluster-27898.2	7.23	0.68	21	2.21	21	1.99	5	0.47	15	1.43	6	0.58	815	--	--	--	--	--	--	--	--	--	--	--	--	--	--	--	--	--	--	PF01736	Polyomavirus agnoprotein	--	--	GO:0003677	DNA binding	--	--	--	--
Cluster-27901.0	106	1.95	40	0.77	93	1.69	69	1.24	46	0.82	32	0.58	3205	902865912	XP_013027643.1	4224	0	PREDICTED: protocadherin-15 isoform X10 [Anser cygnoides domesticus]	XM_013172183.1	XM_013172183	3187	0	PREDICTED: Anser cygnoides domesticus protocadherin-related 15 (PCDH15), transcript variant X11, mRNA	K16500	PCDH15	protocadherin-15	http://www.genome.jp/dbget-bin/www_bget?ko:K16500	Q0ZM14	2940	0	Protocadherin-15 OS=Gallus gallus OX=9031 GN=Pcdh15 PE=1 SV=1	PF00028	Cadherin domain	GO:0007156	homophilic cell adhesion via plasma membrane adhesion molecules	GO:0005509	calcium ion binding	GO:0016020	membrane	--	--
Cluster-27903.0	19	0.43	54	1.29	40	0.9	39	0.87	27	0.6	50	1.13	2631	1540415537	XP_027299175.1	3110	0	RING finger protein 207 isoform X2 [Anas platyrhynchos]	XM_027443374.1	XM_027443374	2067	0	PREDICTED: Anas platyrhynchos ring finger protein 207 (RNF207), transcript variant X2, mRNA	--	--	--	--	Q6ZRF8	2061	7.5e-230	RING finger protein 207 OS=Homo sapiens OX=9606 GN=RNF207 PE=1 SV=2	PF04513//PF01807//PF00097//PF05008//PF02601//PF08702//PF00643	Baculovirus polyhedron envelope protein, PEP, C terminus//CHC2 zinc finger//Zinc finger, C3HC4 type (RING finger)//Vesicle transport v-SNARE protein N-terminus//Exonuclease VII, large subunit//Fibrinogen alpha/beta chain family//B-box zinc finger	GO:0051258//GO:0006308//GO:0006886//GO:0006351//GO:0006260//GO:0030168//GO:0006269//GO:0007165	protein polymerization//DNA catabolic process//intracellular protein transport//transcription, DNA-templated//DNA replication//platelet activation//DNA replication, synthesis of RNA primer//signal transduction	GO:0008855//GO:0005198//GO:0005102//GO:0003677//GO:0008270//GO:0046872//GO:0003896	exodeoxyribonuclease VII activity//structural molecule activity//signaling receptor binding//DNA binding//zinc ion binding//metal ion binding//DNA primase activity	GO:0019028//GO:0009318//GO:0005577//GO:0016020//GO:0019031//GO:0005657//GO:0005730	viral capsid//exodeoxyribonuclease VII complex//fibrinogen complex//membrane//viral envelope//replication fork//nucleolus	--	--
Cluster-27923.0	10	0.47	12	0.6	13	0.6	8	0.37	13	0.6	16	0.75	1402	--	--	--	--	--	XR_001208971.1	XR_001208971	1354	0	PREDICTED: Anser cygnoides domesticus uncharacterized LOC106039012 (LOC106039012), ncRNA	--	--	--	--	--	--	--	--	--	--	--	--	--	--	--	--	--	--
Cluster-27946.0	42	2.6	18	1.22	13	0.81	58	3.57	31	1.92	11	0.7	1112	--	--	--	--	--	LK064624.1	LK064624	585	0	Apteryx australis mantelli genome assembly AptMant0, scaffold scaffold10	--	--	--	--	--	--	--	--	--	--	--	--	--	--	--	--	--	--
Cluster-27967.0	33	1.22	28	1.1	13	0.48	23	0.84	15	0.54	9	0.33	1710	--	--	--	--	--	XM_013174634.1	XM_013174634	1687	0	PREDICTED: Anser cygnoides domesticus VPS10 domain-containing receptor SorCS1-like (LOC106031928), mRNA	--	--	--	--	--	--	--	--	--	--	--	--	--	--	--	--	--	--
Cluster-27979.0	16	0.99	7	0.47	9	0.56	15	0.92	15	0.92	16	1.01	1117	--	--	--	--	--	XR_001212901.1	XR_001212901	1072	0	PREDICTED: Anser cygnoides domesticus uncharacterized LOC106045665 (LOC106045665), ncRNA	--	--	--	--	--	--	--	--	--	--	--	--	--	--	--	--	--	--
Cluster-27995.0	57	1.72	32	1.02	16	0.48	48	1.43	23	0.68	14	0.42	2041	1540381260	XP_027303978.1	234	2.9e-16	cyclin-dependent kinase-like 5 isoform X5 [Anas platyrhynchos]	XM_027448177.1	XM_027448177	1366	0	PREDICTED: Anas platyrhynchos cyclin dependent kinase like 5 (CDKL5), transcript variant X8, mRNA	--	--	--	--	--	--	--	--	PF01222	Ergosterol biosynthesis ERG4/ERG24 family	GO:0016126	sterol biosynthetic process	GO:0016628	oxidoreductase activity, acting on the CH-CH group of donors, NAD or NADP as acceptor	GO:0016020	membrane	--	--
Cluster-28004.0	8	2.03	1	0.34	8	2.21	3	0.81	2	0.59	7	2.07	442	--	--	--	--	--	LK070122.1	LK070122	119	1.12431e-53	Apteryx australis mantelli genome assembly AptMant0, scaffold scaffold5546	--	--	--	--	--	--	--	--	--	--	--	--	--	--	--	--	--	--
Cluster-28052.0	12	1.04	12	1.16	9	0.79	12	1.04	8	0.7	12	1.08	862	--	--	--	--	--	XR_001211876.1	XR_001211876	147	6.1937e-69	PREDICTED: Anser cygnoides domesticus uncharacterized LOC106043792 (LOC106043792), ncRNA	--	--	--	--	--	--	--	--	PF00537	Scorpion toxin-like domain	GO:0006810//GO:0009405	transport//pathogenesis	GO:0019871//GO:0008200	sodium channel inhibitor activity//ion channel inhibitor activity	GO:0005576	extracellular region	--	--
Cluster-28067.0	41	1.02	23	0.61	38	0.94	19	0.47	16	0.39	25	0.62	2421	--	--	--	--	--	--	--	--	--	--	--	--	--	--	--	--	--	--	--	--	--	--	--	--	--	--	--	--
Cluster-28129.0	11	0.43	11	0.46	17	0.66	20	0.77	12	0.46	8	0.32	1622	--	--	--	--	--	--	--	--	--	--	--	--	--	--	--	--	--	--	PF02260	FATC domain	--	--	GO:0005515	protein binding	--	--	--	--
Cluster-28134.0	19	0.49	17	0.46	17	0.43	30	0.76	32	0.8	27	0.69	2359	--	--	--	--	--	XM_013192411.1	XM_013192411	2350	0	PREDICTED: Anser cygnoides domesticus heat shock transcription factor 4 (HSF4), transcript variant X2, mRNA	--	--	--	--	--	--	--	--	PF01253	Translation initiation factor SUI1	GO:0006413//GO:0006446	translational initiation//regulation of translational initiation	GO:0003743	translation initiation factor activity	GO:0005840	ribosome	--	--
Cluster-28139.0	39	1.7	114	5.31	108	4.67	93	3.99	72	3.09	116	5.09	1488	1387224075	XP_024835911.1	1459	1.9e-158	misshapen-like kinase 1 isoform X4 [Bos taurus]	XM_022524561.1	XM_022524561	579	0	PREDICTED: Enhydra lutris kenyoni misshapen like kinase 1 (LOC111161079), transcript variant X3, mRNA	K04413	MINK	misshapen/NIK-related kinase	http://www.genome.jp/dbget-bin/www_bget?ko:K04413	Q8N4C8	1455	7.9e-160	Misshapen-like kinase 1 OS=Homo sapiens OX=9606 GN=MINK1 PE=1 SV=2	PF00069//PF02601//PF07714	Protein kinase domain//Exonuclease VII, large subunit//Protein tyrosine and serine/threonine kinase	GO:0006468//GO:0006308	protein phosphorylation//DNA catabolic process	GO:0004672//GO:0008855//GO:0005524	protein kinase activity//exodeoxyribonuclease VII activity//ATP binding	GO:0009318	exodeoxyribonuclease VII complex	KOG0587	Traf2- and Nck-interacting kinase and related germinal center kinase (GCK) family protein kinases
Cluster-28142.0	15	0.77	16	0.89	28	1.44	9	0.46	10	0.51	8	0.42	1289	--	--	--	--	--	LK070404.1	LK070404	372	0	Apteryx australis mantelli genome assembly AptMant0, scaffold scaffold5835	--	--	--	--	--	--	--	--	--	--	--	--	--	--	--	--	--	--
Cluster-28169.0	4	0.48	5	0.7	18	2.23	11	1.34	13	1.63	11	1.41	682	--	--	--	--	--	--	--	--	--	--	--	--	--	--	--	--	--	--	--	--	--	--	--	--	--	--	--	--
Cluster-28264.0	42	0.74	27	0.5	41	0.71	45	0.78	42	0.72	42	0.73	3337	697500316	XP_009679294.1	409	2.4e-36	PREDICTED: zinc finger and BTB domain-containing protein 46 isoform X1 [Struthio camelus australis]	XM_010569465.1	XM_010569465	716	0	PREDICTED: Haliaeetus leucocephalus zinc finger and BTB domain containing 46 (ZBTB46), transcript variant X6, mRNA	K10517	ZBTB46, BTBD4	zinc finger and BTB domain-containing protein 46	http://www.genome.jp/dbget-bin/www_bget?ko:K10517	Q6IV72	138	9.2e-07	Zinc finger protein 425 OS=Homo sapiens OX=9606 GN=ZNF425 PE=1 SV=1	PF00096//PF14369//PF01422//PF02892//PF02072//PF04810	Zinc finger, C2H2 type//zinc-ribbon//NF-X1 type zinc finger//BED zinc finger//Prepro-orexin//Sec23/Sec24 zinc finger	GO:0007631//GO:0007218//GO:0006886//GO:0006355//GO:0006888	feeding behavior//neuropeptide signaling pathway//intracellular protein transport//regulation of transcription, DNA-templated//endoplasmic reticulum to Golgi vesicle-mediated transport	GO:0003700//GO:0003677//GO:0061630//GO:0003676//GO:0008270	DNA-binding transcription factor activity//DNA binding//ubiquitin protein ligase activity//nucleic acid binding//zinc ion binding	GO:0030127//GO:0005667//GO:0005634	COPII vesicle coat//transcription regulator complex//nucleus	KOG1721	FOG: Zn-finger
Cluster-28299.0	38	1.32	25	0.92	18	0.62	14	0.48	23	0.78	31	1.08	1804	--	--	--	--	--	XM_013180623.1	XM_013180623	220	3.47572e-109	PREDICTED: Anser cygnoides domesticus arylsulfatase D-like (LOC106035671), transcript variant X4, mRNA	--	--	--	--	--	--	--	--	--	--	--	--	--	--	--	--	--	--
Cluster-28318.0	11	0.39	30	1.12	14	0.49	17	0.59	16	0.55	26	0.92	1788	--	--	--	--	--	XR_002399923.2	XR_002399923	1465	0	PREDICTED: Anas platyrhynchos uncharacterized LOC110351893 (LOC110351893), transcript variant X1, ncRNA	--	--	--	--	--	--	--	--	--	--	--	--	--	--	--	--	--	--
Cluster-28336.0	6	0.32	8	0.46	10	0.53	12	0.63	10	0.53	12	0.65	1254	483518576	EOB04690.1	1363	2.2e-147	hypothetical protein Anapl_04997 [Anas platyrhynchos]	XM_021269212.2	XM_021269212	977	0	PREDICTED: Anas platyrhynchos titin (LOC101802235), transcript variant X5, mRNA	--	--	--	--	--	--	--	--	--	--	--	--	--	--	--	--	--	--
Cluster-28340.0	17	1.34	36	3.16	17	1.36	6	0.47	19	1.52	8	0.65	921	--	--	--	--	--	XM_027455704.1	XM_027455704	656	0	PREDICTED: Anas platyrhynchos transmembrane protein 129 (TMEM129), mRNA	--	--	--	--	--	--	--	--	--	--	--	--	--	--	--	--	--	--
Cluster-28354.0	8	0.51	66	4.61	13	0.83	21	1.33	53	3.39	58	3.79	1086	514712593	XP_005011869.1	1502	1.4e-163	sulfotransferase 1 family member D1 [Anas platyrhynchos]	XM_013193794.1	XM_013193794	992	0	PREDICTED: Anser cygnoides domesticus sulfotransferase 1 family member D1-like (LOC106043981), mRNA	K01016	SULT1E1, STE	estrone sulfotransferase	http://www.genome.jp/dbget-bin/www_bget?ko:K01016	Q3UZZ6	1042	4.5e-112	Sulfotransferase 1 family member D1 OS=Mus musculus OX=10090 GN=Sult1d1 PE=1 SV=1	PF01498//PF00685//PF03484	Transposase//Sulfotransferase domain//tRNA synthetase B5 domain	GO:0015074//GO:0006432//GO:0006313	DNA integration//phenylalanyl-tRNA aminoacylation//transposition, DNA-mediated	GO:0005524//GO:0003723//GO:0008146//GO:0000287//GO:0003677	ATP binding//RNA binding//sulfotransferase activity//magnesium ion binding//DNA binding	--	--	--	--
Cluster-28387.0	28	0.71	21	0.56	33	0.83	38	0.95	33	0.82	41	1.04	2384	--	--	--	--	--	AC187352.2	AC187352	357	0	Gallus gallus BAC clone CH261-93G5 from chromosome z, complete sequence	--	--	--	--	--	--	--	--	--	--	--	--	--	--	--	--	--	--
Cluster-28428.1	2	0.39	2	0.49	3	0.63	6	1.22	5	1.08	6	1.32	506	--	--	--	--	--	--	--	--	--	--	--	--	--	--	--	--	--	--	PF07778	Mis6	GO:0034508	centromere complex assembly	--	--	GO:0000776	kinetochore	--	--
Cluster-28429.0	118	1.94	82	1.41	40	0.65	189	3.04	142	2.26	87	1.42	3560	902873079	XP_013026734.1	3407	0	PREDICTED: solute carrier family 12 member 8 isoform X1 [Anser cygnoides domesticus]	XM_013171276.1	XM_013171276	3322	0	PREDICTED: Anser cygnoides domesticus solute carrier family 12, member 8 (SLC12A8), transcript variant X1, mRNA	K14428	SLC12A8, CCC9	solute carrier family 12 (potassium/chloride transporters), member 8	http://www.genome.jp/dbget-bin/www_bget?ko:K14428	Q6A4L1	2191	8.5e-245	Solute carrier family 12 member 8 OS=Xenopus laevis OX=8355 GN=slc12a8 PE=2 SV=1	PF00324//PF13520	Amino acid permease//Amino acid permease	GO:0055085	transmembrane transport	GO:0022857	transmembrane transporter activity	GO:0016020	membrane	KOG2083	Na+/K+ symporter
Cluster-28447.0	12	0.75	13	0.89	8	0.5	6	0.37	6	0.37	6	0.38	1106	--	--	--	--	--	XM_013189407.1	XM_013189407	1054	0	PREDICTED: Anser cygnoides domesticus microtubule associated tumor suppressor candidate 2 (MTUS2), transcript variant X9, mRNA	--	--	--	--	--	--	--	--	--	--	--	--	--	--	--	--	--	--
Cluster-28459.0	17	0.78	23	1.13	26	1.18	8	0.36	7	0.32	10	0.46	1426	--	--	--	--	--	XM_027809887.1	XM_027809887	1265	0	PREDICTED: Falco cherrug activin A receptor type 2B (ACVR2B), mRNA	--	--	--	--	--	--	--	--	--	--	--	--	--	--	--	--	--	--
Cluster-28551.0	16	1.38	15	1.44	9	0.79	4	0.35	7	0.61	6	0.54	864	--	--	--	--	--	--	--	--	--	--	--	--	--	--	--	--	--	--	--	--	--	--	--	--	--	--	--	--
Cluster-28581.0	3	0.33	7	0.87	6	0.67	3	0.33	5	0.56	6	0.69	730	--	--	--	--	--	--	--	--	--	--	--	--	--	--	--	--	--	--	--	--	--	--	--	--	--	--	--	--
Cluster-28591.0	12	0.46	21	0.86	18	0.69	22	0.83	17	0.64	8	0.31	1657	--	--	--	--	--	LK064997.1	LK064997	46	1.69603e-12	Apteryx australis mantelli genome assembly AptMant0, scaffold scaffold247	--	--	--	--	--	--	--	--	--	--	--	--	--	--	--	--	--	--
Cluster-28603.0	24	0.87	54	2.08	26	0.93	37.14	1.32	53	1.88	33	1.2	1741	902882611	XP_013031150.1	1505	1e-163	PREDICTED: protein FAM26F [Anser cygnoides domesticus]	XM_013175696.1	XM_013175696	1735	0	PREDICTED: Anser cygnoides domesticus family with sequence similarity 26, member F (FAM26F), mRNA	--	--	--	--	Q561R8	638	5e-65	Calcium homeostasis modulator protein 6 OS=Rattus norvegicus OX=10116 GN=Calhm6 PE=1 SV=1	--	--	--	--	--	--	--	--	--	--
Cluster-28662.0	29	0.7	57	1.44	34	0.81	23	0.54	37	0.87	25	0.6	2507	1540411953	XP_027328330.1	2072	2.7e-229	phospholipid phosphatase-related protein type 3 isoform X2 [Anas platyrhynchos]	XM_014958582.1	XM_014958582	1718	0	PREDICTED: Calidris pugnax phospholipid phosphatase related 3 (PLPPR3), transcript variant X2, mRNA	K19582	LPPR3_4	lipid phosphate phosphatase-related protein type 3/4	http://www.genome.jp/dbget-bin/www_bget?ko:K19582	Q7TPB0	1392	2.7e-152	Phospholipid phosphatase-related protein type 3 OS=Mus musculus OX=10090 GN=Plppr3 PE=1 SV=1	--	--	--	--	--	--	--	--	KOG3030	Lipid phosphate phosphatase and related enzymes of the PAP2 family
Cluster-28689.0	11	0.85	8	0.68	6	0.47	7	0.54	5	0.39	4	0.32	941	1117296035	XP_019365592.1	651	6e-65	PREDICTED: stathmin-3 isoform X2 [Gavialis gangeticus]	XM_013189011.1	XM_013189011	877	0	PREDICTED: Anser cygnoides domesticus stathmin-like 3 (STMN3), mRNA	--	--	--	--	O93388	650	1.1e-66	Stathmin-3 OS=Gallus gallus OX=9031 GN=STMN3 PE=2 SV=1	PF00836//PF02601//PF03791	Stathmin family//Exonuclease VII, large subunit//KNOX2 domain	GO:0031110//GO:0006308	regulation of microtubule polymerization or depolymerization//DNA catabolic process	GO:0008855//GO:0003677	exodeoxyribonuclease VII activity//DNA binding	GO:0009318//GO:0005634	exodeoxyribonuclease VII complex//nucleus	--	--
Cluster-28694.0	34	0.82	25	0.64	38	0.91	46	1.09	26	0.61	43	1.04	2491	902912729	XP_013045006.1	3330	0	PREDICTED: serine-rich coiled-coil domain-containing protein 1 isoform X3 [Anser cygnoides domesticus]	XM_013189552.1	XM_013189552	2467	0	PREDICTED: Anser cygnoides domesticus coiled-coil serine-rich protein 1 (CCSER1), transcript variant X3, mRNA	--	--	--	--	Q1RMS0	1902	1.9e-211	Serine-rich coiled-coil domain-containing protein 1 OS=Bos taurus OX=9913 GN=CCSER1 PE=2 SV=1	PF07212	Hyaluronidase protein (HylP)	GO:0005975//GO:0045227	carbohydrate metabolic process//capsule polysaccharide biosynthetic process	GO:0004415	hyalurononglucosaminidase activity	--	--	--	--
Cluster-28700.0	30	2.43	5	0.45	31	2.54	12	0.97	10	0.82	7	0.59	905	1337233418	POI25149.1	154	2.4e-07	hypothetical protein CIB84_011101 [Bambusicola thoracicus]	XM_013190720.1	XM_013190720	224	1.023e-111	PREDICTED: Anser cygnoides domesticus syntaxin binding protein 3 (STXBP3), transcript variant X2, mRNA	K15301	STXBP3, MUNC18-3	syntaxin-binding protein 3	http://www.genome.jp/dbget-bin/www_bget?ko:K15301	--	--	--	--	--	--	--	--	--	--	--	--	--	--
Cluster-28736.0	26	2.55	22	2.44	5	0.5	62	6.12	14	1.41	3	0.31	786	--	--	--	--	--	XM_013189164.1	XM_013189164	663	0	PREDICTED: Anser cygnoides domesticus protocadherin 10 (PCDH10), mRNA	--	--	--	--	--	--	--	--	--	--	--	--	--	--	--	--	--	--
Cluster-28758.0	5	0.57	3	0.39	3	0.35	3	0.34	5	0.59	3	0.36	711	--	--	--	--	--	--	--	--	--	--	--	--	--	--	--	--	--	--	PF04739//PF08716	5'-AMP-activated protein kinase beta subunit, interaction domain//Coronavirus replicase NSP7	GO:0006508	proteolysis	GO:0005515//GO:0008242//GO:0004197//GO:0016740	protein binding//omega peptidase activity//cysteine-type endopeptidase activity//transferase activity	--	--	--	--
Cluster-28781.0	9	1.55	7	1.47	8	1.44	3	0.53	6	1.12	6	1.13	546	--	--	--	--	--	XR_003498031.1	XR_003498031	447	0	PREDICTED: Anas platyrhynchos uncharacterized LOC110351642 (LOC110351642), ncRNA	--	--	--	--	--	--	--	--	--	--	--	--	--	--	--	--	--	--
Cluster-28786.0	6	0.35	15	0.94	15	0.87	11	0.63	10	0.57	10	0.59	1178	1279726321	XP_022907790.1	187	4.8e-11	mucin-2-like [Onthophagus taurus]	--	--	--	--	--	--	--	--	--	--	--	--	--	--	--	--	--	--	--	--	--	--	--
Cluster-28792.0	2	0.37	5	1.13	9	1.74	7	1.33	3	0.6	3.29	0.67	526	483525316	EOB08982.1	208	7.7e-14	hypothetical protein Anapl_03960 [Anas platyrhynchos]	XR_001189370.3	XR_001189370	90	1.79069e-37	PREDICTED: Anas platyrhynchos uncharacterized LOC106016558 (LOC106016558), ncRNA	--	--	--	--	--	--	--	--	--	--	--	--	--	--	--	--	--	--
Cluster-28795.0	8	5.35	1	1.34	1	0.85	1	0.8	1	1.02	1	1	306	--	--	--	--	--	LK064669.1	LK064669	155	7.29515e-74	Apteryx australis mantelli genome assembly AptMant0, scaffold scaffold19	--	--	--	--	--	--	--	--	--	--	--	--	--	--	--	--	--	--
Cluster-28797.0	6	0.34	6	0.37	9	0.52	17	0.97	7	0.4	6	0.35	1184	--	--	--	--	--	LK064886.1	LK064886	157	2.37492e-74	Apteryx australis mantelli genome assembly AptMant0, scaffold scaffold317	--	--	--	--	--	--	--	--	--	--	--	--	--	--	--	--	--	--
Cluster-28806.1	18	0.52	33	1.01	18	0.51	38	1.08	37	1.04	21	0.61	2128	679145440	KFW72316.1	799	9.3e-82	Fibroblast growth factor 1 [Pygoscelis adeliae]	XR_001205055.1	XR_001205055	1171	0	PREDICTED: Anser cygnoides domesticus uncharacterized LOC106032820 (LOC106032820), transcript variant X1, ncRNA	K18496	FGF1	fibroblast growth factor 1	http://www.genome.jp/dbget-bin/www_bget?ko:K18496	P19596	770	3e-80	Fibroblast growth factor 1 OS=Gallus gallus OX=9031 GN=FGF1 PE=1 SV=2	PF06268//PF00167	Fascin domain//Fibroblast growth factor	GO:0008283//GO:0040007//GO:0007165	cell population proliferation//growth//signal transduction	GO:0051015//GO:0008083//GO:0030674	actin filament binding//growth factor activity//protein-macromolecule adaptor activity	--	--	--	--
Cluster-28813.0	10	1.32	19	2.93	22	3	16	2.15	16	2.22	10	1.41	643	483508112	EOA98383.1	280	4.3e-22	Uncharacterized protein C6orf81-like protein [Anas platyrhynchos]	--	--	--	--	--	--	--	--	--	--	--	--	--	--	--	--	--	--	--	--	--	--	--
Cluster-28823.0	21	0.58	24	0.7	15	0.41	34	0.92	20	0.54	12	0.33	2221	902901536	XP_013039788.1	1774	8.5e-195	PREDICTED: cannabinoid receptor 2 isoform X1 [Anser cygnoides domesticus]	XM_013184334.1	XM_013184334	2094	0	PREDICTED: Anser cygnoides domesticus cannabinoid receptor 2 (macrophage) (CNR2), transcript variant X1, mRNA	K04278	CNR2	cannabinoid receptor 2 (macrophage)	http://www.genome.jp/dbget-bin/www_bget?ko:K04278	P34972	638	6.4e-65	Cannabinoid receptor 2 OS=Homo sapiens OX=9606 GN=CNR2 PE=1 SV=1	PF13853//PF00001	Olfactory receptor//7 transmembrane receptor (rhodopsin family)	GO:0007608//GO:0007187//GO:0007186	sensory perception of smell//G protein-coupled receptor signaling pathway, coupled to cyclic nucleotide second messenger//G protein-coupled receptor signaling pathway	GO:0004984//GO:0004930	olfactory receptor activity//G protein-coupled receptor activity	GO:0016021	integral component of membrane	--	--
Cluster-28882.0	4	1.52	2	1.16	1	0.44	1	0.42	1	0.48	1	0.48	370	--	--	--	--	--	XM_013195415.1	XM_013195415	370	0	PREDICTED: Anser cygnoides domesticus AU RNA binding protein/enoyl-CoA hydratase (AUH), mRNA	--	--	--	--	--	--	--	--	--	--	--	--	--	--	--	--	--	--
Cluster-28945.0	16	0.69	10	0.46	9	0.39	20	0.85	10	0.42	10	0.43	1501	--	--	--	--	--	--	--	--	--	--	--	--	--	--	--	--	--	--	--	--	--	--	--	--	--	--	--	--
Cluster-28954.0	24	0.46	27	0.54	18	0.34	68	1.27	43	0.8	73	1.38	3097	677495031	KFQ84436.1	2141	3.3e-237	Beta-Ala-His dipeptidase, partial [Phoenicopterus ruber ruber]	XM_013181107.1	XM_013181107	1458	0	PREDICTED: Anser cygnoides domesticus carnosine dipeptidase 1 (metallopeptidase M20 family) (CNDP1), transcript variant X2, mRNA	K05604	CNDP1	beta-Ala-His dipeptidase	http://www.genome.jp/dbget-bin/www_bget?ko:K05604	Q66HG3	1612	1e-177	Beta-Ala-His dipeptidase OS=Rattus norvegicus OX=10116 GN=Cndp1 PE=1 SV=1	PF01546//PF13855	Peptidase family M20/M25/M40//Leucine rich repeat	--	--	GO:0005515//GO:0016787	protein binding//hydrolase activity	--	--	KOG2276	Metalloexopeptidases
Cluster-28970.0	6	0.65	9	1.11	7	0.77	6	0.65	16	1.79	14	1.59	735	1540386880	XP_005023018.3	849	5.1e-88	calmodulin-like protein 4 [Anas platyrhynchos]	XM_005022961.4	XM_005022961	589	0	PREDICTED: Anas platyrhynchos calmodulin like 4 (CALML4), transcript variant X1, mRNA	K02183	CALM	calmodulin	http://www.genome.jp/dbget-bin/www_bget?ko:K02183	Q96GE6	576	3.3e-58	Calmodulin-like protein 4 OS=Homo sapiens OX=9606 GN=CALML4 PE=2 SV=3	PF13405//PF12763//PF13499//PF05149//PF00036//PF01191	EF-hand domain//Cytoskeletal-regulatory complex EF hand//EF-hand domain pair//Paraflagellar rod protein//EF hand//RNA polymerase Rpb5, C-terminal domain	GO:0006144//GO:0006351//GO:0006206	purine nucleobase metabolic process//transcription, DNA-templated//pyrimidine nucleobase metabolic process	GO:0005515//GO:0005509//GO:0005516//GO:0003899//GO:0003677	protein binding//calcium ion binding//calmodulin binding//DNA-directed 5'-3' RNA polymerase activity//DNA binding	GO:0005730//GO:0031514	nucleolus//motile cilium	KOG0027	Calmodulin and related proteins (EF-Hand superfamily)
Cluster-28971.0	4	1.27	5	2.28	11	3.92	4	1.38	2	0.77	1	0.39	398	--	--	--	--	--	XM_013183345.1	XM_013183345	383	0	PREDICTED: Anser cygnoides domesticus popeye domain containing 2 (POPDC2), transcript variant X2, mRNA	--	--	--	--	--	--	--	--	--	--	--	--	--	--	--	--	--	--
Cluster-29016.0	35	0.58	28	0.49	40	0.65	56	0.91	36	0.58	100	1.65	3527	686592477	XP_009272150.1	1235	4.3e-132	PREDICTED: major facilitator superfamily domain-containing protein 2B [Aptenodytes forsteri]	XM_013194539.1	XM_013194539	3292	0	PREDICTED: Anser cygnoides domesticus major facilitator superfamily domain containing 2B (MFSD2B), mRNA	--	--	--	--	A4IH46	823	3.6e-86	Major facilitator superfamily domain-containing protein 2B OS=Xenopus tropicalis OX=8364 GN=mfsd2b PE=2 SV=1	PF07690//PF09447	Major Facilitator Superfamily//Cnl2/NKP2 family protein	GO:0055085	transmembrane transport	GO:0022857	transmembrane transporter activity	GO:0000776	kinetochore	--	--
Cluster-29036.0	5	0.66	28	4.33	24	3.28	30	4.03	46	6.39	46	6.51	642	--	--	--	--	--	XM_014958954.1	XM_014958954	39	4.951e-09	PREDICTED: Calidris pugnax chromosome unknown open reading frame, human C17orf53 (LOC106897951), mRNA	--	--	--	--	--	--	--	--	--	--	--	--	--	--	--	--	--	--
Cluster-29111.0	13	0.37	32	0.96	21	0.59	23	0.64	35	0.97	54	1.53	2161	902938266	XP_013057168.1	2365	2.4e-263	PREDICTED: dynein intermediate chain 2, axonemal isoform X1 [Anser cygnoides domesticus]	XM_013201714.1	XM_013201714	1530	0	PREDICTED: Anser cygnoides domesticus dynein, axonemal, intermediate chain 2 (DNAI2), transcript variant X1, mRNA	K11143	DNAI2	dynein intermediate chain 2, axonemal	http://www.genome.jp/dbget-bin/www_bget?ko:K11143	Q66HC9	1831	2.9e-203	Dynein intermediate chain 2, axonemal OS=Rattus norvegicus OX=10116 GN=Dnai2 PE=2 SV=1	PF00400	WD domain, G-beta repeat	--	--	GO:0005515	protein binding	--	--	KOG1587	Cytoplasmic dynein intermediate chain
Cluster-29134.0	36	0.86	30	0.75	31	0.73	27	0.63	33	0.76	24	0.57	2535	902895180	XP_013036911.1	2665	4.7e-298	PREDICTED: monocarboxylate transporter 14 isoform X1 [Anser cygnoides domesticus]	XM_027464443.1	XM_027464443	2086	0	PREDICTED: Anas platyrhynchos solute carrier family 16 member 14 (SLC16A14), transcript variant X5, mRNA	K08190	SLC16A14	MFS transporter, MCP family, solute carrier family 16 (monocarboxylic acid transporters), member 14	http://www.genome.jp/dbget-bin/www_bget?ko:K08190	Q7RTX9	1927	2.5e-214	Monocarboxylate transporter 14 OS=Homo sapiens OX=9606 GN=SLC16A14 PE=2 SV=1	PF07690	Major Facilitator Superfamily	GO:0055085	transmembrane transport	GO:0022857	transmembrane transporter activity	--	--	--	--
Cluster-29137.0	27	0.65	21	0.53	14	0.33	26	0.61	20	0.47	43	1.02	2519	--	--	--	--	--	XR_001206643.1	XR_001206643	941	0	PREDICTED: Anser cygnoides domesticus uncharacterized LOC106035227 (LOC106035227), transcript variant X2, ncRNA	--	--	--	--	--	--	--	--	--	--	--	--	--	--	--	--	--	--
Cluster-29179.0	29	1.36	8	0.4	23	1.07	17	0.79	10	0.46	16	0.76	1400	1315513765	PKU48236.1	226	1.7e-15	hypothetical protein llap_1430 [Limosa lapponica baueri]	LK064963.1	LK064963	288	4.2409e-147	Apteryx australis mantelli genome assembly AptMant0, scaffold scaffold3	--	--	--	--	--	--	--	--	--	--	--	--	--	--	--	--	--	--
Cluster-29182.0	28	2.5	37	3.7	21	1.9	7	0.63	10	0.91	10	0.93	842	--	--	--	--	--	XM_005503038.2	XM_005503038	194	4.50999e-95	PREDICTED: Columba livia chromosome unknown C12orf4 homolog (CUNH12orf4), transcript variant X2, mRNA	--	--	--	--	--	--	--	--	--	--	--	--	--	--	--	--	--	--
Cluster-29184.0	3	0.34	8	1.03	5	0.58	13	1.48	4	0.47	3	0.36	715	--	--	--	--	--	--	--	--	--	--	--	--	--	--	--	--	--	--	--	--	--	--	--	--	--	--	--	--
Cluster-29186.0	13	0.31	59	1.47	21	0.49	45	1.05	79	1.82	46	1.09	2539	1561609930	XP_027653768.1	1166	3.1e-124	clathrin coat assembly protein AP180 isoform X18 [Falco cherrug]	XM_013180145.1	XM_013180145	2385	0	PREDICTED: Anser cygnoides domesticus synaptosomal-associated protein, 91kDa (SNAP91), transcript variant X8, mRNA	K20043	SNAP91, AP180, CALM	clathrin coat assembly protein AP180	http://www.genome.jp/dbget-bin/www_bget?ko:K20043	O60641	880	6.4e-93	Clathrin coat assembly protein AP180 OS=Homo sapiens OX=9606 GN=SNAP91 PE=1 SV=2	PF17333	Beta defensin 136	GO:0042742	defense response to bacterium	--	--	--	--	--	--
Cluster-29239.0	7	0.56	5	0.44	6	0.48	9	0.72	13	1.05	4	0.33	914	902901778	XP_013039906.1	1543	2.1e-168	PREDICTED: meprin A subunit alpha-like [Anser cygnoides domesticus]	XM_013184452.1	XM_013184452	887	0	PREDICTED: Anser cygnoides domesticus meprin A subunit alpha-like (LOC106038157), mRNA	K01395	MEP1A	meprin A	http://www.genome.jp/dbget-bin/www_bget?ko:K01395	Q16819	863	2.1e-91	Meprin A subunit alpha OS=Homo sapiens OX=9606 GN=MEP1A PE=1 SV=2	PF00629	MAM domain, meprin/A5/mu	--	--	--	--	GO:0016020	membrane	--	--
Cluster-29289.0	8	0.6	42	3.48	19	1.44	5	0.37	7	0.53	34	2.63	959	902909262	XP_013043410.1	918	6.7e-96	PREDICTED: mannan-binding lectin serine protease 2 isoform X1 [Anser cygnoides domesticus]	XM_013187958.1	XM_013187958	707	0	PREDICTED: Anser cygnoides domesticus mannan-binding lectin serine peptidase 2 (MASP2), transcript variant X4, mRNA	K03993	MASP2	mannan-binding lectin serine protease 2	http://www.genome.jp/dbget-bin/www_bget?ko:K03993	O00187	612	2.9e-62	Mannan-binding lectin serine protease 2 OS=Homo sapiens OX=9606 GN=MASP2 PE=1 SV=4	PF07645	Calcium-binding EGF domain	--	--	GO:0005509	calcium ion binding	--	--	--	--
Cluster-29324.0	29	1.34	30	1.49	33	1.51	9.97	0.45	13	0.59	9	0.42	1417	--	--	--	--	--	XM_027443275.1	XM_027443275	1169	0	PREDICTED: Anas platyrhynchos heparan sulfate 6-O-sulfotransferase 3 (HS6ST3), mRNA	--	--	--	--	--	--	--	--	--	--	--	--	--	--	--	--	--	--
Cluster-29325.0	6	1.38	4	1.19	3	0.74	2	0.48	4	1.04	7	1.84	465	678176603	KFV44559.1	150	3.6e-07	Sodium channel protein type 5 subunit alpha, partial [Gavia stellata]	XR_003495852.1	XR_003495852	90	1.56912e-37	PREDICTED: Anas platyrhynchos uncharacterized LOC113842927 (LOC113842927), ncRNA	--	--	--	--	--	--	--	--	--	--	--	--	--	--	--	--	--	--
Cluster-29365.0	8	0.68	9	0.85	7	0.6	10	0.85	4	0.34	8	0.7	876	--	--	--	--	--	--	--	--	--	--	--	--	--	--	--	--	--	--	PF05314	Baculovirus occlusion-derived virus envelope protein EC27	--	--	--	--	GO:0019031	viral envelope	--	--
Cluster-29394.0	15	0.69	35	1.74	32	1.47	12	0.55	31	1.42	28	1.31	1413	902884635	XP_013032018.1	829	2e-85	PREDICTED: uncharacterized protein LOC106033201 [Anser cygnoides domesticus]	XM_013176564.1	XM_013176564	1397	0	PREDICTED: Anser cygnoides domesticus uncharacterized LOC106033201 (LOC106033201), mRNA	--	--	--	--	--	--	--	--	PF05083//PF06783//PF04923	LST-1 protein//Uncharacterised protein family (UPF0239)//Ninjurin	GO:0007155//GO:0000902//GO:0006955//GO:0042246	cell adhesion//cell morphogenesis//immune response//tissue regeneration	--	--	GO:0016020//GO:0016021	membrane//integral component of membrane	--	--
Cluster-29397.0	14	0.94	17	1.25	15	1.01	7	0.47	15	1.01	11	0.76	1045	902917137	XP_013047019.1	273	4.5e-21	PREDICTED: mucin-5AC-like, partial [Anser cygnoides domesticus]	LK064676.1	LK064676	364	0	Apteryx australis mantelli genome assembly AptMant0, scaffold scaffold77	K21125	MUC5AC	mucin-5AC	http://www.genome.jp/dbget-bin/www_bget?ko:K21125	Q9HC84	141	1.3e-07	Mucin-5B OS=Homo sapiens OX=9606 GN=MUC5B PE=1 SV=3	--	--	--	--	--	--	--	--	--	--
Cluster-2940.1	1	0.31	2	0.89	2	0.7	2	0.68	2	0.75	1	0.38	401	--	--	--	--	--	--	--	--	--	--	--	--	--	--	--	--	--	--	--	--	--	--	--	--	--	--	--	--
Cluster-29401.0	139	3.07	60	1.39	28	0.61	295	6.38	102	2.19	17	0.37	2709	902909652	XP_013043592.1	1400	2.4e-151	PREDICTED: nicotinamide/nicotinic acid mononucleotide adenylyltransferase 3 isoform X1 [Anser cygnoides domesticus]	XM_013107825.3	XM_013107825	1344	0	PREDICTED: Anas platyrhynchos nicotinamide nucleotide adenylyltransferase 3 (NMNAT3), transcript variant X1, mRNA	K06210	NMNAT	nicotinamide mononucleotide adenylyltransferase	http://www.genome.jp/dbget-bin/www_bget?ko:K06210	Q99JR6	832	2.5e-87	Nicotinamide/nicotinic acid mononucleotide adenylyltransferase 3 OS=Mus musculus OX=10090 GN=Nmnat3 PE=1 SV=1	PF01467//PF00519	Cytidylyltransferase-like//Papillomavirus helicase	GO:0006260//GO:0009058	DNA replication//biosynthetic process	GO:0003678//GO:0003677//GO:0005524//GO:0003824	DNA helicase activity//DNA binding//ATP binding//catalytic activity	GO:0005657	replication fork	KOG3199	Nicotinamide mononucleotide adenylyl transferase
Cluster-29421.0	10	0.63	14	0.96	8	0.5	6	0.37	9	0.56	6	0.38	1103	--	--	--	--	--	LK065514.1	LK065514	425	0	Apteryx australis mantelli genome assembly AptMant0, scaffold scaffold923	--	--	--	--	--	--	--	--	--	--	--	--	--	--	--	--	--	--
Cluster-29493.0	44	1.08	59	1.52	76	1.83	54	1.29	33	0.78	57	1.39	2470	--	--	--	--	--	XM_025151401.1	XM_025151401	255	1.67272e-128	PREDICTED: Gallus gallus spectrin repeat containing nuclear envelope family member 3 (SYNE3), transcript variant X10, mRNA	--	--	--	--	--	--	--	--	--	--	--	--	--	--	--	--	--	--
Cluster-29516.0	6	0.46	9	0.77	5	0.39	11	0.85	9	0.7	4	0.32	936	--	--	--	--	--	XM_021405208.1	XM_021405208	208	8.30641e-103	PREDICTED: Numida meleagris leucine rich repeat containing 7 (LRRC7), transcript variant X11, mRNA	--	--	--	--	--	--	--	--	--	--	--	--	--	--	--	--	--	--
Cluster-29550.0	11	0.47	16	0.73	17	0.72	15	0.63	17	0.72	19	0.82	1507	--	--	--	--	--	XM_027796577.1	XM_027796577	108	5.26843e-47	PREDICTED: Falco peregrinus A-kinase anchor protein 13-like (LOC114014074), transcript variant X5, mRNA	--	--	--	--	--	--	--	--	--	--	--	--	--	--	--	--	--	--
Cluster-29554.0	5	0.89	7	1.53	4	0.75	5	0.92	6	1.16	2	0.39	535	1390059140	XP_025000044.1	571	6.4e-56	microtubule-associated protein 6 homolog isoform X1 [Gallus gallus]	XM_027466247.1	XM_027466247	498	0	PREDICTED: Anas platyrhynchos microtubule associated protein 6 (MAP6), mRNA	K10432	MAP6	microtubule-associated protein 6	http://www.genome.jp/dbget-bin/www_bget?ko:K10432	O73737	571	9e-58	Microtubule-associated protein 6 homolog OS=Gallus gallus OX=9031 GN=MAP6 PE=2 SV=1	--	--	--	--	--	--	--	--	--	--
Cluster-29578.0	11	2.46	2	0.57	22	5.28	35	8.2	48	12.06	40	10.16	472	1540419363	XP_027300843.1	259	8.5e-20	LEM domain-containing protein 2 [Anas platyrhynchos]	XM_027445042.1	XM_027445042	373	0	PREDICTED: Anas platyrhynchos LEM domain containing 2 (LEMD2), mRNA	--	--	--	--	Q6DVA0	142	4.5e-08	LEM domain-containing protein 2 OS=Mus musculus OX=10090 GN=Lemd2 PE=1 SV=1	PF01056//PF09026//PF16094//PF04712//PF04931//PF06524//PF03286	Myc amino-terminal region//Centromere protein B dimerisation domain//Proteasome assembly chaperone 4//Radial spokehead-like protein//DNA polymerase phi//NOA36 protein//Pox virus Ag35 surface protein	GO:0060271//GO:0060294//GO:0043248//GO:0006355	cilium assembly//cilium movement involved in cell motility//proteasome assembly//regulation of transcription, DNA-templated	GO:0008270//GO:0003682//GO:0003677//GO:0008134//GO:0003700	zinc ion binding//chromatin binding//DNA binding//transcription factor binding//DNA-binding transcription factor activity	GO:0019031//GO:0005783//GO:0005730//GO:0001534//GO:0000785//GO:0005634//GO:0005667//GO:0000775	viral envelope//endoplasmic reticulum//nucleolus//radial spoke//chromatin//nucleus//transcription regulator complex//chromosome, centromeric region	--	--
Cluster-29579.0	12	1.68	12	1.98	10	1.45	3	0.43	6	0.89	4	0.6	620	--	--	--	--	--	XR_002405070.2	XR_002405070	614	0	PREDICTED: Anas platyrhynchos uncharacterized LOC110353888 (LOC110353888), ncRNA	--	--	--	--	--	--	--	--	--	--	--	--	--	--	--	--	--	--
Cluster-29601.0	5	0.77	3	0.56	5	0.81	2	0.32	2	0.33	2	0.34	581	--	--	--	--	--	--	--	--	--	--	--	--	--	--	--	--	--	--	--	--	--	--	--	--	--	--	--	--
Cluster-29621.0	3	0.66	3	0.85	5	1.18	3	0.69	2	0.49	2	0.5	476	--	--	--	--	--	--	--	--	--	--	--	--	--	--	--	--	--	--	--	--	--	--	--	--	--	--	--	--
Cluster-29626.0	1	0.31	4	1.74	2	0.69	3	1	1	0.37	1	0.37	404	--	--	--	--	--	--	--	--	--	--	--	--	--	--	--	--	--	--	--	--	--	--	--	--	--	--	--	--
Cluster-29649.0	9	1.14	3	0.44	10	1.3	13	1.66	3	0.4	3	0.4	662	--	--	--	--	--	--	--	--	--	--	--	--	--	--	--	--	--	--	--	--	--	--	--	--	--	--	--	--
Cluster-29684.0	6	1.99	1	0.48	2	0.75	1	0.36	1	0.41	4	1.63	391	1194443417	GAW81183.1	187	1.6e-11	hypothetical protein, conserved [Plasmodium gonderi]	--	--	--	--	--	--	--	--	--	--	--	--	--	--	--	--	--	--	--	--	--	--	--
Cluster-29695.0	8	0.96	6	0.83	6	0.74	4	0.49	5	0.62	3	0.38	685	--	--	--	--	--	--	--	--	--	--	--	--	--	--	--	--	--	--	--	--	--	--	--	--	--	--	--	--
Cluster-29696.0	55	1.53	26	0.76	51	1.4	19	0.52	25	0.68	43	1.19	2204	--	--	--	--	--	--	--	--	--	--	--	--	--	--	--	--	--	--	--	--	--	--	--	--	--	--	--	--
Cluster-29738.0	8	1.19	2	0.35	17	2.63	3	0.46	2	0.32	2	0.32	596	694856322	XP_009469741.1	726	7.6e-74	PREDICTED: troponin C, skeletal muscle [Nipponia nippon]	XM_027472813.1	XM_027472813	557	0	PREDICTED: Anas platyrhynchos troponin C2, fast skeletal type (TNNC2), transcript variant X3, mRNA	K12042	TNNC2	troponin C, skeletal muscle	http://www.genome.jp/dbget-bin/www_bget?ko:K12042	P02588	712	4.5e-74	Troponin C, skeletal muscle OS=Gallus gallus OX=9031 GN=TNNC2 PE=1 SV=3	PF05184//PF12763//PF13202//PF13405//PF00036//PF10591//PF06444//PF13499	Saposin-like type B, region 1//Cytoskeletal-regulatory complex EF hand//EF hand//EF-hand domain//EF hand//Secreted protein acidic and rich in cysteine Ca binding region//NADH dehydrogenase subunit 2 C-terminus//EF-hand domain pair	GO:0006120//GO:0055114//GO:0006629//GO:0006744//GO:0006814	mitochondrial electron transport, NADH to ubiquinone//oxidation-reduction process//lipid metabolic process//ubiquinone biosynthetic process//sodium ion transport	GO:0005509//GO:0005515//GO:0008137	calcium ion binding//protein binding//NADH dehydrogenase (ubiquinone) activity	--	--	KOG0027	Calmodulin and related proteins (EF-Hand superfamily)
Cluster-29803.0	4	0.38	4	0.42	5	0.48	8	0.75	8	0.77	4	0.39	811	--	--	--	--	--	XR_003501230.1	XR_003501230	299	1.85356e-153	PREDICTED: Anas platyrhynchos uncharacterized LOC113845551 (LOC113845551), ncRNA	--	--	--	--	--	--	--	--	--	--	--	--	--	--	--	--	--	--
Cluster-29805.0	10	0.48	17	0.88	12	0.58	30	1.43	19	0.9	23	1.12	1368	--	--	--	--	--	--	--	--	--	--	--	--	--	--	--	--	--	--	--	--	--	--	--	--	--	--	--	--
Cluster-29820.0	15.2	0.85	30	1.82	30	1.68	12	0.67	12	0.67	12	0.68	1208	1540421094	XP_027301596.1	173	2e-09	uncharacterized protein LOC113840029 [Anas platyrhynchos]	XM_027445795.1	XM_027445795	250	4.85516e-126	PREDICTED: Anas platyrhynchos translation initiation factor IF-2-like (LOC113840029), mRNA	--	--	--	--	--	--	--	--	--	--	--	--	--	--	--	--	--	--
Cluster-29820.1	26	2.74	37	4.44	33	3.55	10	1.06	9	0.98	4	0.44	748	--	--	--	--	--	XM_027445795.1	XM_027445795	537	0	PREDICTED: Anas platyrhynchos translation initiation factor IF-2-like (LOC113840029), mRNA	--	--	--	--	--	--	--	--	--	--	--	--	--	--	--	--	--	--
Cluster-29883.0	10	0.83	6	0.56	8	0.67	12	1	11	0.93	6	0.52	886	--	--	--	--	--	--	--	--	--	--	--	--	--	--	--	--	--	--	--	--	--	--	--	--	--	--	--	--
Cluster-29897.0	22	1.94	14	1.38	19	1.69	14	1.23	14	1.25	13	1.19	851	971426419	XP_015151483.1	207	1.6e-13	uncharacterized protein LOC417507 isoform X2 [Gallus gallus]	XR_001403112.1	XR_001403112	580	0	PREDICTED: Sturnus vulgaris uncharacterized LOC106853303 (LOC106853303), ncRNA	--	--	--	--	--	--	--	--	--	--	--	--	--	--	--	--	--	--
Cluster-29902.0	11	3.99	13	7.06	44	18.18	18	7.17	7	3.17	19	8.62	377	1444481977	XP_025917068.1	144	1.5e-06	serine/threonine-protein phosphatase 2A 65 kDa regulatory subunit A alpha isoform-like, partial [Apteryx rowi]	--	--	--	--	--	--	--	--	--	--	--	--	--	--	--	--	--	--	--	--	--	--	--
Cluster-29920.0	10	0.67	7	0.51	6	0.4	9	0.6	6	0.4	7	0.48	1046	--	--	--	--	--	XR_001203475.1	XR_001203475	1040	0	PREDICTED: Anser cygnoides domesticus uncharacterized LOC106030005 (LOC106030005), transcript variant X7, ncRNA	--	--	--	--	--	--	--	--	--	--	--	--	--	--	--	--	--	--
Cluster-29947.0	32	2.56	19	1.69	66	5.34	20	1.6	36	2.92	36	2.98	913	902896327	XP_013037432.1	1343	3.3e-145	PREDICTED: carboxymethylenebutenolidase homolog [Anser cygnoides domesticus]	XM_013181978.1	XM_013181978	828	0	PREDICTED: Anser cygnoides domesticus carboxymethylenebutenolidase homolog (Pseudomonas) (CMBL), mRNA	K01061	E3.1.1.45	carboxymethylenebutenolidase	http://www.genome.jp/dbget-bin/www_bget?ko:K01061	Q5XH09	1003	1.2e-107	Carboxymethylenebutenolidase homolog OS=Xenopus laevis OX=8355 GN=cmbl PE=2 SV=1	PF02230//PF01738//PF00326//PF07859	Phospholipase/Carboxylesterase//Dienelactone hydrolase family//Prolyl oligopeptidase family//alpha/beta hydrolase fold	GO:0006508	proteolysis	GO:0008236//GO:0016787	serine-type peptidase activity//hydrolase activity	--	--	--	--
Cluster-29949.0	29	0.91	15	0.5	19	0.59	25	0.77	54	1.65	37	1.16	1980	--	--	--	--	--	XM_027471962.1	XM_027471962	1295	0	PREDICTED: Anas platyrhynchos MAX network transcriptional repressor (MNT), mRNA	--	--	--	--	--	--	--	--	--	--	--	--	--	--	--	--	--	--
Cluster-29949.1	50	4.26	46	4.38	64	5.53	25	2.13	16	1.39	15	1.33	871	483510067	EOA99478.1	211	5.8e-14	hypothetical protein Anapl_07961 [Anas platyrhynchos]	LK391415.1	LK391415	176	4.73843e-85	Apteryx australis mantelli genome assembly AptMant0, scaffold scaffold151	--	--	--	--	--	--	--	--	--	--	--	--	--	--	--	--	--	--
Cluster-29981.0	19	1.09	26	1.62	28	1.6	30	1.7	41	2.34	65	3.78	1186	1540396568	XP_005031785.2	473	3.3e-44	dexamethasone-induced protein [Anas platyrhynchos]	XM_005031728.4	XM_005031728	1067	0	PREDICTED: Anas platyrhynchos Dexi homolog (DEXI), mRNA	--	--	--	--	Q9WUQ7	331	1.4e-29	Dexamethasone-induced protein OS=Mus musculus OX=10090 GN=Dexi PE=3 SV=2	PF04815	Sec23/Sec24 helical domain	GO:0006886//GO:0006888	intracellular protein transport//endoplasmic reticulum to Golgi vesicle-mediated transport	--	--	GO:0030127	COPII vesicle coat	--	--
Cluster-30030.0	10	0.86	8	0.77	8	0.7	10	0.86	5	0.44	7	0.63	864	678185579	KFV53301.1	515	3.2e-49	hypothetical protein N328_01413, partial [Gavia stellata]	XR_002403140.2	XR_002403140	211	1.64284e-104	PREDICTED: Anas platyrhynchos uncharacterized LOC110353094 (LOC110353094), transcript variant X2, ncRNA	--	--	--	--	--	--	--	--	--	--	--	--	--	--	--	--	--	--
Cluster-30042.0	12	1.08	14	1.42	11	1.01	12	1.08	7	0.64	7	0.66	836	--	--	--	--	--	--	--	--	--	--	--	--	--	--	--	--	--	--	--	--	--	--	--	--	--	--	--	--
Cluster-30098.0	16	2.65	59	11.84	63	10.94	23	3.92	49	8.74	52	9.42	558	1110995378	XP_019326787.1	142	3.7e-06	PREDICTED: formin-2 [Aptenodytes forsteri]	--	--	--	--	--	K02184	FMN2	formin 2	http://www.genome.jp/dbget-bin/www_bget?ko:K02184	Q9NZ56	126	3.8e-06	Formin-2 OS=Homo sapiens OX=9606 GN=FMN2 PE=1 SV=4	--	--	--	--	--	--	--	--	--	--
Cluster-30105.0	6	0.94	9	1.69	3	0.49	7	1.13	2	0.34	4	0.68	577	--	--	--	--	--	--	--	--	--	--	--	--	--	--	--	--	--	--	--	--	--	--	--	--	--	--	--	--
Cluster-30122.0	7	0.44	9	0.62	7	0.44	8	0.5	12	0.75	13	0.83	1100	--	--	--	--	--	LK064661.1	LK064661	145	1.0315e-67	Apteryx australis mantelli genome assembly AptMant0, scaffold scaffold31	--	--	--	--	--	--	--	--	--	--	--	--	--	--	--	--	--	--
Cluster-30126.0	3	0.32	6	0.73	8	0.87	5	0.54	3	0.33	13	1.46	741	--	--	--	--	--	--	--	--	--	--	--	--	--	--	--	--	--	--	--	--	--	--	--	--	--	--	--	--
Cluster-30134.0	11	0.31	23	0.68	34	0.94	17	0.47	34	0.93	19	0.53	2177	1540438097	XP_027314788.1	1982	6.3e-219	von Willebrand factor C and EGF domain-containing protein isoform X2 [Anas platyrhynchos]	XM_027458987.1	XM_027458987	1931	0	PREDICTED: Anas platyrhynchos von Willebrand factor C and EGF domains (VWCE), transcript variant X2, mRNA	--	--	--	--	Q96DN2	1422	7.7e-156	von Willebrand factor C and EGF domain-containing protein OS=Homo sapiens OX=9606 GN=VWCE PE=2 SV=2	PF07645//PF00093	Calcium-binding EGF domain//von Willebrand factor type C domain	--	--	GO:0005515//GO:0005509	protein binding//calcium ion binding	--	--	--	--
Cluster-30143.0	8	0.67	21	1.97	18	1.53	24	2.02	45	3.83	52	4.52	881	1367497287	XP_024232364.1	306	5.6e-25	histone-lysine N-methyltransferase SUV39H1-like isoform X1 [Oncorhynchus tshawytscha]	XM_026077346.1	XM_026077346	150	1.3618e-70	PREDICTED: Apteryx rowi lipase E, hormone sensitive type (LIPE), mRNA	K07188	LIPE, HSL	hormone-sensitive lipase	http://www.genome.jp/dbget-bin/www_bget?ko:K07188	Q9R101	310	2.7e-27	Hormone-sensitive lipase OS=Ictidomys tridecemlineatus OX=43179 GN=LIPE PE=2 SV=1	PF07859	alpha/beta hydrolase fold	--	--	GO:0016787	hydrolase activity	--	--	--	--
Cluster-30227.0	8	0.77	20	2.17	11	1.08	10	0.97	4	0.39	7	0.7	797	--	--	--	--	--	--	--	--	--	--	--	--	--	--	--	--	--	--	--	--	--	--	--	--	--	--	--	--
Cluster-30237.0	10	0.96	8	0.87	5	0.49	7	0.67	5	0.49	15	1.5	799	902938846	XP_013057467.1	213	3.1e-14	PREDICTED: uncharacterized protein LOC106049639 [Anser cygnoides domesticus]	--	--	--	--	--	--	--	--	--	--	--	--	--	--	--	--	--	--	--	--	--	--	--
Cluster-30242.0	25	0.94	12	0.48	22	0.82	65	2.41	28	1.03	40	1.51	1684	946760726	XP_005865326.2	238	8.3e-17	PREDICTED: zinc finger and BTB domain-containing protein 18 isoform X1 [Myotis brandtii]	XM_013201909.1	XM_013201909	1538	0	PREDICTED: Anser cygnoides domesticus zinc finger and BTB domain containing 18 (ZBTB18), transcript variant X2, mRNA	--	--	--	--	--	--	--	--	--	--	--	--	--	--	--	--	--	--
Cluster-30249.0	17	0.84	9	0.48	8	0.4	11	0.54	8	0.39	7	0.35	1334	--	--	--	--	--	LK391419.1	LK391419	84	1.02181e-33	Apteryx australis mantelli genome assembly AptMant0, scaffold scaffold27	--	--	--	--	--	--	--	--	--	--	--	--	--	--	--	--	--	--
Cluster-30265.0	11	0.55	21	1.12	22	1.09	13	0.64	39	1.92	9	0.45	1332	--	--	--	--	--	XR_002420365.1	XR_002420365	350	0	PREDICTED: Columba livia uncharacterized LOC110362758 (LOC110362758), ncRNA	--	--	--	--	--	--	--	--	--	--	--	--	--	--	--	--	--	--
Cluster-30277.0	17	0.55	11	0.38	20	0.64	29	0.92	11	0.35	19	0.61	1924	--	--	--	--	--	XM_005434386.2	XM_005434386	87	3.19037e-35	PREDICTED: Falco cherrug excitatory amino acid transporter 5-like (LOC102046349), mRNA	--	--	--	--	--	--	--	--	--	--	--	--	--	--	--	--	--	--
Cluster-30298.1	9	1.53	11	2.28	5	0.89	2	0.35	2	0.37	4	0.75	549	--	--	--	--	--	--	--	--	--	--	--	--	--	--	--	--	--	--	--	--	--	--	--	--	--	--	--	--
Cluster-30301.0	40	0.87	68	1.55	83	1.78	80	1.71	79	1.67	53	1.15	2745	1113758314	XP_019344431.1	1759	5.8e-193	PREDICTED: SH3 and multiple ankyrin repeat domains protein 1 isoform X1 [Alligator mississippiensis]	XM_019488891.1	XM_019488891	1024	0	PREDICTED: Alligator mississippiensis SH3 and multiple ankyrin repeat domains 1 (SHANK1), transcript variant X7, mRNA	K15009	SHANK	SH3 and multiple ankyrin repeat domains protein	http://www.genome.jp/dbget-bin/www_bget?ko:K15009	Q9WV48	1657	5.5e-183	SH3 and multiple ankyrin repeat domains protein 1 OS=Rattus norvegicus OX=10116 GN=Shank1 PE=1 SV=1	PF14604//PF00018//PF00595//PF07653//PF13606//PF00023	Variant SH3 domain//SH3 domain//PDZ domain//Variant SH3 domain//Ankyrin repeat//Ankyrin repeat	--	--	GO:0005515	protein binding	--	--	--	--
Cluster-30315.0	8	1.82	10	2.95	18	4.42	12	2.87	8	2.06	7	1.82	467	--	--	--	--	--	--	--	--	--	--	--	--	--	--	--	--	--	--	--	--	--	--	--	--	--	--	--	--
Cluster-30323.0	38	1.09	49	1.48	50	1.41	34	0.95	44	1.23	67	1.91	2148	--	--	--	--	--	XR_002864486.1	XR_002864486	69	3.61954e-25	PREDICTED: Cyanistes caeruleus uncharacterized LOC111929054 (LOC111929054), ncRNA	--	--	--	--	--	--	--	--	--	--	--	--	--	--	--	--	--	--
Cluster-30341.0	2	0.58	4	1.6	1	0.32	2	0.62	2	0.68	1	0.34	416	902927122	XP_013051733.1	167	3.5e-09	PREDICTED: phosphatidylinositol 4-phosphate 5-kinase type-1 gamma isoform X2 [Anser cygnoides domesticus]	XM_013196278.1	XM_013196278	170	4.69479e-82	PREDICTED: Anser cygnoides domesticus phosphatidylinositol-4-phosphate 5-kinase, type I, gamma (PIP5K1C), transcript variant X1, mRNA	--	--	--	--	--	--	--	--	--	--	--	--	--	--	--	--	--	--
Cluster-30403.0	4	1.67	1	0.66	1	0.49	1	0.47	1	0.54	2	1.08	357	--	--	--	--	--	XM_014955338.1	XM_014955338	138	2.44154e-64	PREDICTED: Calidris pugnax stathmin 3 (STMN3), mRNA	--	--	--	--	--	--	--	--	--	--	--	--	--	--	--	--	--	--
Cluster-30415.0	11	0.6	10	0.59	33	1.79	17	0.91	7	0.38	12	0.66	1237	1197624695	XP_021144175.1	159	8.8e-08	spermatogenesis-associated protein 20 isoform X3 [Columba livia]	LK382026.1	LK382026	158	6.90748e-75	Apteryx australis mantelli genome assembly AptMant0, scaffold C19995323	--	--	--	--	--	--	--	--	PF00130	Phorbol esters/diacylglycerol binding domain (C1 domain)	GO:0035556	intracellular signal transduction	--	--	--	--	--	--
Cluster-30464.0	3	0.96	2	0.91	3	1.07	1	0.35	2	0.77	1	0.39	398	--	--	--	--	--	XM_027450218.1	XM_027450218	238	7.07487e-120	PREDICTED: Anas platyrhynchos cation channel sperm associated auxiliary subunit delta (CATSPERD), mRNA	--	--	--	--	--	--	--	--	--	--	--	--	--	--	--	--	--	--
Cluster-30499.0	15	1.03	6	0.45	12	0.83	8	0.55	10	0.69	6	0.42	1028	--	--	--	--	--	XR_003501077.1	XR_003501077	908	0	PREDICTED: Anas platyrhynchos uncharacterized LOC113845483 (LOC113845483), transcript variant X3, ncRNA	--	--	--	--	--	--	--	--	--	--	--	--	--	--	--	--	--	--
Cluster-30530.0	16	1.81	5	0.65	12	1.39	9	1.03	7	0.82	11	1.31	713	--	--	--	--	--	XR_003499845.1	XR_003499845	247	1.30646e-124	PREDICTED: Anas platyrhynchos uncharacterized LOC113844887 (LOC113844887), ncRNA	--	--	--	--	--	--	--	--	--	--	--	--	--	--	--	--	--	--
Cluster-30532.0	14	0.87	7	0.48	16	1	6	0.37	17	1.06	16	1.02	1108	1315506828	PKU41726.1	219	8.7e-15	rna-directed dna polymerase from mobile element jockey- hypothetical protein [Limosa lapponica baueri]	XM_013182738.1	XM_013182738	702	0	PREDICTED: Anser cygnoides domesticus ectonucleoside triphosphate diphosphohydrolase 8-like (LOC106037034), mRNA	--	--	--	--	--	--	--	--	--	--	--	--	--	--	--	--	--	--
Cluster-30542.0	14	1.61	16	2.11	32	3.77	35	4.06	17	2.03	14	1.7	705	1341054560	XP_023802773.1	269	8.8e-21	uncharacterized protein LOC111944246 isoform X2 [Cyanistes caeruleus]	--	--	--	--	--	--	--	--	--	Q9FM99	145	3e-08	Alpha carbonic anhydrase 8 OS=Arabidopsis thaliana OX=3702 GN=ACA8 PE=3 SV=3	--	--	--	--	--	--	--	--	--	--
Cluster-30575.0	4	0.33	14	1.3	19	1.61	7	0.59	17	1.44	16	1.38	884	1390105737	XP_025001298.1	612	1.9e-60	zinc finger protein 385A isoform X2 [Gallus gallus]	XM_025145529.1	XM_025145529	585	0	PREDICTED: Gallus gallus zinc finger protein 385A (ZNF385A), transcript variant X1, mRNA	--	--	--	--	Q8VD12	476	1.6e-46	Zinc finger protein 385A OS=Mus musculus OX=10090 GN=Znf385a PE=1 SV=2	PF06220//PF07535//PF00096	U1 zinc finger//DBF zinc finger//Zinc finger, C2H2 type	--	--	GO:0003676//GO:0008270	nucleic acid binding//zinc ion binding	--	--	--	--
Cluster-30618.0	7	0.9	60	8.95	40	5.28	20	2.6	24	3.22	52	7.1	656	--	--	--	--	--	--	--	--	--	--	--	--	--	--	--	--	--	--	PF00097	Zinc finger, C3HC4 type (RING finger)	--	--	GO:0046872	metal ion binding	--	--	--	--
Cluster-30644.0	18	0.88	25.32	1.33	8	0.39	14.33	0.69	14.25	0.69	16.75	0.83	1350	--	--	--	--	--	--	--	--	--	--	--	--	--	--	--	--	--	--	--	--	--	--	--	--	--	--	--	--
Cluster-30650.0	4	0.35	16	1.57	6	0.53	7	0.61	10	0.89	4	0.36	854	--	--	--	--	--	XM_009276492.1	XM_009276492	339	1.13638e-175	PREDICTED: Aptenodytes forsteri deoxyuridine triphosphatase (DUT), mRNA	--	--	--	--	--	--	--	--	PF10440	Ubiquitin-binding WIYLD domain	GO:0006554//GO:0006479	lysine catabolic process//protein methylation	GO:0018024	histone-lysine N-methyltransferase activity	--	--	--	--
Cluster-30656.0	88	0.79	40	0.37	88	0.78	163	1.44	131	1.14	57	0.51	6297	902903872	XP_013040896.1	4357	0	PREDICTED: scm-like with four MBT domains protein 2 [Anser cygnoides domesticus]	XM_027460891.1	XM_027460891	5027	0	PREDICTED: Anas platyrhynchos Scm like with four mbt domains 2 (SFMBT2), mRNA	--	--	--	--	Q5VUG0	3634	0	Scm-like with four MBT domains protein 2 OS=Homo sapiens OX=9606 GN=SFMBT2 PE=1 SV=1	PF07647//PF00536//PF02198//PF02820	SAM domain (Sterile alpha motif)//SAM domain (Sterile alpha motif)//Sterile alpha motif (SAM)/Pointed domain//mbt repeat	GO:0006355	regulation of transcription, DNA-templated	GO:0005515//GO:0043565	protein binding//sequence-specific DNA binding	GO:0005634//GO:0042025	nucleus//host cell nucleus	--	--
Cluster-30701.0	7	0.89	23	3.38	37	4.82	22	2.82	10	1.32	10	1.35	661	--	--	--	--	--	--	--	--	--	--	--	--	--	--	--	--	--	--	PF15894	Inhibitor of glucose uptake transporter SgrT	GO:0046325	negative regulation of glucose import	--	--	--	--	--	--
Cluster-30716.0	27	1.2	36	1.72	30	1.33	17	0.75	11	0.48	16	0.72	1458	902866591	XP_013030820.1	1197	4.5e-128	PREDICTED: pulmonary surfactant-associated protein A1-like [Anser cygnoides domesticus]	XM_013175366.1	XM_013175366	880	0	PREDICTED: Anser cygnoides domesticus pulmonary surfactant-associated protein A1-like (LOC106032431), mRNA	K10067	SFTPA	pulmonary surfactant-associated protein A	http://www.genome.jp/dbget-bin/www_bget?ko:K10067	Q8IWL2	439	5e-42	Pulmonary surfactant-associated protein A1 OS=Homo sapiens OX=9606 GN=SFTPA1 PE=1 SV=2	--	--	--	--	--	--	--	--	--	--
Cluster-3073.0	3	0.86	1	0.39	7.49	2.36	6	1.84	3	1.01	2	0.68	418	--	--	--	--	--	--	--	--	--	--	--	--	--	--	--	--	--	--	--	--	--	--	--	--	--	--	--	--
Cluster-30730.0	19	2.66	23	3.8	14	2.03	10	1.43	5	0.74	12	1.81	619	--	--	--	--	--	--	--	--	--	--	--	--	--	--	--	--	--	--	--	--	--	--	--	--	--	--	--	--
Cluster-30754.0	35	0.53	29	0.46	46	0.69	82	1.22	97	1.43	30	0.45	3818	1540431506	XP_027312394.1	4456	0	glutamate receptor 2 isoform X1 [Anas platyrhynchos]	XM_027456593.1	XM_027456593	3651	0	PREDICTED: Anas platyrhynchos glutamate ionotropic receptor AMPA type subunit 2 (GRIA2), transcript variant X1, mRNA	K05198	GRIA2	glutamate receptor 2	http://www.genome.jp/dbget-bin/www_bget?ko:K05198	Q5R4M0	4264	0	Glutamate receptor 2 OS=Pongo abelii OX=9601 GN=GRIA2 PE=2 SV=1	PF00060//PF10613	Ligand-gated ion channel//Ligated ion channel L-glutamate- and glycine-binding site	GO:0007268//GO:0007165//GO:0006811	chemical synaptic transmission//signal transduction//ion transport	GO:0015276//GO:0004970	ligand-gated ion channel activity//ionotropic glutamate receptor activity	GO:0016020	membrane	--	--
Cluster-30817.0	17	1.06	15	1.03	15	0.94	9	0.56	18	1.13	5	0.32	1103	902908660	XP_013043130.1	1107	9.3e-118	PREDICTED: platelet glycoprotein IX [Anser cygnoides domesticus]	XM_013187676.1	XM_013187676	1072	0	PREDICTED: Anser cygnoides domesticus glycoprotein IX (platelet) (GP9), transcript variant X1, mRNA	K06263	GP9, CD42a	platelet glycoprotein IX	http://www.genome.jp/dbget-bin/www_bget?ko:K06263	O88186	338	1.9e-30	Platelet glycoprotein IX OS=Mus musculus OX=10090 GN=Gp9 PE=1 SV=1	PF13855	Leucine rich repeat	--	--	GO:0005515	protein binding	--	--	--	--
Cluster-30945.0	4	0.39	4	0.45	8	0.8	5	0.49	5	0.5	9	0.93	785	--	--	--	--	--	LK391419.1	LK391419	357	0	Apteryx australis mantelli genome assembly AptMant0, scaffold scaffold27	--	--	--	--	--	--	--	--	--	--	--	--	--	--	--	--	--	--
Cluster-30951.0	2	0.59	1	0.41	3	0.97	1	0.32	2	0.7	1	0.35	413	--	--	--	--	--	XR_003500145.1	XR_003500145	94	8.24837e-40	PREDICTED: Anas platyrhynchos uncharacterized LOC113845000 (LOC113845000), transcript variant X3, ncRNA	--	--	--	--	--	--	--	--	--	--	--	--	--	--	--	--	--	--
Cluster-30994.0	3	0.39	6	0.92	4	0.54	3	0.4	5	0.69	3	0.42	645	--	--	--	--	--	--	--	--	--	--	--	--	--	--	--	--	--	--	--	--	--	--	--	--	--	--	--	--
Cluster-31017.0	7	0.84	20	2.78	14	1.73	6	0.73	16	2	12	1.53	684	1050357786	OCT59992.1	174	8.9e-10	hypothetical protein XELAEV_18046011mg [Xenopus laevis]	--	--	--	--	--	--	--	--	--	--	--	--	--	--	--	--	--	--	--	--	--	--	--
Cluster-31027.0	11	0.67	16	1.06	22	1.34	9	0.54	6	0.36	11	0.68	1131	--	--	--	--	--	XM_013189624.1	XM_013189624	897	0	PREDICTED: Anser cygnoides domesticus tetraspanin 2 (TSPAN2), transcript variant X1, mRNA	--	--	--	--	--	--	--	--	PF08290	Hepatitis core protein, putative zinc finger	GO:0009405	pathogenesis	GO:0005198	structural molecule activity	--	--	--	--
Cluster-31032.0	5	1.77	4	2.1	1	0.4	1	0.39	5	2.19	1	0.44	381	1067080677	XP_018024089.1	177	2.2e-10	PREDICTED: pro-resilin-like, partial [Hyalella azteca]	--	--	--	--	--	--	--	--	--	--	--	--	--	PF07973	Threonyl and Alanyl tRNA synthetase second additional domain	GO:0043039//GO:0006418	tRNA aminoacylation//tRNA aminoacylation for protein translation	GO:0005524//GO:0004812	ATP binding//aminoacyl-tRNA ligase activity	--	--	--	--
Cluster-31056.0	245	15.38	114	7.82	182	11.46	129	8.04	70	4.39	47	3.01	1101	902932497	XP_013054301.1	173	1.9e-09	PREDICTED: histone-arginine methyltransferase CARM1 [Anser cygnoides domesticus]	LK064831.1	LK064831	142	4.80363e-66	Apteryx australis mantelli genome assembly AptMant0, scaffold scaffold232	K05931	CARM1, PRMT4	type I protein arginine methyltransferase	http://www.genome.jp/dbget-bin/www_bget?ko:K05931	Q6DC04	137	3.9e-07	Histone-arginine methyltransferase CARM1 OS=Danio rerio OX=7955 GN=carm1 PE=2 SV=1	--	--	--	--	--	--	--	--	--	--
Cluster-31086.0	6	0.66	6	0.75	4	0.45	9	1	7	0.79	13	1.5	727	--	--	--	--	--	XM_027444127.1	XM_027444127	475	0	PREDICTED: Anas platyrhynchos immunoglobulin superfamily member 9B (IGSF9B), mRNA	--	--	--	--	--	--	--	--	--	--	--	--	--	--	--	--	--	--
Cluster-31095.0	3	0.32	5.69	0.69	5	0.54	9	0.96	7	0.77	9	1	744	902868965	XP_013042016.1	143	3.8e-06	PREDICTED: OX-2 membrane glycoprotein-like isoform X1 [Anser cygnoides domesticus]	XM_013186564.1	XM_013186564	656	0	PREDICTED: Anser cygnoides domesticus OX-2 membrane glycoprotein-like (LOC106039396), transcript variant X6, mRNA	--	--	--	--	--	--	--	--	--	--	--	--	--	--	--	--	--	--
Cluster-31101.0	3	0.32	3	0.37	3	0.33	10	1.09	3	0.33	10	1.14	736	--	--	--	--	--	XM_013099614.3	XM_013099614	439	0	PREDICTED: Anas platyrhynchos family with sequence similarity 118 member B (FAM118B), transcript variant X1, mRNA	--	--	--	--	--	--	--	--	--	--	--	--	--	--	--	--	--	--
Cluster-31156.0	5	0.58	6	0.8	10.99	1.3	13	1.52	35	4.19	8	0.98	703	--	--	--	--	--	--	--	--	--	--	--	--	--	--	--	--	--	--	--	--	--	--	--	--	--	--	--	--
Cluster-31166.1	31	1.38	13	0.62	7	0.31	30	1.32	16	0.7	11	0.49	1461	--	--	--	--	--	XM_013178688.1	XM_013178688	1128	0	PREDICTED: Anser cygnoides domesticus carbamoyl-phosphate synthase 1, mitochondrial (CPS1), transcript variant X10, mRNA	--	--	--	--	--	--	--	--	PF07213	DAP10 membrane protein	GO:0014068//GO:0007165//GO:0050776	positive regulation of phosphatidylinositol 3-kinase signaling//signal transduction//regulation of immune response	GO:0005102//GO:0043548	signaling receptor binding//phosphatidylinositol 3-kinase binding	GO:0016020	membrane	--	--
Cluster-31178.0	10	0.32	16	0.54	45	1.41	58	1.8	24	0.74	22	0.7	1962	1540430388	XP_027312010.1	149	2e-06	RNA-binding protein with multiple splicing [Anas platyrhynchos]	XM_027456209.1	XM_027456209	92	5.40762e-38	PREDICTED: Anas platyrhynchos RNA binding protein, mRNA processing factor (RBPMS), mRNA	--	--	--	--	--	--	--	--	--	--	--	--	--	--	--	--	--	--
Cluster-31203.0	4	0.48	29	4.07	11	1.37	9	1.1	7	0.88	5	0.64	680	--	--	--	--	--	--	--	--	--	--	--	--	--	--	--	--	--	--	--	--	--	--	--	--	--	--	--	--
Cluster-31215.0	6	0.63	3	0.36	3	0.32	12	1.26	9	0.97	5	0.55	752	--	--	--	--	--	XR_718214.1	XR_718214	422	0	PREDICTED: Haliaeetus albicilla uncharacterized LOC104314864 (LOC104314864), ncRNA	--	--	--	--	--	--	--	--	--	--	--	--	--	--	--	--	--	--
Cluster-31306.0	16	2.11	4	0.62	21	2.86	3	0.4	8	1.11	4	0.56	644	--	--	--	--	--	AC091751.2	AC091751	90	2.21501e-37	Gallus gallus clone WAG-71G10, complete sequence	--	--	--	--	--	--	--	--	--	--	--	--	--	--	--	--	--	--
Cluster-31335.0	9	0.87	23	2.51	10	0.98	7	0.68	6	0.59	12	1.21	796	1444717277	XP_025951360.1	159	5.7e-08	LOW QUALITY PROTEIN: proline-rich protein 2-like [Dromaius novaehollandiae]	--	--	--	--	--	--	--	--	--	--	--	--	--	--	--	--	--	--	--	--	--	--	--
Cluster-31392.0	16	5.22	32	15.03	23	8.42	85	30.12	74	29.37	33	13.15	394	1540375174	XP_027311046.1	504	2.8e-48	pyridoxal phosphate phosphatase-like, partial [Anas platyrhynchos]	XM_027450424.1	XM_027450424	268	1.4724e-136	PREDICTED: Anas platyrhynchos pyridoxal phosphate phosphatase (LOC101799043), mRNA	K07758	PDXP	pyridoxal phosphatase	http://www.genome.jp/dbget-bin/www_bget?ko:K07758	Q96GD0	393	2.9e-37	Pyridoxal phosphate phosphatase OS=Homo sapiens OX=9606 GN=PDXP PE=1 SV=2	--	--	--	--	--	--	--	--	KOG2882	p-Nitrophenyl phosphatase
Cluster-31410.0	4	0.34	6	0.56	17	1.45	7	0.59	6	0.51	8	0.7	878	--	--	--	--	--	--	--	--	--	--	--	--	--	--	--	--	--	--	--	--	--	--	--	--	--	--	--	--
Cluster-31442.0	36	1.12	14	0.46	36	1.11	17	0.52	25	0.76	17	0.53	1991	--	--	--	--	--	XR_002861617.1	XR_002861617	204	3.01326e-100	PREDICTED: Cyanistes caeruleus uncharacterized LOC111924338 (LOC111924338), transcript variant X6, ncRNA	--	--	--	--	--	--	--	--	--	--	--	--	--	--	--	--	--	--
Cluster-31443.0	2	0.31	3	0.55	5	0.81	5	0.79	3	0.5	2	0.34	582	483524213	EOB08266.1	218	6e-15	hypothetical protein Anapl_01476 [Anas platyrhynchos]	XR_001208468.1	XR_001208468	442	0	PREDICTED: Anser cygnoides domesticus uncharacterized LOC106038235 (LOC106038235), transcript variant X2, ncRNA	--	--	--	--	--	--	--	--	--	--	--	--	--	--	--	--	--	--
Cluster-31461.0	11.14	0.34	15	0.48	19	0.57	17	0.51	15	0.45	13	0.4	2031	--	--	--	--	--	--	--	--	--	--	--	--	--	--	--	--	--	--	--	--	--	--	--	--	--	--	--	--
Cluster-31480.0	17	0.66	17	0.71	21	0.81	15	0.57	24	0.92	13	0.51	1637	--	--	--	--	--	LK064785.1	LK064785	1040	0	Apteryx australis mantelli genome assembly AptMant0, scaffold scaffold194	--	--	--	--	--	--	--	--	--	--	--	--	--	--	--	--	--	--
Cluster-31488.0	42	0.84	27	0.56	72	1.41	34	0.66	16	0.31	17	0.34	2978	483517730	EOB04175.1	244	3e-17	hypothetical protein Anapl_00185 [Anas platyrhynchos]	LK064679.1	LK064679	124	1.34342e-55	Apteryx australis mantelli genome assembly AptMant0, scaffold scaffold93	--	--	--	--	--	--	--	--	--	--	--	--	--	--	--	--	--	--
Cluster-31516.0	35	1.01	49	1.5	30	0.86	25	0.71	32	0.9	27	0.78	2124	--	--	--	--	--	--	--	--	--	--	--	--	--	--	--	--	--	--	PF08168//PF04116	NUC205 domain//Fatty acid hydroxylase superfamily	GO:0008610//GO:0055114	lipid biosynthetic process//oxidation-reduction process	GO:0016491//GO:0005506	oxidoreductase activity//iron ion binding	GO:0005634	nucleus	--	--
Cluster-31549.0	4	1.11	2	0.76	5	1.52	3	0.89	1	0.32	3	0.98	424	--	--	--	--	--	--	--	--	--	--	--	--	--	--	--	--	--	--	--	--	--	--	--	--	--	--	--	--
Cluster-31562.0	4	1.2	1	0.42	1	0.33	2	0.65	1	0.36	2	0.72	408	--	--	--	--	--	XR_001206158.1	XR_001206158	402	0	PREDICTED: Anser cygnoides domesticus uncharacterized LOC106034552 (LOC106034552), ncRNA	--	--	--	--	--	--	--	--	--	--	--	--	--	--	--	--	--	--
Cluster-31569.0	1	0.65	1	1.3	1	0.83	1	0.78	2	1.97	1	0.97	308	--	--	--	--	--	LK064655.1	LK064655	83	7.77649e-34	Apteryx australis mantelli genome assembly AptMant0, scaffold scaffold71	--	--	--	--	--	--	--	--	--	--	--	--	--	--	--	--	--	--
Cluster-31570.0	3	0.44	2	0.35	3	0.46	5	0.75	2	0.31	4	0.64	599	--	--	--	--	--	--	--	--	--	--	--	--	--	--	--	--	--	--	--	--	--	--	--	--	--	--	--	--
Cluster-31583.0	30	1.31	10	0.47	24	1.04	23	0.99	22	0.94	24	1.05	1486	1337282867	POI34014.1	2600	9.4e-291	hypothetical protein CIB84_002234 [Bambusicola thoracicus]	XM_013194136.1	XM_013194136	1483	0	PREDICTED: Anser cygnoides domesticus leucine rich repeat containing 4C (LRRC4C), mRNA	K07523	LRRC4C, NGL1	netrin-G1 ligand	http://www.genome.jp/dbget-bin/www_bget?ko:K07523	Q9HCJ2	2442	2.8e-274	Leucine-rich repeat-containing protein 4C OS=Homo sapiens OX=9606 GN=LRRC4C PE=1 SV=1	PF00560//PF13855	Leucine Rich Repeat//Leucine rich repeat	--	--	GO:0005515	protein binding	--	--	--	--
Cluster-31709.0	3	0.32	4	0.48	6	0.65	9	0.96	3	0.33	10	1.11	748	--	--	--	--	--	--	--	--	--	--	--	--	--	--	--	--	--	--	--	--	--	--	--	--	--	--	--	--
Cluster-31725.0	1	0.57	1	1.07	4	2.84	3	2.02	2	1.66	3	2.46	320	--	--	--	--	--	--	--	--	--	--	--	--	--	--	--	--	--	--	--	--	--	--	--	--	--	--	--	--
Cluster-31737.0	28	0.48	52	0.93	72	1.21	35	0.58	30	0.5	30	0.51	3442	971391593	XP_015133850.1	5059	0	diacylglycerol kinase delta isoform X1 [Gallus gallus]	XM_021406467.1	XM_021406467	2593	0	PREDICTED: Numida meleagris diacylglycerol kinase kappa (DGKK), transcript variant X3, mRNA	K00901	dgkA, DGK	diacylglycerol kinase (ATP)	http://www.genome.jp/dbget-bin/www_bget?ko:K00901	Q5KSL6	2101	2.3e-234	Diacylglycerol kinase kappa OS=Homo sapiens OX=9606 GN=DGKK PE=1 SV=1	PF07647//PF05130//PF00213//PF00536//PF00609//PF00781//PF00130	SAM domain (Sterile alpha motif)//FlgN protein//ATP synthase delta (OSCP) subunit//SAM domain (Sterile alpha motif)//Diacylglycerol kinase accessory domain//Diacylglycerol kinase catalytic domain//Phorbol esters/diacylglycerol binding domain (C1 domain)	GO:0044780//GO:0035556//GO:0009395//GO:0046486//GO:0007205//GO:0015986	bacterial-type flagellum assembly//intracellular signal transduction//phospholipid catabolic process//glycerolipid metabolic process//protein kinase C-activating G protein-coupled receptor signaling pathway//ATP synthesis coupled proton transport	GO:0046933//GO:0016301//GO:0004143//GO:0005515	proton-transporting ATP synthase activity, rotational mechanism//kinase activity//diacylglycerol kinase activity//protein binding	GO:0045259	proton-transporting ATP synthase complex	KOG1170	Diacylglycerol kinase
Cluster-31749.0	2	0.74	4	2.26	4	1.7	4	1.64	4	1.88	3	1.41	373	--	--	--	--	--	XR_003499197.1	XR_003499197	90	1.23496e-37	PREDICTED: Anas platyrhynchos uncharacterized LOC113844496 (LOC113844496), ncRNA	--	--	--	--	--	--	--	--	--	--	--	--	--	--	--	--	--	--
Cluster-31786.0	10	1.12	6	0.77	16	1.83	8	0.9	10	1.16	10	1.18	718	--	--	--	--	--	XR_001208647.1	XR_001208647	718	0	PREDICTED: Anser cygnoides domesticus uncharacterized LOC106038467 (LOC106038467), transcript variant X14, ncRNA	--	--	--	--	--	--	--	--	--	--	--	--	--	--	--	--	--	--
Cluster-31810.0	4	1.28	1	0.46	1	0.36	1	0.35	9	3.49	7	2.73	397	--	--	--	--	--	XR_003495461.1	XR_003495461	184	7.36142e-90	PREDICTED: Anas platyrhynchos uncharacterized LOC113842764 (LOC113842764), ncRNA	--	--	--	--	--	--	--	--	--	--	--	--	--	--	--	--	--	--
Cluster-31822.0	5	0.51	4	0.46	7	0.73	8	0.82	6	0.63	3	0.32	766	1540420666	XP_027301429.1	1204	3.6e-129	LOW QUALITY PROTEIN: ATP-dependent 6-phosphofructokinase, muscle type [Anas platyrhynchos]	XM_027445628.1	XM_027445628	730	0	PREDICTED: Anas platyrhynchos phosphofructokinase, muscle (PFKM), mRNA	K00850	pfkA, PFK	6-phosphofructokinase 1	http://www.genome.jp/dbget-bin/www_bget?ko:K00850	P47857	1061	2e-114	ATP-dependent 6-phosphofructokinase, muscle type OS=Mus musculus OX=10090 GN=Pfkm PE=1 SV=3	PF00365	Phosphofructokinase	GO:0006094//GO:0006013//GO:0006000//GO:0006096//GO:0006012//GO:0006098	gluconeogenesis//mannose metabolic process//fructose metabolic process//glycolytic process//galactose metabolic process//pentose-phosphate shunt	GO:0003872	6-phosphofructokinase activity	GO:0005945	6-phosphofructokinase complex	KOG2440	Pyrophosphate-dependent phosphofructo-1-kinase
Cluster-31863.0	15	0.83	29	1.75	25	1.39	26	1.43	37	2.05	23	1.3	1213	--	--	--	--	--	XM_027467254.1	XM_027467254	233	1.37498e-116	PREDICTED: Anas platyrhynchos bassoon presynaptic cytomatrix protein (BSN), mRNA	--	--	--	--	--	--	--	--	--	--	--	--	--	--	--	--	--	--
Cluster-31923.1	4	0.36	6	0.6	5	0.45	10	0.9	7	0.64	4	0.37	840	--	--	--	--	--	XM_027469354.1	XM_027469354	351	0	PREDICTED: Anas platyrhynchos chromosome 15 C16orf71 homolog (C15H16orf71), transcript variant X3, mRNA	--	--	--	--	--	--	--	--	--	--	--	--	--	--	--	--	--	--
Cluster-31925.0	8	0.45	13	0.79	9	0.51	13	0.73	8	0.45	9	0.52	1201	--	--	--	--	--	XR_001203841.1	XR_001203841	921	0	PREDICTED: Anser cygnoides domesticus uncharacterized LOC106030592 (LOC106030592), transcript variant X2, ncRNA	--	--	--	--	--	--	--	--	PF06507	Auxin response factor	GO:0009725//GO:0006355	response to hormone//regulation of transcription, DNA-templated	GO:0003677	DNA binding	GO:0005634	nucleus	--	--
Cluster-32009.0	12	0.68	7	0.43	13	0.74	11	0.62	11	0.62	19	1.1	1190	--	--	--	--	--	XM_027455094.1	XM_027455094	939	0	PREDICTED: Anas platyrhynchos family with sequence similarity 83 member B (FAM83B), mRNA	--	--	--	--	--	--	--	--	--	--	--	--	--	--	--	--	--	--
Cluster-32021.0	11	2.13	13	3.14	10	2.05	12	2.41	14	2.98	9	1.94	510	--	--	--	--	--	XM_005031311.4	XM_005031311	417	0	PREDICTED: Anas platyrhynchos RUN and FYVE domain containing 3 (RUFY3), transcript variant X8, mRNA	--	--	--	--	--	--	--	--	--	--	--	--	--	--	--	--	--	--
Cluster-32023.0	19	0.68	34	1.3	11	0.39	33	1.17	21	0.74	19	0.69	1751	1540402354	XP_027327485.1	1771	1.5e-194	LOW QUALITY PROTEIN: coiled-coil domain-containing protein 57 [Anas platyrhynchos]	XM_027471684.1	XM_027471684	993	0	PREDICTED: Anas platyrhynchos coiled-coil domain containing 57 (CCDC57), mRNA	--	--	--	--	Q2TAC2	182	3.8e-12	Coiled-coil domain-containing protein 57 OS=Homo sapiens OX=9606 GN=CCDC57 PE=1 SV=3	PF07716//PF07989	Basic region leucine zipper//Centrosomin N-terminal motif 1	GO:0006355	regulation of transcription, DNA-templated	GO:0003700	DNA-binding transcription factor activity	GO:0005815//GO:0005667	microtubule organizing center//transcription regulator complex	--	--
Cluster-32104.0	8	3.63	2	1.5	2	1.07	1	0.51	2	1.21	2	1.21	346	--	--	--	--	--	AC186350.2	AC186350	136	3.05111e-63	Gallus gallus BAC clone CH261-162L9 from chromosome z, complete sequence	--	--	--	--	--	--	--	--	--	--	--	--	--	--	--	--	--	--
Cluster-32268.0	8	1.26	2	0.38	4	0.66	2	0.32	5	0.85	5	0.86	574	--	--	--	--	--	--	--	--	--	--	--	--	--	--	--	--	--	--	--	--	--	--	--	--	--	--	--	--
Cluster-32285.0	3	0.59	4	0.99	3	0.63	3	0.61	4	0.87	2	0.44	505	--	--	--	--	--	LK064720.1	LK064720	170	5.78575e-82	Apteryx australis mantelli genome assembly AptMant0, scaffold scaffold52	--	--	--	--	--	--	--	--	--	--	--	--	--	--	--	--	--	--
Cluster-32293.0	5	0.61	3	0.42	3	0.38	6	0.74	4	0.51	7	0.9	678	--	--	--	--	--	--	--	--	--	--	--	--	--	--	--	--	--	--	--	--	--	--	--	--	--	--	--	--
Cluster-32382.0	1	0.58	1	1.08	1	0.72	9	6.14	10	8.42	1	0.83	319	--	--	--	--	--	--	--	--	--	--	--	--	--	--	--	--	--	--	--	--	--	--	--	--	--	--	--	--
Cluster-32422.0	5	1.41	2	0.78	8	2.49	6	1.82	3	1	9	3.02	420	321444377	EFX60391.1	294	6.6e-24	hypothetical protein DAPPUDRAFT_344050, partial [Daphnia pulex]	--	--	--	--	--	--	--	--	--	--	--	--	--	--	--	--	--	--	--	--	--	--	--
Cluster-32446.0	10	0.71	4	0.31	10	0.72	13	0.93	5	0.36	8	0.59	995	--	--	--	--	--	LK391417.1	LK391417	410	0	Apteryx australis mantelli genome assembly AptMant0, scaffold scaffold100	--	--	--	--	--	--	--	--	--	--	--	--	--	--	--	--	--	--
Cluster-32463.0	4	1.27	19	8.58	10	3.54	9	3.09	8	3.06	5	1.92	399	--	--	--	--	--	XM_013180578.1	XM_013180578	378	0	PREDICTED: Anser cygnoides domesticus ring finger protein 180 (RNF180), transcript variant X1, mRNA	--	--	--	--	--	--	--	--	--	--	--	--	--	--	--	--	--	--
Cluster-32480.0	7	0.48	5	0.37	7	0.48	5	0.34	5	0.34	5	0.35	1032	--	--	--	--	--	--	--	--	--	--	--	--	--	--	--	--	--	--	--	--	--	--	--	--	--	--	--	--
[truncated: 15,869 more rows]
