# Supplementary material for: Integrated transcriptome and proteome revealed that the declined expression of cell cycle-related genes associated with follicular atresia in geese
Source: BMC Genomics. 2023 Jan 16;24:24. doi: 10.1186/s12864-022-09088-1 (PMC9843891; doi:10.1186/s12864-022-09088-1)
Supplement: Supplementary file 8 — Additional file 8: Table S5. The differentially expressed genes between normal and atretic follicles. [file 12864_2022_9088_MOESM8_ESM.xlsx]

## Sheet: Sheet1
Table S5: The differentially expressed genes between normal and atretic follicles.
gene_id	NF_1 fpkm	NF_2 fpkm	NF_3 fpkm	AF_1 fpkm	AF_2 fpkm	AF_3 fpkm	Gene Length	NR GI	NR ID	NR Score	NR Evalue	NR Description	NT GI	NT ID	NT Score	NT Evalue	NT Description	KO ID	KO Name	KO Description	Http Link	Swissprot ID	Swissprot Score	Swissprot Evalue	Swissprot Description	PFAM ID	PFAM description	Gene Ontology Biological Pathway	BP Description	Gene Ontology Molecular Function	MF Description	Gene Ontology Cellular Component	CC Description	KOG ID	KOG Description	UP_DOWN_REGULATION(AFvsHF)	log2FC(AFvsHF)	q value(AFvsHF)	CDS_flag
Cluster-9112.3113	0.02	0	0.11	158.73	33.85	261.44	2667	902887909	XP_013033511.1	2546	3.1e-284	PREDICTED: collagenase 3-like [Anser cygnoides domesticus]	XM_005010500.4	XM_005010500	2299	0	PREDICTED: Anas platyrhynchos collagenase 3 (LOC101794528), mRNA	K07994	MMP13	matrix metalloproteinase-13 (collagenase 3)	http://www.genome.jp/dbget-bin/www_bget?ko:K07994	O18927	1928	2e-214	Collagenase 3 OS=Equus caballus OX=9796 GN=MMP13 PE=2 SV=1	PF01400//PF08744//PF03393//PF00413	Astacin (Peptidase family M12A)//Plant transcription factor NOZZLE//Pneumovirus matrix protein//Matrixin	GO:0006508//GO:0019068	proteolysis//virion assembly	GO:0003700//GO:0008270//GO:0004222	DNA-binding transcription factor activity//zinc ion binding//metalloendopeptidase activity	GO:0031012//GO:0019031//GO:0005667	extracellular matrix//viral envelope//transcription regulator complex	--	--	UP	11.68	1.8811e-24	blast,frame:-1 start:2667 end:1237
Cluster-9112.13039	0	0.07	0	6.83	2.93	0.28	1034	1160103359	XP_020380211.1	257	3.2e-19	basic proline-rich protein-like, partial [Rhincodon typus]	--	--	--	--	--	--	--	--	--	Q9FPQ6	159	1e-09	Vegetative cell wall protein gp1 OS=Chlamydomonas reinhardtii OX=3055 GN=GP1 PE=1 SV=1	--	--	--	--	--	--	--	--	--	--	UP	6.8839	0.0030106	estscan,start:1034 end:1; minus strand
Cluster-111.0	0	0	0	0.33	0.8	1.91	1052	--	--	--	--	--	XR_001203690.1	XR_001203690	661	0	PREDICTED: Anser cygnoides domesticus uncharacterized LOC106030333 (LOC106030333), ncRNA	--	--	--	--	--	--	--	--	--	--	--	--	--	--	--	--	--	--	UP	6.3148	0.016216	estscan,start:994 end:589; minus strand
Cluster-9112.20863	0	1.27	1.64	16.99	20.41	181.13	309	1497478831	RMB93988.1	254	2.1e-19	hypothetical protein DUI87_29575 [Hirundo rustica rustica]	--	--	--	--	--	--	--	--	--	Q9TTC1	130	7.2e-07	Gag-Pol polyprotein OS=Koala retrovirus OX=394239 GN=pro-pol PE=3 SV=2	--	--	--	--	--	--	--	--	--	--	UP	6.255	0.00079244	estscan,start:1 end:148
Cluster-9112.28831	0	0	0	0.88	0.72	0.62	1215	1540402889	XP_027306064.1	1817	4.8e-200	LOW QUALITY PROTEIN: epiplakin [Anas platyrhynchos]	XM_027450263.1	XM_027450263	1116	0	PREDICTED: Anas platyrhynchos epiplakin 1 (EPPK1), mRNA	--	--	--	--	P58107	853	4.1e-90	Epiplakin OS=Homo sapiens OX=9606 GN=EPPK1 PE=1 SV=3	PF00681	Plectin repeat	--	--	--	--	GO:0005856	cytoskeleton	--	--	UP	6.0501	0.0092165	estscan,start:1 end:1215
Cluster-9112.27723	0	0	0	1.28	1.41	1.13	786	--	--	--	--	--	--	--	--	--	--	--	--	--	--	--	--	--	--	--	--	--	--	--	--	--	--	--	--	UP	5.9887	0.011616	estscan,start:786 end:288; minus strand
Cluster-9112.29038	0.04	0	0	0.15	0.46	2.03	1639	902917408	XP_013047146.1	2686	1.1e-300	PREDICTED: polyketide synthase-nonribosomal peptide synthetase-like [Anser cygnoides domesticus]	XM_013191692.1	XM_013191692	1617	0	PREDICTED: Anser cygnoides domesticus polyketide synthase-nonribosomal peptide synthetase-like (LOC106042648), mRNA	--	--	--	--	K3VA96	876	1.2e-92	Highly reducing polyketide synthase 40 OS=Fusarium pseudograminearum (strain CS3096) OX=1028729 GN=PKS40 PE=3 SV=1	PF00108//PF08545	Thiolase, N-terminal domain//3-Oxoacyl-[acyl-carrier-protein (ACP)] synthase III	GO:0006633//GO:0042967	fatty acid biosynthetic process//obsolete acyl-carrier-protein biosynthetic process	GO:0004315//GO:0016747	3-oxoacyl-[acyl-carrier-protein] synthase activity//transferase activity, transferring acyl groups other than amino-acyl groups	GO:0005835	fatty acid synthase complex	KOG1394	3-oxoacyl-(acyl-carrier-protein) synthase (I and II)	UP	5.9764	0.030969	estscan,start:1639 end:1; minus strand
Cluster-466.0	0	0	0	0.25	1.59	1.2	891	483525034	EOB08785.1	202	6.6e-13	hypothetical protein Anapl_02294 [Anas platyrhynchos]	--	--	--	--	--	--	--	--	--	--	--	--	--	--	--	--	--	--	--	--	--	--	--	UP	5.9717	0.041761	blast,frame:1 start:22 end:321
Cluster-9112.22226	0.07	0	0.14	0.94	6.88	4.21	2627	1540442167	XP_027316349.1	2403	1.2e-267	prosaposin-like isoform X1 [Anas platyrhynchos]	XM_027460548.1	XM_027460548	2021	0	PREDICTED: Anas platyrhynchos prosaposin-like (LOC106020238), transcript variant X1, mRNA	K12382	PSAP, SGP1	saposin	http://www.genome.jp/dbget-bin/www_bget?ko:K12382	O13035	1018	6.6e-109	Prosaposin OS=Gallus gallus OX=9031 GN=PSAP PE=1 SV=1	PF05184//PF02289	Saposin-like type B, region 1//Cyclohydrolase (MCH)	GO:0046656//GO:0006629//GO:0006807//GO:0006730	folic acid biosynthetic process//lipid metabolic process//nitrogen compound metabolic process//one-carbon metabolic process	GO:0018759	methenyltetrahydromethanopterin cyclohydrolase activity	--	--	KOG1340	Prosaposin	UP	5.8865	4.6556e-06	blast,frame:3 start:3 end:77|blast,frame:1 start:85 end:1638
Cluster-51.0	0	0	0	0.89	1.44	2.14	664	--	--	--	--	--	--	--	--	--	--	--	--	--	--	--	--	--	--	--	--	--	--	--	--	--	--	--	--	UP	5.874	0.026368	estscan,start:1 end:664
Cluster-9112.1801	0.07	0	0.35	6.6	3.26	15.79	1005	902887917	XP_013033513.1	1429	3.9e-155	PREDICTED: matrilysin [Anser cygnoides domesticus]	XM_013178059.1	XM_013178059	970	0	PREDICTED: Anser cygnoides domesticus matrix metallopeptidase 7 (MMP7), mRNA	K01397	MMP7	matrix metalloproteinase-7 (matrilysin, uterine)	http://www.genome.jp/dbget-bin/www_bget?ko:K01397	P09237	722	5.3e-75	Matrilysin OS=Homo sapiens OX=9606 GN=MMP7 PE=1 SV=1	PF01400//PF00413	Astacin (Peptidase family M12A)//Matrixin	GO:0006508	proteolysis	GO:0008270//GO:0004222	zinc ion binding//metalloendopeptidase activity	GO:0031012	extracellular matrix	--	--	UP	5.8655	1.1016e-05	blast,frame:-3 start:997 end:179
Cluster-9112.17198	0	0	0	0.3	0.65	1.03	1147	902884854	XP_013032122.1	1528	1.5e-166	PREDICTED: A disintegrin and metalloproteinase with thrombospondin motifs 18 isoform X2 [Anser cygnoides domesticus]	XM_013176668.1	XM_013176668	1107	0	PREDICTED: Anser cygnoides domesticus ADAM metallopeptidase with thrombospondin type 1 motif, 18 (ADAMTS18), transcript variant X2, mRNA	K08632	ADAMTS18	a disintegrin and metalloproteinase with thrombospondin motifs 18	http://www.genome.jp/dbget-bin/www_bget?ko:K08632	Q8TE60	1099	1.2e-118	A disintegrin and metalloproteinase with thrombospondin motifs 18 OS=Homo sapiens OX=9606 GN=ADAMTS18 PE=1 SV=3	PF01421//PF01670	Reprolysin (M12B) family zinc metalloprotease//Glycosyl hydrolase family 12	GO:0000272//GO:0006508//GO:0005982//GO:0005985	polysaccharide catabolic process//proteolysis//starch metabolic process//sucrose metabolic process	GO:0008810//GO:0004222	cellulase activity//metalloendopeptidase activity	--	--	--	--	UP	5.8464	0.037612	blast,frame:2 start:5 end:241
Cluster-9112.645	0.23	0	0.09	2.84	2.62	11.59	1427	902886960	XP_013033080.1	1152	7.3e-123	PREDICTED: cysteine and glycine-rich protein 3 isoform X1 [Anser cygnoides domesticus]	XM_021275530.2	XM_021275530	1072	0	PREDICTED: Anas platyrhynchos cysteine and glycine rich protein 3 (CSRP3), mRNA	K09377	CSRP	cysteine and glycine-rich protein	http://www.genome.jp/dbget-bin/www_bget?ko:K09377	P50462	965	5e-103	Cysteine and glycine-rich protein 3 OS=Mus musculus OX=10090 GN=Csrp3 PE=1 SV=1	PF00950	ABC 3 transport family	GO:0055085//GO:0006810	transmembrane transport//transport	GO:0042626	ATPase-coupled transmembrane transporter activity	GO:0043190//GO:0005887	ATP-binding cassette (ABC) transporter complex//integral component of plasma membrane	KOG1700	Regulatory protein MLP and related LIM proteins	UP	5.7544	1.4337e-05	blast,frame:-2 start:1426 end:785
Cluster-9112.18292	1.86	0	10.86	51.38	43.96	375.26	313	--	--	--	--	--	XR_003495401.1	XR_003495401	100	2.80777e-43	PREDICTED: Anas platyrhynchos uncharacterized LOC113842737 (LOC113842737), ncRNA	--	--	--	--	--	--	--	--	--	--	--	--	--	--	--	--	--	--	UP	5.0018	0.0036071	estscan,start:313 end:135; minus strand
Cluster-9112.26493	0.06	0.07	0	0.61	0.55	2.87	1125	--	--	--	--	--	AC199018.5	AC199018	149	6.30886e-70	Gallus gallus BAC clone CH261-89P15 from chromosome z, complete sequence	--	--	--	--	--	--	--	--	--	--	--	--	--	--	--	--	--	--	UP	4.9851	0.04253	estscan,start:1 end:1125|estscan,start:1125 end:1; minus strand
Cluster-9112.1163	0.02	0.16	0.05	0.77	0.92	4.77	5356	1540403826	XP_027306390.1	7359	0	highly reducing polyketide synthase PKS6-like [Anas platyrhynchos]	XM_013191692.1	XM_013191692	4636	0	PREDICTED: Anser cygnoides domesticus polyketide synthase-nonribosomal peptide synthetase-like (LOC106042648), mRNA	--	--	--	--	B2HIL7	411	3.3e-38	Phenolphthiocerol synthesis polyketide synthase type I Pks15/1 OS=Mycobacterium marinum (strain ATCC BAA-535 / M) OX=216594 GN=pks15/1 PE=1 SV=1	PF08240	Alcohol dehydrogenase GroES-like domain	GO:0055114	oxidation-reduction process	--	--	--	--	KOG1202	Animal-type fatty acid synthase and related proteins	UP	4.7748	0.00037511	estscan,start:5356 end:664; minus strand
Cluster-9112.29253	0.06	0.06	0.08	0.87	0.88	3.57	3062	902915353	XP_013046189.1	3627	0	PREDICTED: chloride anion exchanger [Anser cygnoides domesticus]	XM_027459032.1	XM_027459032	2602	0	PREDICTED: Anas platyrhynchos solute carrier family 26 member 3 (SLC26A3), mRNA	K14078	SLC26A3, DRA	solute carrier family 26 (chloride anion exchanger), member 3	http://www.genome.jp/dbget-bin/www_bget?ko:K14078	Q9WVC8	2564	4.1e-288	Chloride anion exchanger OS=Mus musculus OX=10090 GN=Slc26a3 PE=1 SV=1	PF00916	Sulfate permease family	GO:0008272	sulfate transport	GO:0015116	sulfate transmembrane transporter activity	GO:0016021	integral component of membrane	--	--	UP	4.7671	4.5054e-05	blast,frame:1 start:196 end:2517
Cluster-9112.28565	0.32	0.97	0	4.51	14.41	15.13	742	902900736	XP_013039393.1	407	9.2e-37	PREDICTED: protein S100-G [Anser cygnoides domesticus]	XM_013183939.1	XM_013183939	702	0	PREDICTED: Anser cygnoides domesticus S100 calcium binding protein G (S100G), mRNA	K14734	S100G	S100 calcium binding protein G	http://www.genome.jp/dbget-bin/www_bget?ko:K14734	Q865V3	165	1.5e-10	Protein S100-G OS=Equus caballus OX=9796 GN=S100G PE=3 SV=1	PF00036//PF12763//PF13499//PF13202//PF13405	EF hand//Cytoskeletal-regulatory complex EF hand//EF-hand domain pair//EF hand//EF-hand domain	--	--	GO:0005515//GO:0005509	protein binding//calcium ion binding	--	--	--	--	UP	4.6884	0.00041547	blast,frame:-2 start:723 end:445
Cluster-9112.4460	0.05	0.5	0.56	10.59	3.95	13.26	3778	902874252	XP_013027299.1	2905	0	PREDICTED: transmembrane glycoprotein NMB [Anser cygnoides domesticus]	XM_005020529.4	XM_005020529	2938	0	PREDICTED: Anas platyrhynchos glycoprotein nmb (GPNMB), mRNA	K20732	GPNMB	transmembrane glycoprotein NMB	http://www.genome.jp/dbget-bin/www_bget?ko:K20732	Q90372	2397	1.2e-268	Protein QNR-71 OS=Coturnix japonica OX=93934 GN=QNR-71 PE=2 SV=2	--	--	--	--	--	--	--	--	--	--	UP	4.5407	3.3565e-05	estscan,start:3778 end:1969; minus strand
Cluster-9112.20566	25.05	11.22	24.18	162.75	167.41	1097.28	546	1497474108	RMB89358.1	660	3.1e-66	hypothetical protein DUI87_34270 [Hirundo rustica rustica]	--	--	--	--	--	--	--	--	--	P03360	316	3.4e-28	Gag-Pol polyprotein (Fragment) OS=Avian reticuloendotheliosis virus OX=11636 GN=pol PE=1 SV=2	PF00665//PF13683	Integrase core domain//Integrase core domain	GO:0015074	DNA integration	--	--	--	--	--	--	UP	4.5406	2.8023e-05	estscan,start:1 end:546
Cluster-11372.0	0.08	0	0.04	0.61	1.18	1.12	1557	902876875	XP_013028527.1	769	2.1e-78	PREDICTED: protein FAM180A [Anser cygnoides domesticus]	XM_013173073.1	XM_013173073	1551	0	PREDICTED: Anser cygnoides domesticus family with sequence similarity 180, member A (FAM180A), mRNA	--	--	--	--	Q6UWF9	505	1.2e-49	Protein FAM180A OS=Homo sapiens OX=9606 GN=FAM180A PE=2 SV=1	--	--	--	--	--	--	--	--	--	--	UP	4.5143	0.010029	blast,frame:1 start:133 end:678
Cluster-9112.2804	0.19	0.15	0	1.8	0.46	4.85	1404	1201906219	XP_021262812.1	1941	2.3e-214	creatine kinase U-type, mitochondrial [Numida meleagris]	XM_013200687.1	XM_013200687	1210	0	PREDICTED: Anser cygnoides domesticus creatine kinase U-type, mitochondrial (LOC106048637), partial mRNA	K00933	E2.7.3.2	creatine kinase	http://www.genome.jp/dbget-bin/www_bget?ko:K00933	P70079	1921	6.9e-214	Creatine kinase U-type, mitochondrial OS=Gallus gallus OX=9031 GN=CKMT1 PE=1 SV=1	PF00217//PF15306//PF02807	ATP:guanido phosphotransferase, C-terminal catalytic domain//LIN37//ATP:guanido phosphotransferase, N-terminal domain	--	--	GO:0016301//GO:0016772	kinase activity//transferase activity, transferring phosphorus-containing groups	GO:0017053	transcription repressor complex	KOG3581	Creatine kinases	UP	4.3863	0.014283	blast,frame:-1 start:1404 end:103
Cluster-9112.18135	7.24	2.48	2.56	51.87	87.1	110.71	962	902887694	XP_013033407.1	523	4.2e-50	PREDICTED: LOW QUALITY PROTEIN: proteoglycan 4 [Anser cygnoides domesticus]	XM_013177953.1	XM_013177953	932	0	PREDICTED: Anser cygnoides domesticus proteoglycan 4 (PRG4), mRNA	--	--	--	--	Q92954	197	3.8e-14	Proteoglycan 4 OS=Homo sapiens OX=9606 GN=PRG4 PE=1 SV=3	PF04545//PF00095	Sigma-70, region 4//WAP-type (Whey Acidic Protein) 'four-disulfide core'	GO:0006352//GO:0006355	DNA-templated transcription, initiation//regulation of transcription, DNA-templated	GO:0030414//GO:0003700	peptidase inhibitor activity//DNA-binding transcription factor activity	GO:0005667//GO:0005576	transcription regulator complex//extracellular region	--	--	UP	4.3305	1.6455e-09	blast,frame:1 start:1 end:960
Cluster-9112.4095	0	0.24	0.41	5.01	5.51	3.01	511	--	--	--	--	--	XM_025143998.1	XM_025143998	86	2.90528e-35	PREDICTED: Gallus gallus suppressor of cytokine signaling 7 (LOC107057564), mRNA	--	--	--	--	--	--	--	--	--	--	--	--	--	--	--	--	--	--	UP	4.2979	0.014917	estscan,start:511 end:1; minus strand
Cluster-9112.3447	1.06	0.99	1.44	15.78	6.24	45.03	3793	902922825	XP_013049697.1	323	2.6e-26	PREDICTED: retinoid-binding protein 7 [Anser cygnoides domesticus]	XR_002405205.2	XR_002405205	426	0	PREDICTED: Anas platyrhynchos uncharacterized LOC106019210 (LOC106019210), ncRNA	--	--	--	--	Q96R05	249	1.4e-19	Retinoid-binding protein 7 OS=Homo sapiens OX=9606 GN=RBP7 PE=1 SV=1	PF01239	Protein prenyltransferase alpha subunit repeat	GO:0018342	protein prenylation	GO:0008318	protein prenyltransferase activity	--	--	--	--	UP	4.2485	5.7118e-06	blast,frame:-2 start:3555 end:3262|blast,frame:-3 start:3119 end:2937
Cluster-9112.627	0.07	0	0.1	0.51	0.61	2.11	2427	--	--	--	--	--	AC199018.5	AC199018	355	0	Gallus gallus BAC clone CH261-89P15 from chromosome z, complete sequence	--	--	--	--	--	--	--	--	--	--	--	--	--	--	--	--	--	--	UP	4.2321	0.0078312	estscan,start:2267 end:1; minus strand
Cluster-9112.727	0	0.1	0.05	0.61	1.23	1.06	1374	677481294	KFQ70699.1	149	1.4e-06	hypothetical protein N335_02312, partial [Phaethon lepturus]	XR_002404435.2	XR_002404435	68	8.24958e-25	PREDICTED: Anas platyrhynchos uncharacterized LOC110353678 (LOC110353678), ncRNA	--	--	--	--	--	--	--	--	--	--	--	--	--	--	--	--	--	--	UP	4.2312	0.02578	estscan,start:1 end:1216
Cluster-9112.21397	0.22	1.68	0.46	4.33	19.53	21	2464	1195695455	XP_021041605.1	1821	3.3e-200	complement factor B isoform X1 [Mus caroli]	XM_027730634.1	XM_027730634	623	0	PREDICTED: Pipra filicauda complement factor B-like (LOC113992921), mRNA	K01335	CFB	component factor B	http://www.genome.jp/dbget-bin/www_bget?ko:K01335	P04186	1810	8.9e-201	Complement factor B OS=Mus musculus OX=10090 GN=Cfb PE=1 SV=2	PF02793//PF00089	Hormone receptor domain//Trypsin	GO:0006508//GO:0007186	proteolysis//G protein-coupled receptor signaling pathway	GO:0004930//GO:0004252	G protein-coupled receptor activity//serine-type endopeptidase activity	GO:0016020	membrane	--	--	UP	4.1774	0.00074015	blast,frame:-1 start:2464 end:2
Cluster-9112.4103	7.21	13.18	15.93	144.11	55.85	469.91	2111	700421891	XP_009949218.1	433	2.5e-39	PREDICTED: fatty acid-binding protein, adipocyte-like isoform X1 [Leptosomus discolor]	FJ493543.1	FJ493543	1217	0	Gallus gallus adipocyte fatty acid binding protein (A-FABP) gene, exons 3, 4 and partial cds	K08753	FABP4, aP2	fatty acid-binding protein 4, adipocyte	http://www.genome.jp/dbget-bin/www_bget?ko:K08753	A0A0K0MJN3	406	4.9e-38	Fatty acid-binding protein, adipocyte OS=Pygoscelis papua OX=30457 GN=FABP4 PE=1 SV=1	--	--	--	--	--	--	--	--	KOG4015	Fatty acid-binding protein FABP	UP	4.174	6.3808e-05	blast,frame:1 start:514 end:720|blast,frame:2 start:2 end:373
Cluster-9112.19606	0.28	0.16	0.12	1.86	1.85	6.02	1998	483506243	EOA97403.1	289	1.2e-22	hypothetical protein Anapl_17996 [Anas platyrhynchos]	XR_001214577.1	XR_001214577	1796	0	PREDICTED: Anser cygnoides domesticus uncharacterized LOC106049896 (LOC106049896), transcript variant X7, misc_RNA	--	--	--	--	--	--	--	--	--	--	--	--	--	--	--	--	--	--	UP	4.1018	7.0829e-05	blast,frame:2 start:1496 end:1834
Cluster-9112.28482	0.37	0.12	0.71	1.55	4.93	13.56	1690	902866982	XP_013032785.1	1130	3.1e-120	PREDICTED: fibroblast growth factor-binding protein 1 [Anser cygnoides domesticus]	XM_013177331.1	XM_013177331	1061	0	PREDICTED: Anser cygnoides domesticus fibroblast growth factor binding protein 1 (FGFBP1), mRNA	--	--	--	--	O70514	326	7.4e-29	Fibroblast growth factor-binding protein 1 OS=Mus musculus OX=10090 GN=Fgfbp1 PE=1 SV=1	PF13000	Acetyl-coenzyme A transporter 1	GO:0015876	acetyl-CoA transport	GO:0008521	acetyl-CoA transmembrane transporter activity	GO:0016021	integral component of membrane	--	--	UP	4.0882	0.0018047	blast,frame:-2 start:1689 end:904
Cluster-9112.25175	3.16	1.96	5.78	28.31	68.97	83.34	1547	902939699	XP_013026096.1	1903	6.5e-210	PREDICTED: hemopexin [Anser cygnoides domesticus]	XM_013170642.1	XM_013170642	783	0	PREDICTED: Anser cygnoides domesticus hemopexin (HPX), mRNA	K18977	HPX	hemopexin	http://www.genome.jp/dbget-bin/www_bget?ko:K18977	Q5R543	916	2.6e-97	Hemopexin OS=Pongo abelii OX=9601 GN=HPX PE=2 SV=1	--	--	--	--	--	--	--	--	--	--	UP	4.0386	2.0502e-07	blast,frame:-3 start:1545 end:55
Cluster-9112.3678	0.09	0.03	0.4	1.53	1.97	4.91	4104	902929051	XP_013052662.1	1186	2.4e-126	PREDICTED: natural killer cells antigen CD94-like [Anser cygnoides domesticus]	XM_013093127.3	XM_013093127	2568	0	PREDICTED: Anas platyrhynchos natural killer cells antigen CD94-like (LOC101791902), transcript variant X1, mRNA	K10070	CLEC1B	C-type lectin domain family 1 member B	http://www.genome.jp/dbget-bin/www_bget?ko:K10070	Q149M0	150	4.6e-08	C-type lectin domain family 12 member B OS=Mus musculus OX=10090 GN=Clec12b PE=1 SV=1	PF03650	Mitochondrial pyruvate carriers	GO:0006850	mitochondrial pyruvate transmembrane transport	--	--	GO:0005743	mitochondrial inner membrane	--	--	UP	4.0216	0.0019341	blast,frame:-3 start:4102 end:3371
Cluster-35397.0	0.09	0	0.09	0.57	0.97	1.35	1454	--	--	--	--	--	AC199018.5	AC199018	146	3.81656e-68	Gallus gallus BAC clone CH261-89P15 from chromosome z, complete sequence	--	--	--	--	--	--	--	--	--	--	--	--	--	--	--	--	--	--	UP	3.9849	0.024434	estscan,start:1454 end:1; minus strand
Cluster-9112.25489	1.39	3.24	1.35	13.7	5.73	73.55	5916	902887942	XP_013033527.1	1144	2.6e-121	PREDICTED: stromelysin-1-like [Anser cygnoides domesticus]	XM_013178073.1	XM_013178073	641	0	PREDICTED: Anser cygnoides domesticus stromelysin-1-like (LOC106034136), mRNA	K01394	MMP3	matrix metalloproteinase-3 (stromelysin 1, progelatinase)	http://www.genome.jp/dbget-bin/www_bget?ko:K01394	P08254	612	1.8e-61	Stromelysin-1 OS=Homo sapiens OX=9606 GN=MMP3 PE=1 SV=2	PF01400//PF07998//PF00413//PF01534	Astacin (Peptidase family M12A)//Peptidase family M54//Matrixin//Frizzled/Smoothened family membrane region	GO:0007166//GO:0006508	cell surface receptor signaling pathway//proteolysis	GO:0008270//GO:0004222//GO:0008233	zinc ion binding//metalloendopeptidase activity//peptidase activity	GO:0031012//GO:0016020	extracellular matrix//membrane	--	--	UP	3.9316	0.0031697	blast,frame:1 start:4246 end:4431|blast,frame:2 start:2 end:673|blast,frame:3 start:2205 end:2444
Cluster-28326.0	0.17	0	0.97	5.29	6.04	6.7	1194	47825416	CAG25957.1	744	1.2e-75	immunoglobulin-like receptor CHIR-B3 precursor [Gallus gallus]	XM_013201991.1	XM_013201991	276	1.68917e-140	PREDICTED: Anser cygnoides domesticus platelet glycoprotein VI-like (LOC106049620), mRNA	--	--	--	--	O75023	205	5.6e-15	Leukocyte immunoglobulin-like receptor subfamily B member 5 OS=Homo sapiens OX=9606 GN=LILRB5 PE=1 SV=1	--	--	--	--	--	--	--	--	--	--	UP	3.9308	0.0050566	blast,frame:-2 start:1193 end:45
Cluster-18829.0	0	0.22	0.08	0.9	1.06	2.8	1550	--	--	--	--	--	XM_008643004.2	XM_008643004	130	3.19487e-59	PREDICTED: Corvus brachyrhynchos interleukin 11 receptor subunit alpha (IL11RA), transcript variant X4, mRNA	--	--	--	--	--	--	--	--	PF00193	Extracellular link domain	GO:0007155	cell adhesion	GO:0005540	hyaluronic acid binding	--	--	--	--	UP	3.9205	0.019493	estscan,start:1 end:1457
Cluster-9112.28932	0.03	0.06	0.03	0.35	0.65	0.9	2049	--	--	--	--	--	LK065234.1	LK065234	433	0	Apteryx australis mantelli genome assembly AptMant0, scaffold scaffold158	--	--	--	--	--	--	--	--	--	--	--	--	--	--	--	--	--	--	UP	3.9178	0.023182	estscan,start:1076 end:446; minus strand
Cluster-11620.0	0.06	0.06	0.11	1.14	0.91	1.4	1183	--	--	--	--	--	LK099224.1	LK099224	42	2.01103e-10	Apteryx australis mantelli genome assembly AptMant0, scaffold scaffold34655	--	--	--	--	--	--	--	--	PF03719	Ribosomal protein S5, C-terminal domain	GO:0042254//GO:0006412	ribosome biogenesis//translation	GO:0003735	structural constituent of ribosome	GO:0005840	ribosome	--	--	UP	3.8085	0.018523	estscan,start:1 end:1162
Cluster-9112.21861	0.2	0.16	0.52	1.7	3.49	6.67	3012	902865127	XP_013034375.1	1193	2.7e-127	PREDICTED: uncharacterized protein LOC106034650 [Anser cygnoides domesticus]	XM_013178921.1	XM_013178921	2002	0	PREDICTED: Anser cygnoides domesticus uncharacterized LOC106034650 (LOC106034650), mRNA	--	--	--	--	--	--	--	--	PF01004	Flavivirus envelope glycoprotein M	GO:0019058	viral life cycle	--	--	GO:0019031	viral envelope	--	--	UP	3.7382	0.0002184	blast,frame:2 start:167 end:847
Cluster-9112.17697	33.89	27.86	50.84	205.07	188.28	1042.03	910	926496736	XP_013797041.1	229	4.9e-16	PREDICTED: LOW QUALITY PROTEIN: syncytin-1 [Apteryx australis mantelli]	XR_003494046.1	XR_003494046	71	1.16036e-26	PREDICTED: Anas platyrhynchos uncharacterized LOC113841571 (LOC113841571), ncRNA	--	--	--	--	P31793	157	1.6e-09	Glycoprotein 42 OS=Friend spleen focus-forming virus (strain BB6) OX=31692 GN=env PE=3 SV=1	--	--	--	--	--	--	--	--	--	--	UP	3.6693	0.00043761	blast,frame:-1 start:583 end:344|blast,frame:-3 start:416 end:3|blast,frame:-2 start:909 end:745
Cluster-9112.8614	9.55	11.54	11.25	47.59	45.05	308.66	636	1558360917	XP_027578084.1	873	7.3e-91	protein NYNRIN-like isoform X2 [Pipra filicauda]	--	--	--	--	--	--	--	--	--	P10273	366	6.3e-34	Gag-Pol polyprotein OS=Feline leukemia virus OX=11768 GN=pol PE=3 SV=2	PF00665//PF13683	Integrase core domain//Integrase core domain	GO:0015074	DNA integration	--	--	--	--	--	--	UP	3.6252	0.0016934	blast,frame:3 start:3 end:635
Cluster-9112.610	0.43	0.4	0.86	4.54	7.61	9	3811	902865806	XP_013027189.1	3049	0	PREDICTED: disintegrin and metalloproteinase domain-containing protein 8 [Anser cygnoides domesticus]	XM_013171735.1	XM_013171735	2219	0	PREDICTED: Anser cygnoides domesticus ADAM metallopeptidase domain 8 (ADAM8), mRNA	K06540	ADAM8, CD156a	disintegrin and metalloproteinase domain-containing protein 8	http://www.genome.jp/dbget-bin/www_bget?ko:K06540	Q05910	1345	1.1e-146	Disintegrin and metalloproteinase domain-containing protein 8 OS=Mus musculus OX=10090 GN=Adam8 PE=1 SV=3	PF00413//PF04848//PF01421	Matrixin//Poxvirus A22 protein//Reprolysin (M12B) family zinc metalloprotease	GO:0006281//GO:0006310//GO:0006508	DNA repair//DNA recombination//proteolysis	GO:0008270//GO:0016788//GO:0004222//GO:0000400//GO:0000287	zinc ion binding//hydrolase activity, acting on ester bonds//metalloendopeptidase activity//four-way junction DNA binding//magnesium ion binding	GO:0031012	extracellular matrix	--	--	UP	3.619	1.1103e-07	blast,frame:3 start:3 end:674|blast,frame:2 start:911 end:3016
Cluster-9112.12247	1.67	1.56	2.4	12.19	30.64	27.36	2127	514752051	XP_005021011.1	2162	8.3e-240	fibrinogen gamma chain [Anas platyrhynchos]	XM_013175322.1	XM_013175322	1405	0	PREDICTED: Anser cygnoides domesticus fibrinogen gamma chain (FGG), mRNA	K03905	FGG	fibrinogen gamma chain	http://www.genome.jp/dbget-bin/www_bget?ko:K03905	P02680	1511	3.6e-166	Fibrinogen gamma chain OS=Rattus norvegicus OX=10116 GN=Fgg PE=1 SV=3	PF04376//PF08702//PF02344//PF05615//PF05365	Arginine-tRNA-protein transferase, N terminus//Fibrinogen alpha/beta chain family//Myc leucine zipper domain//Tho complex subunit 7//Ubiquinol-cytochrome C reductase, UQCRX/QCR9 like	GO:0007165//GO:0016598//GO:0006122//GO:0030168//GO:0006397//GO:0006355//GO:0051258	signal transduction//protein arginylation//mitochondrial electron transport, ubiquinol to cytochrome c//platelet activation//mRNA processing//regulation of transcription, DNA-templated//protein polymerization	GO:0005102//GO:0004057//GO:0003700	signaling receptor binding//arginyltransferase activity//DNA-binding transcription factor activity	GO:0042025//GO:0005750//GO:0005577//GO:0005667//GO:0005743//GO:0000445	host cell nucleus//mitochondrial respiratory chain complex III//fibrinogen complex//transcription regulator complex//mitochondrial inner membrane//THO complex part of transcription export complex	--	--	UP	3.6124	5.4306e-08	blast,frame:-2 start:2081 end:696
Cluster-9112.27039	0.38	0.45	0.38	3.56	5.47	6.23	2653	768353164	XP_011573525.1	487	1.7e-45	PREDICTED: homeobox protein Nkx-3.1 [Aquila chrysaetos canadensis]	XM_009635803.1	XM_009635803	163	2.49696e-77	PREDICTED: Egretta garzetta NK3 homeobox 1 (NKX3-1), mRNA	K09348	NKX3-1	homeobox protein Nkx-3.1	http://www.genome.jp/dbget-bin/www_bget?ko:K09348	P97436	314	2.8e-27	Homeobox protein Nkx-3.1 OS=Mus musculus OX=10090 GN=Nkx3-1 PE=1 SV=1	PF00046//PF05920	Homeodomain//Homeobox KN domain	GO:0006355	regulation of transcription, DNA-templated	GO:0003677	DNA binding	--	--	--	--	UP	3.6075	4.8155e-09	blast,frame:3 start:3 end:692
Cluster-9112.25863	0.93	1.18	1.14	8.91	14.23	17.46	4108	1540437830	XP_005021521.2	1951	4.7e-215	serine protease inhibitor 2.1 [Anas platyrhynchos]	XM_013181754.1	XM_013181754	3178	0	PREDICTED: Anser cygnoides domesticus serine protease inhibitor 2.1-like (LOC106036370), transcript variant X1, mRNA	K04525	SERPINA	serpin peptidase inhibitor, clade A	http://www.genome.jp/dbget-bin/www_bget?ko:K04525	P38029	790	2.8e-82	Alpha-1-antiproteinase 2 OS=Equus caballus OX=9796 PE=1 SV=2	--	--	--	--	--	--	--	--	--	--	UP	3.601	2.9157e-10	blast,frame:-1 start:3973 end:2702
Cluster-9112.19046	1.26	1.98	1.17	11.46	13.59	29.53	6994	1159655640	OPJ83083.1	1065	4.4e-112	bcl-2-modifying factor isoform B [Patagioenas fasciata monilis]	XM_013174215.1	XM_013174215	6759	0	PREDICTED: Anser cygnoides domesticus Bcl2 modifying factor (BMF), transcript variant X1, mRNA	K17460	BMF	Bcl-2-modifying factor	http://www.genome.jp/dbget-bin/www_bget?ko:K17460	Q96LC9	595	2e-59	Bcl-2-modifying factor OS=Homo sapiens OX=9606 GN=BMF PE=1 SV=1	PF07477//PF09392//PF15185	Glycosyl hydrolase family 67 C-terminus//Type III secretion needle MxiH, YscF, SsaG, EprI, PscF, EscF//Bcl-2-modifying factor, apoptosis	GO:0005975//GO:0015031//GO:0045493//GO:0009405//GO:0006915	carbohydrate metabolic process//protein transport//xylan catabolic process//pathogenesis//apoptotic process	GO:0046559	alpha-glucuronidase activity	GO:0005576	extracellular region	--	--	UP	3.5861	8.2151e-07	blast,frame:-3 start:6794 end:6123
Cluster-9112.844	0.06	0.19	0.41	0.95	2.41	4.59	2091	1113798873	XP_019333491.1	1102	6.7e-117	PREDICTED: transferrin receptor protein 2 isoform X8 [Alligator mississippiensis]	XM_027778908.1	XM_027778908	160	9.12339e-76	PREDICTED: Falco peregrinus otolin-1-like (LOC114010599), mRNA	--	--	--	--	Q9UP52	775	7.8e-81	Transferrin receptor protein 2 OS=Homo sapiens OX=9606 GN=TFR2 PE=1 SV=1	--	--	--	--	--	--	--	--	KOG2195	Transferrin receptor and related proteins containing the protease-associated (PA) domain	UP	3.5851	0.0070112	blast,frame:-3 start:2089 end:2
Cluster-9112.24269	0.07	0.07	0.27	1.41	1.08	2.62	1044	1497480282	RMB95424.1	179	3.6e-10	hypothetical protein DUI87_28147 [Hirundo rustica rustica]	XM_013195199.1	XM_013195199	46	1.05641e-12	PREDICTED: Anser cygnoides domesticus uncharacterized LOC106044956 (LOC106044956), mRNA	--	--	--	--	--	--	--	--	PF02093	Gag P30 core shell protein	GO:0019068	virion assembly	--	--	--	--	--	--	UP	3.573	0.025568	estscan,start:1 end:1044
Cluster-9112.996	0.13	0.07	0.37	1.42	3.3	2.26	1856	902899873	XP_013039014.1	1696	7.9e-186	PREDICTED: histamine H3 receptor-like [Anser cygnoides domesticus]	XM_013183560.1	XM_013183560	1337	0	PREDICTED: Anser cygnoides domesticus histamine H3 receptor-like (LOC106037597), mRNA	K04151	HRH3	histamine receptor H3	http://www.genome.jp/dbget-bin/www_bget?ko:K04151	Q9JI35	687	1.1e-70	Histamine H3 receptor OS=Cavia porcellus OX=10141 GN=HRH3 PE=2 SV=2	PF00001//PF13853	7 transmembrane receptor (rhodopsin family)//Olfactory receptor	GO:0007186//GO:0007187//GO:0007608	G protein-coupled receptor signaling pathway//G protein-coupled receptor signaling pathway, coupled to cyclic nucleotide second messenger//sensory perception of smell	GO:0004930//GO:0004984	G protein-coupled receptor activity//olfactory receptor activity	GO:0016021	integral component of membrane	--	--	UP	3.564	0.0008526	blast,frame:-3 start:1530 end:283
Cluster-9112.635	0	0.36	0.16	1.52	1.79	2.82	911	983168147	AMB20882.1	720	5.8e-73	toll-like receptor 21 [Anser cygnoides]	KT735043.1	KT735043	582	0	Anser cygnoides toll-like receptor 21 (TLR21) mRNA, complete cds	K18808	TLR13	toll-like receptor 13	http://www.genome.jp/dbget-bin/www_bget?ko:K18808	Q6R5N8	201	1.2e-14	Toll-like receptor 13 OS=Mus musculus OX=10090 GN=Tlr13 PE=1 SV=1	--	--	--	--	--	--	--	--	--	--	UP	3.5136	0.039513	estscan,start:1 end:911
Cluster-9112.3202	1.29	0.95	0.82	8.12	4.6	22.39	2531	483507930	EOA98275.1	2002	3.5e-221	Arylacetamide deacetylase, partial [Anas platyrhynchos]	XM_013199306.1	XM_013199306	2345	0	PREDICTED: Anser cygnoides domesticus arylacetamide deacetylase (AADAC), transcript variant X1, mRNA	K13616	AADAC	arylacetamide deacetylase	http://www.genome.jp/dbget-bin/www_bget?ko:K13616	P22760	1325	1.6e-144	Arylacetamide deacetylase OS=Homo sapiens OX=9606 GN=AADAC PE=1 SV=5	PF07859//PF00326//PF10503	alpha/beta hydrolase fold//Prolyl oligopeptidase family//Esterase PHB depolymerase	GO:0006508	proteolysis	GO:0016787//GO:0008236	hydrolase activity//serine-type peptidase activity	GO:0005576	extracellular region	KOG1515	Arylacetamide deacetylase	UP	3.5114	0.000112	blast,frame:3 start:42 end:1256
Cluster-9112.11227	0.25	0.38	0.58	2.79	4.63	6.59	4145	902892012	XP_013035390.1	2071	5.8e-229	PREDICTED: dendritic cell-specific transmembrane protein [Anser cygnoides domesticus]	XM_005010591.4	XM_005010591	3291	0	PREDICTED: Anas platyrhynchos dendrocyte expressed seven transmembrane protein (DCSTAMP), transcript variant X1, mRNA	--	--	--	--	Q9H295	870	1.5e-91	Dendritic cell-specific transmembrane protein OS=Homo sapiens OX=9606 GN=DCSTAMP PE=1 SV=1	PF07782	DC-STAMP-like protein	--	--	--	--	GO:0016021	integral component of membrane	--	--	UP	3.4986	2.9174e-06	blast,frame:-3 start:4143 end:2635
Cluster-9112.17130	2.2	1.41	1.75	7.29	15.83	35.06	5392	483510817	EOA99908.1	355	7.2e-30	hypothetical protein Anapl_03296 [Anas platyrhynchos]	XM_013177019.1	XM_013177019	4463	0	PREDICTED: Anser cygnoides domesticus proline rich membrane anchor 1 (PRIMA1), mRNA	--	--	--	--	--	--	--	--	--	--	--	--	--	--	--	--	--	--	UP	3.4596	6.1605e-05	blast,frame:3 start:732 end:920|blast,frame:2 start:4706 end:5086
Cluster-9112.11222	1.48	0.73	1.58	6.51	3.52	30.53	3194	1497505740	RMC20787.1	1345	6.8e-145	hypothetical protein DUI87_01639 [Hirundo rustica rustica]	XR_003493106.1	XR_003493106	183	2.29503e-88	PREDICTED: Anas platyrhynchos uncharacterized LOC113840312 (LOC113840312), ncRNA	--	--	--	--	P03360	748	1.6e-77	Gag-Pol polyprotein (Fragment) OS=Avian reticuloendotheliosis virus OX=11636 GN=pol PE=1 SV=2	PF02093//PF00098	Gag P30 core shell protein//Zinc knuckle	GO:0019068	virion assembly	GO:0008270//GO:0003676	zinc ion binding//nucleic acid binding	--	--	KOG0017	FOG: Transposon-encoded proteins with TYA, reverse transcriptase, integrase domains in various combinations	UP	3.4454	0.0048367	blast,frame:3 start:75 end:311
Cluster-9112.17930	0.26	0.32	0.47	2.27	1.68	7.51	1515	729742618	XP_010567619.1	208	2.2e-13	PREDICTED: uncharacterized protein LOC104832909 [Haliaeetus leucocephalus]	XR_001210528.1	XR_001210528	226	1.34337e-112	PREDICTED: Anser cygnoides domesticus uncharacterized LOC106041574 (LOC106041574), ncRNA	--	--	--	--	--	--	--	--	PF15489	CST, telomere maintenance, complex subunit CTC1	--	--	GO:0003697	single-stranded DNA binding	--	--	--	--	UP	3.4393	0.003006	blast,frame:2 start:596 end:1228
Cluster-9112.16001	12.94	10.06	11.07	67.52	108.31	182.26	10806	902933407	XP_013054734.1	5084	0	PREDICTED: ceruloplasmin isoform X1 [Anser cygnoides domesticus]	XM_013199281.1	XM_013199281	2809	0	PREDICTED: Anser cygnoides domesticus ceruloplasmin (ferroxidase) (CP), transcript variant X2, mRNA	K13624	CP	ceruloplasmin	http://www.genome.jp/dbget-bin/www_bget?ko:K13624	P00450	3212	0	Ceruloplasmin OS=Homo sapiens OX=9606 GN=CP PE=1 SV=1	PF06743//PF11522//PF08636//PF07732//PF07731//PF06415//PF13603	FAST kinase-like protein, subdomain 1//Yeast phosphatidylinositol-4-OH kinase Pik1//ER protein Pkr1//Multicopper oxidase//Multicopper oxidase//BPG-independent PGAM N-terminus (iPGM_N)//Leucyl-tRNA synthetase, Domain 2	GO:0006007//GO:0070072//GO:0055114//GO:0006418//GO:0006094//GO:0006096	glucose catabolic process//vacuolar proton-transporting V-type ATPase complex assembly//oxidation-reduction process//tRNA aminoacylation for protein translation//gluconeogenesis//glycolytic process	GO:0030145//GO:0016773//GO:0004672//GO:0005507//GO:0002161//GO:0016491//GO:0004619	manganese ion binding//phosphotransferase activity, alcohol group as acceptor//protein kinase activity//copper ion binding//aminoacyl-tRNA editing activity//oxidoreductase activity//phosphoglycerate mutase activity	GO:0005737	cytoplasm	--	--	UP	3.3849	1.1103e-07	blast,frame:-3 start:10735 end:7823|blast,frame:-1 start:6399 end:6067
Cluster-9112.21003	2.88	8.98	5.92	25.98	52.98	109.62	1635	926532547	XP_013815600.1	1215	4.1e-130	PREDICTED: haptoglobin isoform X2 [Apteryx australis mantelli]	XM_009289433.2	XM_009289433	443	0	PREDICTED: Aptenodytes forsteri haptoglobin (LOC103907286), mRNA	K16142	HP	haptoglobin	http://www.genome.jp/dbget-bin/www_bget?ko:K16142	P00738	927	1.5e-98	Haptoglobin OS=Homo sapiens OX=9606 GN=HP PE=1 SV=1	PF00089	Trypsin	GO:0006508	proteolysis	GO:0004252	serine-type endopeptidase activity	--	--	--	--	UP	3.3625	0.00071813	blast,frame:3 start:720 end:1574
Cluster-9112.15620	16.15	17.21	21.33	101.7	211.75	257.01	10088	902938338	XP_013057208.1	13559	0	PREDICTED: LOW QUALITY PROTEIN: IgGFc-binding protein [Anser cygnoides domesticus]	XM_013201754.1	XM_013201754	6975	0	PREDICTED: Anser cygnoides domesticus Fc fragment of IgG binding protein (FCGBP), mRNA	--	--	--	--	Q9Y6R7	6028	0	IgGFc-binding protein OS=Homo sapiens OX=9606 GN=FCGBP PE=1 SV=3	--	--	--	--	--	--	--	--	--	--	UP	3.3582	1.3576e-07	blast,frame:-2 start:10087 end:1100
Cluster-9112.3361	0.27	0	0.37	2.36	1.63	2.8	1261	--	--	--	--	--	--	--	--	--	--	--	--	--	--	--	--	--	--	--	--	--	--	--	--	--	--	--	--	UP	3.3566	0.0090784	estscan,start:1 end:1261
Cluster-9112.10695	76.15	55.58	77.57	316.37	296.84	1493.34	1008	1497477836	RMB93006.1	966	1.9e-101	hypothetical protein DUI87_30512 [Hirundo rustica rustica]	XR_003494990.1	XR_003494990	160	4.32334e-76	PREDICTED: Anas platyrhynchos uncharacterized LOC110354512 (LOC110354512), transcript variant X2, ncRNA	--	--	--	--	P21415	697	4.2e-72	Envelope glycoprotein OS=Gibbon ape leukemia virus OX=11840 GN=env PE=2 SV=2	PF00517//PF01795	Retroviral envelope protein//MraW methylase family	--	--	GO:0008168//GO:0005198	methyltransferase activity//structural molecule activity	--	--	--	--	UP	3.3318	0.0010404	estscan,start:217 end:158; minus strand
Cluster-9112.24996	0.11	0.06	0.08	1.34	0.64	0.79	2161	--	--	--	--	--	--	--	--	--	--	--	--	--	--	--	--	--	--	PF06689//PF07776	ClpX C4-type zinc finger//Zinc-finger associated domain (zf-AD)	--	--	GO:0046983//GO:0008270	protein dimerization activity//zinc ion binding	GO:0005634	nucleus	--	--	UP	3.33	0.0031896	estscan,start:293 end:860
Cluster-9112.6529	0.04	0.13	0.08	0.97	0.58	0.91	1625	902936445	XP_013056244.1	2726	2.5e-305	PREDICTED: electroneutral sodium bicarbonate exchanger 1 isoform X1 [Anser cygnoides domesticus]	XM_013200792.1	XM_013200792	1609	0	PREDICTED: Anser cygnoides domesticus solute carrier family 4, sodium bicarbonate cotransporter, member 8 (SLC4A8), transcript variant X3, mRNA	K13859	SLC4A8	solute carrier family 4 (sodium bicarbonate cotransporter), member 8	http://www.genome.jp/dbget-bin/www_bget?ko:K13859	Q2Y0W8	2207	5.4e-247	Electroneutral sodium bicarbonate exchanger 1 OS=Homo sapiens OX=9606 GN=SLC4A8 PE=1 SV=1	PF07565//PF00955	Band 3 cytoplasmic domain//HCO3- transporter family	GO:0006820	anion transport	GO:0008509	anion transmembrane transporter activity	GO:0016021	integral component of membrane	KOG1172	Na+-independent Cl/HCO3 exchanger AE1 and related transporters (SLC4 family)	UP	3.2541	0.033374	estscan,start:1 end:1625
Cluster-9112.25372	0.32	0.56	0.53	3.42	4.8	5.79	8268	686605269	XP_009279079.1	1832	6e-201	PREDICTED: alpha-1-antitrypsin [Aptenodytes forsteri]	XM_013101368.3	XM_013101368	3209	0	PREDICTED: Anas platyrhynchos alpha-1-antitrypsin (LOC101790996), transcript variant X1, mRNA	K04525	SERPINA	serpin peptidase inhibitor, clade A	http://www.genome.jp/dbget-bin/www_bget?ko:K04525	P38029	915	1.8e-96	Alpha-1-antiproteinase 2 OS=Equus caballus OX=9796 PE=1 SV=2	--	--	--	--	--	--	--	--	--	--	UP	3.2445	1.2594e-07	blast,frame:-1 start:8268 end:7066
Cluster-9112.7341	9.54	7.13	10.71	35.49	51.34	172.01	1251	514713212	XP_005012020.1	1170	5.2e-125	glutamine amidotransferase-like class 1 domain-containing protein 3A, mitochondrial [Anas platyrhynchos]	XM_013199066.1	XM_013199066	1204	0	PREDICTED: Anser cygnoides domesticus ES1 protein homolog, mitochondrial-like (LOC106047527), mRNA	--	--	--	--	F1QCN0	760	2.6e-79	Glutamine amidotransferase-like class 1 domain-containing protein 3A, mitochondrial OS=Danio rerio OX=7955 GN=gatd3a PE=3 SV=1	PF12689	Acid Phosphatase	--	--	GO:0016791	phosphatase activity	--	--	--	--	UP	3.2441	0.00068758	blast,frame:3 start:3 end:743
Cluster-9112.9481	1.7	2.46	3.19	10.95	10.27	47.32	3619	902879959	XP_013030003.1	2223	1.2e-246	PREDICTED: alpha-2A adrenergic receptor [Anser cygnoides domesticus]	XM_013174549.1	XM_013174549	3323	0	PREDICTED: Anser cygnoides domesticus adrenoceptor alpha 2A (ADRA2A), mRNA	K04138	ADRA2A	adrenergic receptor alpha-2A	http://www.genome.jp/dbget-bin/www_bget?ko:K04138	P18871	1475	9.2e-162	Alpha-2A adrenergic receptor OS=Sus scrofa OX=9823 GN=ADRA2A PE=1 SV=2	PF04145//PF00001//PF01960//PF13853//PF04612	Ctr copper transporter family//7 transmembrane receptor (rhodopsin family)//ArgJ family//Olfactory receptor//Type II secretion system (T2SS), protein M	GO:0042967//GO:0035434//GO:0007608//GO:0007187//GO:0009306//GO:0006526//GO:0006825//GO:0007186	obsolete acyl-carrier-protein biosynthetic process//copper ion transmembrane transport//sensory perception of smell//G protein-coupled receptor signaling pathway, coupled to cyclic nucleotide second messenger//protein secretion//arginine biosynthetic process//copper ion transport//G protein-coupled receptor signaling pathway	GO:0004358//GO:0005375//GO:0004984//GO:0004930	glutamate N-acetyltransferase activity//copper ion transmembrane transporter activity//olfactory receptor activity//G protein-coupled receptor activity	GO:0016021	integral component of membrane	KOG3656	FOG: 7 transmembrane receptor	UP	3.2083	0.002294	blast,frame:-2 start:3393 end:1993
Cluster-9112.25805	0.05	0.15	0.05	0.76	0.83	0.85	2222	--	--	--	--	--	LK064790.1	LK064790	167	1.24653e-79	Apteryx australis mantelli genome assembly AptMant0, scaffold scaffold15	--	--	--	--	--	--	--	--	--	--	--	--	--	--	--	--	--	--	UP	3.1914	0.0079765	estscan,start:1504 end:1157; minus strand
Cluster-9112.724	1.08	1.11	1.22	9.18	5.65	17.59	684	--	--	--	--	--	XM_027466320.1	XM_027466320	169	2.86484e-81	PREDICTED: Anas platyrhynchos metallothionein-1 (LOC113844859), mRNA	--	--	--	--	--	--	--	--	PF00131	Metallothionein	--	--	GO:0046872	metal ion binding	--	--	--	--	UP	3.1822	0.00058513	estscan,start:684 end:235; minus strand
Cluster-9002.0	0.06	0.09	0.17	0.46	0.66	1.85	2096	--	--	--	--	--	--	--	--	--	--	--	--	--	--	--	--	--	--	--	--	--	--	--	--	--	--	--	--	UP	3.1679	0.046739	estscan,start:781 end:202; minus strand
Cluster-9112.26883	1.58	0.76	0.67	6.44	6.83	13.54	4009	902891485	XP_013035150.1	1595	8.8e-174	PREDICTED: fibrinogen-like protein 1 [Anser cygnoides domesticus]	XM_013179697.1	XM_013179697	1883	0	PREDICTED: Anser cygnoides domesticus fibrinogen-like protein 1 (LOC106035094), transcript variant X2, mRNA	--	--	--	--	Q3SZZ7	705	2e-72	Fibrinogen-like protein 1 OS=Bos taurus OX=9913 GN=FGL1 PE=2 SV=1	--	--	--	--	--	--	--	--	--	--	UP	3.1553	1.4086e-05	blast,frame:-2 start:3693 end:2698
Cluster-14278.0	0.24	0.26	0.59	1.53	3.72	4.58	1154	1552362679	XP_027558135.1	566	5.3e-55	reprimo-like protein [Neopelma chrysocephalum]	XM_013196764.1	XM_013196764	1142	0	PREDICTED: Anser cygnoides domesticus reprimo-like (RPRML), mRNA	--	--	--	--	Q6GM22	452	1.2e-43	Reprimo-like protein OS=Xenopus laevis OX=8355 GN=rprml PE=3 SV=1	PF05434	TMEM9	--	--	--	--	GO:0016021	integral component of membrane	--	--	UP	3.1434	0.0068942	estscan,start:1022 end:1; minus strand
Cluster-9112.908	0.31	0.06	0.15	0.57	1.16	2.57	5206	--	--	--	--	--	XM_015288522.2	XM_015288522	518	0	PREDICTED: Gallus gallus helicase, lymphoid-specific (HELLS), transcript variant X1, mRNA	--	--	--	--	--	--	--	--	--	--	--	--	--	--	--	--	--	--	UP	3.1038	0.012493	estscan,start:5206 end:494; minus strand
Cluster-9112.1140	0.27	0.09	0.18	0.64	1.22	2.75	5813	--	--	--	--	--	XR_002440860.1	XR_002440860	335	1.33889e-172	PREDICTED: Numida meleagris uncharacterized LOC110402049 (LOC110402049), transcript variant X9, ncRNA	--	--	--	--	--	--	--	--	--	--	--	--	--	--	--	--	--	--	UP	3.1017	0.0036071	estscan,start:2729 end:5083
Cluster-9112.4153	1	0.17	0.72	2.78	5.92	7.35	1593	1540399054	XP_027326182.1	1318	4.6e-142	LOW QUALITY PROTEIN: tenascin-X [Anas platyrhynchos]	XM_013202281.1	XM_013202281	394	0	PREDICTED: Anser cygnoides domesticus tenascin XB (TNXB), mRNA	K06252	TN	tenascin	http://www.genome.jp/dbget-bin/www_bget?ko:K06252	P22105	651	1.4e-66	Tenascin-X OS=Homo sapiens OX=9606 GN=TNXB PE=1 SV=5	PF00041	Fibronectin type III domain	--	--	GO:0005515	protein binding	--	--	--	--	UP	3.0908	0.0032649	blast,frame:-2 start:191 end:3
Cluster-9112.29221	0.33	0.05	0.09	1.19	0.87	1.97	1407	--	--	--	--	--	XR_001212204.1	XR_001212204	118	1.35568e-52	PREDICTED: Anser cygnoides domesticus uncharacterized LOC106044297 (LOC106044297), transcript variant X1, ncRNA	--	--	--	--	--	--	--	--	--	--	--	--	--	--	--	--	--	--	UP	3.0815	0.044232	estscan,start:305 end:230; minus strand
Cluster-9112.22718	0.56	1.55	1.66	3.26	5.91	23.03	2571	1540454909	XP_027302288.1	463	1e-42	cyclin-dependent kinase 4 inhibitor B-like [Anas platyrhynchos]	XM_027446487.1	XM_027446487	715	0	PREDICTED: Anas platyrhynchos cyclin-dependent kinase 4 inhibitor B-like (LOC113840168), mRNA	K04685	CDKN2B, P15, INK4B	cyclin-dependent kinase inhibitor 2B	http://www.genome.jp/dbget-bin/www_bget?ko:K04685	Q2KJD8	258	8.6e-21	Cyclin-dependent kinase 4 inhibitor B OS=Bos taurus OX=9913 GN=CDKN2B PE=2 SV=1	PF00646//PF00023//PF13606	F-box domain//Ankyrin repeat//Ankyrin repeat	--	--	GO:0005515	protein binding	--	--	--	--	UP	3.0781	0.023169	blast,frame:2 start:2 end:607|blast,frame:3 start:1059 end:1358
Cluster-9112.2924	0.96	0.64	1.53	5.36	7.52	13.58	4126	723574204	XP_010307059.1	4206	0	PREDICTED: complement component C6 [Balearica regulorum gibbericeps]	XM_013181603.1	XM_013181603	3496	0	PREDICTED: Anser cygnoides domesticus complement component 6 (C6), partial mRNA	K03995	C6	complement component 6	http://www.genome.jp/dbget-bin/www_bget?ko:K03995	P61135	3002	0	Complement component C6 OS=Pongo pygmaeus OX=9600 GN=C6 PE=2 SV=1	PF00057	Low-density lipoprotein receptor domain class A	--	--	GO:0005515	protein binding	--	--	--	--	UP	3.066	6.9541e-05	blast,frame:-1 start:3616 end:737
Cluster-9112.2107	0.23	0.39	0.41	2.07	1.54	5.3	2851	1540417207	XP_027299940.1	3369	0	ubiquitin-associated and SH3 domain-containing protein B isoform X1 [Anas platyrhynchos]	XM_013187111.1	XM_013187111	2495	0	PREDICTED: Anser cygnoides domesticus ubiquitin associated and SH3 domain containing B (UBASH3B), mRNA	K18993	UBASH3, STS	ubiquitin-associated and SH3 domain-containing protein	http://www.genome.jp/dbget-bin/www_bget?ko:K18993	Q8TF42	3079	0	Ubiquitin-associated and SH3 domain-containing protein B OS=Homo sapiens OX=9606 GN=UBASH3B PE=1 SV=2	PF00018//PF02068//PF14604	SH3 domain//Plant PEC family metallothionein//Variant SH3 domain	--	--	GO:0005515//GO:0008270	protein binding//zinc ion binding	--	--	KOG3734	Predicted phosphoglycerate mutase	UP	3.0636	0.0018654	blast,frame:1 start:1 end:2124
Cluster-9112.18020	5.27	1.53	4.38	23.53	25.13	44.54	4391	676764691	KFO95054.1	364	5.3e-31	Protein yippee-like 1, partial [Calypte anna]	XM_013173544.1	XM_013173544	1337	0	PREDICTED: Anser cygnoides domesticus yippee-like 1 (YPEL1), mRNA	--	--	--	--	O60688	359	2.9e-32	Protein yippee-like 1 OS=Homo sapiens OX=9606 GN=YPEL1 PE=3 SV=1	PF05398	PufQ cytochrome subunit	GO:0015979//GO:0030494	photosynthesis//bacteriochlorophyll biosynthetic process	--	--	--	--	KOG3399	Predicted Yippee-type zinc-binding protein	UP	3.0624	4.7975e-05	blast,frame:2 start:3020 end:3250|blast,frame:1 start:1537 end:1617
Cluster-9112.25124	3.8	2.83	2.21	18.28	29.2	27.94	2508	902902613	XP_013040313.1	3989	0	PREDICTED: protein-glutamine gamma-glutamyltransferase 4 isoform X1 [Anser cygnoides domesticus]	XM_013184861.1	XM_013184861	2467	0	PREDICTED: Anser cygnoides domesticus transglutaminase 4 (TGM4), transcript variant X3, mRNA	K05621	TGM4	transglutaminase 4	http://www.genome.jp/dbget-bin/www_bget?ko:K05621	P49221	1679	1.4e-185	Protein-glutamine gamma-glutamyltransferase 4 OS=Homo sapiens OX=9606 GN=TGM4 PE=1 SV=2	PF00868//PF00927	Transglutaminase family//Transglutaminase family, C-terminal ig like domain	GO:0018149	peptide cross-linking	GO:0003810	protein-glutamine gamma-glutamyltransferase activity	--	--	--	--	UP	3.0581	1.6655e-08	blast,frame:1 start:1 end:2301
Cluster-9112.27782	0.2	0.04	0.16	0.89	1.06	1.38	2988	902873432	XP_013026911.1	5441	0	PREDICTED: LOW QUALITY PROTEIN: low-density lipoprotein receptor-related protein 2 [Anser cygnoides domesticus]	XM_013171457.1	XM_013171457	2897	0	PREDICTED: Anser cygnoides domesticus low density lipoprotein receptor-related protein 2 (LRP2), mRNA	K06233	LRP2	low density lipoprotein-related protein 2	http://www.genome.jp/dbget-bin/www_bget?ko:K06233	P98164	4298	0	Low-density lipoprotein receptor-related protein 2 OS=Homo sapiens OX=9606 GN=LRP2 PE=1 SV=3	PF00057	Low-density lipoprotein receptor domain class A	--	--	GO:0005515	protein binding	--	--	KOG1215	Low-density lipoprotein receptors containing Ca2+-binding EGF-like domains	UP	3.0467	0.0016934	estscan,start:2988 end:1; minus strand
Cluster-9112.236	0.24	0.43	0.12	0.79	2.58	3.33	4302	1215460880	OXB61227.1	2065	3e-228	hypothetical protein ASZ78_003790 [Callipepla squamata]	XM_013180051.1	XM_013180051	4265	0	PREDICTED: Anser cygnoides domesticus T-box 18 (TBX18), mRNA	K10183	TBX18	T-box protein 18	http://www.genome.jp/dbget-bin/www_bget?ko:K10183	O95935	2007	2.2e-223	T-box transcription factor TBX18 OS=Homo sapiens OX=9606 GN=TBX18 PE=1 SV=3	PF00907	T-box	GO:0006355	regulation of transcription, DNA-templated	GO:0003700	DNA-binding transcription factor activity	GO:0005634//GO:0005667	nucleus//transcription regulator complex	--	--	UP	3.0414	0.0093879	estscan,start:4302 end:2927; minus strand
Cluster-36401.0	0.17	0.06	0.13	0.47	0.9	1.5	3166	--	--	--	--	--	XR_001207195.1	XR_001207195	704	0	PREDICTED: Anser cygnoides domesticus uncharacterized LOC106036249 (LOC106036249), ncRNA	--	--	--	--	--	--	--	--	--	--	--	--	--	--	--	--	--	--	UP	3.0229	0.010015	estscan,start:3166 end:1; minus strand
Cluster-9112.2315	0.13	0.06	0.16	0.93	1.11	0.84	2299	1540393835	XP_027324084.1	3510	0	glutamate receptor 1 isoform X2 [Anas platyrhynchos]	XM_013176001.1	XM_013176001	2041	0	PREDICTED: Anser cygnoides domesticus glutamate receptor, ionotropic, AMPA 1 (GRIA1), transcript variant X3, mRNA	K05197	GRIA1	glutamate receptor 1	http://www.genome.jp/dbget-bin/www_bget?ko:K05197	Q38PU8	3342	0	Glutamate receptor 1 OS=Macaca fascicularis OX=9541 GN=GRIA1 PE=2 SV=1	PF00060//PF10613	Ligand-gated ion channel//Ligated ion channel L-glutamate- and glycine-binding site	GO:0006811//GO:0007165//GO:0007268	ion transport//signal transduction//chemical synaptic transmission	GO:0004970//GO:0015276	ionotropic glutamate receptor activity//ligand-gated ion channel activity	GO:0016020	membrane	--	--	UP	3.0014	0.0030552	estscan,start:2299 end:37; minus strand
Cluster-9112.21652	0.44	0.53	0.74	2.38	3.76	7.45	4949	1552576897	XP_027499119.1	6493	0	cytoplasmic FMR1-interacting protein 2 isoform X1 [Corapipo altera]	XM_013176059.1	XM_013176059	4851	0	PREDICTED: Anser cygnoides domesticus cytoplasmic FMR1 interacting protein 2 (CYFIP2), transcript variant X2, mRNA	K05749	CYFIP	cytoplasmic FMR1 interacting protein	http://www.genome.jp/dbget-bin/www_bget?ko:K05749	Q5SQX6	6486	0	Cytoplasmic FMR1-interacting protein 2 OS=Mus musculus OX=10090 GN=Cyfip2 PE=1 SV=2	PF07496	CW-type Zinc Finger	--	--	GO:0008270	zinc ion binding	--	--	KOG3534	p53 inducible protein PIR121	UP	2.9673	0.00036865	blast,frame:1 start:49 end:3822
Cluster-9112.6783	3.14	2.25	3.59	14.16	13.81	41.56	6003	902893148	XP_013035925.1	1154	1.8e-122	PREDICTED: platelet glycoprotein 4 [Anser cygnoides domesticus]	XM_013180471.1	XM_013180471	2530	0	PREDICTED: Anser cygnoides domesticus CD36 molecule (thrombospondin receptor) (CD36), transcript variant X7, mRNA	K06259	CD36	CD36 antigen	http://www.genome.jp/dbget-bin/www_bget?ko:K06259	Q07969	817	3e-85	Platelet glycoprotein 4 OS=Rattus norvegicus OX=10116 GN=Cd36 PE=1 SV=3	PF01306	LacY proton/sugar symporter	GO:0008643	carbohydrate transport	GO:0005351	carbohydrate:proton symporter activity	GO:0016020	membrane	KOG3776	Plasma membrane glycoprotein CD36 and related membrane receptors	UP	2.9482	0.0003157	blast,frame:2 start:1079 end:1975
Cluster-9112.2014	0.13	1.23	0.7	2.18	6.37	8.16	3670	768345893	XP_011569685.1	2235	4.9e-248	PREDICTED: LON peptidase N-terminal domain and RING finger protein 1-like isoform X2 [Aquila chrysaetos canadensis]	XM_013175733.1	XM_013175733	3012	0	PREDICTED: Anser cygnoides domesticus LON peptidase N-terminal domain and RING finger protein 1-like (LOC106032682), mRNA	--	--	--	--	Q496Y0	940	1e-99	LON peptidase N-terminal domain and RING finger protein 3 OS=Homo sapiens OX=9606 GN=LONRF3 PE=1 SV=1	PF11789//PF12678//PF13181//PF16685//PF00515//PF00097//PF04564	Zinc-finger of the MIZ type in Nse subunit//RING-H2 zinc finger domain//Tetratricopeptide repeat//zinc RING finger of MSL2//Tetratricopeptide repeat//Zinc finger, C3HC4 type (RING finger)//U-box domain	GO:0016567	protein ubiquitination	GO:0046872//GO:0004842//GO:0061630//GO:0008270//GO:0005515	metal ion binding//ubiquitin-protein transferase activity//ubiquitin protein ligase activity//zinc ion binding//protein binding	--	--	KOG4159	Predicted E3 ubiquitin ligase	UP	2.9475	0.044501	blast,frame:-2 start:3423 end:1564
Cluster-9112.22106	0.14	0.28	0.14	0.88	1.71	1.81	5769	902938342	XP_013057210.1	8165	0	PREDICTED: LOW QUALITY PROTEIN: IgGFc-binding protein-like, partial [Anser cygnoides domesticus]	XM_009464986.1	XM_009464986	3148	0	PREDICTED: Nipponia nippon IgGFc-binding protein-like (LOC104012603), partial mRNA	--	--	--	--	Q9Y6R7	2377	3.7e-266	IgGFc-binding protein OS=Homo sapiens OX=9606 GN=FCGBP PE=1 SV=3	PF10568	Outer mitochondrial membrane transport complex protein	--	--	--	--	GO:0001401	SAM complex	--	--	UP	2.9404	0.00051052	estscan,start:1 end:5476
Cluster-9112.527	0.32	0.14	0.25	1.89	1.4	2.4	1092	--	--	--	--	--	--	--	--	--	--	--	--	--	--	--	--	--	--	--	--	--	--	--	--	--	--	--	--	UP	2.9354	0.013293	estscan,start:505 end:1004
Cluster-9112.11121	15.39	89.99	40.72	171.46	391.18	609.57	1542	1121952782	XP_019478667.1	1099	1.1e-116	extracellular matrix protein 1 [Meleagris gallopavo]	XM_027444570.1	XM_027444570	859	0	PREDICTED: Anas platyrhynchos extracellular matrix protein 1 (ECM1), mRNA	--	--	--	--	Q16610	415	3.2e-39	Extracellular matrix protein 1 OS=Homo sapiens OX=9606 GN=ECM1 PE=1 SV=2	PF05782//PF00273	Extracellular matrix protein 1 (ECM1)//Serum albumin family	GO:0007165	signal transduction	--	--	GO:0005615//GO:0005576	extracellular space//extracellular region	--	--	UP	2.9347	0.01642	blast,frame:1 start:178 end:1497
Cluster-9112.15528	28.69	28.45	46.87	122.23	99.13	584.22	492	1051168856	XP_017667104.1	380	8.2e-34	PREDICTED: protein NYNRIN-like [Lepidothrix coronata]	XR_003494046.1	XR_003494046	137	1.24402e-63	PREDICTED: Anas platyrhynchos uncharacterized LOC113841571 (LOC113841571), ncRNA	--	--	--	--	P10272	158	6.4e-10	Gag-Pol polyprotein OS=Baboon endogenous virus (strain M7) OX=11764 GN=pol PE=3 SV=2	PF02563	Polysaccharide biosynthesis/export protein	GO:0015774	polysaccharide transport	GO:0015159	polysaccharide transmembrane transporter activity	GO:0016020	membrane	--	--	UP	2.9148	0.014434	blast,frame:-3 start:490 end:212
Cluster-9112.25878	0.28	0.42	0.29	1.5	3.25	2.93	814	--	--	--	--	--	AC190151.1	AC190151	34	3.82269e-06	Gallus gallus BAC clone CH261-165J4 from chromosome z, complete sequence	--	--	--	--	--	--	--	--	--	--	--	--	--	--	--	--	--	--	UP	2.91	0.032448	estscan,start:814 end:82; minus strand
Cluster-9112.4289	1.07	0.5	2.59	6.74	12.37	12.12	3203	1540418555	XP_027300486.1	3060	0	uncharacterized protein LOC101790322 [Anas platyrhynchos]	XM_013189589.1	XM_013189589	1791	0	PREDICTED: Anser cygnoides domesticus complement receptor type 1-like (LOC106041275), mRNA	K04011	CR1, CD35	complement component (3b/4b) receptor 1	http://www.genome.jp/dbget-bin/www_bget?ko:K04011	P20023	756	1.9e-78	Complement receptor type 2 OS=Homo sapiens OX=9606 GN=CR2 PE=1 SV=2	PF02793	Hormone receptor domain	GO:0007186	G protein-coupled receptor signaling pathway	GO:0004930	G protein-coupled receptor activity	GO:0016020	membrane	--	--	UP	2.8865	0.0026329	blast,frame:1 start:397 end:2577
Cluster-9112.4135	1.1	1.66	2.1	16.18	11.06	11.54	375	1201886778	XP_021253396.1	151	2.2e-07	sperm-specific antigen 2 [Numida meleagris]	XM_027461105.1	XM_027461105	337	6.13275e-175	PREDICTED: Anas platyrhynchos ITPR interacting domain containing 2 (ITPRID2), mRNA	--	--	--	--	--	--	--	--	PF03985//PF04931//PF00937//PF11705//PF04147//PF01056//PF03286//PF06524//PF03896//PF09026//PF06459//PF10541	Paf1//DNA polymerase phi//Coronavirus nucleocapsid//DNA-directed RNA polymerase III subunit Rpc31//Nop14-like family//Myc amino-terminal region//Pox virus Ag35 surface protein//NOA36 protein//Translocon-associated protein (TRAP), alpha subunit//Centromere protein B dimerisation domain//Ryanodine Receptor TM 4-6//Nuclear envelope localisation domain	GO:0006368//GO:0006874//GO:0006355//GO:0006816//GO:0006383//GO:0016570	transcription elongation from RNA polymerase II promoter//cellular calcium ion homeostasis//regulation of transcription, DNA-templated//calcium ion transport//transcription by RNA polymerase III//histone modification	GO:0003682//GO:0008270//GO:0003677//GO:0008134//GO:0005219//GO:0003700	chromatin binding//zinc ion binding//DNA binding//transcription factor binding//ryanodine-sensitive calcium-release channel activity//DNA-binding transcription factor activity	GO:0005622//GO:0005789//GO:0005730//GO:0019031//GO:0019013//GO:0000785//GO:0016593//GO:0000775//GO:0016021//GO:0005634//GO:0005667//GO:0032040	intracellular//endoplasmic reticulum membrane//nucleolus//viral envelope//viral nucleocapsid//chromatin//Cdc73/Paf1 complex//chromosome, centromeric region//integral component of membrane//nucleus//transcription regulator complex//small-subunit processome	--	--	UP	2.8822	0.010974	blast,frame:-2 start:362 end:3
Cluster-9112.10932	4.5	2.85	5.05	20.56	35.85	34.43	5542	--	--	--	--	--	LK391419.1	LK391419	765	0	Apteryx australis mantelli genome assembly AptMant0, scaffold scaffold27	--	--	--	--	--	--	--	--	PF11602	ATPase P4 of dsRNA bacteriophage phi-12	GO:0019072	viral genome packaging	--	--	--	--	--	--	UP	2.8509	5.5854e-07	estscan,start:5542 end:111; minus strand
Cluster-9112.6864	1.75	8.29	9.37	24.4	44.42	73.46	3575	677538305	KFR00061.1	3104	0	Integrin alpha-X, partial [Nipponia nippon]	XM_009468051.1	XM_009468051	1144	0	PREDICTED: Nipponia nippon integrin alpha-X-like (LOC104015329), mRNA	--	--	--	--	P20702	1888	1.2e-209	Integrin alpha-X OS=Homo sapiens OX=9606 GN=ITGAX PE=1 SV=3	--	--	--	--	--	--	--	--	--	--	UP	2.8172	0.016953	blast,frame:3 start:3 end:3575
Cluster-9112.293	0.18	0.53	0.28	0.97	2.11	4.01	1779	902876435	XP_013028311.1	728	1.3e-73	PREDICTED: potassium voltage-gated channel subfamily KQT member 1-like isoform X1 [Anser cygnoides domesticus]	XM_013172864.1	XM_013172864	1740	0	PREDICTED: Anser cygnoides domesticus potassium voltage-gated channel subfamily KQT member 1-like (LOC106030871), transcript variant X7, mRNA	--	--	--	--	P70057	402	1.2e-37	Potassium voltage-gated channel subfamily KQT member 1 OS=Xenopus laevis OX=8355 GN=kcnq1 PE=1 SV=2	--	--	--	--	--	--	--	--	KOG1419	Voltage-gated K+ channel KCNQ	UP	2.8138	0.035939	blast,frame:3 start:3 end:452
Cluster-9112.19592	0.34	0.4	0.56	1.48	2.2	5.54	4751	902886753	XP_013033000.1	670	1.9e-66	PREDICTED: aquaporin-9 isoform X4 [Anser cygnoides domesticus]	XM_013177546.1	XM_013177546	3926	0	PREDICTED: Anser cygnoides domesticus aquaporin 9 (AQP9), transcript variant X4, mRNA	K09877	AQP9	aquaporin-9	http://www.genome.jp/dbget-bin/www_bget?ko:K09877	Q9JJJ3	458	1e-43	Aquaporin-9 OS=Mus musculus OX=10090 GN=Aqp9 PE=2 SV=1	PF00230	Major intrinsic protein	GO:0006810//GO:0055085	transport//transmembrane transport	GO:0015267	channel activity	GO:0016020	membrane	--	--	UP	2.812	0.0039413	blast,frame:1 start:733 end:1206
Cluster-9112.533	0.22	0.4	0.64	1.58	2.68	4.73	2264	557330983	XP_006038350.1	438	7.2e-40	zinc transporter ZIP4 [Alligator sinensis]	XM_013170669.1	XM_013170669	302	1.14256e-154	PREDICTED: Anser cygnoides domesticus solute carrier family 39 (zinc transporter), member 4 (SLC39A4), partial mRNA	K14710	SLC39A4, ZIP4	solute carrier family 39 (zinc transporter), member 4	http://www.genome.jp/dbget-bin/www_bget?ko:K14710	Q78IQ7	388	6.4e-36	Zinc transporter ZIP4 OS=Mus musculus OX=10090 GN=Slc39a4 PE=1 SV=1	PF02535	ZIP Zinc transporter	GO:0030001//GO:0055085	metal ion transport//transmembrane transport	GO:0046873	metal ion transmembrane transporter activity	GO:0016020	membrane	KOG2693	Putative zinc transporter	UP	2.8112	0.007771	blast,frame:-2 start:2263 end:113
Cluster-9112.9295	22.53	21.73	23.23	102.1	146.68	224.34	3795	902920110	XP_013048431.1	1160	2.3e-123	PREDICTED: transcription factor MafB [Anser cygnoides domesticus]	XM_005012046.3	XM_005012046	3302	0	PREDICTED: Anas platyrhynchos MAF bZIP transcription factor B (MAFB), mRNA	K09036	MAFB	transcription factor MAFB	http://www.genome.jp/dbget-bin/www_bget?ko:K09036	Q90888	1155	1.2e-124	Transcription factor MafB OS=Gallus gallus OX=9031 GN=MAFB PE=1 SV=1	PF07716//PF06005//PF03153//PF03131//PF00170	Basic region leucine zipper//Cell division protein ZapB//Transcription factor IIA, alpha/beta subunit//bZIP Maf transcription factor//bZIP transcription factor	GO:0006367//GO:0006355//GO:0043093//GO:0090529	transcription initiation from RNA polymerase II promoter//regulation of transcription, DNA-templated//FtsZ-dependent cytokinesis//cell septum assembly	GO:0003700//GO:0003677	DNA-binding transcription factor activity//DNA binding	GO:0005667//GO:0005634//GO:0005737//GO:0005672	transcription regulator complex//nucleus//cytoplasm//transcription factor TFIIA complex	--	--	UP	2.7803	3.2368e-06	blast,frame:-3 start:3268 end:2060
Cluster-9112.27191	0.4	0.11	0.1	0.88	1.5	1.77	1875	--	--	--	--	--	--	--	--	--	--	--	--	--	--	--	--	--	--	--	--	--	--	--	--	--	--	--	--	UP	2.773	0.032663	estscan,start:1875 end:60; minus strand
Cluster-9112.2688	0.48	1.28	2.24	6.18	9.69	11.4	2040	1540400223	XP_027326674.1	1158	2.1e-123	POU domain, class 5, transcription factor 3 [Anas platyrhynchos]	XM_027470873.1	XM_027470873	1346	0	PREDICTED: Anas platyrhynchos POU domain, class 5, transcription factor 3 (LOC106015462), mRNA	K09367	POU5F	POU domain transcription factor, class 5	http://www.genome.jp/dbget-bin/www_bget?ko:K09367	A7Y7W2	1135	1.4e-122	POU domain, class 5, transcription factor 3 OS=Gallus gallus OX=9031 GN=POU5F3 PE=1 SV=2	PF05920//PF00046//PF00157	Homeobox KN domain//Homeodomain//Pou domain - N-terminal to homeobox domain	GO:0006355	regulation of transcription, DNA-templated	GO:0003700//GO:0003677	DNA-binding transcription factor activity//DNA binding	GO:0005667	transcription regulator complex	--	--	UP	2.7071	0.0056076	blast,frame:-2 start:2039 end:1005
Cluster-9112.4803	0.94	1.41	0.75	3.23	7.3	10.02	1400	1341039785	XP_023797540.1	256	5.6e-19	LWamide neuropeptides isoform X1 [Cyanistes caeruleus]	--	--	--	--	--	--	--	--	--	--	--	--	--	PF10775	ATP synthase complex subunit h	GO:0015986	ATP synthesis coupled proton transport	--	--	GO:0000276	mitochondrial proton-transporting ATP synthase complex, coupling factor F(o)	--	--	UP	2.6994	0.004541	estscan,start:1400 end:1; minus strand
Cluster-9112.11129	15.49	23.34	22.31	83.84	114.53	209.89	3017	1540374681	XP_027309146.1	845	6.1e-87	heme-binding protein 1 [Anas platyrhynchos]	XM_013195557.1	XM_013195557	2777	0	PREDICTED: Anser cygnoides domesticus heme binding protein 1 (HEBP1), partial mRNA	--	--	--	--	Q5ZMB2	826	1.4e-86	Heme-binding protein 1 OS=Gallus gallus OX=9031 GN=HEBP1 PE=2 SV=1	PF09334	tRNA synthetases class I (M)	GO:0006418	tRNA aminoacylation for protein translation	GO:0005524//GO:0000166//GO:0004812	ATP binding//nucleotide binding//aminoacyl-tRNA ligase activity	--	--	--	--	UP	2.6987	0.00021999	blast,frame:3 start:141 end:650
Cluster-9112.25814	0.17	0.16	0.27	0.91	1.43	1.7	4750	--	--	--	--	--	LK064705.1	LK064705	464	0	Apteryx australis mantelli genome assembly AptMant0, scaffold scaffold50	--	--	--	--	--	--	--	--	--	--	--	--	--	--	--	--	--	--	UP	2.6968	0.00046618	estscan,start:1 end:4643
Cluster-9112.27850	0.6	0.28	0.74	2.9	4.85	3.29	687	1390122749	XP_025008905.1	228	4.9e-16	zinc finger protein 281 [Gallus gallus]	XM_025153137.1	XM_025153137	344	1.50362e-178	PREDICTED: Gallus gallus uncharacterized LOC107053919 (LOC107053919), mRNA	--	--	--	--	Q9Y2X9	176	7.4e-12	Zinc finger protein 281 OS=Homo sapiens OX=9606 GN=ZNF281 PE=1 SV=1	--	--	--	--	--	--	--	--	--	--	UP	2.695	0.028519	blast,frame:2 start:65 end:685
Cluster-9112.5191	0.8	0.77	0.49	2.33	5.55	5.59	1456	--	--	--	--	--	LK065234.1	LK065234	485	0	Apteryx australis mantelli genome assembly AptMant0, scaffold scaffold158	--	--	--	--	--	--	--	--	--	--	--	--	--	--	--	--	--	--	UP	2.6795	0.0027646	estscan,start:1076 end:1171
Cluster-9112.10853	1.81	1.12	1.71	8.1	12.61	9.57	5053	902874814	XP_013027560.1	6482	0	PREDICTED: macrophage mannose receptor 1-like [Anser cygnoides domesticus]	XM_013172106.1	XM_013172106	2575	0	PREDICTED: Anser cygnoides domesticus macrophage mannose receptor 1-like (LOC106030347), mRNA	K06560	MRC, CD206, CD280	mannose receptor, C type	http://www.genome.jp/dbget-bin/www_bget?ko:K06560	Q61830	2108	5.1e-235	Macrophage mannose receptor 1 OS=Mus musculus OX=10090 GN=Mrc1 PE=1 SV=2	PF00193	Extracellular link domain	GO:0007155	cell adhesion	GO:0005540	hyaluronic acid binding	--	--	--	--	UP	2.6714	1.3576e-07	estscan,start:117 end:4229
Cluster-9112.16875	1.27	1.05	0.98	2.92	3.78	14.06	10956	1540400387	XP_027326745.1	1258	2.9e-134	NMDA receptor synaptonuclear signaling and neuronal migration factor isoform X5 [Anas platyrhynchos]	XM_027470948.1	XM_027470948	3170	0	PREDICTED: Anas platyrhynchos NMDA receptor synaptonuclear signaling and neuronal migration factor (NSMF), transcript variant X9, mRNA	--	--	--	--	Q6X4W1	952	1.2e-100	NMDA receptor synaptonuclear signaling and neuronal migration factor OS=Homo sapiens OX=9606 GN=NSMF PE=1 SV=1	PF03370//PF01539	Carbohydrate/starch-binding module (family 21)//Hepatitis C virus envelope glycoprotein E1	--	--	GO:0005515	protein binding	GO:0019031	viral envelope	--	--	UP	2.6647	0.014354	blast,frame:-1 start:10863 end:9940|blast,frame:-3 start:8299 end:7613|blast,frame:-2 start:2630 end:2496
Cluster-9112.4011	0.48	0.5	0.25	1.88	2.55	3.44	3452	--	--	--	--	--	XR_001188521.3	XR_001188521	2167	0	PREDICTED: Anas platyrhynchos uncharacterized LOC101801508 (LOC101801508), transcript variant X3, ncRNA	--	--	--	--	--	--	--	--	PF02913//PF13885//PF17907	FAD linked oxidases, C-terminal domain//Keratin, high sulfur B2 protein//AWS domain	GO:0006479//GO:0006554	protein methylation//lysine catabolic process	GO:0003824//GO:0050660//GO:0018024	catalytic activity//flavin adenine dinucleotide binding//histone-lysine N-methyltransferase activity	GO:0005634//GO:0045095	nucleus//keratin filament	--	--	UP	2.6437	0.00046307	estscan,start:3329 end:65; minus strand
Cluster-9112.1471	0.65	2.08	0.91	3.08	6.22	14.14	2011	1540408524	XP_027308146.1	711	1.4e-71	LOW QUALITY PROTEIN: musculin [Anas platyrhynchos]	XM_013172541.1	XM_013172541	1677	0	PREDICTED: Anser cygnoides domesticus musculin (MSC), mRNA	K09072	MSC	musculin (activated B-cell factor-1)	http://www.genome.jp/dbget-bin/www_bget?ko:K09072	O60682	451	2.8e-43	Musculin OS=Homo sapiens OX=9606 GN=MSC PE=1 SV=2	PF09026//PF02724//PF00010	Centromere protein B dimerisation domain//CDC45-like protein//Helix-loop-helix DNA-binding domain	GO:0006270	DNA replication initiation	GO:0046983//GO:0003682//GO:0003677	protein dimerization activity//chromatin binding//DNA binding	GO:0000775//GO:0000785//GO:0005634	chromosome, centromeric region//chromatin//nucleus	--	--	UP	2.6416	0.045399	blast,frame:-2 start:2010 end:1225
Cluster-9112.18064	1.55	1.69	2.24	5.68	10.15	18.64	3746	902939828	XP_013026164.1	3939	0	PREDICTED: endogenous retrovirus group K member 18 Pol protein-like, partial [Anser cygnoides domesticus]	XM_013170710.1	XM_013170710	1390	0	PREDICTED: Anser cygnoides domesticus endogenous retrovirus group K member 18 Pol protein-like (LOC106029425), partial mRNA	--	--	--	--	Q9UQG0	1544	9.5e-170	Endogenous retrovirus group K member 11 Pol protein OS=Homo sapiens OX=9606 GN=ERVK-11 PE=2 SV=2	PF00552//PF02022//PF00098//PF13683//PF00665//PF00075//PF06817	Integrase DNA binding domain//Integrase Zinc binding domain//Zinc knuckle//Integrase core domain//Integrase core domain//RNase H//Reverse transcriptase thumb domain	GO:0015074//GO:0051252//GO:0006278	DNA integration//regulation of RNA metabolic process//RNA-dependent DNA biosynthetic process	GO:0008270//GO:0004523//GO:0003964//GO:0003676	zinc ion binding//RNA-DNA hybrid ribonuclease activity//RNA-directed DNA polymerase activity//nucleic acid binding	--	--	--	--	UP	2.6394	0.0016437	blast,frame:-1 start:3746 end:2751
Cluster-9112.3004	2.18	6.74	2.32	16.62	30.67	26.96	3064	1540399935	XP_027326555.1	2399	4e-267	caspase recruitment domain-containing protein 9 isoform X2 [Anas platyrhynchos]	XM_013188849.1	XM_013188849	1638	0	PREDICTED: Anser cygnoides domesticus caspase recruitment domain family, member 9 (CARD9), transcript variant X4, mRNA	K12794	CARD9	caspase recruitment domain-containing protein 9	http://www.genome.jp/dbget-bin/www_bget?ko:K12794	Q9H257	1378	1.4e-150	Caspase recruitment domain-containing protein 9 OS=Homo sapiens OX=9606 GN=CARD9 PE=1 SV=2	PF00619	Caspase recruitment domain	GO:0042981	regulation of apoptotic process	--	--	--	--	--	--	UP	2.6334	0.0052382	blast,frame:-3 start:503 end:288|blast,frame:-2 start:684 end:541|blast,frame:-1 start:2908 end:1385
Cluster-9112.24041	7.46	11.45	6.6	40.46	73.37	51.25	2051	902927905	XP_013052118.1	871	4e-90	PREDICTED: LOW QUALITY PROTEIN: triggering receptor expressed on myeloid cells 2-like [Anser cygnoides domesticus]	XM_013196664.1	XM_013196664	2009	0	PREDICTED: Anser cygnoides domesticus triggering receptor expressed on myeloid cells 2-like (LOC106045892), mRNA	K14378	TREM2	triggering receptor expressed on myeloid cells 2	http://www.genome.jp/dbget-bin/www_bget?ko:K14378	Q99NH8	255	1.5e-20	Triggering receptor expressed on myeloid cells 2 OS=Mus musculus OX=10090 GN=Trem2 PE=1 SV=1	--	--	--	--	--	--	--	--	--	--	UP	2.623	3.2885e-05	blast,frame:-2 start:1948 end:1346|blast,frame:-1 start:1469 end:1230
Cluster-9112.12282	99.43	227.44	352.44	334.19	2243.8	1760.39	450	1334619	CAA46321.1	484	6.6e-46	5.7S IgG heavy chain [Anas platyrhynchos]	X65219.1	X65219	264	2.84604e-134	A.plathyrhynchos mRNA for immunoglobulin heavy chain (clone 3.1)	K06856	IGH	immunoglobulin heavy chain	http://www.genome.jp/dbget-bin/www_bget?ko:K06856	A0A0B4J1X5	350	3.2e-32	Immunoglobulin heavy variable 3-74 OS=Homo sapiens OX=9606 GN=IGHV3-74 PE=3 SV=1	--	--	--	--	--	--	--	--	--	--	UP	2.6112	0.046845	blast,frame:-1 start:450 end:1
Cluster-9112.19699	1.12	2	1.64	6.52	9.79	13.79	11610	902887706	XP_013033413.1	1848	1.2e-202	PREDICTED: deoxyribonuclease-2-beta isoform X2 [Anser cygnoides domesticus]	XR_001205785.1	XR_001205785	3932	0	PREDICTED: Anser cygnoides domesticus deoxyribonuclease II beta (DNASE2B), transcript variant X3, misc_RNA	K01158	DNASE2	deoxyribonuclease II	http://www.genome.jp/dbget-bin/www_bget?ko:K01158	Q8WZ79	944	1.1e-99	Deoxyribonuclease-2-beta OS=Homo sapiens OX=9606 GN=DNASE2B PE=2 SV=1	PF03265//PF09446	Deoxyribonuclease II//VMA21-like domain	GO:0006259//GO:0070072//GO:0006308	DNA metabolic process//vacuolar proton-transporting V-type ATPase complex assembly//DNA catabolic process	GO:0004531	deoxyribonuclease II activity	--	--	KOG3825	Deoxyribonuclease II	UP	2.6074	0.00026105	blast,frame:1 start:19 end:1086
Cluster-9112.28199	0.44	0.72	0.6	1.99	3.21	5.47	5631	902906764	XP_013042239.1	2825	0	PREDICTED: LOW QUALITY PROTEIN: solute carrier family 22 member 3 [Anser cygnoides domesticus]	XM_013186785.1	XM_013186785	5379	0	PREDICTED: Anser cygnoides domesticus solute carrier family 22 (organic cation transporter), member 3 (SLC22A3), mRNA	K08200	SLC22A3, OCT3	MFS transporter, OCT family, solute carrier family 22 (organic cation transporter), member 3	http://www.genome.jp/dbget-bin/www_bget?ko:K08200	O75751	2062	1.2e-229	Solute carrier family 22 member 3 OS=Homo sapiens OX=9606 GN=SLC22A3 PE=1 SV=1	PF00083//PF07690	Sugar (and other) transporter//Major Facilitator Superfamily	GO:0055085	transmembrane transport	GO:0022857	transmembrane transporter activity	GO:0016021	integral component of membrane	KOG0255	Synaptic vesicle transporter SVOP and related transporters (major facilitator superfamily)	UP	2.5704	0.0021505	blast,frame:-3 start:5629 end:3731
Cluster-9112.7935	10.09	12.66	16.28	37.99	78.44	118.27	2976	1201839325	XP_021267410.1	1074	1.7e-113	beta-1,3-N-acetylglucosaminyltransferase lunatic fringe [Numida meleagris]	XM_027468992.1	XM_027468992	1449	0	PREDICTED: Anas platyrhynchos LFNG O-fucosylpeptide 3-beta-N-acetylglucosaminyltransferase (LFNG), mRNA	K05948	FNG	fringe	http://www.genome.jp/dbget-bin/www_bget?ko:K05948	O12971	1071	5.3e-115	Beta-1,3-N-acetylglucosaminyltransferase lunatic fringe OS=Gallus gallus OX=9031 GN=LFNG PE=2 SV=1	PF01762//PF02434	Galactosyltransferase//Fringe-like	GO:0006486	protein glycosylation	GO:0016757	transferase activity, transferring glycosyl groups	GO:0016020	membrane	--	--	UP	2.5635	0.0016934	blast,frame:1 start:1 end:813|blast,frame:3 start:1002 end:1418
Cluster-9112.2888	3.77	7.76	7.29	25.2	62.33	29.6	1507	483524689	EOB08571.1	826	4.9e-85	Claudin-2, partial [Anas platyrhynchos]	XM_021271062.2	XM_021271062	788	0	PREDICTED: Anas platyrhynchos claudin 2 (CLDN2), mRNA	K06087	CLDN	claudin	http://www.genome.jp/dbget-bin/www_bget?ko:K06087	P57739	556	1.4e-55	Claudin-2 OS=Homo sapiens OX=9606 GN=CLDN2 PE=1 SV=1	PF00822//PF13903	PMP-22/EMP/MP20/Claudin family//PMP-22/EMP/MP20/Claudin tight junction	--	--	--	--	GO:0016021	integral component of membrane	--	--	UP	2.5628	0.0017137	blast,frame:2 start:281 end:1129
Cluster-9112.7209	14.91	6.17	19.83	97.11	91.68	72.6	421	635137079	XP_008015425.1	161	1.7e-08	PREDICTED: keratin-associated protein 5-1-like isoform X1 [Chlorocebus sabaeus]	--	--	--	--	--	--	--	--	--	--	--	--	--	PF15925//PF02954	SOSS complex subunit C//Bacterial regulatory protein, Fis family	GO:0006281//GO:0006974	DNA repair//cellular response to DNA damage stimulus	GO:0043565	sequence-specific DNA binding	GO:0005634//GO:0070876	nucleus//SOSS complex	--	--	UP	2.5322	0.00058513	blast,frame:3 start:3 end:419
Cluster-9112.17333	1.24	0.71	0.52	3.37	5.55	5.67	1069	699594234	XP_009867559.1	147	1.9e-06	PREDICTED: protein furry homolog, partial [Apaloderma vittatum]	XR_001210310.1	XR_001210310	544	0	PREDICTED: Anser cygnoides domesticus uncharacterized LOC106041128 (LOC106041128), ncRNA	--	--	--	--	Q5TBA9	143	7.7e-08	Protein furry homolog OS=Homo sapiens OX=9606 GN=FRY PE=1 SV=1	--	--	--	--	--	--	--	--	--	--	UP	2.5191	0.0043352	blast,frame:-3 start:644 end:429
Cluster-9112.2509	0.23	0.27	0.33	0.87	1.7	2.36	2336	1341053895	XP_023802494.1	298	1.3e-23	uncharacterized protein LOC111943840, partial [Cyanistes caeruleus]	BX931211.1	BX931211	177	3.62078e-85	Gallus gallus finished cDNA, clone ChEST593n22	K01672	CA	carbonic anhydrase	http://www.genome.jp/dbget-bin/www_bget?ko:K01672	P23280	182	5.1e-12	Carbonic anhydrase 6 OS=Homo sapiens OX=9606 GN=CA6 PE=1 SV=3	PF03041	lef-2	GO:0019083	viral transcription	--	--	--	--	KOG0382	Carbonic anhydrase	UP	2.519	0.015561	estscan,start:2336 end:66; minus strand
Cluster-9112.3218	0.48	0.94	0.48	1.96	2.59	6.57	1359	--	--	--	--	--	XR_001187446.3	XR_001187446	399	0	PREDICTED: Anas platyrhynchos uncharacterized LOC106015430 (LOC106015430), ncRNA	--	--	--	--	--	--	--	--	--	--	--	--	--	--	--	--	--	--	UP	2.5082	0.047557	estscan,start:398 end:1248
Cluster-9112.10925	0.34	0.28	0.19	1.38	0.88	2.4	5393	902870059	XP_013047095.1	6836	0	PREDICTED: papilin isoform X12 [Anser cygnoides domesticus]	XM_013191641.1	XM_013191641	4866	0	PREDICTED: Anser cygnoides domesticus papilin, proteoglycan-like sulfated glycoprotein (PAPLN), transcript variant X14, mRNA	--	--	--	--	O95428	3197	0	Papilin OS=Homo sapiens OX=9606 GN=PAPLN PE=2 SV=4	PF05790//PF00014//PF08686	Immunoglobulin C2-set domain//Kunitz/Bovine pancreatic trypsin inhibitor domain//PLAC (protease and lacunin) domain	GO:0007155	cell adhesion	GO:0008233//GO:0004867	peptidase activity//serine-type endopeptidase inhibitor activity	GO:0016021	integral component of membrane	--	--	UP	2.5006	0.0036092	blast,frame:3 start:204 end:4325
Cluster-2277.1	0.21	0.13	0.27	0.75	1.18	1.51	3426	483525034	EOB08785.1	162	1.1e-07	hypothetical protein Anapl_02294 [Anas platyrhynchos]	XR_001464036.2	XR_001464036	892	0	PREDICTED: Gallus gallus uncharacterized LOC101751137 (LOC101751137), ncRNA	--	--	--	--	--	--	--	--	--	--	--	--	--	--	--	--	--	--	UP	2.4932	0.0073899	blast,frame:2 start:866 end:1114
Cluster-9112.21688	6.67	10.26	11.55	30.97	63.15	70.98	2194	1540456698	XP_027302730.1	585	6.3e-57	avidin-like [Anas platyrhynchos]	XM_027446928.1	XM_027446928	549	0	PREDICTED: Anas platyrhynchos avidin-like (LOC113840292), transcript variant X2, mRNA	--	--	--	--	P02701	465	7.3e-45	Avidin OS=Gallus gallus OX=9031 GN=AVD PE=1 SV=3	PF01382	Avidin family	--	--	GO:0009374	biotin binding	--	--	--	--	UP	2.4913	0.00085196	blast,frame:-3 start:995 end:450
Cluster-23633.0	0.21	0.47	0.33	1.28	2.91	1.76	3037	215254225	ACJ64117.1	659	2.3e-65	GluR1 [Columba livia]	XM_013176000.1	XM_013176000	2997	0	PREDICTED: Anser cygnoides domesticus glutamate receptor, ionotropic, AMPA 1 (GRIA1), transcript variant X2, mRNA	K05197	GRIA1	glutamate receptor 1	http://www.genome.jp/dbget-bin/www_bget?ko:K05197	P23818	606	4.5e-61	Glutamate receptor 1 OS=Mus musculus OX=10090 GN=Gria1 PE=1 SV=1	PF00060	Ligand-gated ion channel	GO:0006811	ion transport	GO:0015276	ligand-gated ion channel activity	GO:0016020	membrane	KOG1054	Glutamate-gated AMPA-type ion channel receptor subunit GluR2 and related subunits	UP	2.4898	0.0078797	blast,frame:1 start:1 end:444
Cluster-9112.28590	0.57	1.28	0.48	2.58	4.69	6.37	3015	902918624	XP_013047743.1	1916	3.9e-211	PREDICTED: thymic stromal cotransporter homolog [Anser cygnoides domesticus]	XM_013192289.1	XM_013192289	3015	0	PREDICTED: Anser cygnoides domesticus solute carrier family 46, member 2 (SLC46A2), mRNA	K14614	SLC46A2	MFS transporter, PCFT/HCP family, solute carrier family 46 (thymic stromal cotransporter), member 2	http://www.genome.jp/dbget-bin/www_bget?ko:K14614	Q9BY10	1086	9.8e-117	Thymic stromal cotransporter homolog OS=Homo sapiens OX=9606 GN=SLC46A2 PE=2 SV=1	PF07690	Major Facilitator Superfamily	GO:0055085	transmembrane transport	GO:0022857	transmembrane transporter activity	--	--	--	--	UP	2.4892	0.013423	blast,frame:-3 start:2794 end:1412
Cluster-9112.28201	0.45	0.29	0.34	1.84	1.39	2.96	3402	902937277	XP_013056651.1	3103	0	PREDICTED: uncharacterized protein LOC106049048 isoform X2 [Anser cygnoides domesticus]	XM_013201197.1	XM_013201197	3372	0	PREDICTED: Anser cygnoides domesticus uncharacterized LOC106049048 (LOC106049048), transcript variant X2, mRNA	--	--	--	--	Q9XWZ2	1252	6.2e-136	Acyl-CoA dehydrogenase family member 11 OS=Caenorhabditis elegans OX=6239 GN=acdh-11 PE=1 SV=1	PF02770//PF00441	Acyl-CoA dehydrogenase, middle domain//Acyl-CoA dehydrogenase, C-terminal domain	GO:0055114	oxidation-reduction process	GO:0016627	oxidoreductase activity, acting on the CH-CH group of donors	--	--	KOG0141	Isovaleryl-CoA dehydrogenase	UP	2.4872	0.001075	blast,frame:-1 start:3261 end:1303
Cluster-28659.0	0.49	0.25	0.42	1.36	1.69	3.43	3933	902932956	XP_013054519.1	4222	0	PREDICTED: uncharacterized protein LOC106047525 [Anser cygnoides domesticus]	XM_013199065.1	XM_013199065	3895	0	PREDICTED: Anser cygnoides domesticus uncharacterized LOC106047525 (LOC106047525), transcript variant X2, mRNA	--	--	--	--	P45831	184	5e-12	Putative threonylcarbamoyl-AMP synthase OS=Mycobacterium leprae (strain TN) OX=272631 GN=ML1136 PE=3 SV=1	PF01300	Telomere recombination	--	--	GO:0003725	double-stranded RNA binding	--	--	--	--	UP	2.4804	0.0052496	blast,frame:1 start:1 end:2634
Cluster-9112.5670	0.17	0.22	0.75	2.39	1.47	2.78	1830	--	--	--	--	--	XR_003398029.1	XR_003398029	43	8.73251e-11	PREDICTED: Athene cunicularia uncharacterized LOC113478279 (LOC113478279), ncRNA	--	--	--	--	--	--	--	--	--	--	--	--	--	--	--	--	--	--	UP	2.4747	0.046395	estscan,start:1830 end:211; minus strand
Cluster-9112.2585	0.87	1.57	1.15	4.06	9.19	7.38	2571	902913191	XP_013045237.1	2435	2.2e-271	PREDICTED: specifically androgen-regulated gene protein isoform X1 [Anser cygnoides domesticus]	XM_013189783.1	XM_013189783	2463	0	PREDICTED: Anser cygnoides domesticus chromosome unknown open reading frame, human C1orf116 (LOC106041378), transcript variant X1, mRNA	--	--	--	--	Q9BW04	378	1e-34	Specifically androgen-regulated gene protein OS=Homo sapiens OX=9606 GN=SARG PE=1 SV=2	--	--	--	--	--	--	--	--	--	--	UP	2.4631	0.0018685	blast,frame:2 start:212 end:2176
Cluster-9112.6616	7.58	3.99	6.74	22.27	25.17	53.26	3779	1051184454	XP_017675087.1	1025	1e-107	PREDICTED: ras-related protein Rab-31 isoform X1 [Lepidothrix coronata]	XM_013179470.1	XM_013179470	3663	0	PREDICTED: Anser cygnoides domesticus RAB31, member RAS oncogene family (RAB31), transcript variant X2, mRNA	K07891	RAB22	Ras-related protein Rab-22	http://www.genome.jp/dbget-bin/www_bget?ko:K07891	Q6GQP4	989	2.2e-105	Ras-related protein Rab-31 OS=Rattus norvegicus OX=10116 GN=Rab31 PE=1 SV=2	PF01198//PF02421//PF00071//PF01926//PF04670//PF03193//PF00009//PF07728//PF07475//PF00025	Ribosomal protein L31e//Ferrous iron transport protein B//Ras family//50S ribosome-binding GTPase//Gtr1/RagA G protein conserved region//RsgA GTPase//Elongation factor Tu GTP binding domain//AAA domain (dynein-related subfamily)//HPr Serine kinase C-terminal domain//ADP-ribosylation factor family	GO:0006109//GO:0042254//GO:0000160//GO:0006412//GO:0016310	regulation of carbohydrate metabolic process//ribosome biogenesis//phosphorelay signal transduction system//translation//phosphorylation	GO:0004672//GO:0016887//GO:0003735//GO:0005525//GO:0000155//GO:0003924//GO:0005524	protein kinase activity//ATPase activity//structural constituent of ribosome//GTP binding//phosphorelay sensor kinase activity//GTPase activity//ATP binding	GO:0005840//GO:0009365	ribosome//protein histidine kinase complex	KOG0092	GTPase Rab5/YPT51 and related small G protein superfamily GTPases	UP	2.4561	0.0012129	blast,frame:-1 start:3779 end:3141
Cluster-9112.22842	1.12	0.75	0.88	3.55	4.49	7.23	2390	902915581	XP_013046299.1	1851	1.1e-203	PREDICTED: proteinase-activated receptor 2, partial [Anser cygnoides domesticus]	XM_013190845.1	XM_013190845	2064	0	PREDICTED: Anser cygnoides domesticus coagulation factor II (thrombin) receptor-like 1 (F2RL1), partial mRNA	K04234	F2RL1, PAR2	coagulation factor II (thrombin) receptor-like 1	http://www.genome.jp/dbget-bin/www_bget?ko:K04234	P55085	1300	1.2e-141	Proteinase-activated receptor 2 OS=Homo sapiens OX=9606 GN=F2RL1 PE=1 SV=1	PF00001	7 transmembrane receptor (rhodopsin family)	GO:0007186	G protein-coupled receptor signaling pathway	GO:0004930	G protein-coupled receptor activity	GO:0016021	integral component of membrane	--	--	UP	2.4555	0.00049048	blast,frame:-3 start:2298 end:955
Cluster-9112.22596	2.65	4.1	3.24	11.67	15.85	28.81	2233	902868519	XP_013039947.1	1385	1.1e-149	PREDICTED: LOW QUALITY PROTEIN: cell surface glycoprotein CD200 receptor 1-A-like [Anser cygnoides domesticus]	XM_027449588.1	XM_027449588	1883	0	PREDICTED: Anas platyrhynchos CD200 receptor 1 (CD200R1), transcript variant X4, mRNA	--	--	--	--	Q2YHT7	999	8.9e-107	Cell surface glycoprotein CD200 receptor 1-A OS=Gallus gallus OX=9031 GN=CD200R1A PE=1 SV=1	--	--	--	--	--	--	--	--	--	--	UP	2.4522	0.0016707	blast,frame:-2 start:2073 end:1174
Cluster-9112.8008	0.87	0.74	1	3.03	5.23	6.23	11260	902873432	XP_013026911.1	15371	0	PREDICTED: LOW QUALITY PROTEIN: low-density lipoprotein receptor-related protein 2 [Anser cygnoides domesticus]	XM_021272034.2	XM_021272034	10050	0	PREDICTED: Anas platyrhynchos LDL receptor related protein 2 (LRP2), transcript variant X9, mRNA	K06233	LRP2	low density lipoprotein-related protein 2	http://www.genome.jp/dbget-bin/www_bget?ko:K06233	P98164	11511	0	Low-density lipoprotein receptor-related protein 2 OS=Homo sapiens OX=9606 GN=LRP2 PE=1 SV=3	PF07645//PF00795//PF06668//PF10716//PF01234//PF13931//PF09064//PF00342//PF00057	Calcium-binding EGF domain//Carbon-nitrogen hydrolase//Inter-alpha-trypsin inhibitor heavy chain C-terminus//NADH dehydrogenase transmembrane subunit//NNMT/PNMT/TEMT family//Kinesin-associated microtubule-binding//Thrombomodulin like fifth domain, EGF-like//Phosphoglucose isomerase//Low-density lipoprotein receptor domain class A	GO:0006118//GO:0005982//GO:0006807//GO:0055114//GO:0005985//GO:0030212//GO:0006098//GO:0006096//GO:0006094//GO:0007165	obsolete electron transport//starch metabolic process//nitrogen compound metabolic process//oxidation-reduction process//sucrose metabolic process//hyaluronan metabolic process//pentose-phosphate shunt//glycolytic process//gluconeogenesis//signal transduction	GO:0005515//GO:0008017//GO:0005509//GO:0004347//GO:0008168//GO:0004867//GO:0016655//GO:0004888	protein binding//microtubule binding//calcium ion binding//glucose-6-phosphate isomerase activity//methyltransferase activity//serine-type endopeptidase inhibitor activity//oxidoreductase activity, acting on NAD(P)H, quinone or similar compound as acceptor//transmembrane signaling receptor activity	GO:0016021//GO:0045298	integral component of membrane//tubulin complex	KOG1215	Low-density lipoprotein receptors containing Ca2+-binding EGF-like domains	UP	2.4489	0.00010572	blast,frame:2 start:1025 end:9919|blast,frame:1 start:484 end:1146
Cluster-9112.7206	13.69	5.61	28.17	119.44	91.57	87.12	329	--	--	--	--	--	XR_002870170.1	XR_002870170	61	1.42061e-21	PREDICTED: Cyanistes caeruleus uncharacterized LOC111941639 (LOC111941639), ncRNA	--	--	--	--	--	--	--	--	--	--	--	--	--	--	--	--	--	--	UP	2.4363	0.021284	estscan,start:329 end:1; minus strand
Cluster-9112.7844	1.61	1.01	1.57	3.77	5.5	13.31	3896	902879328	XP_013029705.1	987	2.7e-103	PREDICTED: gremlin-1 [Anser cygnoides domesticus]	XM_027457854.1	XM_027457854	2533	0	PREDICTED: Anas platyrhynchos gremlin 1, DAN family BMP antagonist (GREM1), mRNA	--	--	--	--	O73755	973	1.6e-103	Gremlin-1 OS=Gallus gallus OX=9031 GN=GREM1 PE=2 SV=1	--	--	--	--	--	--	--	--	--	--	UP	2.4341	0.010465	blast,frame:1 start:46 end:765
Cluster-16642.0	0.28	0.06	0.31	1.23	1.03	1.33	3014	--	--	--	--	--	LK064812.1	LK064812	217	2.72319e-107	Apteryx australis mantelli genome assembly AptMant0, scaffold scaffold95	--	--	--	--	--	--	--	--	--	--	--	--	--	--	--	--	--	--	UP	2.4285	0.016567	estscan,start:388 end:2919|estscan,start:2199 end:360; minus strand
Cluster-9112.6340	1.53	0.5	2.79	4.51	11.41	10.02	2420	902938850	XP_013057469.1	2029	2.5e-224	PREDICTED: toll-like receptor 2 [Anser cygnoides domesticus]	XR_001214515.1	XR_001214515	2214	0	PREDICTED: Anser cygnoides domesticus toll-like receptor 2 (LOC106049641), transcript variant X3, misc_RNA	--	--	--	--	Q9DGB6	360	1.2e-32	Toll-like receptor 2 type-2 OS=Gallus gallus OX=9031 GN=TLR2-2 PE=2 SV=1	PF13855//PF13516//PF00560	Leucine rich repeat//Leucine Rich repeat//Leucine Rich Repeat	--	--	GO:0005515	protein binding	--	--	--	--	UP	2.4236	0.04206	blast,frame:-1 start:2168 end:696
Cluster-9112.14321	6.51	4.31	11.22	27.42	35.16	56.43	1363	1540390120	XP_027322707.1	550	4.4e-53	LOW QUALITY PROTEIN: transcription factor Maf [Anas platyrhynchos]	XM_027466906.1	XM_027466906	1142	0	PREDICTED: Anas platyrhynchos MAF bZIP transcription factor (MAF), mRNA	K09035	CMAF, MAF	transcription factor Maf	http://www.genome.jp/dbget-bin/www_bget?ko:K09035	P23091	542	5.3e-54	Transforming protein Maf OS=Avian musculoaponeurotic fibrosarcoma virus AS42 OX=11873 GN=V-MAF PE=3 SV=1	--	--	--	--	--	--	--	--	--	--	UP	2.4031	0.0026353	blast,frame:3 start:216 end:1361
Cluster-9112.805	0.34	1.12	0.23	3.2	3.49	2.97	2998	1540428095	XP_027311135.1	1293	6.8e-139	chloride intracellular channel protein 5 isoform X2 [Anas platyrhynchos]	XM_013184546.1	XM_013184546	2976	0	PREDICTED: Anser cygnoides domesticus chloride intracellular channel 5 (CLIC5), transcript variant X1, mRNA	K05025	CLIC5	chloride intracellular channel protein 5	http://www.genome.jp/dbget-bin/www_bget?ko:K05025	Q9EPT8	1161	2e-125	Chloride intracellular channel protein 5 OS=Rattus norvegicus OX=10116 GN=Clic5 PE=1 SV=1	PF13409//PF13417	Glutathione S-transferase, N-terminal domain//Glutathione S-transferase, N-terminal domain	--	--	GO:0005515	protein binding	--	--	--	--	UP	2.3963	0.038388	blast,frame:-1 start:2716 end:1958
Cluster-9112.1035	0.16	0.1	0.24	0.72	0.72	1.25	2977	902918089	XP_013047489.1	4250	0	PREDICTED: inter-alpha-trypsin inhibitor heavy chain H3 isoform X2 [Anser cygnoides domesticus]	XM_013192035.1	XM_013192035	2650	0	PREDICTED: Anser cygnoides domesticus inter-alpha-trypsin inhibitor heavy chain 3 (ITIH3), transcript variant X2, mRNA	--	--	--	--	Q61704	2814	0	Inter-alpha-trypsin inhibitor heavy chain H3 OS=Mus musculus OX=10090 GN=Itih3 PE=1 SV=3	PF06668	Inter-alpha-trypsin inhibitor heavy chain C-terminus	GO:0030212	hyaluronan metabolic process	GO:0004867	serine-type endopeptidase inhibitor activity	--	--	--	--	UP	2.387	0.026829	blast,frame:3 start:33 end:2639
Cluster-9112.10442	2.82	1.61	2.14	7.63	11.17	15.83	3508	902912408	XP_013044865.1	2039	2.5e-225	PREDICTED: solute carrier family 46 member 3 [Anser cygnoides domesticus]	XM_013189411.1	XM_013189411	3273	0	PREDICTED: Anser cygnoides domesticus solute carrier family 46, member 3 (SLC46A3), mRNA	K20840	SLC46A3	MFS transporter, PCFT/HCP family, solute carrier family 46, member 3	http://www.genome.jp/dbget-bin/www_bget?ko:K20840	Q5F4B8	1810	1.3e-200	Solute carrier family 46 member 3 OS=Gallus gallus OX=9031 GN=SLC46A3 PE=2 SV=1	PF07690	Major Facilitator Superfamily	GO:0055085	transmembrane transport	GO:0022857	transmembrane transporter activity	--	--	KOG2816	Predicted transporter ADD1 (major facilitator superfamily)	UP	2.3869	0.00033805	blast,frame:1 start:229 end:1638
Cluster-9112.11870	1.47	4.51	1.98	7.54	18.36	17.7	5477	1540454090	XP_027302054.1	6297	0	receptor-type tyrosine-protein phosphatase kappa isoform X1 [Anas platyrhynchos]	XM_027446253.1	XM_027446253	4028	0	PREDICTED: Anas platyrhynchos receptor-type tyrosine-protein phosphatase kappa (LOC101796527), transcript variant X1, mRNA	--	--	--	--	Q15262	1046	7.7e-112	Receptor-type tyrosine-protein phosphatase kappa OS=Homo sapiens OX=9606 GN=PTPRK PE=1 SV=2	PF00102//PF00041//PF00782	Protein-tyrosine phosphatase//Fibronectin type III domain//Dual specificity phosphatase, catalytic domain	GO:0006470//GO:0016311//GO:0006570	protein dephosphorylation//dephosphorylation//tyrosine metabolic process	GO:0005515//GO:0008138//GO:0004725	protein binding//protein tyrosine/serine/threonine phosphatase activity//protein tyrosine phosphatase activity	--	--	--	--	UP	2.3804	0.026803	blast,frame:-2 start:5329 end:788
Cluster-9112.18379	1.98	1.34	1.61	5.62	10.16	9.77	7779	902874802	XP_013027554.1	6430	0	PREDICTED: macrophage mannose receptor 1-like isoform X1 [Anser cygnoides domesticus]	XM_013172103.1	XM_013172103	3555	0	PREDICTED: Anser cygnoides domesticus macrophage mannose receptor 1-like (LOC106030345), transcript variant X4, mRNA	K06560	MRC, CD206, CD280	mannose receptor, C type	http://www.genome.jp/dbget-bin/www_bget?ko:K06560	P22897	3305	0	Macrophage mannose receptor 1 OS=Homo sapiens OX=9606 GN=MRC1 PE=1 SV=1	PF15184//PF00558//PF05454//PF05571//PF03498//PF03376//PF00193	Mitochondrial import receptor subunit TOM6 homolog//Vpu protein//Dystroglycan (Dystrophin-associated glycoprotein 1)//JNK1/MAPK8-associated membrane protein//Cytolethal distending toxin A/C domain//Adenovirus E3B protein//Extracellular link domain	GO:0007016//GO:0006812//GO:0007155//GO:0006986//GO:0019076//GO:0009405//GO:0032801	obsolete cytoskeletal anchoring at plasma membrane//cation transport//cell adhesion//response to unfolded protein//viral release from host cell//pathogenesis//receptor catabolic process	GO:0005261//GO:0005540	cation channel activity//hyaluronic acid binding	GO:0016021//GO:0016010//GO:0005742//GO:0033644//GO:0016020	integral component of membrane//dystrophin-associated glycoprotein complex//mitochondrial outer membrane translocase complex//host cell membrane//membrane	--	--	UP	2.3529	7.0038e-05	blast,frame:1 start:55 end:3765|blast,frame:2 start:4772 end:5611
Cluster-9112.22840	3.57	4.74	5.35	15.14	25.29	31.02	3272	1540449402	XP_027319166.1	1916	4.3e-211	complement receptor type 1 isoform X29 [Anas platyrhynchos]	XM_027463365.1	XM_027463365	926	0	PREDICTED: Anas platyrhynchos complement factor H (LOC101803713), transcript variant X30, mRNA	K04004	CFH, HF1	complement factor H	http://www.genome.jp/dbget-bin/www_bget?ko:K04004	P06909	686	2.6e-70	Complement factor H OS=Mus musculus OX=10090 GN=Cfh PE=1 SV=2	--	--	--	--	--	--	--	--	--	--	UP	2.3437	0.00057262	blast,frame:-2 start:1477 end:2
Cluster-9112.10122	33.86	37.57	34.64	119.84	167.34	263.98	3171	--	--	--	--	--	XM_013173544.1	XM_013173544	3155	0	PREDICTED: Anser cygnoides domesticus yippee-like 1 (YPEL1), mRNA	--	--	--	--	--	--	--	--	--	--	--	--	--	--	--	--	--	--	UP	2.342	0.00036216	estscan,start:3072 end:2574; minus strand
Cluster-9112.19639	4.69	4.26	4.72	16.29	21.15	32.31	3743	902926724	XP_013051553.1	1380	7e-149	PREDICTED: V-set and immunoglobulin domain-containing protein 4-like [Anser cygnoides domesticus]	XM_013196093.1	XM_013196093	1223	0	PREDICTED: Anser cygnoides domesticus uncharacterized LOC106045531 (LOC106045531), mRNA	K19822	VSIG4, CRIg	V-set and immunoglobulin domain-containing protein 4	http://www.genome.jp/dbget-bin/www_bget?ko:K19822	Q9Y279	372	7.6e-34	V-set and immunoglobulin domain-containing protein 4 OS=Homo sapiens OX=9606 GN=VSIG4 PE=1 SV=1	PF06305	Lipopolysaccharide assembly protein A domain	--	--	--	--	GO:0005887	integral component of plasma membrane	--	--	UP	2.3186	0.00014036	blast,frame:-3 start:3552 end:2194
Cluster-9112.11701	0.27	0.16	0.29	0.79	1.06	1.72	4550	902939585	XP_013026038.1	1722	1.9e-188	PREDICTED: mas-related G-protein coupled receptor member A2-like isoform X1 [Anser cygnoides domesticus]	XM_005028391.4	XM_005028391	2161	0	PREDICTED: Anas platyrhynchos mas-related G-protein coupled receptor member A2-like (LOC101795552), mRNA	--	--	--	--	Q4QXU3	249	1.7e-19	Mas-related G-protein coupled receptor member X2 OS=Pongo pygmaeus OX=9600 GN=MRGPRX2 PE=3 SV=1	PF12199	Extracellular fibrinogen binding protein C terminal	--	--	GO:0001848	complement binding	GO:0005615	extracellular space	--	--	UP	2.3118	0.0092281	blast,frame:1 start:115 end:1257
Cluster-9112.16333	4.25	2.15	4.28	11.5	14.05	27.48	6715	1497500955	RMC16013.1	3811	0	hypothetical protein DUI87_08220 [Hirundo rustica rustica]	XR_003493106.1	XR_003493106	192	4.81965e-93	PREDICTED: Anas platyrhynchos uncharacterized LOC113840312 (LOC113840312), ncRNA	--	--	--	--	P03360	1759	2e-194	Gag-Pol polyprotein (Fragment) OS=Avian reticuloendotheliosis virus OX=11636 GN=pol PE=1 SV=2	PF02093//PF00098//PF13683//PF00075//PF05558//PF00665	Gag P30 core shell protein//Zinc knuckle//Integrase core domain//RNase H//DREPP plasma membrane polypeptide//Integrase core domain	GO:0051252//GO:0015074//GO:0019068	regulation of RNA metabolic process//DNA integration//virion assembly	GO:0004523//GO:0008270//GO:0003676	RNA-DNA hybrid ribonuclease activity//zinc ion binding//nucleic acid binding	GO:0046658	anchored component of plasma membrane	KOG0017	FOG: Transposon-encoded proteins with TYA, reverse transcriptase, integrase domains in various combinations	UP	2.3117	0.0036092	blast,frame:2 start:1712 end:5356
Cluster-9112.1084	0.24	0.48	0.39	1.28	2.73	1.73	2745	902879562	XP_013029810.1	4306	0	PREDICTED: LOW QUALITY PROTEIN: malignant fibrous histiocytoma-amplified sequence 1 homolog [Anser cygnoides domesticus]	XM_013174356.1	XM_013174356	2563	0	PREDICTED: Anser cygnoides domesticus malignant fibrous histiocytoma-amplified sequence 1 homolog (LOC106031757), mRNA	--	--	--	--	A4IIK1	541	1.4e-53	Malignant fibrous histiocytoma-amplified sequence 1 homolog OS=Xenopus tropicalis OX=8364 GN=mfhas1 PE=2 SV=1	PF13855//PF04626//PF00071//PF01926//PF00503//PF00025//PF00560//PF11698	Leucine rich repeat//Dec-1 protein, C terminal region//Ras family//50S ribosome-binding GTPase//G-protein alpha subunit//ADP-ribosylation factor family//Leucine Rich Repeat//V-ATPase subunit H	GO:1902600//GO:0007304//GO:0007186	proton transmembrane transport//chorion-containing eggshell formation//G protein-coupled receptor signaling pathway	GO:0031683//GO:0005515//GO:0003924//GO:0005525//GO:0019001//GO:0005213	G-protein beta/gamma-subunit complex binding//protein binding//GTPase activity//GTP binding//guanyl nucleotide binding//structural constituent of egg chorion	GO:0042600//GO:0005576//GO:0000221	egg chorion//extracellular region//vacuolar proton-transporting V-type ATPase, V1 domain	KOG0619	FOG: Leucine rich repeat	UP	2.3095	0.014434	blast,frame:2 start:2 end:2737
Cluster-9112.2615	1.77	2.07	1.8	5.09	6.93	15.92	4358	--	--	--	--	--	XM_027444140.1	XM_027444140	2630	0	PREDICTED: Anas platyrhynchos ubiquitin associated and SH3 domain containing B (UBASH3B), transcript variant X2, mRNA	--	--	--	--	--	--	--	--	--	--	--	--	--	--	--	--	--	--	UP	2.288	0.011794	estscan,start:925 end:2155
Cluster-9112.1539	1.53	3.8	3.44	7.73	18.02	18.69	514	902937447	XP_013056743.1	433	6.2e-40	PREDICTED: protein S100-A4-like [Anser cygnoides domesticus]	XM_013201289.1	XM_013201289	450	0	PREDICTED: Anser cygnoides domesticus protein S100-A4-like (LOC106049116), mRNA	--	--	--	--	P26447	369	2.3e-34	Protein S100-A4 OS=Homo sapiens OX=9606 GN=S100A4 PE=1 SV=1	PF00036//PF12763//PF13499//PF13202//PF13405	EF hand//Cytoskeletal-regulatory complex EF hand//EF-hand domain pair//EF hand//EF-hand domain	--	--	GO:0005509//GO:0005515	calcium ion binding//protein binding	--	--	--	--	UP	2.2837	0.042478	blast,frame:1 start:1 end:402
Cluster-9112.21555	0.5	1.62	0.99	3.3	5.14	7.37	2960	902905474	XP_013041630.1	2988	0	PREDICTED: negative regulator of reactive oxygen species isoform X1 [Anser cygnoides domesticus]	XM_013186175.1	XM_013186175	2960	0	PREDICTED: Anser cygnoides domesticus negative regulator of reactive oxygen species (NRROS), transcript variant X1, mRNA	--	--	--	--	Q86YC3	1436	2.5e-157	Transforming growth factor beta activator LRRC33 OS=Homo sapiens OX=9606 GN=NRROS PE=1 SV=1	PF00560//PF13516//PF13855	Leucine Rich Repeat//Leucine Rich repeat//Leucine rich repeat	--	--	GO:0005515	protein binding	--	--	KOG0619	FOG: Leucine rich repeat	UP	2.2771	0.032254	blast,frame:-3 start:2958 end:742
Cluster-18346.0	0.25	0.36	0.17	1.16	2.14	0.72	3689	--	--	--	--	--	XM_027779159.1	XM_027779159	776	0	PREDICTED: Falco peregrinus solute carrier family 9 member A3 (SLC9A3), transcript variant X2, mRNA	--	--	--	--	--	--	--	--	PF12131	Protein of unknown function (DUF3586)	GO:0006508	proteolysis	GO:0004197	cysteine-type endopeptidase activity	--	--	--	--	UP	2.2696	0.034582	estscan,start:1835 end:1683; minus strand
Cluster-9112.17068	10.97	11.38	11.16	34.23	54.87	74.41	3686	902880365	XP_013030192.1	1409	3e-152	PREDICTED: tumor necrosis factor ligand superfamily member 10 isoform X4 [Anser cygnoides domesticus]	XM_013174738.1	XM_013174738	3515	0	PREDICTED: Anser cygnoides domesticus tumor necrosis factor (ligand) superfamily, member 10 (TNFSF10), transcript variant X4, mRNA	K04721	TNFSF10, TRAIL, CD253	tumor necrosis factor ligand superfamily member 10	http://www.genome.jp/dbget-bin/www_bget?ko:K04721	P50591	771	4e-80	Tumor necrosis factor ligand superfamily member 10 OS=Homo sapiens OX=9606 GN=TNFSF10 PE=1 SV=1	PF00229	TNF(Tumour Necrosis Factor) family	GO:0006955//GO:0007165	immune response//signal transduction	GO:0005164	tumor necrosis factor receptor binding	GO:0016020	membrane	--	--	UP	2.2544	0.00054597	blast,frame:1 start:1 end:918
Cluster-9112.2120	0.38	1.08	1.19	3.07	4.67	5.53	2051	960978739	XP_014804498.1	2128	7e-236	PREDICTED: megakaryocyte-associated tyrosine-protein kinase [Calidris pugnax]	XM_013196340.1	XM_013196340	1841	0	PREDICTED: Anser cygnoides domesticus megakaryocyte-associated tyrosine kinase (MATK), transcript variant X2, mRNA	K08888	MATK	megakaryocyte-associated tyrosine kinase	http://www.genome.jp/dbget-bin/www_bget?ko:K08888	P42679	1755	1.8e-194	Megakaryocyte-associated tyrosine-protein kinase OS=Homo sapiens OX=9606 GN=MATK PE=1 SV=1	PF07653//PF00018//PF00069//PF14604//PF07714	Variant SH3 domain//SH3 domain//Protein kinase domain//Variant SH3 domain//Protein tyrosine and serine/threonine kinase	GO:0006468	protein phosphorylation	GO:0005515//GO:0005524//GO:0004672	protein binding//ATP binding//protein kinase activity	--	--	--	--	UP	2.2521	0.024308	blast,frame:-3 start:1839 end:487
Cluster-9112.17732	18.67	22.84	18.37	62.79	77.87	150.51	7478	902935383	XP_013055713.1	1100	4.1e-116	PREDICTED: perilipin-2 isoform X1 [Anser cygnoides domesticus]	XM_013200260.1	XM_013200260	856	0	PREDICTED: Anser cygnoides domesticus perilipin 2 (PLIN2), transcript variant X2, mRNA	K17284	PLIN2, ADRP	perilipin-2	http://www.genome.jp/dbget-bin/www_bget?ko:K17284	Q4PLW0	864	1.3e-90	Perilipin-2 OS=Sus scrofa OX=9823 GN=PLIN2 PE=2 SV=1	--	--	--	--	--	--	--	--	--	--	UP	2.2469	0.0027646	blast,frame:3 start:1854 end:2678|blast,frame:2 start:3302 end:3898
Cluster-9112.13402	115.79	81.48	104.44	317.79	580.77	556	4503	768338988	XP_011572712.1	1052	9.1e-111	PREDICTED: tissue factor pathway inhibitor 2, partial [Aquila chrysaetos canadensis]	XM_027450791.1	XM_027450791	759	0	PREDICTED: Anas platyrhynchos tissue factor pathway inhibitor 2 (TFPI2), transcript variant X1, mRNA	--	--	--	--	Q7YRQ8	617	3.5e-62	Tissue factor pathway inhibitor 2 OS=Bos taurus OX=9913 GN=TFPI2 PE=2 SV=1	PF01956//PF00014	Integral membrane protein EMC3/TMCO1-like//Kunitz/Bovine pancreatic trypsin inhibitor domain	--	--	GO:0004867	serine-type endopeptidase inhibitor activity	GO:0016020	membrane	KOG4597	Serine proteinase inhibitor (KU family) with thrombospondin repeats	UP	2.245	0.00013139	blast,frame:3 start:3300 end:3449|blast,frame:2 start:434 end:1258
Cluster-9112.7842	11.99	12.02	14.23	34.84	62.07	86.98	3955	902908727	XP_013043159.1	700	5.2e-70	PREDICTED: ninjurin-1 [Anser cygnoides domesticus]	XM_027467636.1	XM_027467636	2834	0	PREDICTED: Anas platyrhynchos ninjurin 1 (NINJ1), mRNA	--	--	--	--	Q92982	504	3.9e-49	Ninjurin-1 OS=Homo sapiens OX=9606 GN=NINJ1 PE=1 SV=2	PF06467//PF04923	MYM-type Zinc finger with FCS sequence motif//Ninjurin	GO:0007155//GO:0042246	cell adhesion//tissue regeneration	GO:0008270	zinc ion binding	GO:0016021	integral component of membrane	--	--	UP	2.2411	0.0018901	blast,frame:-3 start:3953 end:3195
Cluster-22165.0	0.21	0.41	0.3	0.82	1.91	1.79	3946	--	--	--	--	--	DQ917574.1	DQ917574	862	0	Anas platyrhynchos dendritic cell immunoreceptor (DCIR) gene, complete cds; DCAR*null pseudogene, complete sequence; and dendritic cell immunoactivating receptor (DCAR) gene, complete cds	--	--	--	--	--	--	--	--	PF01688	Alphaherpesvirus glycoprotein I	--	--	--	--	GO:0043657	host cell	--	--	UP	2.2375	0.02936	estscan,start:1 end:3946
Cluster-9112.1394	0.78	0.46	0.98	2.85	2.78	5	2489	483511193	EOB00130.1	159	1.8e-07	hypothetical protein Anapl_06901 [Anas platyrhynchos]	XM_021273496.2	XM_021273496	1668	0	PREDICTED: Anas platyrhynchos HIC ZBTB transcriptional repressor 2 (HIC2), transcript variant X5, mRNA	--	--	--	--	--	--	--	--	PF00573	Ribosomal protein L4/L1 family	GO:0006412//GO:0042254	translation//ribosome biogenesis	GO:0003735	structural constituent of ribosome	GO:0005840	ribosome	--	--	UP	2.2317	0.0055789	blast,frame:-3 start:2052 end:1618
Cluster-9112.13568	1.01	3.42	2.11	9.06	8.97	14.53	1417	641765241	XP_008167637.1	1742	2.8e-191	V-type proton ATPase subunit d 2 [Chrysemys picta bellii]	XM_005016737.4	XM_005016737	1316	0	PREDICTED: Anas platyrhynchos ATPase H+ transporting V0 subunit d2 (ATP6V0D2), mRNA	K02146	ATPeV0D, ATP6D	V-type H+-transporting ATPase subunit d	http://www.genome.jp/dbget-bin/www_bget?ko:K02146	Q5ZHL0	1827	5.5e-203	V-type proton ATPase subunit d 2 OS=Gallus gallus OX=9031 GN=ATP6V0D2 PE=2 SV=1	--	--	--	--	--	--	--	--	KOG2957	Vacuolar H+-ATPase V0 sector, subunit d	UP	2.2314	0.023446	blast,frame:3 start:27 end:1178
Cluster-9112.2761	0.93	0.82	1.16	2.82	5.19	5.87	6776	902898452	XP_013038383.1	4090	0	PREDICTED: toll-like receptor 4 [Anser cygnoides domesticus]	XM_013182929.1	XM_013182929	5108	0	PREDICTED: Anser cygnoides domesticus toll-like receptor 4 (TLR4), transcript variant X1, mRNA	K10160	TLR4, CD284	toll-like receptor 4	http://www.genome.jp/dbget-bin/www_bget?ko:K10160	O00206	1760	1.5e-194	Toll-like receptor 4 OS=Homo sapiens OX=9606 GN=TLR4 PE=1 SV=2	PF13855//PF13676//PF01582//PF13516//PF03861//PF00560//PF00819	Leucine rich repeat//TIR domain//TIR domain//Leucine Rich repeat//ANTAR domain//Leucine Rich Repeat//Myotoxin, crotamine	GO:0044564//GO:0007165	envenomation resulting in occlusion of the pore of voltage-gated potassium channel in other organism//signal transduction	GO:0005515//GO:0003723	protein binding//RNA binding	--	--	--	--	UP	2.2287	0.001323	blast,frame:-2 start:6727 end:4079
Cluster-9112.10172	3.31	13.28	10.32	27.21	53.75	51.41	2036	1540420897	XP_027301508.1	1768	3.9e-194	LOW QUALITY PROTEIN: interleukin-6 receptor subunit alpha [Anas platyrhynchos]	XM_027445707.1	XM_027445707	877	0	PREDICTED: Anas platyrhynchos interleukin 6 receptor (IL6R), mRNA	K05055	IL6R, CD126	interleukin 6 receptor	http://www.genome.jp/dbget-bin/www_bget?ko:K05055	O18796	572	2.6e-57	Interleukin-6 receptor subunit alpha OS=Sus scrofa OX=9823 GN=IL6R PE=2 SV=2	PF00041	Fibronectin type III domain	--	--	GO:0005515	protein binding	--	--	--	--	UP	2.2206	0.048012	blast,frame:1 start:1 end:1530
Cluster-9112.1252	0.25	0.1	0.27	0.84	1.45	0.72	3561	768366044	XP_011580306.1	3083	0	PREDICTED: rap1 GTPase-activating protein 2 isoform X3 [Aquila chrysaetos canadensis]	XM_013193494.1	XM_013193494	3489	0	PREDICTED: Anser cygnoides domesticus RAP1 GTPase activating protein 2 (RAP1GAP2), mRNA	K17708	RAP1GAP2	RAP1 GTPase activating protein 2	http://www.genome.jp/dbget-bin/www_bget?ko:K17708	Q5ZMV8	2999	0	Rap1 GTPase-activating protein 2 OS=Gallus gallus OX=9031 GN=RAP1GAP2 PE=2 SV=2	PF02145//PF02244//PF02188	Rap/ran-GAP//Carboxypeptidase activation peptide//GoLoco motif	GO:0051056//GO:0006508	regulation of small GTPase mediated signal transduction//proteolysis	GO:0030695//GO:0004180//GO:0005096	GTPase regulator activity//carboxypeptidase activity//GTPase activator activity	--	--	KOG3686	Rap1-GTPase-activating protein (Rap1GAP)	UP	2.2185	0.031285	blast,frame:2 start:2 end:2032
Cluster-9112.9195	29.02	59.61	58.01	84.75	380.41	275.82	306	558549	CAA57568.1	362	6.3e-32	immunoglobulin lambda light chain [Anas platyrhynchos]	X82069.1	X82069	171	9.30429e-83	A.platyrhynchos mRNA for immunoglobulin lambda light chain	--	--	--	--	P04210	263	2.7e-22	Ig lambda chain V-1 region OS=Gallus gallus OX=9031 PE=4 SV=1	--	--	--	--	--	--	--	--	--	--	UP	2.2168	0.029534	blast,frame:-1 start:255 end:1
Cluster-9112.17082	6.12	15.09	10.71	31.5	56.54	66.19	3498	902937865	XP_013056957.1	1710	3.5e-187	PREDICTED: cathepsin S [Anser cygnoides domesticus]	XM_013201503.1	XM_013201503	1720	0	PREDICTED: Anser cygnoides domesticus cathepsin S (CTSS), mRNA	K01368	CTSS	cathepsin S	http://www.genome.jp/dbget-bin/www_bget?ko:K01368	P25326	1252	6.4e-136	Cathepsin S OS=Bos taurus OX=9913 GN=CTSS PE=1 SV=2	PF03051//PF00112	Peptidase C1-like family//Papain family cysteine protease	GO:0006508	proteolysis	GO:0004197//GO:0008234	cysteine-type endopeptidase activity//cysteine-type peptidase activity	--	--	KOG1543	Cysteine proteinase Cathepsin L	UP	2.2068	0.014185	blast,frame:-3 start:2113 end:1061
Cluster-9112.14927	11.61	11.27	9.87	34.84	56.39	63.62	3321	902901925	XP_013039982.1	2687	1.7e-300	PREDICTED: LOW QUALITY PROTEIN: tumor necrosis factor receptor superfamily member 21, partial [Anser cygnoides domesticus]	XM_015285144.2	XM_015285144	1671	0	PREDICTED: Gallus gallus TNF receptor superfamily member 21 (TNFRSF21), transcript variant X1, mRNA	K05157	TNFRSF21, DR6, CD358	tumor necrosis factor receptor superfamily member 21	http://www.genome.jp/dbget-bin/www_bget?ko:K05157	O75509	2020	5.4e-225	Tumor necrosis factor receptor superfamily member 21 OS=Homo sapiens OX=9606 GN=TNFRSF21 PE=1 SV=1	PF00020//PF00531//PF00619	TNFR/NGFR cysteine-rich region//Death domain//Caspase recruitment domain	GO:0007165//GO:0042981	signal transduction//regulation of apoptotic process	GO:0005515	protein binding	--	--	--	--	UP	2.2033	0.00020306	blast,frame:-2 start:3116 end:1101
Cluster-9112.20001	0.63	0.66	0.57	1.8	2.83	4.1	2323	677394500	KFQ12459.1	219	1.8e-14	Ryanodine receptor 3, partial [Leptosomus discolor]	AC187585.2	AC187585	160	1.01529e-75	Gallus gallus BAC clone CH261-167J24 from chromosome z, complete sequence	--	--	--	--	--	--	--	--	--	--	--	--	--	--	--	--	--	--	UP	2.1975	0.010334	blast,frame:-3 start:1133 end:801|blast,frame:1 start:745 end:843|blast,frame:-1 start:2323 end:1592
Cluster-9112.13336	7.08	2.85	7.53	17.17	25.15	37.62	5817	1540374325	XP_027307823.1	7189	0	plexin-C1 [Anas platyrhynchos]	XM_013182534.1	XM_013182534	5094	0	PREDICTED: Anser cygnoides domesticus plexin C1 (PLXNC1), partial mRNA	K06572	PLXNC, CD232	plexin C	http://www.genome.jp/dbget-bin/www_bget?ko:K06572	O60486	4018	0	Plexin-C1 OS=Homo sapiens OX=9606 GN=PLXNC1 PE=1 SV=1	PF01403	Sema domain	--	--	GO:0005515	protein binding	--	--	KOG3610	Plexins (functional semaphorin receptors)	UP	2.1968	0.0093576	blast,frame:2 start:242 end:4789
Cluster-9112.2508	0.87	1.88	1.42	4.81	6.53	8.64	5832	1540415346	XP_021125126.2	2447	2e-272	solute carrier family 2, facilitated glucose transporter member 5 isoform X2 [Anas platyrhynchos]	XM_013194245.1	XM_013194245	3132	0	PREDICTED: Anser cygnoides domesticus solute carrier family 2 (facilitated glucose/fructose transporter), member 5 (SLC2A5), transcript variant X1, mRNA	K08143	SLC2A5, GLUT5	MFS transporter, SP family, solute carrier family 2 (facilitated glucose/fructose transporter), member 5	http://www.genome.jp/dbget-bin/www_bget?ko:K08143	P22732	1707	1.9e-188	Solute carrier family 2, facilitated glucose transporter member 5 OS=Homo sapiens OX=9606 GN=SLC2A5 PE=1 SV=1	PF07690//PF01867//PF13911//PF00083	Major Facilitator Superfamily//CRISPR associated protein Cas1//AhpC/TSA antioxidant enzyme//Sugar (and other) transporter	GO:0051607//GO:0055114//GO:0055085//GO:0043571	defense response to virus//oxidation-reduction process//transmembrane transport//maintenance of CRISPR repeat elements	GO:0046872//GO:0003676//GO:0004519//GO:0022857	metal ion binding//nucleic acid binding//endonuclease activity//transmembrane transporter activity	GO:0016021	integral component of membrane	--	--	UP	2.1939	0.0056051	blast,frame:2 start:2 end:1558
Cluster-9112.19274	0.77	0.6	0.96	2.23	3.63	5.07	1931	902936519	XP_013056282.1	3265	0	PREDICTED: epiplakin [Anser cygnoides domesticus]	XM_013200828.1	XM_013200828	1931	0	PREDICTED: Anser cygnoides domesticus epiplakin 1 (EPPK1), mRNA	--	--	--	--	P58107	1921	9.4e-214	Epiplakin OS=Homo sapiens OX=9606 GN=EPPK1 PE=1 SV=3	PF00397//PF00681	WW domain//Plectin repeat	--	--	GO:0005515	protein binding	GO:0005856	cytoskeleton	--	--	UP	2.1936	0.01122	estscan,start:1 end:1931
Cluster-9112.14174	0.64	0.49	0.79	1.64	2.32	4.88	3039	1540388462	XP_027322108.1	3000	0	receptor for retinol uptake STRA6 [Anas platyrhynchos]	XM_027466307.1	XM_027466307	1971	0	PREDICTED: Anas platyrhynchos stimulated by retinoic acid 6 (STRA6), transcript variant X1, mRNA	--	--	--	--	Q0V8E7	1360	1.7e-148	Receptor for retinol uptake STRA6 OS=Bos taurus OX=9913 GN=STRA6 PE=1 SV=1	--	--	--	--	--	--	--	--	--	--	UP	2.1925	0.030109	blast,frame:-1 start:2904 end:841
Cluster-9112.20255	0.65	2.46	1.84	5.78	9.98	7.96	1242	1003990745	XP_015740914.1	1450	1.8e-157	PREDICTED: LOW QUALITY PROTEIN: formin-like protein 1 [Coturnix japonica]	XM_015299283.2	XM_015299283	910	0	PREDICTED: Gallus gallus formin like 1 (FMNL1), mRNA	--	--	--	--	O95466	1280	1.3e-139	Formin-like protein 1 OS=Homo sapiens OX=9606 GN=FMNL1 PE=1 SV=3	PF06371//PF06367//PF06769	Diaphanous GTPase-binding Domain//Diaphanous FH3 Domain//YoeB-like toxin of bacterial type II toxin-antitoxin system	GO:0006401//GO:0016043//GO:0030036	RNA catabolic process//cellular component organization//actin cytoskeleton organization	GO:0004519//GO:0017048//GO:0003779	endonuclease activity//Rho GTPase binding//actin binding	--	--	KOG1923	Rac1 GTPase effector FRL	UP	2.1793	0.044342	estscan,start:1 end:1242
Cluster-9112.8921	6.08	2.43	3.11	13.49	19	20.13	2298	1195704402	XP_021039657.1	2400	2.3e-267	6-phosphofructo-2-kinase/fructose-2,6-bisphosphatase 3 isoform X5 [Mus caroli]	XM_013185480.1	XM_013185480	1828	0	PREDICTED: Anser cygnoides domesticus 6-phosphofructo-2-kinase/fructose-2,6-biphosphatase 3 (PFKFB3), transcript variant X4, mRNA	K01103	PFKFB3	6-phosphofructo-2-kinase / fructose-2,6-biphosphatase 3&#160	http://www.genome.jp/dbget-bin/www_bget?ko:K01103	Q16875	2369	1.3e-265	6-phosphofructo-2-kinase/fructose-2,6-bisphosphatase 3 OS=Homo sapiens OX=9606 GN=PFKFB3 PE=1 SV=1	PF01591//PF06414	6-phosphofructo-2-kinase//Zeta toxin	GO:0006013//GO:0006000	mannose metabolic process//fructose metabolic process	GO:0016301//GO:0003873//GO:0005524	kinase activity//6-phosphofructo-2-kinase activity//ATP binding	--	--	KOG0234	Fructose-6-phosphate 2-kinase/fructose-2,6-biphosphatase	UP	2.1653	0.0018892	blast,frame:2 start:203 end:1894
Cluster-9112.12579	11.47	36.89	22.06	69.23	138.12	124.81	3798	1201896758	XP_021258280.1	2888	0	macrophage-expressed gene 1 protein [Numida meleagris]	XM_013177774.1	XM_013177774	2956	0	PREDICTED: Anser cygnoides domesticus macrophage expressed 1 (MPEG1), mRNA	--	--	--	--	Q5RBP9	2063	6.3e-230	Macrophage-expressed gene 1 protein OS=Pongo abelii OX=9601 GN=MPEG1 PE=2 SV=1	--	--	--	--	--	--	--	--	--	--	UP	2.1567	0.034684	blast,frame:-2 start:3797 end:1602
Cluster-9112.22855	1.79	1.35	1.93	6.1	6.84	10.07	6227	902913772	XP_013045523.1	4547	0	PREDICTED: complement factor H [Anser cygnoides domesticus]	XM_013190069.1	XM_013190069	2341	0	PREDICTED: Anser cygnoides domesticus complement factor H (CFH), mRNA	K04004	CFH, HF1	complement factor H	http://www.genome.jp/dbget-bin/www_bget?ko:K04004	P08603	1526	1.9e-167	Complement factor H OS=Homo sapiens OX=9606 GN=CFH PE=1 SV=4	PF02793	Hormone receptor domain	GO:0007186	G protein-coupled receptor signaling pathway	GO:0004930	G protein-coupled receptor activity	GO:0016020	membrane	--	--	UP	2.1518	0.00020236	blast,frame:-1 start:6170 end:5316|blast,frame:-2 start:2587 end:2
Cluster-9112.18759	1.84	0.59	1.73	5.26	5.53	7.78	5301	1540375602	XP_027312579.1	4532	0	anoctamin-6 isoform X1 [Anas platyrhynchos]	XM_013199048.1	XM_013199048	4792	0	PREDICTED: Anser cygnoides domesticus anoctamin 6 (ANO6), mRNA	K19500	ANO6, TMEM16F	anoctamin-6	http://www.genome.jp/dbget-bin/www_bget?ko:K19500	Q4KMQ2	3636	0	Anoctamin-6 OS=Homo sapiens OX=9606 GN=ANO6 PE=1 SV=2	PF16178	Dimerisation domain of Ca+-activated chloride-channel, anoctamin	--	--	GO:0046983	protein dimerization activity	--	--	KOG2514	Uncharacterized conserved protein	UP	2.1453	0.0071836	estscan,start:5301 end:2628; minus strand
Cluster-9112.7496	0.71	0.46	0.53	2.66	2.45	2.68	7716	902876346	XP_013028278.1	3384	0	PREDICTED: uncharacterized protein KIAA1211 homolog [Anser cygnoides domesticus]	XM_021267655.2	XM_021267655	3946	0	PREDICTED: Anas platyrhynchos KIAA1211 ortholog (KIAA1211), transcript variant X7, mRNA	--	--	--	--	Q5PR69	1292	3.3e-140	Capping protein inhibiting regulator of actin dynamics OS=Mus musculus OX=10090 GN=Crad PE=1 SV=3	--	--	--	--	--	--	--	--	--	--	UP	2.1428	1.6658e-06	blast,frame:-1 start:7626 end:3241
Cluster-9112.15920	14.95	19.02	14.02	49.44	93.91	76.06	4794	902883425	XP_013031420.1	4617	0	PREDICTED: macrophage colony-stimulating factor 1 receptor [Anser cygnoides domesticus]	XM_013175966.1	XM_013175966	4466	0	PREDICTED: Anser cygnoides domesticus colony stimulating factor 1 receptor (CSF1R), mRNA	K05090	CSF1R, FMS, CD115	macrophage colony-stimulating factor 1 receptor	http://www.genome.jp/dbget-bin/www_bget?ko:K05090	P13369	2298	4.5e-257	Macrophage colony-stimulating factor 1 receptor OS=Felis catus OX=9685 GN=CSF1R PE=2 SV=1	PF00069//PF10541//PF07714	Protein kinase domain//Nuclear envelope localisation domain//Protein tyrosine and serine/threonine kinase	GO:0006468	protein phosphorylation	GO:0004672//GO:0005524	protein kinase activity//ATP binding	GO:0016021	integral component of membrane	--	--	UP	2.1389	0.00084329	blast,frame:-3 start:4696 end:1556
Cluster-9112.2846	0.29	0.23	0.51	1.47	1.4	1.87	1730	1201817936	XP_021239284.1	291	6.1e-23	mucin-1-like isoform X3 [Numida meleagris]	--	--	--	--	--	K18761	NANOS3, NOS3	protein nanos 3	http://www.genome.jp/dbget-bin/www_bget?ko:K18761	P60323	259	4.4e-21	Nanos homolog 3 OS=Homo sapiens OX=9606 GN=NANOS3 PE=1 SV=1	--	--	--	--	--	--	--	--	--	--	UP	2.1381	0.03825	blast,frame:2 start:2 end:718
Cluster-9112.3212	1.23	2.34	2.49	5.55	9.65	12.28	2639	902938959	XP_013057526.1	2084	1.1e-230	PREDICTED: gasdermin-A [Anser cygnoides domesticus]	XM_013202072.1	XM_013202072	1608	0	PREDICTED: Anser cygnoides domesticus gasdermin A (GSDMA), mRNA	--	--	--	--	Q32M21	476	4.6e-46	Gasdermin-A2 OS=Mus musculus OX=10090 GN=Gsdma2 PE=2 SV=1	--	--	--	--	--	--	--	--	--	--	UP	2.1311	0.016522	blast,frame:-1 start:2561 end:1086
Cluster-9112.12743	1.37	1.45	1.5	3.87	6.45	8.84	5153	1444736254	XP_025958146.1	1615	5.4e-176	cAMP-dependent protein kinase catalytic subunit PRKX isoform X1 [Dromaius novaehollandiae]	XM_013180753.1	XM_013180753	4708	0	PREDICTED: Anser cygnoides domesticus protein kinase, X-linked (PRKX), transcript variant X3, mRNA	K19584	PRKX	protein kinase X	http://www.genome.jp/dbget-bin/www_bget?ko:K19584	Q922R0	1339	7.7e-146	cAMP-dependent protein kinase catalytic subunit PRKX OS=Mus musculus OX=10090 GN=Prkx PE=1 SV=1	PF00069//PF07714	Protein kinase domain//Protein tyrosine and serine/threonine kinase	GO:0006468	protein phosphorylation	GO:0004672//GO:0005524	protein kinase activity//ATP binding	--	--	KOG0616	cAMP-dependent protein kinase catalytic subunit (PKA)	UP	2.1213	0.0035044	blast,frame:-3 start:4938 end:3832
Cluster-9112.9540	2.63	4.19	3.06	9.62	19.13	15.79	2767	902929044	XP_013052659.1	1353	7e-146	PREDICTED: LOW QUALITY PROTEIN: uncharacterized protein LOC106046282 [Anser cygnoides domesticus]	XM_013197205.1	XM_013197205	923	0	PREDICTED: Anser cygnoides domesticus uncharacterized LOC106046282 (LOC106046282), mRNA	K17516	CLEC12A, CD371	C-type lectin domain family 12 member A	http://www.genome.jp/dbget-bin/www_bget?ko:K17516	Q5QGZ9	288	3.1e-24	C-type lectin domain family 12 member A OS=Homo sapiens OX=9606 GN=CLEC12A PE=1 SV=3	PF00646//PF00895//PF05026	F-box domain//ATP synthase protein 8//Dcp2, box A domain	GO:0015986	ATP synthesis coupled proton transport	GO:0005515//GO:0016787//GO:0015078//GO:0030145//GO:0003723	protein binding//hydrolase activity//proton transmembrane transporter activity//manganese ion binding//RNA binding	GO:0000276	mitochondrial proton-transporting ATP synthase complex, coupling factor F(o)	--	--	UP	2.1119	0.004024	blast,frame:2 start:107 end:934|blast,frame:3 start:1401 end:1469
Cluster-9112.12042	7.86	2.02	2.26	25.23	16.74	12.7	1672	325560610	ADZ31268.1	2317	6.9e-258	adipose triglyceride lipase [Anser anser]	HQ914789.1	HQ914789	1449	0	Anser anser adipose triglyceride lipase mRNA, complete cds	K16816	PNPLA2, ATGL	patatin-like phospholipase domain-containing protein 2	http://www.genome.jp/dbget-bin/www_bget?ko:K16816	Q8BJ56	1592	1.2e-175	Patatin-like phospholipase domain-containing protein 2 OS=Mus musculus OX=10090 GN=Pnpla2 PE=1 SV=1	PF01734	Patatin-like phospholipase	GO:0006629	lipid metabolic process	--	--	--	--	KOG3773	Adiponutrin and related vesicular transport proteins; predicted alpha/beta hydrolase	UP	2.111	0.036151	blast,frame:-2 start:1671 end:13
Cluster-9112.6154	1.12	3.06	1.19	6.55	10.24	7.84	2231	902922264	XP_013049429.1	2191	3.8e-243	PREDICTED: solute carrier family 2, facilitated glucose transporter member 6 [Anser cygnoides domesticus]	XM_027470721.1	XM_027470721	1409	0	PREDICTED: Anas platyrhynchos solute carrier family 2 member 6 (SLC2A6), mRNA	K08144	SLC2A6, GLUT6	MFS transporter, SP family, solute carrier family 2 (facilitated glucose transporter), member 6	http://www.genome.jp/dbget-bin/www_bget?ko:K08144	Q3UDF0	1387	9.1e-152	Solute carrier family 2, facilitated glucose transporter member 6 OS=Mus musculus OX=10090 GN=Slc2a6 PE=1 SV=1	PF00083//PF07690	Sugar (and other) transporter//Major Facilitator Superfamily	GO:0055085	transmembrane transport	GO:0022857	transmembrane transporter activity	GO:0016021	integral component of membrane	KOG0254	Predicted transporter (major facilitator superfamily)	UP	2.1023	0.032525	blast,frame:2 start:38 end:1780|blast,frame:1 start:1342 end:1785
Cluster-9112.16736	7.37	8.45	6.21	23.81	29.3	44.14	7474	902913468	XP_013045377.1	2775	1.8e-310	PREDICTED: large neutral amino acids transporter small subunit 4 [Anser cygnoides domesticus]	XM_013189923.1	XM_013189923	7256	0	PREDICTED: Anser cygnoides domesticus solute carrier family 43 (amino acid system L transporter), member 2 (SLC43A2), mRNA	K08229	SLC43A2	MFS transporter, LAT3 family, solute carrier family 43, member 2	http://www.genome.jp/dbget-bin/www_bget?ko:K08229	Q0VCM6	2382	1.3e-266	Large neutral amino acids transporter small subunit 4 OS=Bos taurus OX=9913 GN=SLC43A2 PE=2 SV=1	PF07690	Major Facilitator Superfamily	GO:0055085	transmembrane transport	GO:0022857	transmembrane transporter activity	--	--	--	--	UP	2.0981	0.0011633	blast,frame:-1 start:7423 end:5702
Cluster-9112.7153	0.29	0.39	0.59	1.55	2.27	1.84	3452	514761612	XP_005023295.1	2248	1.4e-249	vasoactive intestinal polypeptide receptor 1 [Anas platyrhynchos]	XM_013182489.1	XM_013182489	3249	0	PREDICTED: Anser cygnoides domesticus vasoactive intestinal peptide receptor 1 (VIPR1), mRNA	K04589	VIPR1	vasoactive intestinal peptide receptor 1	http://www.genome.jp/dbget-bin/www_bget?ko:K04589	Q91085	2144	2.3e-239	Vasoactive intestinal polypeptide receptor OS=Meleagris gallopavo OX=9103 GN=VIPR1 PE=2 SV=2	PF09807//PF02793//PF00002	Elongation complex protein 6//Hormone receptor domain//7 transmembrane receptor (Secretin family)	GO:0007186//GO:0002098	G protein-coupled receptor signaling pathway//tRNA wobble uridine modification	GO:0004930	G protein-coupled receptor activity	GO:0016021//GO:0016020//GO:0033588	integral component of membrane//membrane//Elongator holoenzyme complex	--	--	UP	2.0962	0.0074592	blast,frame:3 start:3 end:1397
Cluster-9112.9953	39.78	75.15	54.51	142	292.62	316.14	1391	690421672	XP_009333423.1	1257	4.7e-135	PREDICTED: sushi, nidogen and EGF-like domain-containing protein 1 [Pygoscelis adeliae]	XM_013201755.1	XM_013201755	627	0	PREDICTED: Anser cygnoides domesticus sushi, nidogen and EGF-like domain-containing protein 1 (LOC106049429), mRNA	--	--	--	--	Q9YH85	628	5.8e-64	Alpha-tectorin OS=Gallus gallus OX=9031 GN=TECTA PE=1 SV=1	PF06119	Nidogen-like	GO:0007160	cell-matrix adhesion	--	--	--	--	KOG4291	Mucin/alpha-tectorin	UP	2.0912	0.012921	estscan,start:1 end:1137
Cluster-9112.4340	1.39	2.68	3.19	5.75	15.35	10.88	3455	1540416804	XP_027299762.1	2842	0	granulocyte colony-stimulating factor receptor isoform X2 [Anas platyrhynchos]	XM_027443961.1	XM_027443961	1574	0	PREDICTED: Anas platyrhynchos colony stimulating factor 3 receptor (CSF3R), transcript variant X2, mRNA	K05061	CSF3R, CD114	granulocyte colony-stimulating factor receptor	http://www.genome.jp/dbget-bin/www_bget?ko:K05061	Q99062	1143	2.8e-123	Granulocyte colony-stimulating factor receptor OS=Homo sapiens OX=9606 GN=CSF3R PE=1 SV=1	PF00041//PF16656	Fibronectin type III domain//Purple acid Phosphatase, N-terminal domain	GO:0019497//GO:0006771	hexachlorocyclohexane metabolic process//riboflavin metabolic process	GO:0005515//GO:0003993//GO:0046872	protein binding//acid phosphatase activity//metal ion binding	--	--	--	--	UP	2.0841	0.035825	blast,frame:3 start:2190 end:2876|blast,frame:1 start:190 end:2238
Cluster-9112.9101	2.44	4.57	2.94	7.98	17.2	18.51	1488	1197650300	XP_021150148.1	387	3.9e-34	cAMP-dependent protein kinase inhibitor beta isoform X1 [Columba livia]	XM_013175396.1	XM_013175396	1041	0	PREDICTED: Anser cygnoides domesticus protein kinase (cAMP-dependent, catalytic) inhibitor beta (PKIB), transcript variant X6, mRNA	--	--	--	--	Q04758	159	1.5e-09	cAMP-dependent protein kinase inhibitor beta OS=Mus musculus OX=10090 GN=Pkib PE=3 SV=1	PF02827	cAMP-dependent protein kinase inhibitor	GO:0045859//GO:0006469	regulation of protein kinase activity//negative regulation of protein kinase activity	GO:0004862	cAMP-dependent protein kinase inhibitor activity	GO:0005952	cAMP-dependent protein kinase complex	--	--	UP	2.0815	0.024756	blast,frame:1 start:367 end:615
Cluster-9112.5836	5.29	11.57	6.81	19.55	46.71	38.45	2632	902940253	XP_013026369.1	1181	5.8e-126	PREDICTED: C5a anaphylatoxin chemotactic receptor 1-like, partial [Anser cygnoides domesticus]	XM_013170915.1	XM_013170915	1169	0	PREDICTED: Anser cygnoides domesticus C5a anaphylatoxin chemotactic receptor 1-like (LOC106029630), partial mRNA	K04010	C5AR1, CD88	C5a anaphylatoxin chemotactic receptor	http://www.genome.jp/dbget-bin/www_bget?ko:K04010	P79175	449	6.3e-43	C5a anaphylatoxin chemotactic receptor 1 OS=Gorilla gorilla gorilla OX=9595 GN=C5AR1 PE=3 SV=2	PF01502//PF01055//PF00487//PF02632//PF02322//PF02419//PF00001	Phosphoribosyl-AMP cyclohydrolase//Glycosyl hydrolases family 31//Fatty acid desaturase//BioY family//Cytochrome bd terminal oxidase subunit II//PsbL protein//7 transmembrane receptor (rhodopsin family)	GO:0000105//GO:0015878//GO:0006547//GO:0005975//GO:0015979//GO:0007186//GO:0055114//GO:0006629	histidine biosynthetic process//biotin transport//histidine metabolic process//carbohydrate metabolic process//photosynthesis//G protein-coupled receptor signaling pathway//oxidation-reduction process//lipid metabolic process	GO:0015225//GO:0004635//GO:0004930//GO:0004553	biotin transmembrane transporter activity//phosphoribosyl-AMP cyclohydrolase activity//G protein-coupled receptor activity//hydrolase activity, hydrolyzing O-glycosyl compounds	GO:0016020//GO:0009539//GO:0005886//GO:0009523//GO:0016021	membrane//photosystem II reaction center//plasma membrane//photosystem II//integral component of membrane	--	--	UP	2.0799	0.028519	blast,frame:3 start:3 end:695
Cluster-9112.997	0.64	0.65	0.59	1.7	3.79	2.72	2438	--	--	--	--	--	XM_013183560.1	XM_013183560	2384	0	PREDICTED: Anser cygnoides domesticus histamine H3 receptor-like (LOC106037597), mRNA	--	--	--	--	--	--	--	--	--	--	--	--	--	--	--	--	--	--	UP	2.0794	0.013286	estscan,start:187 end:306
Cluster-9112.2675	0.54	0.99	0.94	2.92	3.6	4.39	9303	902865539	XP_013053192.1	15248	0	PREDICTED: WD repeat- and FYVE domain-containing protein 4 isoform X2 [Anser cygnoides domesticus]	XM_013197738.1	XM_013197738	9140	0	PREDICTED: Anser cygnoides domesticus WDFY family member 4 (WDFY4), transcript variant X2, mRNA	--	--	--	--	Q6ZS81	8818	0	WD repeat- and FYVE domain-containing protein 4 OS=Homo sapiens OX=9606 GN=WDFY4 PE=1 SV=3	PF00400//PF05190	WD domain, G-beta repeat//MutS family domain IV	GO:0006298	mismatch repair	GO:0030983//GO:0005515//GO:0005524	mismatched DNA binding//protein binding//ATP binding	--	--	KOG1786	Lysosomal trafficking regulator LYST and related BEACH and WD40 repeat proteins	UP	2.0754	0.0032952	blast,frame:2 start:2 end:8923
Cluster-9112.12887	7.37	13.46	15.35	32.05	49.13	76.4	875	--	--	--	--	--	XM_027447868.1	XM_027447868	572	0	PREDICTED: Anas platyrhynchos V-set and immunoglobulin domain containing 4 (VSIG4), mRNA	--	--	--	--	--	--	--	--	--	--	--	--	--	--	--	--	--	--	UP	2.0721	0.02195	estscan,start:234 end:139; minus strand
Cluster-9112.8327	0.96	1.41	1.26	2.92	5.42	7.28	4870	1540391172	XP_027323056.1	5587	0	LOW QUALITY PROTEIN: macrophage-stimulating protein receptor [Anas platyrhynchos]	XM_027467255.1	XM_027467255	3144	0	PREDICTED: Anas platyrhynchos macrophage stimulating 1 receptor (MST1R), mRNA	K05100	MST1R, RON, CD136	macrophage-stimulating 1 receptor	http://www.genome.jp/dbget-bin/www_bget?ko:K05100	Q04912	2748	0	Macrophage-stimulating protein receptor OS=Homo sapiens OX=9606 GN=MST1R PE=1 SV=3	PF00069//PF01403//PF07714	Protein kinase domain//Sema domain//Protein tyrosine and serine/threonine kinase	GO:0006468	protein phosphorylation	GO:0005524//GO:0005515//GO:0004672	ATP binding//protein binding//protein kinase activity	--	--	--	--	UP	2.0653	0.01627	blast,frame:-3 start:4616 end:378|blast,frame:-1 start:775 end:323
Cluster-9112.4369	0.96	0.76	0.95	2.18	5.82	3.25	1834	--	--	--	--	--	XM_021388629.1	XM_021388629	249	2.67508e-125	PREDICTED: Numida meleagris histamine H3 receptor-like (LOC110394665), transcript variant X2, mRNA	--	--	--	--	--	--	--	--	--	--	--	--	--	--	--	--	--	--	UP	2.0387	0.031721	estscan,start:433 end:890
Cluster-31756.0	0.4	0.27	0.63	1.36	2.71	1.46	2802	1540416784	XP_027299754.1	1553	4.5e-169	potassium voltage-gated channel subfamily KQT member 4 isoform X4 [Anas platyrhynchos]	XM_027443953.1	XM_027443953	902	0	PREDICTED: Anas platyrhynchos potassium voltage-gated channel subfamily Q member 4 (KCNQ4), transcript variant X4, mRNA	K04929	KCNQ4	potassium voltage-gated channel KQT-like subfamily member 4	http://www.genome.jp/dbget-bin/www_bget?ko:K04929	P56696	1156	7e-125	Potassium voltage-gated channel subfamily KQT member 4 OS=Homo sapiens OX=9606 GN=KCNQ4 PE=1 SV=2	PF00520//PF00612	Ion transport protein//IQ calmodulin-binding motif	GO:0006811//GO:0055085	ion transport//transmembrane transport	GO:0005216//GO:0005515	ion channel activity//protein binding	GO:0016020	membrane	KOG1419	Voltage-gated K+ channel KCNQ	UP	2.0378	0.042381	blast,frame:-2 start:1868 end:702
Cluster-9112.19717	19.74	11.44	18.33	47.21	67.93	99.99	468	--	--	--	--	--	DQ836035.1	DQ836035	99	1.56888e-42	Anser anser clone goosePiSSHFmixE03 pituitary gland-expressed unknown gene 6 mRNA sequence	--	--	--	--	--	--	--	--	--	--	--	--	--	--	--	--	--	--	UP	2.0361	0.010227	estscan,start:1 end:468
Cluster-9112.1917	5.13	1.55	4.42	20.42	14.74	13.29	530	1197688982	XP_021139099.1	785	9.7e-81	protein NYNRIN-like [Columba livia]	--	--	--	--	--	--	--	--	--	P08361	446	2.8e-43	Gag-Pol polyprotein OS=Cas-Br-E murine leukemia virus OX=11792 GN=gag-pol PE=3 SV=2	--	--	--	--	--	--	--	--	--	--	UP	2.014	0.034567	estscan,start:1 end:530
Cluster-9112.18569	13.35	17.65	16.59	46.79	66.24	85.31	2818	960948106	XP_014798428.1	1561	5.4e-170	PREDICTED: uncharacterized protein LOC106888600 [Calidris pugnax]	XM_013170710.1	XM_013170710	268	1.13443e-135	PREDICTED: Anser cygnoides domesticus endogenous retrovirus group K member 18 Pol protein-like (LOC106029425), partial mRNA	--	--	--	--	P63128	365	3.7e-33	Endogenous retrovirus group K member 9 Pol protein OS=Homo sapiens OX=9606 GN=ERVK-9 PE=3 SV=3	PF02107//PF00607//PF00098	Flagellar L-ring protein//gag gene protein p24 (core nucleocapsid protein)//Zinc knuckle	GO:0016032//GO:0071973	viral process//bacterial-type flagellum-dependent cell motility	GO:0003774//GO:0003676//GO:0008270	motor activity//nucleic acid binding//zinc ion binding	GO:0009427	bacterial-type flagellum basal body, distal rod, L ring	--	--	UP	2.0088	0.001941	blast,frame:-3 start:2261 end:153|blast,frame:-2 start:2670 end:2038|blast,frame:-1 start:2818 end:2642
Cluster-9112.12620	0.96	1.82	1.17	3.87	5.92	6.81	6068	902880649	XP_013030328.1	5554	0	PREDICTED: caspase recruitment domain-containing protein 11 isoform X1 [Anser cygnoides domesticus]	XM_013174874.1	XM_013174874	5056	0	PREDICTED: Anser cygnoides domesticus caspase recruitment domain family, member 11 (CARD11), transcript variant X1, mRNA	K07367	CARD11	caspase recruitment domain-containing protein 11	http://www.genome.jp/dbget-bin/www_bget?ko:K07367	Q9BXL7	4452	0	Caspase recruitment domain-containing protein 11 OS=Homo sapiens OX=9606 GN=CARD11 PE=1 SV=3	PF00595//PF07961//PF00619//PF15281	PDZ domain//MBA1-like protein//Caspase recruitment domain//Consortin C-terminus	GO:0032979//GO:0042998//GO:0042981	protein insertion into mitochondrial inner membrane from matrix//positive regulation of Golgi to plasma membrane protein transport//regulation of apoptotic process	GO:0071253//GO:0005515	connexin binding//protein binding	GO:0005802//GO:0005743	trans-Golgi network//mitochondrial inner membrane	--	--	UP	2.0075	0.012323	blast,frame:-3 start:5856 end:2302
Cluster-9112.15234	808.94	1154.57	1017.07	2670.55	3279.3	6366.37	2552	704190431	XP_010138706.1	802	5e-82	PREDICTED: LOW QUALITY PROTEIN: ferritin heavy chain, partial [Buceros rhinoceros silvestris]	KF234531.1	KF234531	586	0	Anser cygnoides clone GooseKB0004 ferritin heavy chain (FTH) mRNA, complete cds	K00522	FTH1	ferritin heavy chain	http://www.genome.jp/dbget-bin/www_bget?ko:K00522	P08267	761	4e-79	Ferritin heavy chain OS=Gallus gallus OX=9031 GN=FTH PE=2 SV=2	PF02915//PF00210	Rubrerythrin//Ferritin-like domain	GO:0006879//GO:0055114	cellular iron ion homeostasis//oxidation-reduction process	GO:0008199//GO:0016491//GO:0046872	ferric iron binding//oxidoreductase activity//metal ion binding	--	--	--	--	UP	2.0049	0.015434	blast,frame:2 start:335 end:508|blast,frame:3 start:1497 end:2000
Cluster-9112.13619	1.37	0.9	1.52	7.02	5.45	3.48	2227	1540380180	XP_027300147.1	2211	1.8e-245	insulin receptor substrate 2 isoform X2 [Anas platyrhynchos]	XM_027444346.1	XM_027444346	1715	0	PREDICTED: Anas platyrhynchos insulin receptor substrate 2 (IRS2), transcript variant X2, mRNA	K07187	IRS2	insulin receptor substrate 2	http://www.genome.jp/dbget-bin/www_bget?ko:K07187	Q9Y4H2	1320	5.3e-144	Insulin receptor substrate 2 OS=Homo sapiens OX=9606 GN=IRS2 PE=1 SV=2	PF12814//PF11770	Meiotic cell cortex C-terminal pleckstrin homology//GRB2-binding adapter (GAPT)	GO:0032065	maintenance of protein location in cell cortex	GO:0005543//GO:0005515	phospholipid binding//protein binding	GO:0016021//GO:0005938	integral component of membrane//cell cortex	--	--	UP	1.9843	0.0013189	blast,frame:-3 start:2216 end:3
Cluster-9112.14315	39.07	23.25	39.74	98	133.3	177.19	3337	677399095	KFQ14596.1	2063	3.9e-228	Glutamine synthetase [Leptosomus discolor]	XM_013199452.1	XM_013199452	2452	0	PREDICTED: Anser cygnoides domesticus glutamate-ammonia ligase (GLUL), mRNA	K01915	glnA, GLUL	glutamine synthetase	http://www.genome.jp/dbget-bin/www_bget?ko:K01915	P16580	2039	3.4e-227	Glutamine synthetase OS=Gallus gallus OX=9031 GN=GLUL PE=1 SV=1	PF03951//PF00120//PF12937//PF16785	Glutamine synthetase, beta-Grasp domain//Glutamine synthetase, catalytic domain//F-box-like//Small metal-binding protein	GO:0006807//GO:0006542//GO:0009252	nitrogen compound metabolic process//glutamine biosynthetic process//peptidoglycan biosynthetic process	GO:0046872//GO:0005515//GO:0004356	metal ion binding//protein binding//glutamate-ammonia ligase activity	--	--	KOG0683	Glutamine synthetase	UP	1.9803	0.0023609	blast,frame:2 start:542 end:1984
Cluster-9112.18847	3.39	7.76	7.29	16.98	27	31.96	4711	926515278	XP_013806667.1	952	3.7e-99	PREDICTED: Fc receptor-like protein 5 isoform X1 [Apteryx australis mantelli]	XR_001203236.1	XR_001203236	220	9.18272e-109	PREDICTED: Anser cygnoides domesticus uncharacterized LOC106029482 (LOC106029482), ncRNA	--	--	--	--	--	--	--	--	PF06403	Lamprin	--	--	GO:0005198	structural molecule activity	GO:0031012	extracellular matrix	--	--	UP	1.9785	0.02936	blast,frame:-3 start:4709 end:2727
Cluster-9112.7791	2.76	4.32	2.77	8.31	19.03	13.07	3133	514706400	XP_005010286.1	1792	9.8e-197	granulocyte-macrophage colony-stimulating factor receptor subunit alpha isoform X1 [Anas platyrhynchos]	XM_013103294.3	XM_013103294	1150	0	PREDICTED: Anas platyrhynchos granulocyte-macrophage colony-stimulating factor receptor subunit alpha (LOC101793812), transcript variant X2, mRNA	K05066	CSF2RA, GMCSFR, CD116	granulocyte-macrophage colony-stimulating factor receptor alpha	http://www.genome.jp/dbget-bin/www_bget?ko:K05066	P15509	416	5e-39	Granulocyte-macrophage colony-stimulating factor receptor subunit alpha OS=Homo sapiens OX=9606 GN=CSF2RA PE=1 SV=1	PF01108//PF08127//PF00041//PF09036//PF05251	Tissue factor//Peptidase family C1 propeptide//Fibronectin type III domain//Bcr-Abl oncoprotein oligomerisation domain//Oligosaccharyltransferase subunit 5	GO:0006487//GO:0016310//GO:0050790//GO:0007165//GO:0006468//GO:0009069//GO:0006508	protein N-linked glycosylation//phosphorylation//regulation of catalytic activity//signal transduction//protein phosphorylation//serine family amino acid metabolic process//proteolysis	GO:0005515//GO:0004674//GO:0005096//GO:0004197	protein binding//protein serine/threonine kinase activity//GTPase activator activity//cysteine-type endopeptidase activity	GO:0034998	oligosaccharyltransferase I complex	--	--	UP	1.9763	0.017821	estscan,start:1 end:1443
Cluster-9112.1606	0.59	1.09	0.71	2.76	3.46	3.67	4574	902936800	XP_013056416.1	3877	0	PREDICTED: disintegrin and metalloproteinase domain-containing protein 28 isoform X1 [Anser cygnoides domesticus]	XM_013200962.1	XM_013200962	4330	0	PREDICTED: Anser cygnoides domesticus ADAM metallopeptidase domain 28 (ADAM28), transcript variant X1, mRNA	K08614	ADAM28	disintegrin and metalloproteinase domain-containing protein 28	http://www.genome.jp/dbget-bin/www_bget?ko:K08614	Q9XSL6	1784	1.7e-197	Disintegrin and metalloproteinase domain-containing protein 28 OS=Macaca fascicularis OX=9541 GN=ADAM28 PE=2 SV=1	PF01530//PF00413//PF01421//PF05767	Zinc finger, C2HC type//Matrixin//Reprolysin (M12B) family zinc metalloprotease//Poxvirus virion envelope protein A14	GO:0006355//GO:0006508	regulation of transcription, DNA-templated//proteolysis	GO:0008270//GO:0004222	zinc ion binding//metalloendopeptidase activity	GO:0005634//GO:0019031//GO:0031012	nucleus//viral envelope//extracellular matrix	--	--	UP	1.9731	0.0063713	blast,frame:-1 start:4574 end:2070
Cluster-9112.29089	1.09	1.44	1.47	3.11	5.84	7.15	2698	1315480032	PKU28640.1	1854	5.5e-204	toll-like receptor 2 [Limosa lapponica baueri]	XM_014940103.1	XM_014940103	917	0	PREDICTED: Calidris pugnax uncharacterized LOC106886850 (LOC106886850), mRNA	--	--	--	--	Q9QUN7	209	4.3e-15	Toll-like receptor 2 OS=Mus musculus OX=10090 GN=Tlr2 PE=1 SV=1	PF01582//PF13676	TIR domain//TIR domain	GO:0007165	signal transduction	GO:0005515	protein binding	--	--	--	--	UP	1.9707	0.022272	blast,frame:3 start:3 end:140|blast,frame:1 start:109 end:1470
Cluster-9112.10864	5.21	5.72	6.44	14.34	29.59	26.09	3598	388269611	AFK26043.1	3783	0	toll-like receptor 2-1 [Anser cygnoides]	JN982474.1	JN982474	2740	0	Anser cygnoides toll-like receptor 2-1 (TLR2-1) mRNA, complete cds	K10159	TLR2, CD282	toll-like receptor 2	http://www.genome.jp/dbget-bin/www_bget?ko:K10159	Q9DD78	3213	0	Toll-like receptor 2 type-1 OS=Gallus gallus OX=9031 GN=TLR2-1 PE=2 SV=1	PF09328//PF00560//PF01582//PF13676//PF13855	Domain of unknown function (DUF1984)//Leucine Rich Repeat//TIR domain//TIR domain//Leucine rich repeat	GO:0010038//GO:0007165//GO:0046938	response to metal ion//signal transduction//phytochelatin biosynthetic process	GO:0005515//GO:0046872//GO:0016756	protein binding//metal ion binding//glutathione gamma-glutamylcysteinyltransferase activity	--	--	--	--	UP	1.9707	0.0047515	blast,frame:-2 start:2856 end:364
Cluster-9112.21958	1.12	0.78	1.42	2.57	5.29	5.18	4333	483521351	EOB06459.1	1648	6.8e-180	Chemokine receptor-like 1, partial [Anas platyrhynchos]	XM_013173225.1	XM_013173225	3846	0	PREDICTED: Anser cygnoides domesticus chemerin chemokine-like receptor 1 (CMKLR1), transcript variant X1, mRNA	K04245	CMKLR1	chemokine-like receptor 1	http://www.genome.jp/dbget-bin/www_bget?ko:K04245	B1PHQ8	1055	5.5e-113	Chemokine-like receptor 1 OS=Sus scrofa OX=9823 GN=CMLKR1 PE=2 SV=1	PF00001	7 transmembrane receptor (rhodopsin family)	GO:0007186	G protein-coupled receptor signaling pathway	GO:0004930	G protein-coupled receptor activity	GO:0016021	integral component of membrane	--	--	UP	1.955	0.017355	blast,frame:-2 start:3861 end:2695
Cluster-9112.27432	0.83	1.11	0.97	2.81	4.7	4.2	6472	902867990	XP_013037290.1	3408	0	PREDICTED: LOW QUALITY PROTEIN: ankyrin repeat and SOCS box protein 2 [Anser cygnoides domesticus]	XM_013181836.1	XM_013181836	5795	0	PREDICTED: Anser cygnoides domesticus ankyrin repeat and SOCS box containing 2 (ASB2), mRNA	K10324	ASB2	ankyrin repeat and SOCS box protein 2	http://www.genome.jp/dbget-bin/www_bget?ko:K10324	Q5U2S6	2269	1.4e-253	Ankyrin repeat and SOCS box protein 2 OS=Rattus norvegicus OX=10116 GN=Asb2 PE=2 SV=1	PF00023//PF13606	Ankyrin repeat//Ankyrin repeat	--	--	GO:0005515	protein binding	--	--	KOG4177	Ankyrin	UP	1.9549	0.0031381	blast,frame:3 start:399 end:2411
Cluster-9112.7949	3.87	8.33	5.93	14.21	26.11	32.59	3986	1201817448	XP_021239043.1	4999	0	nck-associated protein 1-like [Numida meleagris]	XM_009464273.1	XM_009464273	2581	0	PREDICTED: Nipponia nippon NCK-associated protein 1-like (NCKAP1L), mRNA	K05750	NCKAP1, NAP125	NCK-associated protein 1	http://www.genome.jp/dbget-bin/www_bget?ko:K05750	P55160	3893	0	Nck-associated protein 1-like OS=Homo sapiens OX=9606 GN=NCKAP1L PE=1 SV=3	PF01189	16S rRNA methyltransferase RsmB/F	--	--	GO:0008168	methyltransferase activity	--	--	KOG1917	Membrane-associated hematopoietic protein	UP	1.9497	0.044716	estscan,start:3986 end:405; minus strand
Cluster-9112.9757	7.15	5.96	8.21	19.45	32.38	32.3	1301	--	--	--	--	--	XM_013185480.1	XM_013185480	1257	0	PREDICTED: Anser cygnoides domesticus 6-phosphofructo-2-kinase/fructose-2,6-biphosphatase 3 (PFKFB3), transcript variant X4, mRNA	--	--	--	--	--	--	--	--	--	--	--	--	--	--	--	--	--	--	UP	1.9382	0.0021385	estscan,start:1197 end:830; minus strand
Cluster-9112.17664	2.89	1.12	3.06	7.77	8.33	11.22	10336	1540388149	XP_027321973.1	11358	0	A-kinase anchor protein 13 isoform X2 [Anas platyrhynchos]	XM_026855862.1	XM_026855862	5589	0	PREDICTED: Athene cunicularia A-kinase anchoring protein 13 (AKAP13), transcript variant X11, mRNA	K16529	ARHGEF13	A-kinase anchor protein 13	http://www.genome.jp/dbget-bin/www_bget?ko:K16529	E9Q394	4002	0	A-kinase anchor protein 13 OS=Mus musculus OX=10090 GN=Akap13 PE=1 SV=1	PF00130//PF00621	Phorbol esters/diacylglycerol binding domain (C1 domain)//RhoGEF domain	GO:0043087//GO:0035556	regulation of GTPase activity//intracellular signal transduction	GO:0005085	guanyl-nucleotide exchange factor activity	--	--	--	--	UP	1.9349	0.012175	blast,frame:-1 start:10198 end:1973
Cluster-9112.11213	83.2	79.08	41.15	144.59	273.64	364.23	2461	902925587	XP_013051026.1	1535	4.9e-167	PREDICTED: aquaporin-3-like [Anser cygnoides domesticus]	XM_027446579.1	XM_027446579	2016	0	PREDICTED: Anas platyrhynchos aquaporin 3 (Gill blood group) (AQP3), mRNA	K09876	AQP3	aquaporin-3	http://www.genome.jp/dbget-bin/www_bget?ko:K09876	Q08DE6	1311	6.5e-143	Aquaporin-3 OS=Bos taurus OX=9913 GN=AQP3 PE=2 SV=1	PF00230	Major intrinsic protein	GO:0006810//GO:0055085	transport//transmembrane transport	GO:0015267	channel activity	GO:0016020	membrane	--	--	UP	1.9181	0.04307	blast,frame:-1 start:2380 end:1475
Cluster-9112.4183	0.53	0.64	0.78	2.08	1.87	3.64	2311	6576738	BAA88337.1	1399	2.7e-151	ORF2 [Acanthochelys spixii]	AC239805.3	AC239805	1077	0	Gallus gallus BAC clone CH261-60P24 from chromosome w, complete sequence	--	--	--	--	P21328	214	9.8e-16	RNA-directed DNA polymerase from mobile element jockey OS=Drosophila melanogaster OX=7227 GN=pol PE=1 SV=1	--	--	--	--	--	--	--	--	--	--	UP	1.914	0.040283	blast,frame:-2 start:1851 end:1561
Cluster-9112.26084	1.9	3.03	1.53	5.37	8.67	11.23	2938	729742761	XP_010567695.1	2378	1e-264	PREDICTED: tyrosine-protein kinase HCK [Haliaeetus leucocephalus]	XM_013198469.1	XM_013198469	2002	0	PREDICTED: Anser cygnoides domesticus HCK proto-oncogene, Src family tyrosine kinase (HCK), mRNA	K08893	HCK	hemopoietic cell kinase	http://www.genome.jp/dbget-bin/www_bget?ko:K08893	P08631	2058	1.9e-229	Tyrosine-protein kinase HCK OS=Homo sapiens OX=9606 GN=HCK PE=1 SV=5	PF07714//PF14604//PF00069//PF00018//PF07653	Protein tyrosine and serine/threonine kinase//Variant SH3 domain//Protein kinase domain//SH3 domain//Variant SH3 domain	GO:0006468	protein phosphorylation	GO:0004672//GO:0005524//GO:0005515	protein kinase activity//ATP binding//protein binding	--	--	--	--	UP	1.9127	0.038378	blast,frame:1 start:1 end:1617
Cluster-9112.15283	5.02	8.61	8.47	21.1	28.55	36.62	2052	1210002821	XP_021395305.1	919	1.1e-95	ADP-ribosylation factor-like protein 4C [Lonchura striata domestica]	XM_027461104.1	XM_027461104	1468	0	PREDICTED: Anas platyrhynchos ADP ribosylation factor like GTPase 4C (ARL4C), mRNA	K07945	ARL4	ADP-ribosylation factor-like protein 4	http://www.genome.jp/dbget-bin/www_bget?ko:K07945	P56559	906	5e-96	ADP-ribosylation factor-like protein 4C OS=Homo sapiens OX=9606 GN=ARL4C PE=1 SV=1	PF00025//PF00503//PF00071//PF00009//PF04670//PF01926//PF01591	ADP-ribosylation factor family//G-protein alpha subunit//Ras family//Elongation factor Tu GTP binding domain//Gtr1/RagA G protein conserved region//50S ribosome-binding GTPase//6-phosphofructo-2-kinase	GO:0007186//GO:0006013//GO:0006000	G protein-coupled receptor signaling pathway//mannose metabolic process//fructose metabolic process	GO:0003873//GO:0003924//GO:0019001//GO:0005525//GO:0031683//GO:0005524	6-phosphofructo-2-kinase activity//GTPase activity//guanyl nucleotide binding//GTP binding//G-protein beta/gamma-subunit complex binding//ATP binding	--	--	KOG0070	GTP-binding ADP-ribosylation factor Arf1	UP	1.9038	0.01168	blast,frame:1 start:1 end:786
Cluster-9112.7208	1.9	1.68	3.1	9.69	8.4	8.5	545	--	--	--	--	--	XR_002410010.1	XR_002410010	90	1.8597e-37	PREDICTED: Columba livia uncharacterized LOC110356694 (LOC110356694), ncRNA	--	--	--	--	--	--	--	--	PF00360	Phytochrome region	GO:0018298//GO:0006355//GO:0009584	protein-chromophore linkage//regulation of transcription, DNA-templated//detection of visible light	--	--	--	--	--	--	UP	1.9009	0.040242	estscan,start:545 end:1; minus strand
Cluster-9112.2647	0.65	0.86	0.8	2.17	3.58	3.11	4010	902917090	XP_013046996.1	5197	0	PREDICTED: toll-like receptor 7 isoform X1 [Anser cygnoides domesticus]	XM_013191542.1	XM_013191542	3807	0	PREDICTED: Anser cygnoides domesticus toll-like receptor 7 (TLR7), transcript variant X1, mRNA	K05404	TLR7	toll-like receptor 7	http://www.genome.jp/dbget-bin/www_bget?ko:K05404	Q9NYK1	3414	0	Toll-like receptor 7 OS=Homo sapiens OX=9606 GN=TLR7 PE=2 SV=1	PF13855//PF13676//PF01582//PF13516//PF00560	Leucine rich repeat//TIR domain//TIR domain//Leucine Rich repeat//Leucine Rich Repeat	GO:0007165	signal transduction	GO:0005515	protein binding	--	--	--	--	UP	1.8827	0.0076903	blast,frame:1 start:64 end:3381
Cluster-9112.5396	2.24	4.41	3.15	8.22	16.25	13.25	2923	902929123	XP_013052698.1	1162	1e-123	PREDICTED: LOW QUALITY PROTEIN: NKG2-A/NKG2-B type II integral membrane protein-like [Anser cygnoides domesticus]	XM_013197244.1	XM_013197244	1272	0	PREDICTED: Anser cygnoides domesticus NKG2-A/NKG2-B type II integral membrane protein-like (LOC106046305), mRNA	--	--	--	--	Q99JB4	163	1e-09	Killer cell lectin-like receptor subfamily B member 1B allele B OS=Mus musculus OX=10090 GN=Klrb1b PE=1 SV=1	--	--	--	--	--	--	--	--	--	--	UP	1.878	0.032254	blast,frame:-3 start:2738 end:1968|blast,frame:-2 start:1929 end:1780
Cluster-9112.14454	16.24	12.49	12.28	38.1	49.47	66.01	6514	902866000	XP_013028043.1	2925	0	PREDICTED: sphingosine-1-phosphate lyase 1 isoform X2 [Anser cygnoides domesticus]	XM_013107605.3	XM_013107605	3873	0	PREDICTED: Anas platyrhynchos sphingosine-1-phosphate lyase 1 (SGPL1), transcript variant X2, mRNA	K01634	SGPL1, DPL1	sphinganine-1-phosphate aldolase	http://www.genome.jp/dbget-bin/www_bget?ko:K01634	O95470	2071	1.3e-230	Sphingosine-1-phosphate lyase 1 OS=Homo sapiens OX=9606 GN=SGPL1 PE=1 SV=3	PF04273//PF07464//PF01329//PF05889//PF00282//PF01212	Putative phosphatase (DUF442)//Apolipophorin-III precursor (apoLp-III)//Pterin 4 alpha carbinolamine dehydratase//O-phosphoseryl-tRNA(Sec) selenium transferase, SepSecS//Pyridoxal-dependent decarboxylase conserved domain//Beta-eliminating lyase	GO:0019752//GO:0006729//GO:0006520//GO:0006869	carboxylic acid metabolic process//tetrahydrobiopterin biosynthetic process//cellular amino acid metabolic process//lipid transport	GO:0030170//GO:0016829//GO:0016740//GO:0016787//GO:0008289//GO:0008124//GO:0016831	pyridoxal phosphate binding//lyase activity//transferase activity//hydrolase activity//lipid binding//4-alpha-hydroxytetrahydrobiopterin dehydratase activity//carboxy-lyase activity	GO:0005576	extracellular region	KOG1383	Glutamate decarboxylase/sphingosine phosphate lyase	UP	1.8755	0.0017137	blast,frame:-3 start:6440 end:4680
Cluster-9112.19390	2.03	1.22	3.09	6.13	8.03	9.37	6188	1540387250	XP_027321586.1	5542	0	LOW QUALITY PROTEIN: piezo-type mechanosensitive ion channel component 1 [Anas platyrhynchos]	XM_027465785.1	XM_027465785	3761	0	PREDICTED: Anas platyrhynchos piezo type mechanosensitive ion channel component 1 (PIEZO1), mRNA	--	--	--	--	Q0KL00	3752	0	Piezo-type mechanosensitive ion channel component 1 OS=Rattus norvegicus OX=10116 GN=Piezo1 PE=1 SV=3	--	--	--	--	--	--	--	--	KOG1893	Uncharacterized conserved protein	UP	1.8625	0.016577	blast,frame:-2 start:6187 end:2072|blast,frame:-3 start:2133 end:1597|blast,frame:-1 start:1469 end:3
Cluster-9112.11810	0.62	1.13	0.84	2.33	4.17	3.33	4412	902894334	XP_013036508.1	1808	1.9e-198	PREDICTED: beta-1,3-N-acetylglucosaminyltransferase manic fringe isoform X2 [Anser cygnoides domesticus]	XM_013181054.1	XM_013181054	4294	0	PREDICTED: Anser cygnoides domesticus MFNG O-fucosylpeptide 3-beta-N-acetylglucosaminyltransferase (MFNG), transcript variant X2, mRNA	K05948	FNG	fringe	http://www.genome.jp/dbget-bin/www_bget?ko:K05948	Q5IS64	1028	7.6e-110	Beta-1,3-N-acetylglucosaminyltransferase manic fringe OS=Pan troglodytes OX=9598 GN=MFNG PE=2 SV=1	PF01762//PF02434	Galactosyltransferase//Fringe-like	GO:0006486	protein glycosylation	GO:0016757	transferase activity, transferring glycosyl groups	GO:0016020	membrane	--	--	UP	1.8591	0.027467	blast,frame:-1 start:4295 end:2853
Cluster-9112.4873	0.96	0.8	1.24	3.44	3.9	3.85	2105	591304715	XP_007079133.1	1828	4.4e-201	PREDICTED: angiomotin-like protein 1 [Panthera tigris altaica]	XM_013178107.1	XM_013178107	1965	0	PREDICTED: Anser cygnoides domesticus angiomotin like 1 (AMOTL1), transcript variant X1, mRNA	K06104	AMOTL	angiomotin like	http://www.genome.jp/dbget-bin/www_bget?ko:K06104	E1BEQ5	1058	1.2e-113	Angiomotin-like protein 1 OS=Bos taurus OX=9913 GN=AMOTL1 PE=3 SV=1	PF05531	Nucleopolyhedrovirus P10 protein	--	--	--	--	GO:0019028	viral capsid	--	--	UP	1.8366	0.0034499	estscan,start:1 end:2105
Cluster-9112.3787	0.85	1.65	1.21	3.7	3.85	6.32	5604	514738770	XP_005017874.1	1816	2.9e-199	psychosine receptor [Anas platyrhynchos]	XM_013182628.1	XM_013182628	2382	0	PREDICTED: Anser cygnoides domesticus G protein-coupled receptor 65 (GPR65), transcript variant X1, mRNA	K08416	GPR65	G protein-coupled receptor 65	http://www.genome.jp/dbget-bin/www_bget?ko:K08416	Q8IYL9	886	2.8e-93	Psychosine receptor OS=Homo sapiens OX=9606 GN=GPR65 PE=1 SV=1	PF00001//PF13853//PF10430	7 transmembrane receptor (rhodopsin family)//Olfactory receptor//Tie-2 Ig-like domain 1	GO:0007608//GO:0007169//GO:0007187//GO:0006468//GO:0007186	sensory perception of smell//transmembrane receptor protein tyrosine kinase signaling pathway//G protein-coupled receptor signaling pathway, coupled to cyclic nucleotide second messenger//protein phosphorylation//G protein-coupled receptor signaling pathway	GO:0005524//GO:0004714//GO:0004930//GO:0004984	ATP binding//transmembrane receptor protein tyrosine kinase activity//G protein-coupled receptor activity//olfactory receptor activity	GO:0005887//GO:0016021	integral component of plasma membrane//integral component of membrane	--	--	UP	1.835	0.034696	blast,frame:-1 start:5490 end:4273
Cluster-9112.5282	0.7	0.64	0.85	3.45	2.15	2.71	1947	1540369079	XP_027303436.1	218	2e-14	immediate early response 3-interacting protein 1 isoform X1 [Anas platyrhynchos]	LK065399.1	LK065399	233	2.22918e-116	Apteryx australis mantelli genome assembly AptMant0, scaffold scaffold829	--	--	--	--	--	--	--	--	--	--	--	--	--	--	--	--	--	--	UP	1.8348	0.0073899	blast,frame:1 start:430 end:633|blast,frame:2 start:587 end:715
Cluster-9112.27320	2.47	0.95	2.22	8.72	5	7.03	7122	1497492128	RMC07202.1	210	6.2e-13	hypothetical protein DUI87_16658 [Hirundo rustica rustica]	LK064663.1	LK064663	620	0	Apteryx australis mantelli genome assembly AptMant0, scaffold scaffold28	--	--	--	--	--	--	--	--	--	--	--	--	--	--	--	--	--	--	UP	1.8293	0.010269	blast,frame:2 start:1964 end:2272|blast,frame:3 start:4356 end:4496
Cluster-9112.2833	2.55	3.61	1.98	7.45	12.88	9.88	2635	902918869	XP_013047843.1	1611	8e-176	PREDICTED: C3a anaphylatoxin chemotactic receptor-like [Anser cygnoides domesticus]	XM_013192389.1	XM_013192389	2562	0	PREDICTED: Anser cygnoides domesticus C3a anaphylatoxin chemotactic receptor-like (LOC106043093), mRNA	--	--	--	--	Q9R0Q2	360	1.3e-32	Leukotriene B4 receptor 1 OS=Rattus norvegicus OX=10116 GN=Ltb4r PE=1 SV=1	PF05818//PF00001	Enterobacterial TraT complement resistance protein//7 transmembrane receptor (rhodopsin family)	GO:0046999//GO:0007186	regulation of conjugation//G protein-coupled receptor signaling pathway	GO:0004930	G protein-coupled receptor activity	GO:0019867//GO:0016021	outer membrane//integral component of membrane	--	--	UP	1.826	0.018775	blast,frame:2 start:233 end:1252
Cluster-9112.10117	20.15	7.76	18.89	63.83	54.3	51.48	4353	1558359045	XP_027577133.1	3930	0	uncharacterized protein LOC113988079 [Pipra filicauda]	XM_014261562.1	XM_014261562	399	0	PREDICTED: Pseudopodoces humilis endogenous retrovirus group K member 18 Pol protein-like (LOC102101004), mRNA	--	--	--	--	P10272	2215	1.7e-247	Gag-Pol polyprotein OS=Baboon endogenous virus (strain M7) OX=11764 GN=pol PE=3 SV=2	PF02093//PF00075	Gag P30 core shell protein//RNase H	GO:0051252//GO:0019068	regulation of RNA metabolic process//virion assembly	GO:0004523//GO:0003676	RNA-DNA hybrid ribonuclease activity//nucleic acid binding	--	--	--	--	UP	1.8104	0.0055443	blast,frame:-1 start:4353 end:4054
Cluster-9112.6430	1.56	0.95	1.22	4.33	4.15	4.98	4119	1201855272	XP_021243489.1	3239	0	rhophilin-1 isoform X2 [Numida meleagris]	XM_013190982.1	XM_013190982	3959	0	PREDICTED: Anser cygnoides domesticus rhophilin, Rho GTPase binding protein 1 (RHPN1), mRNA	--	--	--	--	Q8TCX5	1827	1.6e-202	Rhophilin-1 OS=Homo sapiens OX=9606 GN=RHPN1 PE=1 SV=2	PF13180//PF02185//PF01852//PF00595	PDZ domain//Hr1 repeat//START domain//PDZ domain	GO:0007165	signal transduction	GO:0008289//GO:0005515	lipid binding//protein binding	--	--	KOG2220	Predicted signal transduction protein	UP	1.804	0.00057262	blast,frame:1 start:1 end:2046
Cluster-9112.21622	21.55	35.98	30.73	104.04	103.89	118.78	486	960986657	XP_014808661.1	620	1.2e-61	PREDICTED: tax1-binding protein 3 [Calidris pugnax]	XM_027472453.1	XM_027472453	396	0	PREDICTED: Anas platyrhynchos Tax1 binding protein 3 (TAX1BP3), partial mRNA	--	--	--	--	O14907	602	2.1e-61	Tax1-binding protein 3 OS=Homo sapiens OX=9606 GN=TAX1BP3 PE=1 SV=2	PF00595//PF13180	PDZ domain//PDZ domain	--	--	GO:0005515	protein binding	--	--	KOG3553	Tax interaction protein TIP1	UP	1.8002	0.00080559	blast,frame:1 start:1 end:429
Cluster-9112.20110	2.23	1.05	1.59	5.13	5.24	6.67	6883	1049448886	XP_017599606.1	3530	0	PREDICTED: probable E3 ubiquitin-protein ligase HERC3 isoform X2 [Corvus brachyrhynchos]	XR_003496737.1	XR_003496737	2181	0	PREDICTED: Anas platyrhynchos probable E3 ubiquitin-protein ligase HERC3 (LOC101794869), transcript variant X3, misc_RNA	K10614	HERC3	E3 ubiquitin-protein ligase HERC3	http://www.genome.jp/dbget-bin/www_bget?ko:K10614	Q15034	2931	0	Probable E3 ubiquitin-protein ligase HERC3 OS=Homo sapiens OX=9606 GN=HERC3 PE=1 SV=1	PF00632//PF03785	HECT-domain (ubiquitin-transferase)//Peptidase family C25, C terminal ig-like domain	GO:0006508//GO:0016567	proteolysis//protein ubiquitination	GO:0008233//GO:0004842	peptidase activity//ubiquitin-protein transferase activity	--	--	KOG0941	E3 ubiquitin protein ligase	UP	1.7797	0.004007	blast,frame:3 start:156 end:2345
Cluster-9112.10544	8.24	8.42	7.48	17.49	26.12	40.79	11425	902909962	XP_013043738.1	11442	0	PREDICTED: ATP-binding cassette sub-family A member 1 isoform X2 [Anser cygnoides domesticus]	XM_013188282.1	XM_013188282	9917	0	PREDICTED: Anser cygnoides domesticus ATP-binding cassette, sub-family A (ABC1), member 1 (ABCA1), transcript variant X1, mRNA	K05641	ABCA1	ATP-binding cassette, subfamily A (ABC1), member 1	http://www.genome.jp/dbget-bin/www_bget?ko:K05641	O95477	9908	0	Phospholipid-transporting ATPase ABCA1 OS=Homo sapiens OX=9606 GN=ABCA1 PE=1 SV=3	PF13304//PF02228//PF00005	AAA domain, putative AbiEii toxin, Type IV TA system//Major core protein p19//ABC transporter	--	--	GO:0005524//GO:0016887//GO:0005198	ATP binding//ATPase activity//structural molecule activity	GO:0019013	viral nucleocapsid	--	--	UP	1.7783	0.026865	blast,frame:2 start:191 end:6979
Cluster-9112.24983	0.38	0.34	0.52	1.69	1.23	1.52	3265	698394251	XP_009807062.1	3877	0	PREDICTED: LOW QUALITY PROTEIN: interferon-induced very large GTPase 1-like [Gavia stellata]	XM_013200274.1	XM_013200274	2949	0	PREDICTED: Anser cygnoides domesticus interferon-induced very large GTPase 1-like (LOC106048382), mRNA	--	--	--	--	Q7Z2Y8	2109	2.5e-235	Interferon-induced very large GTPase 1 OS=Homo sapiens OX=9606 GN=GVINP1 PE=2 SV=2	--	--	--	--	--	--	--	--	--	--	UP	1.7777	0.012562	estscan,start:1 end:3265
Cluster-9112.24711	4.28	4.78	4.03	9.36	17.87	18.68	8389	1540410659	XP_027327785.1	2480	4.4e-276	excitatory amino acid transporter 1-like isoform X1 [Anas platyrhynchos]	XM_027471992.1	XM_027471992	1545	0	PREDICTED: Anas platyrhynchos excitatory amino acid transporter 1-like (LOC101789766), transcript variant X12, mRNA	K05617	SLC1A6, EAAT4	solute carrier family 1 (high affinity aspartate/glutamate transporter), member 6	http://www.genome.jp/dbget-bin/www_bget?ko:K05617	O35544	1646	3.2e-181	Excitatory amino acid transporter 4 OS=Mus musculus OX=10090 GN=Slc1a6 PE=1 SV=1	PF00951//PF01008//PF00375//PF15050//PF04893	Arterivirus GL envelope glycoprotein//Initiation factor 2 subunit family//Sodium:dicarboxylate symporter family//SCIMP protein//Yip1 domain	GO:0044237//GO:0006810	cellular metabolic process//transport	GO:0015293	symporter activity	GO:0001772//GO:0016020//GO:0019031//GO:0097197//GO:0016021	immunological synapse//membrane//viral envelope//tetraspanin-enriched microdomain//integral component of membrane	--	--	UP	1.7736	0.018773	estscan,start:1 end:3931
Cluster-9112.21666	1.66	1.38	2.04	3.93	8.07	5.76	3667	1540435677	XP_027313888.1	1992	7.4e-220	potassium channel subfamily K member 13 [Anas platyrhynchos]	XM_013182333.1	XM_013182333	3102	0	PREDICTED: Anser cygnoides domesticus potassium channel, two pore domain subfamily K, member 13 (KCNK13), mRNA	K04922	KCNK13	potassium channel subfamily K member 13	http://www.genome.jp/dbget-bin/www_bget?ko:K04922	Q9HB14	1630	9.9e-180	Potassium channel subfamily K member 13 OS=Homo sapiens OX=9606 GN=KCNK13 PE=2 SV=2	PF01080//PF00520	Presenilin//Ion transport protein	GO:0055085//GO:0006811//GO:0016485	transmembrane transport//ion transport//protein processing	GO:0004190//GO:0005216	aspartic-type endopeptidase activity//ion channel activity	GO:0016021//GO:0016020	integral component of membrane//membrane	KOG4404	Tandem pore domain K+ channel TASK3/THIK-1	UP	1.7692	0.020556	blast,frame:2 start:104 end:1411
Cluster-9112.20956	2.06	1.55	1.33	3.85	5.73	7.58	3468	--	--	--	--	--	XR_001210505.1	XR_001210505	2396	0	PREDICTED: Anser cygnoides domesticus uncharacterized LOC106041521 (LOC106041521), ncRNA	--	--	--	--	--	--	--	--	--	--	--	--	--	--	--	--	--	--	UP	1.7688	0.023099	estscan,start:1336 end:370; minus strand
Cluster-9112.22286	2.96	3.02	3.24	6.76	9.43	15.7	7334	902890108	XP_013034507.1	1339	7.8e-144	PREDICTED: allergin-1 isoform X1 [Anser cygnoides domesticus]	XM_013179054.1	XM_013179054	1235	0	PREDICTED: Anser cygnoides domesticus mast cell immunoglobulin-like receptor 1 (MILR1), transcript variant X2, mRNA	--	--	--	--	Q7Z6M3	278	1.2e-22	Allergin-1 OS=Homo sapiens OX=9606 GN=MILR1 PE=1 SV=2	--	--	--	--	--	--	--	--	--	--	UP	1.7623	0.032127	blast,frame:3 start:162 end:1025|blast,frame:1 start:3418 end:3606
Cluster-9112.1419	2.73	1.77	1.9	7.61	6.19	8.68	2416	902928341	XP_013052330.1	1237	1.7e-132	PREDICTED: interleukin-4 receptor subunit alpha [Anser cygnoides domesticus]	XM_013196876.1	XM_013196876	721	0	PREDICTED: Anser cygnoides domesticus interleukin 4 receptor (IL4R), mRNA	K05071	IL4R, CD124	interleukin 4 receptor	http://www.genome.jp/dbget-bin/www_bget?ko:K05071	P24394	282	1.3e-23	Interleukin-4 receptor subunit alpha OS=Homo sapiens OX=9606 GN=IL4R PE=1 SV=1	PF09238//PF00041//PF04031//PF03587	Interleukin-4 receptor alpha chain, N-terminal//Fibronectin type III domain//Las1-like//EMG1/NEP1 methyltransferase	GO:0007165//GO:0002532//GO:0006364	signal transduction//production of molecular mediator involved in inflammatory response//rRNA processing	GO:0004896//GO:0008168//GO:0004519//GO:0005515	cytokine receptor activity//methyltransferase activity//endonuclease activity//protein binding	GO:0016021//GO:0090730	integral component of membrane//Las1 complex	--	--	UP	1.7617	0.0016605	blast,frame:3 start:888 end:1601
Cluster-9112.1869	0.39	0.47	0.48	1.22	1.53	1.95	2903	902934759	XP_013055400.1	3278	0	PREDICTED: EF-hand calcium-binding domain-containing protein 4B isoform X1 [Anser cygnoides domesticus]	XM_013199941.1	XM_013199941	2881	0	PREDICTED: Anser cygnoides domesticus calcium release activated channel regulator 2A (CRACR2A), transcript variant X2, mRNA	K17199	RASEF, RAB45	Ras and EF-hand domain-containing protein	http://www.genome.jp/dbget-bin/www_bget?ko:K17199	Q9BSW2	827	1e-86	EF-hand calcium-binding domain-containing protein 4B OS=Homo sapiens OX=9606 GN=CRACR2A PE=1 SV=1	PF03193//PF00009//PF05478//PF00025//PF13405//PF01926//PF04961//PF13202//PF13499//PF00036//PF00071	RsgA GTPase//Elongation factor Tu GTP binding domain//Prominin//ADP-ribosylation factor family//EF-hand domain//50S ribosome-binding GTPase//Formiminotransferase-cyclodeaminase//EF hand//EF-hand domain pair//EF hand//Ras family	GO:0044237	cellular metabolic process	GO:0003824//GO:0005509//GO:0005525//GO:0003924	catalytic activity//calcium ion binding//GTP binding//GTPase activity	GO:0016021	integral component of membrane	--	--	UP	1.7539	0.048524	blast,frame:3 start:330 end:2468
Cluster-9112.6347	6.2	4.84	3.81	14.29	18.79	18.3	5164	1444512086	XP_025932489.1	1006	2.2e-105	myelin basic protein [Apteryx rowi]	XM_013942151.1	XM_013942151	789	0	PREDICTED: Apteryx australis mantelli myelin basic protein (MBP), transcript variant X1, mRNA	K17269	MBP	myelin basic protein	http://www.genome.jp/dbget-bin/www_bget?ko:K17269	P02686	691	1.1e-70	Myelin basic protein OS=Homo sapiens OX=9606 GN=MBP PE=1 SV=3	PF01669//PF04142	Myelin basic protein//Nucleotide-sugar transporter	GO:0090481	pyrimidine nucleotide-sugar transmembrane transport	GO:0019911//GO:0015165	structural constituent of myelin sheath//pyrimidine nucleotide-sugar transmembrane transporter activity	GO:0016021//GO:0000139	integral component of membrane//Golgi membrane	--	--	UP	1.7469	0.0018672	estscan,start:136 end:3903
Cluster-9112.6839	2.71	2.48	2.89	6.18	10.06	11.46	4034	1540371998	XP_027304589.1	641	3.7e-63	C-type lectin domain family 4 member D-like isoform X3 [Anas platyrhynchos]	DQ917574.1	DQ917574	726	0	Anas platyrhynchos dendritic cell immunoreceptor (DCIR) gene, complete cds; DCAR*null pseudogene, complete sequence; and dendritic cell immunoactivating receptor (DCAR) gene, complete cds	K10059	CLEC4E	C-type lectin domain family 4 member E	http://www.genome.jp/dbget-bin/www_bget?ko:K10059	Q69FH1	336	1.2e-29	C-type lectin domain family 4 member D OS=Rattus norvegicus OX=10116 GN=Clec4d PE=1 SV=1	--	--	--	--	--	--	--	--	--	--	UP	1.7449	0.011794	estscan,start:2885 end:1; minus strand
Cluster-9112.600	0.48	0.24	0.36	1.21	1.26	1.24	3337	483522330	EOB07089.1	2195	1.9e-243	Monocarboxylate transporter 2, partial [Anas platyrhynchos]	XM_013198820.1	XM_013198820	2953	0	PREDICTED: Anser cygnoides domesticus solute carrier family 16 (monocarboxylate transporter), member 7 (SLC16A7), mRNA	K08184	SLC16A7	MFS transporter, MCP family, solute carrier family 16 (monocarboxylic acid transporters), member 7	http://www.genome.jp/dbget-bin/www_bget?ko:K08184	O60669	1663	1.3e-183	Monocarboxylate transporter 2 OS=Homo sapiens OX=9606 GN=SLC16A7 PE=1 SV=2	PF00083//PF07690//PF07425	Sugar (and other) transporter//Major Facilitator Superfamily//Pardaxin	GO:0055085	transmembrane transport	GO:0022857	transmembrane transporter activity	GO:0005576//GO:0016021	extracellular region//integral component of membrane	--	--	UP	1.7321	0.028727	blast,frame:3 start:375 end:1841
Cluster-9112.27665	1.12	0.61	0.57	3.11	2.36	2.44	2044	1390072815	XP_015149345.2	2131	3.1e-236	lateral signaling target protein 2 homolog isoform X2 [Gallus gallus]	XM_027468365.1	XM_027468365	1670	0	PREDICTED: Anas platyrhynchos lateral signaling target protein 2 homolog (LOC113845153), mRNA	--	--	--	--	Q0P4S0	839	2.9e-88	Lateral signaling target protein 2 homolog OS=Xenopus tropicalis OX=8364 GN=zfyve28 PE=2 SV=1	PF01363//PF10288	FYVE zinc finger//Cytoplasmic tRNA 2-thiolation protein 2	GO:0034227//GO:0002098	tRNA thio-modification//tRNA wobble uridine modification	GO:0046872//GO:0000049	metal ion binding//tRNA binding	--	--	KOG1819	FYVE finger-containing proteins	UP	1.7225	0.024264	blast,frame:-3 start:2042 end:381
Cluster-9112.1732	0.88	0.88	0.69	3.19	2.64	2.69	3104	729741087	XP_010566807.1	3153	0	PREDICTED: polypeptide N-acetylgalactosaminyltransferase 6 [Haliaeetus leucocephalus]	XM_027445459.1	XM_027445459	2461	0	PREDICTED: Anas platyrhynchos polypeptide N-acetylgalactosaminyltransferase 6 (GALNT6), mRNA	K00710	GALNT	polypeptide N-acetylgalactosaminyltransferase	http://www.genome.jp/dbget-bin/www_bget?ko:K00710	Q8NCL4	2676	4.3e-301	Polypeptide N-acetylgalactosaminyltransferase 6 OS=Homo sapiens OX=9606 GN=GALNT6 PE=2 SV=2	--	--	--	--	--	--	--	--	KOG3736	Polypeptide N-acetylgalactosaminyltransferase	UP	1.7199	0.0017137	blast,frame:2 start:224 end:2164
Cluster-9112.18203	17.55	16.03	16.02	34.01	65.05	67.76	4234	1540440963	XP_027315871.1	2684	4.9e-300	uncharacterized protein LOC101799848 isoform X2 [Anas platyrhynchos]	XM_013171487.1	XM_013171487	3625	0	PREDICTED: Anser cygnoides domesticus uncharacterized LOC106029971 (LOC106029971), transcript variant X2, mRNA	--	--	--	--	--	--	--	--	--	--	--	--	--	--	--	--	--	--	UP	1.7198	0.018915	blast,frame:3 start:159 end:2156
Cluster-9112.8274	15.18	21.04	26.37	73	80.54	64.72	1972	704534986	XP_010190496.1	2182	3.7e-242	PREDICTED: phosphatidylcholine-sterol acyltransferase [Mesitornis unicolor]	XM_013176745.1	XM_013176745	1972	0	PREDICTED: Anser cygnoides domesticus lecithin-cholesterol acyltransferase (LCAT), mRNA	K00650	LCAT	lecithin-cholesterol acyltransferase	http://www.genome.jp/dbget-bin/www_bget?ko:K00650	P53760	2129	7.3e-238	Phosphatidylcholine-sterol acyltransferase (Fragment) OS=Gallus gallus OX=9031 GN=LCAT PE=1 SV=1	PF07819//PF06821//PF02450	PGAP1-like protein//Serine hydrolase//Lecithin:cholesterol acyltransferase	GO:0042967//GO:0006629	obsolete acyl-carrier-protein biosynthetic process//lipid metabolic process	GO:0016787//GO:0016788//GO:0008374	hydrolase activity//hydrolase activity, acting on ester bonds//O-acyltransferase activity	--	--	KOG2369	Lecithin:cholesterol acyltransferase (LCAT)/Acyl-ceramide synthase	UP	1.7183	0.0027646	estscan,start:1902 end:37; minus strand
Cluster-9112.25891	0.32	0.21	0.44	0.91	1.12	1.23	5627	--	--	--	--	--	LK064666.1	LK064666	1240	0	Apteryx australis mantelli genome assembly AptMant0, scaffold scaffold88	--	--	--	--	--	--	--	--	--	--	--	--	--	--	--	--	--	--	UP	1.7061	0.040825	estscan,start:3848 end:2627; minus strand
Cluster-9112.17753	15.96	8.79	8.84	44.65	41.11	29.02	1626	1540450034	XP_027319424.1	2345	3.8e-261	P-selectin isoform X9 [Anas platyrhynchos]	XM_027463630.1	XM_027463630	908	0	PREDICTED: Anas platyrhynchos selectin P (SELP), transcript variant X16, mRNA	K06496	SELP, CD62P	selectin, platele	http://www.genome.jp/dbget-bin/www_bget?ko:K06496	P42201	1095	4.8e-118	P-selectin OS=Bos taurus OX=9913 GN=SELP PE=2 SV=1	--	--	--	--	--	--	--	--	KOG4297	C-type lectin	UP	1.7037	0.0027258	blast,frame:-2 start:1625 end:3
Cluster-9112.15666	17.11	19.12	17.46	42.89	47.43	88.66	9476	902899706	XP_013038932.1	351	3.7e-29	PREDICTED: pyruvate dehydrogenase kinase, isozyme 4 [Anser cygnoides domesticus]	XM_027450819.1	XM_027450819	1912	0	PREDICTED: Anas platyrhynchos pyruvate dehydrogenase kinase 4 (PDK4), mRNA	K00898	PDK2_3_4	pyruvate dehydrogenase kinase 2/3/4	http://www.genome.jp/dbget-bin/www_bget?ko:K00898	O70571	305	1.1e-25	[Pyruvate dehydrogenase (acetyl-transferring)] kinase isozyme 4, mitochondrial OS=Mus musculus OX=10090 GN=Pdk4 PE=1 SV=1	--	--	--	--	--	--	--	--	KOG0787	Dehydrogenase kinase	UP	1.6995	0.034327	blast,frame:-3 start:5517 end:5332
Cluster-9112.6759	2.52	2.18	2.98	5.81	9.49	10.01	9756	1540396060	XP_005025964.2	4941	0	uncharacterized protein LOC101800187 [Anas platyrhynchos]	XM_005025907.4	XM_005025907	3610	0	PREDICTED: Anas platyrhynchos uncharacterized LOC101800187 (LOC101800187), transcript variant X2, mRNA	--	--	--	--	--	--	--	--	PF05524//PF04632//PF15826//PF03423//PF08091	PEP-utilising enzyme, N-terminal//Fusaric acid resistance protein family//Bcl-2-binding component 3, p53 upregulated modulator of apoptosis//Carbohydrate binding domain (family 25)//Spider insecticidal peptide	GO:0009405//GO:0009401//GO:0090200//GO:0097193//GO:0043065//GO:0055085	pathogenesis//phosphoenolpyruvate-dependent sugar phosphotransferase system//positive regulation of release of cytochrome c from mitochondria//intrinsic apoptotic signaling pathway//positive regulation of apoptotic process//transmembrane transport	GO:0022857//GO:2001070	transmembrane transporter activity//starch binding	GO:0005576//GO:0005739//GO:0005886	extracellular region//mitochondrion//plasma membrane	--	--	UP	1.6886	0.013075	blast,frame:-3 start:7156 end:3932
Cluster-9112.15903	24.66	31.1	27.63	66.95	96.83	114	6607	1540378257	XP_027322932.1	1216	1.3e-129	dipeptidyl peptidase 1 isoform X2 [Anas platyrhynchos]	XM_013178140.1	XM_013178140	1292	0	PREDICTED: Anser cygnoides domesticus cathepsin C (CTSC), mRNA	K01275	CTSC	cathepsin C	http://www.genome.jp/dbget-bin/www_bget?ko:K01275	Q3ZCJ8	991	2.2e-105	Dipeptidyl peptidase 1 OS=Bos taurus OX=9913 GN=CTSC PE=2 SV=1	PF00112//PF08127//PF03051	Papain family cysteine protease//Peptidase family C1 propeptide//Peptidase C1-like family	GO:0006508//GO:0050790	proteolysis//regulation of catalytic activity	GO:0008234//GO:0004197	cysteine-type peptidase activity//cysteine-type endopeptidase activity	--	--	KOG1543	Cysteine proteinase Cathepsin L	UP	1.6859	0.012898	blast,frame:3 start:3 end:854|blast,frame:1 start:3409 end:4104
Cluster-9112.4494	2.65	2.13	1.8	8.39	6.63	7.13	2892	1540398077	XP_027325780.1	1757	1e-192	scavenger receptor class B member 1 isoform X2 [Anas platyrhynchos]	XM_027469982.1	XM_027469982	1029	0	PREDICTED: Anas platyrhynchos scavenger receptor class B member 1 (SCARB1), transcript variant X6, mRNA	K13885	SCARB1	scavenger receptor class B, member 1	http://www.genome.jp/dbget-bin/www_bget?ko:K13885	Q61009	1318	1.2e-143	Scavenger receptor class B member 1 OS=Mus musculus OX=10090 GN=Scarb1 PE=1 SV=1	PF01130	CD36 family	--	--	--	--	GO:0016020	membrane	--	--	UP	1.6758	0.00044391	blast,frame:3 start:3 end:1331
Cluster-9112.9898	7.15	2.82	5.13	16.17	15.26	17.69	2757	678218185	KFV85164.1	1318	7.9e-142	Wiskott-Aldrich syndrome protein family member 2, partial [Struthio camelus australis]	XM_027443714.1	XM_027443714	1891	0	PREDICTED: Anas platyrhynchos WAS protein family member 2 (WASF2), transcript variant X1, mRNA	K05748	WASF2	WAS protein family, member 2	http://www.genome.jp/dbget-bin/www_bget?ko:K05748	Q9Y6W5	1147	7.6e-124	Wiskott-Aldrich syndrome protein family member 2 OS=Homo sapiens OX=9606 GN=WASF2 PE=1 SV=3	PF02205	WH2 motif	--	--	GO:0003779	actin binding	--	--	KOG1830	Wiskott Aldrich syndrome proteins	UP	1.6683	0.014036	blast,frame:3 start:333 end:1847
Cluster-9112.26289	0.88	1.03	0.99	2.38	4.29	2.89	4038	--	--	--	--	--	XM_021387651.1	XM_021387651	481	0	PREDICTED: Numida meleagris vasoactive intestinal polypeptide receptor (LOC110394039), transcript variant X2, mRNA	--	--	--	--	--	--	--	--	--	--	--	--	--	--	--	--	--	--	UP	1.662	0.028354	estscan,start:3990 end:2061; minus strand
Cluster-9112.8189	17.12	21.91	18.07	46.09	71.21	70.53	2962	902923355	XP_013049952.1	1586	7.2e-173	PREDICTED: annexin A1 [Anser cygnoides domesticus]	XM_013194498.1	XM_013194498	906	0	PREDICTED: Anser cygnoides domesticus annexin A1 (ANXA1), mRNA	K17091	ANXA1	annexin A1	http://www.genome.jp/dbget-bin/www_bget?ko:K17091	Q92040	1415	6.8e-155	Annexin A1 isoform p37 OS=Columba livia OX=8932 GN=CP37 PE=1 SV=1	PF00191	Annexin	--	--	GO:0005544//GO:0005509	calcium-dependent phospholipid binding//calcium ion binding	--	--	--	--	UP	1.6616	0.011689	blast,frame:2 start:119 end:1120|blast,frame:1 start:1936 end:1995
Cluster-9112.14635	10.55	11.26	19.14	32.66	42.23	58.01	4204	729731280	XP_010561497.1	405	8.9e-36	PREDICTED: guanine nucleotide-binding protein G(I)/G(S)/G(O) subunit gamma-7 isoform X1 [Haliaeetus leucocephalus]	XM_027472642.1	XM_027472642	575	0	PREDICTED: Anas platyrhynchos G protein subunit gamma 7 (GNG7), transcript variant X2, mRNA	K04543	GNG7	guanine nucleotide-binding protein G(I)/G(S)/G(O) subunit gamma-7	http://www.genome.jp/dbget-bin/www_bget?ko:K04543	P30671	334	2.2e-29	Guanine nucleotide-binding protein G(I)/G(S)/G(O) subunit gamma-7 OS=Bos taurus OX=9913 GN=GNG7 PE=1 SV=1	PF00631//PF05104	GGL domain//Ribosome receptor lysine/proline rich region	GO:0007186//GO:0015031	G protein-coupled receptor signaling pathway//protein transport	--	--	GO:0030176	integral component of endoplasmic reticulum membrane	--	--	UP	1.6576	0.046739	estscan,start:4204 end:233; minus strand
Cluster-9112.13349	1.37	1.05	1.53	3.63	4.58	4.59	7388	975106025	XP_015268382.1	1163	2e-123	PREDICTED: lysoplasmalogenase-like protein TMEM86A [Gekko japonicus]	XM_027459312.1	XM_027459312	6294	0	PREDICTED: Anas platyrhynchos transmembrane protein 86A (TMEM86A), transcript variant X4, mRNA	--	--	--	--	Q3MHQ7	961	7.5e-102	Lysoplasmalogenase-like protein TMEM86A OS=Bos taurus OX=9913 GN=TMEM86A PE=2 SV=1	PF07941//PF15339//PF07947	Potassium channel Kv1.4 tandem inactivation domain//Acrosome formation-associated factor//YhhN family	GO:0006813//GO:0007342//GO:0006897//GO:0060478	potassium ion transport//fusion of sperm to egg plasma membrane involved in single fertilization//endocytosis//acrosomal vesicle exocytosis	GO:0005249//GO:0030955	voltage-gated potassium channel activity//potassium ion binding	GO:0005886//GO:0016021//GO:0008076	plasma membrane//integral component of membrane//voltage-gated potassium channel complex	--	--	UP	1.6498	0.0027646	blast,frame:-2 start:7387 end:6611
Cluster-9112.19899	10.94	12.91	12.65	26.65	33.89	56.47	2960	1540384843	XP_027320696.1	2247	1.6e-249	55 kDa erythrocyte membrane protein [Anas platyrhynchos]	XM_013183739.1	XM_013183739	2725	0	PREDICTED: Anser cygnoides domesticus membrane protein, palmitoylated 1, 55kDa (MPP1), mRNA	--	--	--	--	Q5ZJ00	2235	5.6e-250	55 kDa erythrocyte membrane protein OS=Gallus gallus OX=9031 GN=MPP1 PE=2 SV=1	PF14604//PF00018//PF00595//PF07653//PF03193//PF13180//PF01926	Variant SH3 domain//SH3 domain//PDZ domain//Variant SH3 domain//RsgA GTPase//PDZ domain//50S ribosome-binding GTPase	--	--	GO:0005515//GO:0005525//GO:0003924	protein binding//GTP binding//GTPase activity	--	--	KOG0609	Calcium/calmodulin-dependent serine protein kinase/membrane-associated guanylate kinase	UP	1.6416	0.048478	blast,frame:-1 start:2960 end:1443
Cluster-9112.13631	6.24	4.32	6.12	12.34	20.4	19.41	6931	1003984242	XP_015739126.1	7177	0	PREDICTED: receptor-type tyrosine-protein phosphatase U isoform X4 [Coturnix japonica]	XM_013195459.1	XM_013195459	4441	0	PREDICTED: Anser cygnoides domesticus protein tyrosine phosphatase, receptor type, U (PTPRU), mRNA	K16662	PTPRU	receptor-type tyrosine-protein phosphatase U	http://www.genome.jp/dbget-bin/www_bget?ko:K16662	Q6YI48	7248	0	Receptor-type tyrosine-protein phosphatase U OS=Gallus gallus OX=9031 GN=PTPRU PE=2 SV=1	PF16656//PF00629//PF00782//PF00041//PF15177//PF00102//PF06596	Purple acid Phosphatase, N-terminal domain//MAM domain, meprin/A5/mu//Dual specificity phosphatase, catalytic domain//Fibronectin type III domain//Interleukin-28A//Protein-tyrosine phosphatase//Photosystem II reaction centre X protein (PsbX)	GO:0007165//GO:0016311//GO:0050778//GO:0051607//GO:0006470//GO:0007259//GO:0006771//GO:0019497//GO:0006570//GO:0015979	signal transduction//dephosphorylation//positive regulation of immune response//defense response to virus//protein dephosphorylation//receptor signaling pathway via JAK-STAT//riboflavin metabolic process//hexachlorocyclohexane metabolic process//tyrosine metabolic process//photosynthesis	GO:0046872//GO:0003993//GO:0008138//GO:0005125//GO:0004725//GO:0005515	metal ion binding//acid phosphatase activity//protein tyrosine/serine/threonine phosphatase activity//cytokine activity//protein tyrosine phosphatase activity//protein binding	GO:0016020//GO:0009523	membrane//photosystem II	--	--	UP	1.6164	0.014434	blast,frame:3 start:3 end:4340
Cluster-9112.5963	5.27	6.5	3.8	14.53	13.85	20.9	2956	1444768044	XP_025971059.1	2449	6.1e-273	ras-GEF domain-containing family member 1B [Dromaius novaehollandiae]	XM_013190591.1	XM_013190591	2716	0	PREDICTED: Anser cygnoides domesticus RasGEF domain family, member 1B (RASGEF1B), transcript variant X3, mRNA	--	--	--	--	Q5RC04	2344	1.3e-262	Ras-GEF domain-containing family member 1B OS=Pongo abelii OX=9601 GN=RASGEF1B PE=2 SV=2	PF00617	RasGEF domain	GO:0007264//GO:0043087	small GTPase mediated signal transduction//regulation of GTPase activity	GO:0005085	guanyl-nucleotide exchange factor activity	--	--	KOG3541	Predicted guanine nucleotide exchange factor	UP	1.5994	0.033613	blast,frame:2 start:2 end:1540
Cluster-9112.16987	20.01	15.41	26.85	75.07	50.98	71.3	1083	1540374055	XP_012964128.2	1081	9.5e-115	uncharacterized protein LOC106020099 [Anas platyrhynchos]	XM_013108673.3	XM_013108673	445	0	PREDICTED: Anas platyrhynchos endogenous retrovirus group 3 member 1, envelope (LOC106020099), transcript variant X1, mRNA	--	--	--	--	--	--	--	--	--	--	--	--	--	--	--	--	--	--	UP	1.5888	0.007181	estscan,start:1 end:1083
Cluster-9112.707	1.34	1.18	0.92	2.98	3.45	4.21	3915	902899559	XP_013038865.1	1823	3.1e-200	PREDICTED: type-2 angiotensin II receptor [Anser cygnoides domesticus]	XM_013183407.1	XM_013183407	3856	0	PREDICTED: Anser cygnoides domesticus angiotensin II receptor, type 2 (AGTR2), transcript variant X1, mRNA	K04167	AGTR2	angiotensin II receptor type 2	http://www.genome.jp/dbget-bin/www_bget?ko:K04167	P50052	988	2.9e-105	Type-2 angiotensin II receptor OS=Homo sapiens OX=9606 GN=AGTR2 PE=1 SV=1	PF02674//PF00001	Colicin V production protein//7 transmembrane receptor (rhodopsin family)	GO:0009403//GO:0007186	toxin biosynthetic process//G protein-coupled receptor signaling pathway	GO:0004930	G protein-coupled receptor activity	GO:0016021//GO:0016020	integral component of membrane//membrane	--	--	UP	1.5829	0.018796	blast,frame:2 start:1445 end:2599
Cluster-9112.8592	3.51	3.18	3.06	7.95	12.67	9.45	7573	902874800	XP_013027553.1	7750	0	PREDICTED: macrophage mannose receptor 1-like [Anser cygnoides domesticus]	XM_013172099.1	XM_013172099	6892	0	PREDICTED: Anser cygnoides domesticus macrophage mannose receptor 1-like (LOC106030344), mRNA	K06560	MRC, CD206, CD280	mannose receptor, C type	http://www.genome.jp/dbget-bin/www_bget?ko:K06560	P22897	3946	0	Macrophage mannose receptor 1 OS=Homo sapiens OX=9606 GN=MRC1 PE=1 SV=1	PF00193//PF09307	Extracellular link domain//CLIP, MHC2 interacting	GO:0007165//GO:0019882//GO:0007155//GO:0006955//GO:0006886	signal transduction//antigen processing and presentation//cell adhesion//immune response//intracellular protein transport	GO:0042289//GO:0005540	MHC class II protein binding//hyaluronic acid binding	GO:0016020//GO:0042613	membrane//MHC class II protein complex	--	--	UP	1.5765	0.0073467	blast,frame:1 start:109 end:4485
Cluster-9112.5364	12.93	8.83	5.23	38.35	24.41	22.63	1593	1201878169	XP_021249280.1	1937	7.7e-214	neutral cholesterol ester hydrolase 1 [Numida meleagris]	XM_027464730.1	XM_027464730	1246	0	PREDICTED: Anas platyrhynchos neutral cholesterol ester hydrolase 1 (NCEH1), mRNA	K14349	NCEH1, AADACL1	neutral cholesterol ester hydrolase 1	http://www.genome.jp/dbget-bin/www_bget?ko:K14349	Q6PIU2	1462	1.3e-160	Neutral cholesterol ester hydrolase 1 OS=Homo sapiens OX=9606 GN=NCEH1 PE=1 SV=3	PF07859//PF00326	alpha/beta hydrolase fold//Prolyl oligopeptidase family	GO:0006508	proteolysis	GO:0008236//GO:0016787	serine-type peptidase activity//hydrolase activity	--	--	KOG1515	Arylacetamide deacetylase	UP	1.5733	0.04269	blast,frame:-2 start:1592 end:138
Cluster-9112.19674	3.13	2.27	3.25	7.49	9.13	9.88	4418	1390105482	XP_003643883.3	1910	2.9e-210	cyclic AMP-dependent transcription factor ATF-7 isoform X1 [Gallus gallus]	XM_027445494.1	XM_027445494	1336	0	PREDICTED: Anas platyrhynchos activating transcription factor 7 (ATF7), partial mRNA	K09045	ATF7, ATFA	activating transcription factor 7	http://www.genome.jp/dbget-bin/www_bget?ko:K09045	Q5R9C9	1784	1.7e-197	Cyclic AMP-dependent transcription factor ATF-7 OS=Pongo abelii OX=9601 GN=ATF7 PE=2 SV=1	PF07716//PF00170//PF07989//PF03131//PF00096//PF07487	Basic region leucine zipper//bZIP transcription factor//Centrosomin N-terminal motif 1//bZIP Maf transcription factor//Zinc finger, C2H2 type//SopE GEF domain	GO:0031532//GO:0009405//GO:0006355//GO:0043087//GO:0090630	actin cytoskeleton reorganization//pathogenesis//regulation of transcription, DNA-templated//regulation of GTPase activity//activation of GTPase activity	GO:0003677//GO:0003700//GO:0005085//GO:0003676	DNA binding//DNA-binding transcription factor activity//guanyl-nucleotide exchange factor activity//nucleic acid binding	GO:0005634//GO:0005667//GO:0005815	nucleus//transcription regulator complex//microtubule organizing center	KOG1414	Transcriptional activator FOSB/c-Fos and related bZIP transcription factors	UP	1.5731	0.0052496	blast,frame:-2 start:4189 end:2744
Cluster-9112.11873	0.69	0.59	0.52	1.61	1.88	2.05	4949	483521181	EOB06329.1	256	2e-18	BMP-2-inducible protein kinase, partial [Anas platyrhynchos]	LK064748.1	LK064748	172	4.65146e-82	Apteryx australis mantelli genome assembly AptMant0, scaffold scaffold176	K08854	BMP2K, BIKE	BMP2 inducible kinase	http://www.genome.jp/dbget-bin/www_bget?ko:K08854	Q9NSY1	187	2.8e-12	BMP-2-inducible protein kinase OS=Homo sapiens OX=9606 GN=BMP2K PE=1 SV=2	--	--	--	--	--	--	--	--	--	--	UP	1.572	0.014917	blast,frame:2 start:2 end:160
Cluster-9112.9038	4.65	3.44	4.35	8.53	16.08	13.03	7265	902867210	XP_013033880.1	2570	1.4e-286	PREDICTED: fibroblast growth factor receptor 3 isoform X3 [Anser cygnoides domesticus]	XM_027455688.1	XM_027455688	3851	0	PREDICTED: Anas platyrhynchos fibroblast growth factor receptor 3 (FGFR3), transcript variant X1, mRNA	K05094	FGFR3, CD333	fibroblast growth factor receptor 3	http://www.genome.jp/dbget-bin/www_bget?ko:K05094	P18460	2546	1.2e-285	Fibroblast growth factor receptor 3 OS=Gallus gallus OX=9031 GN=FGFR3 PE=2 SV=1	PF00069//PF01022//PF07714	Protein kinase domain//Bacterial regulatory protein, arsR family//Protein tyrosine and serine/threonine kinase	GO:0006468//GO:0006355	protein phosphorylation//regulation of transcription, DNA-templated	GO:0004672//GO:0005524//GO:0003700	protein kinase activity//ATP binding//DNA-binding transcription factor activity	GO:0005667	transcription regulator complex	--	--	UP	1.5673	0.027455	estscan,start:7265 end:2715; minus strand
Cluster-9112.9603	3.5	3.04	2.68	8.13	9.48	10.41	3490	1201879860	XP_021250122.1	3128	0	tyrosine-protein kinase Tec isoform X1 [Numida meleagris]	XM_013172709.1	XM_013172709	3129	0	PREDICTED: Anser cygnoides domesticus tec protein tyrosine kinase (TEC), transcript variant X3, mRNA	K07364	TEC	tyrosine-protein kinase Tec	http://www.genome.jp/dbget-bin/www_bget?ko:K07364	P42680	2783	0	Tyrosine-protein kinase Tec OS=Homo sapiens OX=9606 GN=TEC PE=1 SV=2	PF07714//PF00069//PF14604//PF07653//PF00779//PF00018	Protein tyrosine and serine/threonine kinase//Protein kinase domain//Variant SH3 domain//Variant SH3 domain//BTK motif//SH3 domain	GO:0006468//GO:0035556	protein phosphorylation//intracellular signal transduction	GO:0004672//GO:0005515//GO:0005524	protein kinase activity//protein binding//ATP binding	--	--	--	--	UP	1.5546	0.0046332	blast,frame:1 start:433 end:2337
Cluster-9112.18281	6.24	4.27	5.46	11.37	15.06	21.16	12356	1540393620	XP_027324003.1	7468	0	rap guanine nucleotide exchange factor 6 isoform X5 [Anas platyrhynchos]	XM_013175833.1	XM_013175833	5752	0	PREDICTED: Anser cygnoides domesticus Rap guanine nucleotide exchange factor (GEF) 6 (RAPGEF6), mRNA	K08020	RAPGEF6, PDZGEF2	Rap guanine nucleotide exchange factor 6	http://www.genome.jp/dbget-bin/www_bget?ko:K08020	Q8TEU7	5952	0	Rap guanine nucleotide exchange factor 6 OS=Homo sapiens OX=9606 GN=RAPGEF6 PE=1 SV=2	PF01695//PF01210//PF00595//PF00788//PF07479//PF00617//PF13180	IstB-like ATP binding protein//NAD-dependent glycerol-3-phosphate dehydrogenase N-terminus//PDZ domain//Ras association (RalGDS/AF-6) domain//NAD-dependent glycerol-3-phosphate dehydrogenase C-terminus//RasGEF domain//PDZ domain	GO:0046168//GO:0007165//GO:0055114//GO:0005975//GO:0043087//GO:0046486//GO:0007264//GO:0006072	glycerol-3-phosphate catabolic process//signal transduction//oxidation-reduction process//carbohydrate metabolic process//regulation of GTPase activity//glycerolipid metabolic process//small GTPase mediated signal transduction//glycerol-3-phosphate metabolic process	GO:0016616//GO:0051287//GO:0005085//GO:0005515//GO:0004367//GO:0005524	oxidoreductase activity, acting on the CH-OH group of donors, NAD or NADP as acceptor//NAD binding//guanyl-nucleotide exchange factor activity//protein binding//glycerol-3-phosphate dehydrogenase [NAD+] activity//ATP binding	GO:0009331	glycerol-3-phosphate dehydrogenase complex	KOG2711	Glycerol-3-phosphate dehydrogenase/dihydroxyacetone 3-phosphate reductase	UP	1.5546	0.033296	blast,frame:1 start:3115 end:8292
Cluster-9112.19557	2.99	2.71	2.64	7.58	8.14	9.49	10922	902894961	XP_013036813.1	8148	0	PREDICTED: protein dopey-2 [Anser cygnoides domesticus]	XM_013181359.1	XM_013181359	5071	0	PREDICTED: Anser cygnoides domesticus dopey family member 2 (DOPEY2), mRNA	--	--	--	--	Q9Y3R5	6096	0	Protein dopey-2 OS=Homo sapiens OX=9606 GN=DOP1B PE=1 SV=5	PF02251//PF06728//PF03790//PF03805	Proteasome activator pa28 alpha subunit//GPI transamidase subunit PIG-U//KNOX1 domain//Cytoadherence-linked asexual protein	GO:0020035//GO:0016255	cytoadherence to microvasculature, mediated by symbiont protein//attachment of GPI anchor to protein	GO:0003677	DNA binding	GO:0005634//GO:0042765//GO:0016021//GO:0008537	nucleus//GPI-anchor transamidase complex//integral component of membrane//proteasome activator complex	KOG3613	Dopey and related predicted leucine zipper transcription factors	UP	1.5424	0.0018685	blast,frame:-1 start:10847 end:5655
Cluster-9112.21855	2.32	1.9	3.05	6.86	7.81	7.19	4293	1605340335	TFJ97112.1	3971	0	tumor necrosis factor receptor superfamily member 19L [Platysternon megacephalum]	XM_026057245.1	XM_026057245	1899	0	PREDICTED: Apteryx rowi signal induced proliferation associated 1 like 3 (SIPA1L3), partial mRNA	K17703	SIPA1L3, SPAL3	signal-induced proliferation-associated 1 like protein 3	http://www.genome.jp/dbget-bin/www_bget?ko:K17703	G3X9J0	3896	0	Signal-induced proliferation-associated 1-like protein 3 OS=Mus musculus OX=10090 GN=Sipa1l3 PE=1 SV=1	PF00595//PF02145	PDZ domain//Rap/ran-GAP	GO:0051056	regulation of small GTPase mediated signal transduction	GO:0005096//GO:0005515	GTPase activator activity//protein binding	--	--	KOG3686	Rap1-GTPase-activating protein (Rap1GAP)	UP	1.533	0.0061706	blast,frame:-1 start:4104 end:1
Cluster-9112.1157	1	0.86	0.7	2.38	2.48	2.82	3562	902893835	XP_013036257.1	2993	0	PREDICTED: arylsulfatase D-like isoform X1 [Anser cygnoides domesticus]	XM_013180804.1	XM_013180804	3437	0	PREDICTED: Anser cygnoides domesticus arylsulfatase D-like (LOC106035756), transcript variant X2, mRNA	K12374	ARSD_F_H	arylsulfatase D/F/H	http://www.genome.jp/dbget-bin/www_bget?ko:K12374	P51689	2177	3.6e-243	Arylsulfatase D OS=Homo sapiens OX=9606 GN=ARSD PE=1 SV=2	PF00884//PF06925	Sulfatase//Monogalactosyldiacylglycerol (MGDG) synthase	GO:0009247	glycolipid biosynthetic process	GO:0008484//GO:0016758	sulfuric ester hydrolase activity//transferase activity, transferring hexosyl groups	--	--	--	--	UP	1.5315	0.018406	estscan,start:1 end:1940
Cluster-9112.22013	0.98	0.87	1.26	2.33	3.65	3.23	5018	700416983	XP_009946499.1	4899	0	PREDICTED: phosphatidylinositol 4,5-bisphosphate 3-kinase catalytic subunit delta isoform [Leptosomus discolor]	XM_013194225.1	XM_013194225	4945	0	PREDICTED: Anser cygnoides domesticus phosphatidylinositol-4,5-bisphosphate 3-kinase, catalytic subunit delta (PIK3CD), transcript variant X3, mRNA	K00922	PIK3CA_B_D	phosphatidylinositol-4,5-bisphosphate 3-kinase catalytic subunit alpha/beta/delta	http://www.genome.jp/dbget-bin/www_bget?ko:K00922	O00329	4166	0	Phosphatidylinositol 4,5-bisphosphate 3-kinase catalytic subunit delta isoform OS=Homo sapiens OX=9606 GN=PIK3CD PE=1 SV=2	PF01189	16S rRNA methyltransferase RsmB/F	--	--	GO:0008168	methyltransferase activity	--	--	KOG0904	Phosphatidylinositol 3-kinase catalytic subunit (p110)	UP	1.5232	0.037911	blast,frame:-2 start:4981 end:1829
Cluster-9112.15439	8.48	4.07	8.47	20.03	21.21	20.53	6475	1540395114	XP_027324559.1	6330	0	LOW QUALITY PROTEIN: periplakin [Anas platyrhynchos]	XM_013197263.1	XM_013197263	6068	0	PREDICTED: Anser cygnoides domesticus periplakin (PPL), mRNA	K10386	PPL	periplakin	http://www.genome.jp/dbget-bin/www_bget?ko:K10386	O60437	4479	0	Periplakin OS=Homo sapiens OX=9606 GN=PPL PE=1 SV=4	PF00435//PF00085//PF00681//PF08774	Spectrin repeat//Thioredoxin//Plectin repeat//VRR-NUC domain	GO:0045454	cell redox homeostasis	GO:0005515//GO:0016788	protein binding//hydrolase activity, acting on ester bonds	GO:0005856	cytoskeleton	KOG0516	Dystonin, GAS (Growth-arrest-specific protein), and related proteins	UP	1.5162	0.018773	blast,frame:3 start:3 end:5471
Cluster-9112.1407	1.54	1.08	1.35	3.94	3.77	4.06	2476	971423796	XP_003642339.2	1788	2.3e-196	retinoic acid receptor RXR-alpha isoform X1 [Gallus gallus]	XM_027471073.1	XM_027471073	1373	0	PREDICTED: Anas platyrhynchos retinoid X receptor alpha (RXRA), mRNA	K08524	RXRA, NR2B1	retinoid X receptor alpha	http://www.genome.jp/dbget-bin/www_bget?ko:K08524	P28700	1737	2.6e-192	Retinoic acid receptor RXR-alpha OS=Mus musculus OX=10090 GN=Rxra PE=1 SV=1	PF06459//PF00105	Ryanodine Receptor TM 4-6//Zinc finger, C4 type (two domains)	GO:0006816//GO:0006874//GO:0006355	calcium ion transport//cellular calcium ion homeostasis//regulation of transcription, DNA-templated	GO:0043565//GO:0003700//GO:0008270//GO:0005219	sequence-specific DNA binding//DNA-binding transcription factor activity//zinc ion binding//ryanodine-sensitive calcium-release channel activity	GO:0042025//GO:0005622//GO:0016021//GO:0005667	host cell nucleus//intracellular//integral component of membrane//transcription regulator complex	--	--	UP	1.5128	0.0079765	blast,frame:-1 start:2119 end:914
Cluster-9112.7161	1.24	1.45	1.61	3.84	3.7	5.11	5107	902901943	XP_013039992.1	1934	5.5e-213	PREDICTED: membrane progestin receptor beta isoform X1 [Anser cygnoides domesticus]	XM_013184540.1	XM_013184540	4894	0	PREDICTED: Anser cygnoides domesticus progestin and adipoQ receptor family member VIII (PAQR8), transcript variant X3, mRNA	--	--	--	--	Q8TEZ7	1518	1.3e-166	Membrane progestin receptor beta OS=Homo sapiens OX=9606 GN=PAQR8 PE=2 SV=1	PF03006//PF04873	Haemolysin-III related//Ethylene insensitive 3	--	--	--	--	GO:0005634//GO:0016021	nucleus//integral component of membrane	KOG0748	Predicted membrane proteins, contain hemolysin III domain	UP	1.499	0.023263	blast,frame:-3 start:5105 end:3930
Cluster-9112.16847	11.08	16.73	22.01	52.69	47.4	47.42	1010	902936879	XP_013056450.1	955	3.6e-100	PREDICTED: trans-Golgi network integral membrane protein 2 [Anser cygnoides domesticus]	XM_013200996.1	XM_013200996	851	0	PREDICTED: Anser cygnoides domesticus trans-golgi network protein 2 (TGOLN2), mRNA	--	--	--	--	--	--	--	--	--	--	--	--	--	--	--	--	--	--	UP	1.4757	0.033956	blast,frame:-1 start:1010 end:3
Cluster-9112.20186	1.66	1.23	2.26	4.68	5.12	5.08	2476	768381684	XP_011588489.1	2488	1.5e-277	PREDICTED: SH2B adapter protein 3 isoform X1 [Aquila chrysaetos canadensis]	XM_014253965.1	XM_014253965	1289	0	PREDICTED: Pseudopodoces humilis SH2B adaptor protein 3 (SH2B3), transcript variant X2, mRNA	K12459	SH2B1_3	SH2B adaptor protein 1/3	http://www.genome.jp/dbget-bin/www_bget?ko:K12459	Q9UQQ2	1220	2.3e-132	SH2B adapter protein 3 OS=Homo sapiens OX=9606 GN=SH2B3 PE=1 SV=2	--	--	--	--	--	--	--	--	--	--	UP	1.4741	0.033812	blast,frame:1 start:658 end:2442
Cluster-9112.21077	7.5	3.39	5.63	13.59	15.71	16.53	3749	902893921	XP_013036299.1	4072	0	PREDICTED: LOW QUALITY PROTEIN: histone acetyltransferase p300 [Anser cygnoides domesticus]	XM_027451194.1	XM_027451194	3387	0	PREDICTED: Anas platyrhynchos E1A binding protein p300 (EP300), transcript variant X3, mRNA	K04498	EP300, CREBBP, KAT3	E1A/CREB-binding protein	http://www.genome.jp/dbget-bin/www_bget?ko:K04498	Q09472	3813	0	Histone acetyltransferase p300 OS=Homo sapiens OX=9606 GN=EP300 PE=1 SV=2	PF00569//PF02172//PF02135//PF08214//PF00439	Zinc finger, ZZ type//KIX domain//TAZ zinc finger//Histone acetylation protein//Bromodomain	GO:0042967//GO:0006355//GO:0016573	obsolete acyl-carrier-protein biosynthetic process//regulation of transcription, DNA-templated//histone acetylation	GO:0008270//GO:0005515//GO:0003712//GO:0004402	zinc ion binding//protein binding//transcription coregulator activity//histone acetyltransferase activity	GO:0005667//GO:0042025//GO:0000123	transcription regulator complex//host cell nucleus//histone acetyltransferase complex	KOG1778	CREB binding protein/P300 and related TAZ Zn-finger proteins	UP	1.4426	0.041956	blast,frame:-3 start:3723 end:1
Cluster-9112.19379	16.91	17.75	11.2	44.63	48.06	38.75	3609	902911385	XP_013044420.1	1475	6.5e-160	PREDICTED: LOW QUALITY PROTEIN: tyrosine-protein phosphatase non-receptor type substrate 1-like [Anser cygnoides domesticus]	XM_013188966.1	XM_013188966	1038	0	PREDICTED: Anser cygnoides domesticus tyrosine-protein phosphatase non-receptor type substrate 1-like (LOC106040831), mRNA	K06551	SIRPA_B1_G, CD172	signal-regulatory protein alpha/beta1/gamma	http://www.genome.jp/dbget-bin/www_bget?ko:K06551	O46631	531	2.7e-52	Tyrosine-protein phosphatase non-receptor type substrate 1 OS=Bos taurus OX=9913 GN=SIRPA PE=2 SV=1	PF03243//PF15096	Alkylmercury lyase//G6B family	GO:0046413	organomercury catabolic process	GO:0018836	alkylmercury lyase activity	GO:0016021	integral component of membrane	--	--	UP	1.4426	0.01388	blast,frame:1 start:310 end:1446|blast,frame:3 start:3 end:488
Cluster-9112.21964	0.98	1.01	1.55	3.12	3.27	3.64	9311	729737513	XP_010564878.1	9715	0	PREDICTED: histone-lysine N-methyltransferase 2D [Haliaeetus leucocephalus]	XM_026055447.1	XM_026055447	4077	0	PREDICTED: Apteryx rowi lysine methyltransferase 2D (KMT2D), partial mRNA	K09187	MLL2, ALR	histone-lysine N-methyltransferase MLL2	http://www.genome.jp/dbget-bin/www_bget?ko:K09187	O14686	5224	0	Histone-lysine N-methyltransferase 2D OS=Homo sapiens OX=9606 GN=KMT2D PE=1 SV=2	--	--	--	--	--	--	--	--	KOG4443	Putative transcription factor HALR/MLL3, involved in embryonic development	UP	1.4416	0.030425	estscan,start:1 end:9311
Cluster-9112.13391	18.35	17.14	20.84	38.43	52.19	66.02	4572	1540378232	XP_005026125.3	2166	6.1e-240	lysosomal Pro-X carboxypeptidase [Anas platyrhynchos]	XM_013199809.1	XM_013199809	4275	0	PREDICTED: Anser cygnoides domesticus prolylcarboxypeptidase (angiotensinase C) (PRCP), mRNA	K01285	PRCP	lysosomal Pro-X carboxypeptidase	http://www.genome.jp/dbget-bin/www_bget?ko:K01285	Q2TA14	1561	1.2e-171	Lysosomal Pro-X carboxypeptidase OS=Bos taurus OX=9913 GN=PRCP PE=2 SV=1	PF05577//PF00326	Serine carboxypeptidase S28//Prolyl oligopeptidase family	GO:0006508	proteolysis	GO:0008236	serine-type peptidase activity	--	--	KOG2183	Prolylcarboxypeptidase (angiotensinase C)	UP	1.4374	0.045648	blast,frame:3 start:120 end:1577
Cluster-9112.13413	6.76	5.83	6.29	17.03	19.61	16.52	8074	1540429476	XP_027311656.1	4477	0	rab11 family-interacting protein 5 isoform X1 [Anas platyrhynchos]	XM_013192509.1	XM_013192509	3913	0	PREDICTED: Anser cygnoides domesticus RAB11 family interacting protein 5 (class I) (RAB11FIP5), mRNA	K12484	RAB11FIP1_2_5	Rab11 family-interacting protein 1/2/5	http://www.genome.jp/dbget-bin/www_bget?ko:K12484	Q9BXF6	631	1.5e-63	Rab11 family-interacting protein 5 OS=Homo sapiens OX=9606 GN=RAB11FIP5 PE=1 SV=1	--	--	--	--	--	--	--	--	--	--	UP	1.4333	0.0011519	blast,frame:1 start:1 end:4539
Cluster-9112.6059	5.81	3.09	5.16	11.55	12.3	15.09	1663	1540418403	XP_027300416.1	1692	2e-185	myocyte-specific enhancer factor 2D isoform X2 [Anas platyrhynchos]	XM_027444615.1	XM_027444615	1200	0	PREDICTED: Anas platyrhynchos myocyte enhancer factor 2D (MEF2D), transcript variant X2, mRNA	K09262	MEF2D	MADS-box transcription enhancer factor 2D	http://www.genome.jp/dbget-bin/www_bget?ko:K09262	Q14814	1549	1.1e-170	Myocyte-specific enhancer factor 2D OS=Homo sapiens OX=9606 GN=MEF2D PE=1 SV=1	PF12090//PF00319	Spt20 family//SRF-type transcription factor (DNA-binding and dimerisation domain)	--	--	GO:0003677//GO:0003712//GO:0046983	DNA binding//transcription coregulator activity//protein dimerization activity	GO:0000124//GO:0005667	SAGA complex//transcription regulator complex	KOG0014	MADS box transcription factor	UP	1.4294	0.047779	blast,frame:-3 start:1172 end:3
Cluster-9112.10583	2.38	1.36	1.24	4.14	5.05	4.54	6152	1315495217	PKU33770.1	629	1.4e-61	hypothetical protein llap_15927 [Limosa lapponica baueri]	XM_013179129.1	XM_013179129	3022	0	PREDICTED: Anser cygnoides domesticus transmembrane protein 100 (TMEM100), transcript variant X3, mRNA	--	--	--	--	Q569C0	420	3.4e-39	Transmembrane protein 100 OS=Rattus norvegicus OX=10116 GN=Tmem100 PE=1 SV=1	PF13903//PF00209//PF08225	PMP-22/EMP/MP20/Claudin tight junction//Sodium:neurotransmitter symporter family//Pseudin antimicrobial peptide	GO:0006952	defense response	--	--	GO:0016021	integral component of membrane	--	--	UP	1.4255	0.041509	blast,frame:-2 start:5176 end:4691
Cluster-9112.21342	1.42	1.1	1.38	3.18	3.51	4.13	4166	1540384525	XP_027305817.1	913	1.1e-94	class E basic helix-loop-helix protein 41 [Anas platyrhynchos]	XR_001208499.1	XR_001208499	1809	0	PREDICTED: Anser cygnoides domesticus uncharacterized LOC106038247 (LOC106038247), transcript variant X11, ncRNA	K03730	BHLHB3, DEC2	class B basic helix-loop-helix protein 3	http://www.genome.jp/dbget-bin/www_bget?ko:K03730	Q99PV5	688	1.9e-70	Class E basic helix-loop-helix protein 41 OS=Mus musculus OX=10090 GN=Bhlhe41 PE=1 SV=1	PF13724//PF07527	DNA-binding domain//Hairy Orange	GO:0006355	regulation of transcription, DNA-templated	GO:0003677	DNA binding	--	--	--	--	UP	1.4243	0.021671	blast,frame:3 start:333 end:791|blast,frame:1 start:736 end:1938
Cluster-9112.10621	3.76	3.39	4.17	9.36	11.83	10.4	4151	1540428383	XP_027311246.1	1088	5.6e-115	zinc finger protein 395 isoform X1 [Anas platyrhynchos]	XM_027455446.1	XM_027455446	1702	0	PREDICTED: Anas platyrhynchos zinc finger protein 395 (ZNF395), transcript variant X2, mRNA	--	--	--	--	Q6DFC8	687	2.5e-70	Zinc finger protein 395 OS=Xenopus laevis OX=8355 GN=znf395 PE=2 SV=1	PF06112	Gammaherpesvirus capsid protein	--	--	--	--	GO:0019028	viral capsid	--	--	UP	1.4237	0.0074592	blast,frame:2 start:53 end:1546|blast,frame:3 start:3 end:407
Cluster-9112.13196	5.25	4.43	5.05	10.83	14.9	14.57	11884	1540413607	XP_027329001.1	8100	0	phosphatidylinositol 3,4,5-trisphosphate-dependent Rac exchanger 1 protein isoform X1 [Anas platyrhynchos]	XM_013188573.1	XM_013188573	8183	0	PREDICTED: Anser cygnoides domesticus phosphatidylinositol-3,4,5-trisphosphate-dependent Rac exchange factor 1 (PREX1), mRNA	K12365	PREX1	phosphatidylinositol-3,4,5-trisphosphate-dependent Rac exchanger 1 protein	http://www.genome.jp/dbget-bin/www_bget?ko:K12365	Q8TCU6	6733	0	Phosphatidylinositol 3,4,5-trisphosphate-dependent Rac exchanger 1 protein OS=Homo sapiens OX=9606 GN=PREX1 PE=1 SV=3	PF00621//PF00610//PF10371//PF00595//PF13411//PF13180//PF09416	RhoGEF domain//Domain found in Dishevelled, Egl-10, and Pleckstrin (DEP)//Domain of unknown function//PDZ domain//MerR HTH family regulatory protein//PDZ domain//RNA helicase (UPF2 interacting domain)	GO:0000184//GO:0035556//GO:0055114//GO:0043087//GO:0006355	nuclear-transcribed mRNA catabolic process, nonsense-mediated decay//intracellular signal transduction//oxidation-reduction process//regulation of GTPase activity//regulation of transcription, DNA-templated	GO:0004386//GO:0003677//GO:0016903//GO:0005085//GO:0005524//GO:0005515//GO:0008270	helicase activity//DNA binding//oxidoreductase activity, acting on the aldehyde or oxo group of donors//guanyl-nucleotide exchange factor activity//ATP binding//protein binding//zinc ion binding	GO:0005737	cytoplasm	--	--	UP	1.409	0.014434	blast,frame:2 start:173 end:5203
Cluster-9112.2841	0.83	0.69	0.72	2.41	2.03	1.82	6935	483514651	EOB02185.1	202	5.1e-12	hypothetical protein Anapl_05378 [Anas platyrhynchos]	LK064876.1	LK064876	1327	0	Apteryx australis mantelli genome assembly AptMant0, scaffold scaffold150	--	--	--	--	--	--	--	--	PF12937	F-box-like	--	--	GO:0005515	protein binding	--	--	--	--	UP	1.4079	0.0032744	estscan,start:3790 end:2802; minus strand
Cluster-9112.12545	2.17	1.72	2.91	5.87	6.09	6.71	2272	--	--	--	--	--	XM_010566039.1	XM_010566039	161	2.75996e-76	PREDICTED: Haliaeetus leucocephalus protein phosphatase 6, regulatory subunit 2 (PPP6R2), transcript variant X4, mRNA	--	--	--	--	--	--	--	--	PF03964//PF08052	Chorion family 2//PyrBI operon leader peptide	GO:0007275//GO:0019856	multicellular organism development//pyrimidine nucleobase biosynthetic process	--	--	GO:0042600	egg chorion	--	--	UP	1.3977	0.042798	estscan,start:748 end:1; minus strand
Cluster-9112.8862	1.42	1.25	1.58	3.97	3.45	3.97	7690	1540451962	XP_027320134.1	8174	0	kinesin-like protein KIF1A isoform X14 [Anas platyrhynchos]	XM_027464336.1	XM_027464336	4232	0	PREDICTED: Anas platyrhynchos kinesin family member 1A (KIF1A), transcript variant X17, mRNA	K10392	KIF1	kinesin family member 1	http://www.genome.jp/dbget-bin/www_bget?ko:K10392	F1M4A4	7619	0	Kinesin-like protein KIF1A OS=Rattus norvegicus OX=10116 GN=Kif1a PE=1 SV=3	PF00498//PF11593//PF16796//PF00225	FHA domain//Mediator complex subunit 3 fungal//Microtubule binding//Kinesin motor domain	GO:0006357//GO:0007018//GO:0007017	regulation of transcription by RNA polymerase II//microtubule-based movement//microtubule-based process	GO:0003777//GO:0003712//GO:0005515//GO:0005524//GO:0008017	microtubule motor activity//transcription coregulator activity//protein binding//ATP binding//microtubule binding	GO:0016592//GO:0005667//GO:0005874//GO:0045298	mediator complex//transcription regulator complex//microtubule//tubulin complex	KOG0245	Kinesin-like protein	UP	1.3575	0.0060677	blast,frame:3 start:102 end:5339
Cluster-9112.17124	4.18	4.11	4.14	9.28	12	11.62	9964	1540419151	XP_027300741.1	7358	0	LOW QUALITY PROTEIN: neuron navigator 1 [Anas platyrhynchos]	XM_027444940.1	XM_027444940	5908	0	PREDICTED: Anas platyrhynchos neuron navigator 1 (NAV1), mRNA	K16776	NAV1	neuron navigator 1	http://www.genome.jp/dbget-bin/www_bget?ko:K16776	Q8NEY1	6557	0	Neuron navigator 1 OS=Homo sapiens OX=9606 GN=NAV1 PE=1 SV=2	PF08702//PF00004//PF01695//PF00910//PF02562//PF03193//PF06309//PF05476//PF07728//PF02601	Fibrinogen alpha/beta chain family//ATPase family associated with various cellular activities (AAA)//IstB-like ATP binding protein//RNA helicase//PhoH-like protein//RsgA GTPase//Torsin//PET122//AAA domain (dynein-related subfamily)//Exonuclease VII, large subunit	GO:0051258//GO:0006308//GO:0070131//GO:0007165//GO:0006446//GO:0030168	protein polymerization//DNA catabolic process//positive regulation of mitochondrial translation//signal transduction//regulation of translational initiation//platelet activation	GO:0016887//GO:0008855//GO:0005525//GO:0005524//GO:0005102//GO:0003723//GO:0003743//GO:0003724//GO:0003924	ATPase activity//exodeoxyribonuclease VII activity//GTP binding//ATP binding//signaling receptor binding//RNA binding//translation initiation factor activity//RNA helicase activity//GTPase activity	GO:0005743//GO:0005840//GO:0005577//GO:0009318	mitochondrial inner membrane//ribosome//fibrinogen complex//exodeoxyribonuclease VII complex	--	--	UP	1.3504	0.017215	blast,frame:1 start:121 end:6429
Cluster-9112.6999	4.65	4.12	4.68	9.71	11.9	13.69	1865	902914939	XP_013046027.1	1153	7.3e-123	PREDICTED: transmembrane protein 150C isoform X4 [Anser cygnoides domesticus]	XM_013190569.1	XM_013190569	1619	0	PREDICTED: Anser cygnoides domesticus transmembrane protein 150C (TMEM150C), transcript variant X1, mRNA	--	--	--	--	A5D7C9	1059	8.2e-114	Transmembrane protein 150C OS=Bos taurus OX=9913 GN=TMEM150C PE=2 SV=1	--	--	--	--	--	--	--	--	--	--	UP	1.3414	0.043479	blast,frame:3 start:3 end:923
Cluster-9112.15219	28.26	32.16	24.13	69.33	70.32	83.1	3130	902924964	XP_013050719.1	1540	1.6e-167	PREDICTED: arrestin domain-containing protein 2 isoform X1 [Anser cygnoides domesticus]	XM_013195266.1	XM_013195266	2327	0	PREDICTED: Anser cygnoides domesticus arrestin domain containing 2 (ARRDC2), transcript variant X2, mRNA	--	--	--	--	Q8TBH0	1090	3.5e-117	Arrestin domain-containing protein 2 OS=Homo sapiens OX=9606 GN=ARRDC2 PE=1 SV=2	--	--	--	--	--	--	--	--	KOG3780	Thioredoxin binding protein TBP-2/VDUP1	UP	1.3308	0.026803	blast,frame:-1 start:2926 end:2513
Cluster-9112.15041	8.61	4.74	6.2	17.56	16.37	16.85	2738	1540413234	XP_021133501.2	3938	0	zinc finger and BTB domain-containing protein 46 isoform X2 [Anas platyrhynchos]	XM_013188892.1	XM_013188892	2582	0	PREDICTED: Anser cygnoides domesticus zinc finger and BTB domain containing 46 (ZBTB46), transcript variant X4, mRNA	K10517	ZBTB46, BTBD4	zinc finger and BTB domain-containing protein 46	http://www.genome.jp/dbget-bin/www_bget?ko:K10517	Q86UZ6	1792	1.2e-198	Zinc finger and BTB domain-containing protein 46 OS=Homo sapiens OX=9606 GN=ZBTB46 PE=1 SV=2	PF00096//PF00651	Zinc finger, C2H2 type//BTB/POZ domain	--	--	GO:0005515//GO:0003676	protein binding//nucleic acid binding	--	--	--	--	UP	1.3269	0.018077	blast,frame:-3 start:2586 end:19
Cluster-9112.11239	13.52	8.17	11.13	26.78	25.5	31.81	6341	878288487	NP_001297290.1	1891	6.6e-208	F-box only protein 32 [Anas platyrhynchos]	XM_013185033.1	XM_013185033	5866	0	PREDICTED: Anser cygnoides domesticus F-box protein 32 (FBXO32), mRNA	K10305	FBXO25_32	F-box protein 25/32	http://www.genome.jp/dbget-bin/www_bget?ko:K10305	Q1A730	1780	6.9e-197	F-box only protein 32 OS=Sus scrofa OX=9823 GN=FBXO32 PE=2 SV=1	PF01500//PF04509//PF06881//PF12937//PF00648//PF00646	Keratin, high sulfur B2 protein//CheC-like family//RNA polymerase II transcription factor SIII (Elongin) subunit A//F-box-like//Calpain family cysteine protease//F-box domain	GO:0006357//GO:0006508	regulation of transcription by RNA polymerase II//proteolysis	GO:0016787//GO:0004198//GO:0005515	hydrolase activity//calcium-dependent cysteine-type endopeptidase activity//protein binding	GO:0045095//GO:0070449//GO:0005634	keratin filament//elongin complex//nucleus	KOG3926	F-box proteins	UP	1.3177	0.023098	blast,frame:-2 start:6286 end:5063
Cluster-9112.16050	7.01	8.07	5.69	16.19	18.26	19.25	4775	902923208	XP_013049884.1	2190	1.1e-242	PREDICTED: pleckstrin homology domain-containing family A member 2 [Anser cygnoides domesticus]	XM_013194430.1	XM_013194430	4176	0	PREDICTED: Anser cygnoides domesticus pleckstrin homology domain containing, family A (phosphoinositide binding specific) member 2 (PLEKHA2), mRNA	--	--	--	--	Q3ZBA3	1598	6.6e-176	Pleckstrin homology domain-containing family A member 2 OS=Bos taurus OX=9913 GN=PLEKHA2 PE=2 SV=1	PF08272//PF12814//PF08089	Topoisomerase I zinc-ribbon-like//Meiotic cell cortex C-terminal pleckstrin homology//Huwentoxin-II family	GO:0009405//GO:0006265//GO:0032065	pathogenesis//DNA topological change//maintenance of protein location in cell cortex	GO:0005515//GO:0005543//GO:0003917//GO:0003677//GO:0090729	protein binding//phospholipid binding//DNA topoisomerase type I (single strand cut, ATP-independent) activity//DNA binding//toxin activity	GO:0005938//GO:0005576	cell cortex//extracellular region	--	--	UP	1.3048	0.045543	blast,frame:-1 start:4649 end:3378
Cluster-9112.16933	13.78	13.75	9.75	32.35	31.03	31.46	3434	1540387420	XP_027321671.1	3621	0	cadherin-3 isoform X2 [Anas platyrhynchos]	XM_027465871.1	XM_027465871	2177	0	PREDICTED: Anas platyrhynchos cadherin 3 (CDH3), transcript variant X3, mRNA	K06796	CDH3	cadherin 3, type 1, P-cadherin	http://www.genome.jp/dbget-bin/www_bget?ko:K06796	P33145	3205	0	B-cadherin (Fragment) OS=Gallus gallus OX=9031 GN=K-CAM PE=2 SV=1	PF04625//PF00028//PF01049	DEC-1 protein, N-terminal region//Cadherin domain//Cadherin cytoplasmic region	GO:0007304//GO:0007156	chorion-containing eggshell formation//homophilic cell adhesion via plasma membrane adhesion molecules	GO:0005213//GO:0005509	structural constituent of egg chorion//calcium ion binding	GO:0016020//GO:0005576//GO:0042600	membrane//extracellular region//egg chorion	--	--	UP	1.2753	0.023282	blast,frame:-2 start:3433 end:965
Cluster-9112.11852	5.8	4.2	4.61	15.93	9.95	11.5	2478	697000142	XP_009566163.1	1418	1.8e-153	PREDICTED: natural cytotoxicity triggering receptor 3 ligand 1, partial [Cuculus canorus]	LK064705.1	LK064705	264	1.66638e-133	Apteryx australis mantelli genome assembly AptMant0, scaffold scaffold50	--	--	--	--	Q9TTC1	448	7.7e-43	Gag-Pol polyprotein OS=Koala retrovirus OX=394239 GN=pro-pol PE=3 SV=2	PF02093//PF00098//PF00607	Gag P30 core shell protein//Zinc knuckle//gag gene protein p24 (core nucleocapsid protein)	GO:0019068//GO:0016032	virion assembly//viral process	GO:0008270//GO:0003676	zinc ion binding//nucleic acid binding	--	--	--	--	UP	1.2742	0.018077	blast,frame:1 start:697 end:2319
Cluster-9112.1154	2.29	2.29	2.34	7.26	4.81	5.68	1758	1540375969	XP_027313925.1	145	5.3e-06	neural Wiskott-Aldrich syndrome protein isoform X2 [Anas platyrhynchos]	XM_027458119.1	XM_027458119	412	0	PREDICTED: Anas platyrhynchos Wiskott-Aldrich syndrome like (WASL), transcript variant X1, mRNA	K05747	WAS	Wiskott-Aldrich syndrome protein	http://www.genome.jp/dbget-bin/www_bget?ko:K05747	Q91YD9	135	1.1e-06	Neural Wiskott-Aldrich syndrome protein OS=Mus musculus OX=10090 GN=Wasl PE=1 SV=1	--	--	--	--	--	--	--	--	--	--	UP	1.2711	0.046448	blast,frame:3 start:216 end:563
Cluster-9112.19652	3.68	2.01	3.3	8.48	7.24	6.72	3104	1540374078	XP_027306995.1	1792	9.7e-197	histone acetyltransferase p300 isoform X3 [Anas platyrhynchos]	XM_013180845.1	XM_013180845	2007	0	PREDICTED: Anser cygnoides domesticus E1A binding protein p300 (EP300), mRNA	K04498	EP300, CREBBP, KAT3	E1A/CREB-binding protein	http://www.genome.jp/dbget-bin/www_bget?ko:K04498	Q09472	1504	3.4e-165	Histone acetyltransferase p300 OS=Homo sapiens OX=9606 GN=EP300 PE=1 SV=2	PF02135//PF05757	TAZ zinc finger//Oxygen evolving enhancer protein 3 (PsbQ)	GO:0042967//GO:0006355//GO:0015979	obsolete acyl-carrier-protein biosynthetic process//regulation of transcription, DNA-templated//photosynthesis	GO:0004402//GO:0008270//GO:0003712//GO:0005509	histone acetyltransferase activity//zinc ion binding//transcription coregulator activity//calcium ion binding	GO:0009523//GO:0005667//GO:0009654//GO:0019898//GO:0042025//GO:0000123	photosystem II//transcription regulator complex//photosystem II oxygen evolving complex//extrinsic component of membrane//host cell nucleus//histone acetyltransferase complex	KOG1778	CREB binding protein/P300 and related TAZ Zn-finger proteins	UP	1.2576	0.041956	blast,frame:-3 start:1281 end:1
Cluster-9112.16702	2.65	2.2	2.11	4.96	5.74	6.46	8662	514792748	XP_005030527.1	3234	0	ATP-binding cassette sub-family G member 1 [Anas platyrhynchos]	XM_013181365.1	XM_013181365	8322	0	PREDICTED: Anser cygnoides domesticus ATP-binding cassette, sub-family G (WHITE), member 1 (ABCG1), mRNA	K05679	ABCG1	ATP-binding cassette, subfamily G (WHITE), member 1	http://www.genome.jp/dbget-bin/www_bget?ko:K05679	Q64343	2980	0	ATP-binding cassette sub-family G member 1 OS=Mus musculus OX=10090 GN=Abcg1 PE=1 SV=1	PF03193//PF13304//PF01061//PF09004//PF02224//PF01926//PF00005//PF00681	RsgA GTPase//AAA domain, putative AbiEii toxin, Type IV TA system//ABC-2 type transporter//Domain of unknown function (DUF1891)//Cytidylate kinase//50S ribosome-binding GTPase//ABC transporter//Plectin repeat	GO:0055114//GO:0006139//GO:0006206	oxidation-reduction process//nucleobase-containing compound metabolic process//pyrimidine nucleobase metabolic process	GO:0004127//GO:0005524//GO:0003924//GO:0005525//GO:0008168//GO:0016887//GO:0016706	cytidylate kinase activity//ATP binding//GTPase activity//GTP binding//methyltransferase activity//ATPase activity//2-oxoglutarate-dependent dioxygenase activity	GO:0005856//GO:0016020	cytoskeleton//membrane	KOG0061	Transporter, ABC superfamily (Breast cancer resistance protein)	UP	1.2567	0.040913	blast,frame:-1 start:8662 end:6557
Cluster-9112.15370	9.47	5.66	6.77	17.86	16.63	18.68	8131	669271569	XP_008627768.1	3063	0	PREDICTED: kelch-like protein 24 [Corvus brachyrhynchos]	XM_021268759.2	XM_021268759	6082	0	PREDICTED: Anas platyrhynchos kelch like family member 24 (KLHL24), transcript variant X3, mRNA	K10461	KLHL24_35	kelch-like protein 24/35	http://www.genome.jp/dbget-bin/www_bget?ko:K10461	Q6TFL4	3005	0	Kelch-like protein 24 OS=Homo sapiens OX=9606 GN=KLHL24 PE=1 SV=1	PF01344//PF07646//PF00651	Kelch motif//Kelch motif//BTB/POZ domain	--	--	GO:0005515	protein binding	--	--	--	--	UP	1.2352	0.026995	blast,frame:3 start:405 end:2222
Cluster-9112.21026	4.35	3.07	3.13	8.23	8.53	8.97	2558	1540427641	XP_027310980.1	1008	6.5e-106	transcription factor SOX-11 [Anas platyrhynchos]	XM_027455179.1	XM_027455179	2240	0	PREDICTED: Anas platyrhynchos SRY-box 11 (SOX11), mRNA	K09268	SOX4_11_12	transcription factor SOX4/11/12 (SOX group C)	http://www.genome.jp/dbget-bin/www_bget?ko:K09268	P48435	948	8.4e-101	Transcription factor SOX-11 OS=Gallus gallus OX=9031 GN=SOX11 PE=2 SV=1	--	--	--	--	--	--	--	--	KOG0527	HMG-box transcription factor	UP	1.2332	0.039015	blast,frame:1 start:1 end:1491
Cluster-9112.14148	272.74	359.09	422.52	1025.01	905.17	733.65	375	1540404080	XP_027306489.1	352	1.1e-30	vimentin [Anas platyrhynchos]	XM_027450688.1	XM_027450688	298	2.93519e-153	PREDICTED: Anas platyrhynchos vimentin (VIM), mRNA	K07606	VIM	vimentin	http://www.genome.jp/dbget-bin/www_bget?ko:K07606	P09654	322	4.7e-29	Vimentin OS=Gallus gallus OX=9031 GN=VIM PE=3 SV=2	PF04732	Intermediate filament head (DNA binding) region	--	--	--	--	GO:0005882	intermediate filament	--	--	UP	1.2144	0.034499	estscan,start:375 end:1; minus strand
Cluster-9112.9602	9.53	9.55	7.14	21.14	23.14	18.14	5118	1390090389	XP_024998480.1	4672	0	rho guanine nucleotide exchange factor 10-like protein isoform X9 [Gallus gallus]	XM_013187790.1	XM_013187790	2721	0	PREDICTED: Anser cygnoides domesticus Rho guanine nucleotide exchange factor (GEF) 10-like (ARHGEF10L), mRNA	K16727	ARHGEF10	Rho guanine nucleotide exchange factor 10	http://www.genome.jp/dbget-bin/www_bget?ko:K16727	Q5R5M3	4009	0	Rho guanine nucleotide exchange factor 10-like protein OS=Pongo abelii OX=9601 GN=ARHGEF10L PE=2 SV=1	PF00621	RhoGEF domain	GO:0043087	regulation of GTPase activity	GO:0005085	guanyl-nucleotide exchange factor activity	--	--	KOG2077	JNK/SAPK-associated protein-1	UP	1.1779	0.048478	blast,frame:1 start:124 end:828|blast,frame:3 start:1425 end:4553
Cluster-9112.11635	9.46	5.97	6.7	18.51	14.52	18.12	6941	694671066	XP_009489333.1	2231	2.7e-247	PREDICTED: anthrax toxin receptor 1-like [Pelecanus crispus]	XM_013199378.1	XM_013199378	6639	0	PREDICTED: Anser cygnoides domesticus anthrax toxin receptor-like (ANTXRL), transcript variant X1, mRNA	K20909	ANTXR	anthrax toxin receptor	http://www.genome.jp/dbget-bin/www_bget?ko:K20909	Q9H6X2	1561	1.9e-171	Anthrax toxin receptor 1 OS=Homo sapiens OX=9606 GN=ANTXR1 PE=1 SV=2	PF05587//PF11807//PF05586	Anthrax receptor extracellular domain//Mycotoxin biosynthesis protein UstYa//Anthrax receptor C-terminus region	GO:0043386	mycotoxin biosynthetic process	GO:0038023	signaling receptor activity	GO:0016021	integral component of membrane	--	--	UP	1.1554	0.047333	blast,frame:1 start:337 end:2022
Cluster-9112.10957	7.58	5.88	5.66	16.08	15.64	11.63	6239	729761396	XP_010577640.1	2698	1.7e-301	PREDICTED: tripartite motif-containing protein 47 [Haliaeetus leucocephalus]	XM_027471292.1	XM_027471292	4106	0	PREDICTED: Anas platyrhynchos tripartite motif containing 47 (TRIM47), transcript variant X1, mRNA	K12023	TRIM47	tripartite motif-containing protein 47	http://www.genome.jp/dbget-bin/www_bget?ko:K12023	Q96LD4	1565	5.8e-172	E3 ubiquitin-protein ligase TRIM47 OS=Homo sapiens OX=9606 GN=TRIM47 PE=1 SV=2	PF00643//PF00622//PF05993//PF00999//PF00097//PF04564	B-box zinc finger//SPRY domain//Reovirus major virion structural protein Mu-1/Mu-1C (M2)//Sodium/hydrogen exchanger family//Zinc finger, C3HC4 type (RING finger)//U-box domain	GO:0016567//GO:0046718//GO:0009405//GO:0055085//GO:0006885//GO:0006812	protein ubiquitination//viral entry into host cell//pathogenesis//transmembrane transport//regulation of pH//cation transport	GO:0015299//GO:0046812//GO:0008270//GO:0005515//GO:0046872//GO:0004842	solute:proton antiporter activity//host cell surface binding//zinc ion binding//protein binding//metal ion binding//ubiquitin-protein transferase activity	GO:0039624//GO:0009986//GO:0016021	viral outer capsid//cell surface//integral component of membrane	--	--	UP	1.1094	0.037447	blast,frame:-3 start:6237 end:4129
Cluster-9112.20871	5.65	5.6	5.26	13.7	11.54	11.82	3673	768343185	XP_011594926.1	3884	0	PREDICTED: semaphorin-4B [Aquila chrysaetos canadensis]	XM_026856026.1	XM_026856026	1973	0	PREDICTED: Athene cunicularia semaphorin 4B (SEMA4B), mRNA	K06521	SEMA4, CD100	semaphorin 4	http://www.genome.jp/dbget-bin/www_bget?ko:K06521	Q9NPR2	2422	1.4e-271	Semaphorin-4B OS=Homo sapiens OX=9606 GN=SEMA4B PE=1 SV=4	PF04418//PF01403	Domain of unknown function (DUF543)//Sema domain	--	--	GO:0005515	protein binding	GO:0061617//GO:0005743	MICOS complex//mitochondrial inner membrane	--	--	UP	1.0896	0.030015	blast,frame:2 start:2 end:2755
Cluster-9112.21456	9.02	7.69	8.15	20.4	18.22	15.05	5256	902932657	XP_013054373.1	5808	0	PREDICTED: zinc finger protein 609 isoform X2 [Anser cygnoides domesticus]	XM_013198919.1	XM_013198919	4336	0	PREDICTED: Anser cygnoides domesticus zinc finger protein 609 (ZNF609), transcript variant X2, mRNA	--	--	--	--	O15014	4614	0	Zinc finger protein 609 OS=Homo sapiens OX=9606 GN=ZNF609 PE=1 SV=2	--	--	--	--	--	--	--	--	--	--	UP	1.0339	0.030093	blast,frame:3 start:333 end:4595
Cluster-9112.19791	4.7	4	4.63	2.58	1.96	2.2	10073	1215469025	OXB67600.1	288	7.9e-22	hypothetical protein ASZ78_004718 [Callipepla squamata]	LK064612.1	LK064612	3827	0	Apteryx australis mantelli genome assembly AptMant0, scaffold scaffold36	K04359	PDGFA	platelet-derived growth factor subunit A	http://www.genome.jp/dbget-bin/www_bget?ko:K04359	P13698	213	5.6e-15	Platelet-derived growth factor subunit A OS=Xenopus laevis OX=8355 GN=pdgfa PE=2 SV=1	PF03970	Herpesvirus UL37 tegument protein	GO:0019068	virion assembly	--	--	--	--	--	--	DOWN	-1.0573	0.036433	estscan,start:3457 end:1807; minus strand
Cluster-9112.9559	125.79	106.73	116.26	72.27	54.12	50.17	1118	1540374361	XP_027307980.1	511	1.2e-48	NADH dehydrogenase [ubiquinone] 1 alpha subcomplex subunit 12 [Anas platyrhynchos]	XM_013947939.1	XM_013947939	426	0	PREDICTED: Apteryx australis mantelli NADH dehydrogenase (ubiquinone) 1 alpha subcomplex, 12 (NDUFA12), mRNA	K11352	NDUFA12	NADH dehydrogenase (ubiquinone) 1 alpha subcomplex subunit 12	http://www.genome.jp/dbget-bin/www_bget?ko:K11352	Q7TMF3	458	2.4e-44	NADH dehydrogenase [ubiquinone] 1 alpha subcomplex subunit 12 OS=Mus musculus OX=10090 GN=Ndufa12 PE=1 SV=2	PF05071	NADH ubiquinone oxidoreductase subunit NDUFA12	GO:0006120//GO:0006744//GO:0006118//GO:0006814	mitochondrial electron transport, NADH to ubiquinone//ubiquinone biosynthetic process//obsolete electron transport//sodium ion transport	GO:0008137//GO:0009055	NADH dehydrogenase (ubiquinone) activity//electron transfer activity	GO:0016020	membrane	KOG3382	NADH:ubiquinone oxidoreductase, B17.2 subunit	DOWN	-1.072	0.023429	blast,frame:3 start:282 end:587|blast,frame:1 start:1 end:243
Cluster-9112.16451	35.1	39.65	34.65	20.74	18.5	15.86	3546	1540435439	XP_027313789.1	941	5.3e-98	vesicle transport through interaction with t-SNAREs homolog 1B isoform X2 [Anas platyrhynchos]	XM_021287318.1	XM_021287318	932	0	PREDICTED: Columba livia vesicle transport through interaction with t-SNAREs 1B (VTI1B), transcript variant X1, mRNA	K08493	VTI1	vesicle transport through interaction with t-SNAREs 1	http://www.genome.jp/dbget-bin/www_bget?ko:K08493	Q2KIU0	706	1.3e-72	Vesicle transport through interaction with t-SNAREs homolog 1B OS=Bos taurus OX=9913 GN=VTI1B PE=2 SV=1	PF03908//PF03938//PF05008//PF00491//PF06009//PF07851//PF01442//PF00523	Sec20//Outer membrane protein (OmpH-like)//Vesicle transport v-SNARE protein N-terminus//Arginase family//Laminin Domain II//TMPIT-like protein//Apolipoprotein A1/A4/E domain//Fusion glycoprotein F0	GO:0006890//GO:0006886//GO:0042157//GO:0007155//GO:0006810//GO:0006869//GO:0019064	retrograde vesicle-mediated transport, Golgi to endoplasmic reticulum//intracellular protein transport//lipoprotein metabolic process//cell adhesion//transport//lipid transport//fusion of virus membrane with host plasma membrane	GO:0008289//GO:0051082//GO:0005484//GO:0046872	lipid binding//unfolded protein binding//SNAP receptor activity//metal ion binding	GO:0016020//GO:0005576//GO:0005622//GO:0016021	membrane//extracellular region//intracellular//integral component of membrane	KOG1666	V-SNARE	DOWN	-1.0771	0.047059	blast,frame:1 start:184 end:963
Cluster-9112.8834	7.68	7.37	7.44	4.32	3.2	3.68	4524	1444501109	XP_025926859.1	1462	2.6e-158	core histone macro-H2A.2 [Apteryx rowi]	XM_013172834.1	XM_013172834	1359	0	PREDICTED: Anser cygnoides domesticus core histone macro-H2A.2 (LOC106030849), transcript variant X2, mRNA	K11251	H2A	histone H2A	http://www.genome.jp/dbget-bin/www_bget?ko:K11251	Q8CCK0	1366	5e-149	Core histone macro-H2A.2 OS=Mus musculus OX=10090 GN=H2afy2 PE=1 SV=3	PF00125	Core histone H2A/H2B/H3/H4	--	--	GO:0003677	DNA binding	GO:0000786	nucleosome	KOG1756	Histone 2A	DOWN	-1.084	0.041506	blast,frame:1 start:3100 end:4113|blast,frame:3 start:144 end:368
Cluster-9112.12383	12.3	11.7	12.44	6.54	5.55	5.67	6097	1540402756	XP_027305998.1	927	3.8e-96	RAB11-binding protein RELCH [Anas platyrhynchos]	XM_013187394.1	XM_013187394	2300	0	PREDICTED: Anser cygnoides domesticus KIAA1468 ortholog (KIAA1468), partial mRNA	--	--	--	--	Q9P260	901	5.6e-95	RAB11-binding protein RELCH OS=Homo sapiens OX=9606 GN=RELCH PE=1 SV=2	PF05184//PF02985	Saposin-like type B, region 1//HEAT repeat	GO:0006629	lipid metabolic process	GO:0005515	protein binding	--	--	--	--	DOWN	-1.1113	0.015561	blast,frame:-2 start:2454 end:1762
Cluster-9112.18563	16	12.86	13.34	7.6	5.77	7.01	2273	--	--	--	--	--	XM_013195893.1	XM_013195893	2209	0	PREDICTED: Anser cygnoides domesticus matrix metallopeptidase 24 (membrane-inserted) (MMP24), transcript variant X2, mRNA	--	--	--	--	--	--	--	--	PF07365	Alpha conotoxin precursor	GO:0007165//GO:0009405//GO:0007268	signal transduction//pathogenesis//chemical synaptic transmission	GO:0030550	acetylcholine receptor inhibitor activity	GO:0005576	extracellular region	--	--	DOWN	-1.1206	0.037447	estscan,start:1897 end:2192
Cluster-9112.10397	9.29	7.94	8.52	4.96	3.9	3.52	4188	902925074	XP_013050775.1	299	1.7e-23	PREDICTED: zinc finger protein 830 [Anser cygnoides domesticus]	XM_013195321.1	XM_013195321	1182	0	PREDICTED: Anser cygnoides domesticus zinc finger protein 830 (ZNF830), mRNA	K13104	ZNF830, CCDC16	zinc finger protein 830	http://www.genome.jp/dbget-bin/www_bget?ko:K13104	Q8R1N0	239	2.2e-18	Zinc finger protein 830 OS=Mus musculus OX=10090 GN=Znf830 PE=1 SV=1	--	--	--	--	--	--	--	--	--	--	DOWN	-1.138	0.015198	estscan,start:1694 end:1288; minus strand
Cluster-9112.12215	19.18	17.37	16.34	9.95	7.75	7.43	2410	678193169	KFV60863.1	165	3.5e-08	Proteasome subunit beta type-2, partial [Tyto alba]	XM_027443819.1	XM_027443819	615	0	PREDICTED: Anas platyrhynchos proteasome subunit beta 2 (PSMB2), mRNA	K02734	PSMB2	20S proteasome subunit beta 4	http://www.genome.jp/dbget-bin/www_bget?ko:K02734	--	--	--	--	--	--	--	--	--	--	--	--	--	--	DOWN	-1.1563	0.014354	blast,frame:2 start:1457 end:1660
Cluster-9112.12666	12.66	11.72	13.53	7.13	5.68	5.14	3356	902882465	XP_013031107.1	1250	7.4e-134	PREDICTED: glutamyl-tRNA(Gln) amidotransferase subunit A, mitochondrial [Anser cygnoides domesticus]	XM_021389669.1	XM_021389669	776	0	PREDICTED: Numida meleagris glutaminyl-tRNA synthase (glutamine-hydrolyzing)-like 1 (QRSL1), mRNA	K02433	gatA, QRSL1	aspartyl-tRNA(Asn)/glutamyl-tRNA(Gln) amidotransferase subunit A	http://www.genome.jp/dbget-bin/www_bget?ko:K02433	E2QUD0	1069	1e-114	Glutamyl-tRNA(Gln) amidotransferase subunit A, mitochondrial OS=Canis lupus familiaris OX=9615 GN=QRSL1 PE=3 SV=1	PF03811	InsA N-terminal domain	GO:0006313	transposition, DNA-mediated	--	--	--	--	KOG1211	Amidases	DOWN	-1.1621	0.013888	blast,frame:2 start:401 end:1261|blast,frame:1 start:34 end:651|blast,frame:3 start:1593 end:2111
Cluster-9112.8369	8.7	6.67	7.27	3.85	3.72	3.01	2999	--	--	--	--	--	XM_027472757.1	XM_027472757	2417	0	PREDICTED: Anas platyrhynchos nucleolar protein 4 like (NOL4L), transcript variant X4, mRNA	--	--	--	--	--	--	--	--	--	--	--	--	--	--	--	--	--	--	DOWN	-1.168	0.023263	estscan,start:1521 end:865; minus strand
Cluster-9112.12167	7.04	4.36	6.72	3.19	2.51	2.66	4547	1315508781	PKU43493.1	153	1.6e-06	cadherin egf lag seven-pass g-type receptor 1 isoform x4 [Limosa lapponica baueri]	XM_027458781.1	XM_027458781	721	0	PREDICTED: Anas platyrhynchos histone H2B 5-like (LOC101799585), mRNA	--	--	--	--	--	--	--	--	PF02892	BED zinc finger	--	--	GO:0003677	DNA binding	--	--	--	--	DOWN	-1.1772	0.04633	estscan,start:4223 end:2419; minus strand
Cluster-9112.8266	20.66	18.15	20.22	9.87	8.82	8.69	2303	1540410623	XP_027327768.1	726	2.9e-73	sigma intracellular receptor 2 [Anas platyrhynchos]	XM_013193528.1	XM_013193528	1735	0	PREDICTED: Anser cygnoides domesticus transmembrane protein 97 (TMEM97), partial mRNA	--	--	--	--	Q6DFQ5	483	6.3e-47	Sigma intracellular receptor 2 OS=Xenopus tropicalis OX=8364 GN=tmem97 PE=2 SV=1	PF05241	EXPERA (EXPanded EBP superfamily)	GO:0006694//GO:0016125	steroid biosynthetic process//sterol metabolic process	GO:0047750	cholestenol delta-isomerase activity	GO:0016021	integral component of membrane	--	--	DOWN	-1.1806	0.0079559	blast,frame:-2 start:2101 end:1352
Cluster-9112.16210	15.51	16.37	16.26	8.86	7.2	6.3	8679	1215462810	OXB62659.1	2532	4.2e-282	hypothetical protein ASZ78_006478 [Callipepla squamata]	XM_013196119.1	XM_013196119	2847	0	PREDICTED: Anser cygnoides domesticus androgen receptor (AR), mRNA	K08557	AR, NR3C4	androgen receptor	http://www.genome.jp/dbget-bin/www_bget?ko:K08557	O97776	1975	2.3e-219	Androgen receptor OS=Eulemur fulvus collaris OX=47178 GN=AR PE=2 SV=1	PF00105//PF02060//PF02166	Zinc finger, C4 type (two domains)//Slow voltage-gated potassium channel//Androgen receptor	GO:0006813//GO:0030521//GO:0006355//GO:0007165//GO:0006811	potassium ion transport//androgen receptor signaling pathway//regulation of transcription, DNA-templated//signal transduction//ion transport	GO:0004879//GO:0005249//GO:0005496//GO:0043565//GO:0003700//GO:0008270//GO:0003677	nuclear receptor activity//voltage-gated potassium channel activity//steroid binding//sequence-specific DNA binding//DNA-binding transcription factor activity//zinc ion binding//DNA binding	GO:0005634//GO:0005667//GO:0042025//GO:0016020//GO:0008076	nucleus//transcription regulator complex//host cell nucleus//membrane//voltage-gated potassium channel complex	--	--	DOWN	-1.1953	0.010244	blast,frame:1 start:22 end:2334
Cluster-9112.6315	5.41	4.27	4.37	2.68	1.82	1.9	3290	729767174	XP_010580758.1	751	5.3e-76	PREDICTED: methylmalonic aciduria and homocystinuria type C protein isoform X1 [Haliaeetus leucocephalus]	XM_013176430.1	XM_013176430	2069	0	PREDICTED: Anser cygnoides domesticus methylmalonic aciduria (cobalamin deficiency) cblC type, with homocystinuria (MMACHC), mRNA	K14618	MMACHC	methylmalonic aciduria homocystinuria type C protein	http://www.genome.jp/dbget-bin/www_bget?ko:K14618	Q5ZL21	706	1.2e-72	Methylmalonic aciduria and homocystinuria type C protein homolog OS=Gallus gallus OX=9031 GN=MMACHC PE=2 SV=1	--	--	--	--	--	--	--	--	--	--	DOWN	-1.2152	0.028871	blast,frame:3 start:3 end:536|blast,frame:1 start:850 end:1167
Cluster-9112.15996	28.99	25.53	25.21	12.98	10.67	12.28	5386	902920233	XP_013048489.1	5811	0	PREDICTED: structural maintenance of chromosomes protein 4 isoform X1 [Anser cygnoides domesticus]	XM_013193033.1	XM_013193033	4492	0	PREDICTED: Anser cygnoides domesticus structural maintenance of chromosomes 4 (SMC4), transcript variant X1, mRNA	K06675	SMC4	structural maintenance of chromosome 4	http://www.genome.jp/dbget-bin/www_bget?ko:K06675	P50532	4529	0	Structural maintenance of chromosomes protein 4 OS=Xenopus laevis OX=8355 GN=smc4 PE=1 SV=1	PF13304//PF00005//PF02690//PF07926//PF06009//PF02050//PF06470	AAA domain, putative AbiEii toxin, Type IV TA system//ABC transporter//Na+/Pi-cotransporter//TPR/MLP1/MLP2-like protein//Laminin Domain II//Flagellar FliJ protein//SMC proteins Flexible Hinge Domain	GO:0051276//GO:0071973//GO:0007155//GO:0044341//GO:0006817//GO:0006812//GO:0006606	chromosome organization//bacterial-type flagellum-dependent cell motility//cell adhesion//sodium-dependent phosphate transport//phosphate ion transport//cation transport//protein import into nucleus	GO:0016887//GO:0005524//GO:0005515//GO:0005436	ATPase activity//ATP binding//protein binding//sodium:phosphate symporter activity	GO:0016020//GO:0005694//GO:0009288	membrane//chromosome//bacterial-type flagellum	KOG0996	Structural maintenance of chromosome protein 4 (chromosome condensation complex Condensin, subunit C)	DOWN	-1.2185	0.0067959	blast,frame:2 start:1154 end:5074
Cluster-9112.10452	7.25	4.85	6.55	3.07	2.85	2.46	4241	--	--	--	--	--	XM_013182697.1	XM_013182697	3289	0	PREDICTED: Anser cygnoides domesticus fibronectin leucine rich transmembrane protein 2 (FLRT2), transcript variant X4, mRNA	--	--	--	--	--	--	--	--	--	--	--	--	--	--	--	--	--	--	DOWN	-1.2188	0.017928	estscan,start:171 end:499
Cluster-9112.7657	10.99	6.82	9.83	4.66	3.83	3.83	6137	1540432809	XP_027312834.1	6330	0	A disintegrin and metalloproteinase with thrombospondin motifs 3 isoform X1 [Anas platyrhynchos]	XM_013190563.1	XM_013190563	6102	0	PREDICTED: Anser cygnoides domesticus ADAM metallopeptidase with thrombospondin type 1 motif, 3 (ADAMTS3), transcript variant X2, mRNA	K08619	ADAMTS3	a disintegrin and metalloproteinase with thrombospondin motifs 3	http://www.genome.jp/dbget-bin/www_bget?ko:K08619	O15072	5172	0	A disintegrin and metalloproteinase with thrombospondin motifs 3 OS=Homo sapiens OX=9606 GN=ADAMTS3 PE=1 SV=4	PF01421//PF00413//PF08686	Reprolysin (M12B) family zinc metalloprotease//Matrixin//PLAC (protease and lacunin) domain	GO:0006508	proteolysis	GO:0008270//GO:0004222//GO:0008233	zinc ion binding//metalloendopeptidase activity//peptidase activity	GO:0031012	extracellular matrix	--	--	DOWN	-1.2267	0.015989	estscan,start:1 end:4179
Cluster-9112.14055	35.38	26.37	22.24	15.36	11.52	10.8	2408	1331875864	PNJ24036.1	196	8.8e-12	PSMA2 isoform 2 [Pongo abelii]	XM_013192077.1	XM_013192077	1444	0	PREDICTED: Anser cygnoides domesticus proteasome (prosome, macropain) subunit, alpha type, 2 (PSMA2), mRNA	K02726	PSMA2	20S proteasome subunit alpha 2	http://www.genome.jp/dbget-bin/www_bget?ko:K02726	P25787	196	1.2e-13	Proteasome subunit alpha type-2 OS=Homo sapiens OX=9606 GN=PSMA2 PE=1 SV=2	PF15050	SCIMP protein	--	--	--	--	GO:0016021//GO:0001772//GO:0097197	integral component of membrane//immunological synapse//tetraspanin-enriched microdomain	--	--	DOWN	-1.2349	0.025758	blast,frame:2 start:938 end:1057|blast,frame:3 start:288 end:404
Cluster-9112.10966	24.47	27.47	21.09	13.15	10.04	9.78	1879	--	--	--	--	--	XM_013178324.1	XM_013178324	1824	0	PREDICTED: Anser cygnoides domesticus pleckstrin homology domain containing, family G (with RhoGef domain) member 1 (PLEKHG1), transcript variant X12, mRNA	--	--	--	--	--	--	--	--	--	--	--	--	--	--	--	--	--	--	DOWN	-1.2401	0.022515	estscan,start:950 end:1879
Cluster-9112.7630	5.03	4.28	5.36	1.93	2.36	2.16	5369	1540396812	XP_027325262.1	2921	0	netrin-3 [Anas platyrhynchos]	XM_013177224.1	XM_013177224	4444	0	PREDICTED: Anser cygnoides domesticus netrin 3 (NTN3), mRNA	K06843	NTN1	netrin 1	http://www.genome.jp/dbget-bin/www_bget?ko:K06843	Q90923	2885	0	Netrin-3 (Fragment) OS=Gallus gallus OX=9031 GN=NTN3 PE=2 SV=1	--	--	--	--	--	--	--	--	KOG1836	Extracellular matrix glycoprotein Laminin subunits alpha and gamma	DOWN	-1.2405	0.033716	blast,frame:-2 start:5368 end:3446
Cluster-9112.13315	16.5	16.01	14.65	9.17	6.28	5.75	7665	902937902	XP_013056976.1	420	3e-37	PREDICTED: protein FAM162A [Anser cygnoides domesticus]	XM_013201522.1	XM_013201522	726	0	PREDICTED: Anser cygnoides domesticus family with sequence similarity 162, member A (FAM162A), mRNA	--	--	--	--	Q4QQV3	213	4.2e-15	Protein FAM162A OS=Rattus norvegicus OX=10116 GN=Fam162a PE=2 SV=1	PF03855//PF01015	M-factor//Ribosomal S3Ae family	GO:0007165//GO:0006412//GO:0042254	signal transduction//translation//ribosome biogenesis	GO:0000772//GO:0003735	mating pheromone activity//structural constituent of ribosome	GO:0005840	ribosome	--	--	DOWN	-1.2487	0.010244	blast,frame:-3 start:7480 end:7205
Cluster-9112.16934	137.11	137.42	89.98	54.68	53.64	53.08	1067	--	--	--	--	--	XR_212018.3	XR_212018	190	9.64833e-93	PREDICTED: Gallus gallus uncharacterized LOC101749469 (LOC101749469), ncRNA	--	--	--	--	--	--	--	--	--	--	--	--	--	--	--	--	--	--	DOWN	-1.2532	0.039863	estscan,start:673 end:860
Cluster-9112.17648	4.49	5.99	5.68	2.67	2.27	2.28	4585	1540382226	XP_027305003.1	3330	0	hormonally up-regulated neu tumor-associated kinase isoform X1 [Anas platyrhynchos]	XM_027449202.1	XM_027449202	3236	0	PREDICTED: Anas platyrhynchos hormonally up-regulated Neu-associated kinase (HUNK), transcript variant X1, mRNA	K08797	HUNK	hormonally upregulated Neu-associated kinase	http://www.genome.jp/dbget-bin/www_bget?ko:K08797	Q68UT7	2402	3.8e-269	Hormonally up-regulated neu tumor-associated kinase OS=Pan troglodytes OX=9598 GN=HUNK PE=3 SV=1	PF00069//PF07714	Protein kinase domain//Protein tyrosine and serine/threonine kinase	GO:0006468	protein phosphorylation	GO:0004672//GO:0005524	protein kinase activity//ATP binding	--	--	KOG0583	Serine/threonine protein kinase	DOWN	-1.254	0.041984	blast,frame:2 start:2 end:2122
Cluster-25254.0	27.05	18.71	22	10.6	10.28	8.91	1071	--	--	--	--	--	XM_027446071.1	XM_027446071	881	0	PREDICTED: Anas platyrhynchos 3-hydroxy-3-methylglutaryl-CoA reductase (HMGCR), transcript variant X2, mRNA	--	--	--	--	--	--	--	--	--	--	--	--	--	--	--	--	--	--	DOWN	-1.2584	0.016604	--
Cluster-9112.9709	7.91	6.15	8.3	3.79	3.54	2.5	4976	514738282	XP_005017763.1	910	2.9e-94	collectin-10 isoform X1 [Anas platyrhynchos]	XM_005017706.4	XM_005017706	2223	0	PREDICTED: Anas platyrhynchos collectin subfamily member 10 (COLEC10), transcript variant X1, mRNA	K10065	COLEC10	collectin sub-family member 10	http://www.genome.jp/dbget-bin/www_bget?ko:K10065	Q2LK95	844	1.9e-88	Collectin-10 OS=Gallus gallus OX=9031 GN=COLEC10 PE=2 SV=1	PF02948	Amelogenin	GO:0007275	multicellular organism development	--	--	GO:0062023	collagen-containing extracellular matrix	--	--	DOWN	-1.264	0.016048	blast,frame:3 start:1851 end:2372
Cluster-9112.18444	28.46	26.61	26.19	12.85	8.94	13.6	1945	902917046	XP_013046972.1	1740	6.5e-191	PREDICTED: transcription elongation factor A N-terminal and central domain-containing protein isoform X1 [Anser cygnoides domesticus]	XM_013191527.1	XM_013191527	1281	0	PREDICTED: Anser cygnoides domesticus transcription elongation factor A (SII) N-terminal and central domain containing (TCEANC), transcript variant X9, mRNA	--	--	--	--	Q8N8B7	887	7.5e-94	Transcription elongation factor A N-terminal and central domain-containing protein OS=Homo sapiens OX=9606 GN=TCEANC PE=1 SV=2	PF01907//PF05192//PF07500//PF08711//PF01096	Ribosomal protein L37e//MutS domain III//Transcription factor S-II (TFIIS), central domain//TFIIS helical bundle-like domain//Transcription factor S-II (TFIIS)	GO:0006412//GO:0006298//GO:0042254//GO:0006351	translation//mismatch repair//ribosome biogenesis//transcription, DNA-templated	GO:0005524//GO:0008270//GO:0030983//GO:0003676//GO:0003735	ATP binding//zinc ion binding//mismatched DNA binding//nucleic acid binding//structural constituent of ribosome	GO:0005634//GO:0005840	nucleus//ribosome	KOG1105	Transcription elongation factor TFIIS/Cofactor of enhancer-binding protein Sp1	DOWN	-1.2722	0.030969	blast,frame:1 start:400 end:1518
Cluster-9112.10545	8.68	6.22	8.98	3.72	2.68	3.89	2969	1495962029	XP_026710182.1	990	9.2e-104	glutathione peroxidase 7 [Athene cunicularia]	XM_013176299.1	XM_013176299	2276	0	PREDICTED: Anser cygnoides domesticus glutathione peroxidase 7 (GPX7), transcript variant X2, mRNA	K00432	gpx	glutathione peroxidase	http://www.genome.jp/dbget-bin/www_bget?ko:K00432	Q96SL4	708	6.6e-73	Glutathione peroxidase 7 OS=Homo sapiens OX=9606 GN=GPX7 PE=1 SV=1	PF00578//PF00255//PF08115	AhpC/TSA family//Glutathione peroxidase//SFI toxin family	GO:0006749//GO:0006979//GO:0055114//GO:0006804//GO:0009405	glutathione metabolic process//response to oxidative stress//oxidation-reduction process//obsolete peroxidase reaction//pathogenesis	GO:0016491//GO:0016209//GO:0004602	oxidoreductase activity//antioxidant activity//glutathione peroxidase activity	GO:0005576	extracellular region	KOG1651	Glutathione peroxidase	DOWN	-1.2751	0.046739	estscan,start:338 end:1963
Cluster-9112.13133	55.36	56.44	59.46	24.48	25.6	24.41	919	1488392773	XP_026576688.1	228	6.5e-16	zinc finger protein ZIC 2-like, partial [Pseudonaja textilis]	XR_002406604.2	XR_002406604	528	0	PREDICTED: Anas platyrhynchos uncharacterized LOC110354525 (LOC110354525), ncRNA	--	--	--	--	--	--	--	--	--	--	--	--	--	--	--	--	--	--	DOWN	-1.2791	0.0067907	blast,frame:2 start:2 end:322
Cluster-9112.12987	65.38	67.46	67.52	26.43	29.71	30.43	1162	--	--	--	--	--	XM_026842926.1	XM_026842926	208	1.03876e-102	PREDICTED: Athene cunicularia integrin subunit alpha 8 (ITGA8), transcript variant X2, mRNA	--	--	--	--	--	--	--	--	--	--	--	--	--	--	--	--	--	--	DOWN	-1.2793	0.013888	estscan,start:859 end:165; minus strand
Cluster-9112.10740	46.09	43.43	32.28	21.48	14.79	17.08	946	--	--	--	--	--	XM_027824464.1	XM_027824464	38	2.67104e-08	PREDICTED: Chelonia mydas LSM12 homolog (LSM12), mRNA	--	--	--	--	--	--	--	--	--	--	--	--	--	--	--	--	--	--	DOWN	-1.281	0.027762	--
Cluster-9112.16703	135.64	101.38	127.5	41.59	63.34	50.25	1493	--	--	--	--	--	XM_027880775.1	XM_027880775	691	0	PREDICTED: Empidonax traillii growth arrest specific 1 (GAS1), mRNA	--	--	--	--	--	--	--	--	PF04434	SWIM zinc finger	--	--	GO:0008270	zinc ion binding	--	--	--	--	DOWN	-1.2821	0.048059	estscan,start:1 end:265
Cluster-9112.8447	11.18	7.54	8.59	4.15	3.33	4.24	1684	--	--	--	--	--	XM_021279521.2	XM_021279521	1302	0	PREDICTED: Anas platyrhynchos mitogen-activated protein kinase kinase kinase 21 (MAP3K21), transcript variant X2, mRNA	--	--	--	--	--	--	--	--	PF00299	Squash family serine protease inhibitor	--	--	GO:0004867	serine-type endopeptidase inhibitor activity	--	--	--	--	DOWN	-1.2827	0.036414	--
Cluster-9112.19149	10.82	12.05	11.94	6.15	4.64	4.35	10622	676820906	KFP15637.1	10765	0	Sortilin-related receptor [Egretta garzetta]	XM_013187190.1	XM_013187190	10216	0	PREDICTED: Anser cygnoides domesticus sortilin-related receptor, L(DLR class) A repeats containing (SORL1), mRNA	--	--	--	--	Q92673	9484	0	Sortilin-related receptor OS=Homo sapiens OX=9606 GN=SORL1 PE=1 SV=2	PF06387//PF02072//PF00057//PF00041	D1 dopamine receptor-interacting protein (calcyon)//Prepro-orexin//Low-density lipoprotein receptor domain class A//Fibronectin type III domain	GO:0007218//GO:0007212//GO:0007631//GO:0048268	neuropeptide signaling pathway//dopamine receptor signaling pathway//feeding behavior//clathrin coat assembly	GO:0005515//GO:0032051	protein binding//clathrin light chain binding	GO:0016021	integral component of membrane	KOG1215	Low-density lipoprotein receptors containing Ca2+-binding EGF-like domains	DOWN	-1.2943	0.005816	blast,frame:-2 start:10621 end:3995
Cluster-9112.18410	9.74	8.94	7.49	4.6	3.1	3.55	2958	524983396	XP_005039693.1	2692	4e-301	PREDICTED: intraflagellar transport protein 56 isoform X3 [Ficedula albicollis]	XM_013196914.1	XM_013196914	2816	0	PREDICTED: Anser cygnoides domesticus tetratricopeptide repeat domain 26 (TTC26), transcript variant X1, mRNA	K19685	TTC26, IFT56, DYF13	intraflagellar transport protein 56	http://www.genome.jp/dbget-bin/www_bget?ko:K19685	Q8BS45	2534	1.2e-284	Intraflagellar transport protein 56 OS=Mus musculus OX=10090 GN=Ttc26 PE=1 SV=1	PF11112//PF13181//PF13174//PF00515//PF13176	Pyocin activator protein PrtN//Tetratricopeptide repeat//Tetratricopeptide repeat//Tetratricopeptide repeat//Tetratricopeptide repeat	GO:0006355	regulation of transcription, DNA-templated	GO:0005515	protein binding	--	--	KOG3785	Uncharacterized conserved protein	DOWN	-1.3032	0.014708	blast,frame:-2 start:2957 end:1179
Cluster-9112.11386	17.02	23.65	20.67	8.13	9.22	8.85	2869	--	--	--	--	--	XM_027462211.1	XM_027462211	2359	0	PREDICTED: Anas platyrhynchos bridging integrator 1 (BIN1), transcript variant X19, mRNA	--	--	--	--	--	--	--	--	PF02052//PF03203//PF07127	Gallidermin//MerC mercury resistance protein//Late nodulin protein	GO:0015694//GO:0009878//GO:0042742	mercury ion transport//nodule morphogenesis//defense response to bacterium	GO:0046872//GO:0015097	metal ion binding//mercury ion transmembrane transporter activity	GO:0016020//GO:0005576	membrane//extracellular region	--	--	DOWN	-1.3043	0.044595	estscan,start:486 end:1863
Cluster-9112.13620	36.19	22.62	36.8	15.11	13.91	11.14	5569	902900035	XP_013039084.1	3548	0	PREDICTED: uncharacterized protein LOC106037652 [Anser cygnoides domesticus]	XM_027465273.1	XM_027465273	3844	0	PREDICTED: Anas platyrhynchos KIAA1210 ortholog (KIAA1210), transcript variant X10, mRNA	--	--	--	--	Q9ULL0	292	2.1e-24	Acrosomal protein KIAA1210 OS=Homo sapiens OX=9606 GN=KIAA1210 PE=2 SV=3	--	--	--	--	--	--	--	--	--	--	DOWN	-1.3159	0.011794	blast,frame:-1 start:4474 end:2024
Cluster-9112.18145	12.96	13.02	13.29	7.46	5.25	4.13	3409	902926396	XP_013051404.1	2586	9.1e-289	PREDICTED: centrosomal protein of 78 kDa [Anser cygnoides domesticus]	XM_013195951.1	XM_013195951	2012	0	PREDICTED: Anser cygnoides domesticus centrosomal protein 78kDa (CEP78), transcript variant X2, mRNA	K16765	CEP78	centrosomal protein CEP78	http://www.genome.jp/dbget-bin/www_bget?ko:K16765	Q5JTW2	1124	4.4e-121	Centrosomal protein of 78 kDa OS=Homo sapiens OX=9606 GN=CEP78 PE=1 SV=1	PF13516	Leucine Rich repeat	--	--	GO:0005515	protein binding	--	--	--	--	DOWN	-1.3212	0.012175	blast,frame:-1 start:2146 end:302
Cluster-9112.18940	47.7	47.53	46.91	27.49	17.97	15.56	1237	--	--	--	--	--	XM_027471234.1	XM_027471234	1040	0	PREDICTED: Anas platyrhynchos fatty acid synthase (FASN), transcript variant X1, mRNA	--	--	--	--	--	--	--	--	--	--	--	--	--	--	--	--	--	--	DOWN	-1.3244	0.010893	estscan,start:1237 end:868; minus strand
Cluster-9112.14290	33.64	25.9	24.13	15.81	10.32	9.38	1804	902929428	XP_013052853.1	661	7.9e-66	PREDICTED: plasminogen receptor (KT) [Anser cygnoides domesticus]	XM_013197399.1	XM_013197399	1480	0	PREDICTED: Anser cygnoides domesticus plasminogen receptor, C-terminal lysine transmembrane protein (PLGRKT), mRNA	--	--	--	--	D4ACN8	517	5.6e-51	Plasminogen receptor (KT) OS=Rattus norvegicus OX=10116 GN=Plgrkt PE=1 SV=1	PF10166	Uncharacterised conserved protein (DUF2368)	GO:0010756	positive regulation of plasminogen activation	--	--	GO:0005887	integral component of plasma membrane	--	--	DOWN	-1.3279	0.013286	blast,frame:2 start:11 end:676
Cluster-9112.16893	16.61	16.95	15.96	9.04	6.21	5.8	7694	1495949746	XP_026703689.1	1528	9.9e-166	cyclin-A2 [Athene cunicularia]	XM_013191362.1	XM_013191362	4496	0	PREDICTED: Anser cygnoides domesticus cyclin A2 (CCNA2), mRNA	K06627	CCNA	cyclin A	http://www.genome.jp/dbget-bin/www_bget?ko:K06627	P43449	1404	3.3e-153	Cyclin-A2 OS=Gallus gallus OX=9031 GN=CCNA2 PE=1 SV=1	PF02984	Cyclin, C-terminal domain	--	--	--	--	GO:0042025	host cell nucleus	KOG0654	G2/Mitotic-specific cyclin A	DOWN	-1.3304	0.0041884	estscan,start:1 end:2499
Cluster-9112.17799	7.87	5.46	7.14	3.54	2.58	2.44	7101	1540421382	XP_027301734.1	844	1.9e-86	collagen alpha-1(XXVI) chain isoform X8 [Anas platyrhynchos]	XM_027445933.1	XM_027445933	5402	0	PREDICTED: Anas platyrhynchos collagen type XXVI alpha 1 chain (COL26A1), transcript variant X10, mRNA	--	--	--	--	Q96A83	592	4.4e-59	Collagen alpha-1(XXVI) chain OS=Homo sapiens OX=9606 GN=COL26A1 PE=1 SV=1	PF07546//PF08625	EMI domain//Utp13 specific WD40 associated domain	GO:0006364	rRNA processing	GO:0005515	protein binding	GO:0032040	small-subunit processome	--	--	DOWN	-1.333	0.0036826	blast,frame:-1 start:6468 end:5071
Cluster-9112.19895	63.5	80.65	54.21	26.03	28.72	28.45	877	1497477321	RMB92501.1	229	4.8e-16	hypothetical protein DUI87_31090 [Hirundo rustica rustica]	XM_013192916.1	XM_013192916	521	0	PREDICTED: Anser cygnoides domesticus small integral membrane protein 11 (SMIM11), mRNA	--	--	--	--	A6H770	155	2.6e-09	Small integral membrane protein 11A OS=Bos taurus OX=9913 GN=SMIM11A PE=3 SV=1	--	--	--	--	--	--	--	--	--	--	DOWN	-1.3338	0.031827	blast,frame:-3 start:620 end:333
Cluster-9112.14044	13.9	15.09	14.44	6.08	5.99	5.99	5721	--	--	--	--	--	XR_001210132.1	XR_001210132	1518	0	PREDICTED: Anser cygnoides domesticus growth hormone releasing hormone (GHRH), transcript variant X1, misc_RNA	--	--	--	--	--	--	--	--	--	--	--	--	--	--	--	--	--	--	DOWN	-1.3386	0.0045176	estscan,start:2335 end:5393
Cluster-9112.10351	4.33	2.84	3.81	2.07	1.28	1.24	6567	585647749	XP_006882795.1	3547	0	PREDICTED: protein diaphanous homolog 3-like [Elephantulus edwardii]	XM_013190356.1	XM_013190356	5893	0	PREDICTED: Anser cygnoides domesticus diaphanous-related formin 3 (DIAPH3), mRNA	K05745	DIAPH3, DRF3	diaphanous 3	http://www.genome.jp/dbget-bin/www_bget?ko:K05745	Q9NSV4	1892	7.4e-210	Protein diaphanous homolog 3 OS=Homo sapiens OX=9606 GN=DIAPH3 PE=1 SV=4	PF06367//PF06371	Diaphanous FH3 Domain//Diaphanous GTPase-binding Domain	GO:0016043//GO:0030036	cellular component organization//actin cytoskeleton organization	GO:0017048//GO:0003779	Rho GTPase binding//actin binding	--	--	KOG1924	RhoA GTPase effector DIA/Diaphanous	DOWN	-1.3397	0.017197	blast,frame:-1 start:6528 end:2845
Cluster-9112.18610	79.79	151.04	93.21	49.64	41.01	45.66	322	483501436	EOA95141.1	174	4.2e-10	Collagen alpha-1(XI) chain, partial [Anas platyrhynchos]	KU361591.1	KU361591	212	1.5909e-105	Anas platyrhynchos immunoglobulin lambda light chain gene locus, complete sequence	--	--	--	--	--	--	--	--	--	--	--	--	--	--	--	--	--	--	DOWN	-1.3398	0.038002	blast,frame:-2 start:321 end:1|blast,frame:3 start:3 end:263
Cluster-9112.12040	3.01	3.81	3.47	1.67	1.15	1.5	7260	1540398277	XP_027325863.1	11183	0	LOW QUALITY PROTEIN: DNA polymerase epsilon catalytic subunit A, partial [Anas platyrhynchos]	XM_013198946.1	XM_013198946	6950	0	PREDICTED: Anser cygnoides domesticus polymerase (DNA directed), epsilon, catalytic subunit (POLE), mRNA	K02324	POLE1	DNA polymerase epsilon subunit 1	http://www.genome.jp/dbget-bin/www_bget?ko:K02324	Q07864	9891	0	DNA polymerase epsilon catalytic subunit A OS=Homo sapiens OX=9606 GN=POLE PE=1 SV=5	PF00136//PF02177//PF00224//PF08490	DNA polymerase family B//Amyloid A4 N-terminal heparin-binding//Pyruvate kinase, barrel domain//Domain of unknown function (DUF1744)	GO:0015976//GO:0006260//GO:0006096//GO:0006144//GO:0006094	carbon utilization//DNA replication//glycolytic process//purine nucleobase metabolic process//gluconeogenesis	GO:0000166//GO:0004743//GO:0030955//GO:0003677//GO:0000287//GO:0008201//GO:0008270//GO:0003887	nucleotide binding//pyruvate kinase activity//potassium ion binding//DNA binding//magnesium ion binding//heparin binding//zinc ion binding//DNA-directed DNA polymerase activity	GO:0005634//GO:0042575	nucleus//DNA polymerase complex	KOG1798	DNA polymerase epsilon, catalytic subunit A	DOWN	-1.34	0.028507	blast,frame:1 start:13 end:6987
Cluster-9112.16435	104.56	73.02	100.57	29.32	42.19	41.32	2175	1444782459	XP_025976006.1	1257	7.4e-135	secreted frizzled-related protein 2 [Dromaius novaehollandiae]	XM_005020961.4	XM_005020961	1525	0	PREDICTED: Anas platyrhynchos secreted frizzled related protein 2 (SFRP2), mRNA	K02176	SFRP2	secreted frizzled-related protein 2	http://www.genome.jp/dbget-bin/www_bget?ko:K02176	Q9IA96	1251	5.2e-136	Secreted frizzled-related protein 2 OS=Gallus gallus OX=9031 GN=SFRP2 PE=2 SV=1	PF03504//PF00352	Chlamydia cysteine-rich outer membrane protein 6//Transcription factor TFIID (or TATA-binding protein, TBP)	GO:0006352	DNA-templated transcription, initiation	GO:0003677//GO:0005201	DNA binding//extracellular matrix structural constituent	--	--	--	--	DOWN	-1.3404	0.043325	blast,frame:1 start:391 end:1233
Cluster-9112.20245	6.1	7.73	7.25	3.01	2.72	3.04	1343	--	--	--	--	--	XM_013173902.1	XM_013173902	1343	0	PREDICTED: Anser cygnoides domesticus synaptotagmin XIV (SYT14), transcript variant X5, mRNA	--	--	--	--	--	--	--	--	--	--	--	--	--	--	--	--	--	--	DOWN	-1.3472	0.048219	estscan,start:1343 end:1220; minus strand
Cluster-9112.20190	9.83	9.1	9.66	4.26	4.04	3.53	3083	483513204	EOB01405.1	865	3e-89	Hydroxysteroid 11-beta-dehydrogenase 1-like protein, partial [Anas platyrhynchos]	XM_013201925.1	XM_013201925	927	0	PREDICTED: Anser cygnoides domesticus hydroxysteroid (11-beta) dehydrogenase 1-like (HSD11B1L), transcript variant X2, mRNA	--	--	--	--	Q6PUF4	701	4.4e-72	Hydroxysteroid 11-beta-dehydrogenase 1-like protein OS=Gallus gallus OX=9031 GN=HSD11B1L PE=2 SV=1	PF08491	Squalene epoxidase	GO:0006694//GO:0016114//GO:0055114	steroid biosynthetic process//terpenoid biosynthetic process//oxidation-reduction process	GO:0004506//GO:0050660	squalene monooxygenase activity//flavin adenine dinucleotide binding	GO:0016021	integral component of membrane	KOG1205	Predicted dehydrogenase	DOWN	-1.349	0.0021505	blast,frame:-2 start:2158 end:1571
Cluster-9112.12942	8.65	7.75	8.07	3.39	2.91	3.74	2447	902937616	XP_013056826.1	1798	1.5e-197	PREDICTED: asporin [Anser cygnoides domesticus]	XM_013201372.1	XM_013201372	2398	0	PREDICTED: Anser cygnoides domesticus asporin (ASPN), mRNA	K08120	ASPN	asporin	http://www.genome.jp/dbget-bin/www_bget?ko:K08120	Q3ZBN5	1432	6e-157	Asporin OS=Bos taurus OX=9913 GN=ASPN PE=2 SV=1	PF13516//PF13855//PF00560	Leucine Rich repeat//Leucine rich repeat//Leucine Rich Repeat	--	--	GO:0005515	protein binding	--	--	--	--	DOWN	-1.3495	0.012175	blast,frame:3 start:288 end:1409
Cluster-9112.20666	4.52	3.62	3.75	1.44	1.39	1.98	5058	694857977	XP_009470659.1	3769	0	PREDICTED: neurotrypsin [Nipponia nippon]	XM_013185314.1	XM_013185314	3153	0	PREDICTED: Anser cygnoides domesticus protease, serine, 12 (neurotrypsin, motopsin) (PRSS12), mRNA	K09624	PRSS12	neurotrypsin	http://www.genome.jp/dbget-bin/www_bget?ko:K09624	Q5G270	3382	0	Neurotrypsin OS=Gorilla gorilla gorilla OX=9595 GN=PRSS12 PE=3 SV=1	PF15494//PF01154//PF00530//PF00089//PF09272	Scavenger receptor cysteine-rich domain//Hydroxymethylglutaryl-coenzyme A synthase N terminal//Scavenger receptor cysteine-rich domain//Trypsin//Hepsin, SRCR domain	GO:0006084//GO:0007165//GO:0006574//GO:0046950//GO:0008299//GO:0006508//GO:0006552//GO:0006550	acetyl-CoA metabolic process//signal transduction//valine catabolic process//cellular ketone body metabolic process//isoprenoid biosynthetic process//proteolysis//leucine catabolic process//isoleucine catabolic process	GO:0005044//GO:0004421//GO:0004252//GO:0070008	scavenger receptor activity//hydroxymethylglutaryl-CoA synthase activity//serine-type endopeptidase activity//serine-type exopeptidase activity	GO:0016020	membrane	--	--	DOWN	-1.3512	0.040054	blast,frame:2 start:2 end:2404
Cluster-9112.15174	56.38	38.35	42.56	20.04	15.6	20.31	2987	1315509016	PKU43707.1	155	6.2e-07	hypothetical protein llap_5982 [Limosa lapponica baueri]	XM_009688604.1	XM_009688604	1646	0	PREDICTED: Struthio camelus australis microtubule-associated protein 1B (MAP1B), mRNA	--	--	--	--	--	--	--	--	--	--	--	--	--	--	--	--	--	--	DOWN	-1.3522	0.0073467	blast,frame:-1 start:2021 end:1848
Cluster-9112.15071	347.42	256.66	328.19	140.55	100.61	138.03	5527	530627473	XP_005303251.1	2567	2.4e-286	N-acetylglucosamine-6-sulfatase [Chrysemys picta bellii]	XM_013198569.1	XM_013198569	5003	0	PREDICTED: Anser cygnoides domesticus glucosamine (N-acetyl)-6-sulfatase (GNS), mRNA	K01137	GNS	N-acetylglucosamine-6-sulfatase	http://www.genome.jp/dbget-bin/www_bget?ko:K01137	P50426	2416	1.1e-270	N-acetylglucosamine-6-sulfatase OS=Capra hircus OX=9925 GN=GNS PE=2 SV=1	PF00884	Sulfatase	--	--	GO:0008484	sulfuric ester hydrolase activity	--	--	KOG3731	Sulfatases	DOWN	-1.3593	0.0054738	blast,frame:-2 start:5526 end:3844
Cluster-9112.6644	13.33	6.85	11.06	5.49	3.17	4.07	4147	1540452075	XP_027320177.1	2345	9.8e-261	gamma-aminobutyric acid receptor subunit alpha-1 isoform X1 [Anas platyrhynchos]	XM_013178541.1	XM_013178541	3842	0	PREDICTED: Anser cygnoides domesticus gamma-aminobutyric acid (GABA) A receptor, alpha 1 (GABRA1), transcript variant X4, mRNA	K05175	GABRA	gamma-aminobutyric acid receptor subunit alpha	http://www.genome.jp/dbget-bin/www_bget?ko:K05175	P19150	2111	1.9e-235	Gamma-aminobutyric acid receptor subunit alpha-1 OS=Gallus gallus OX=9031 GN=GABRA1 PE=2 SV=1	PF02932//PF02931	Neurotransmitter-gated ion-channel transmembrane region//Neurotransmitter-gated ion-channel ligand binding domain	GO:0006811	ion transport	GO:0005230	extracellular ligand-gated ion channel activity	GO:0016021	integral component of membrane	--	--	DOWN	-1.3608	0.04307	blast,frame:1 start:25 end:1656
Cluster-9112.21875	32.72	25.32	23.68	9.93	10.98	12.64	589	--	--	--	--	--	XM_027446804.1	XM_027446804	493	0	PREDICTED: Anas platyrhynchos potassium channel modulatory factor 1 (KCMF1), transcript variant X2, mRNA	--	--	--	--	--	--	--	--	--	--	--	--	--	--	--	--	--	--	DOWN	-1.363	0.048135	--
Cluster-9112.12358	26.25	29.76	22.09	12.16	9.95	10.1	3148	1540404677	XP_027306734.1	445	1.5e-40	mitochondrial assembly of ribosomal large subunit protein 1 [Anas platyrhynchos]	XM_027450933.1	XM_027450933	862	0	PREDICTED: Anas platyrhynchos mitochondrial assembly of ribosomal large subunit 1 (MALSU1), mRNA	--	--	--	--	Q96EH3	316	2e-27	Mitochondrial assembly of ribosomal large subunit protein 1 OS=Homo sapiens OX=9606 GN=MALSU1 PE=1 SV=1	PF06732//PF00424//PF10645	Pescadillo N-terminus//REV protein (anti-repression trans-activator protein)//Carbohydrate binding	GO:0042254//GO:0006355	ribosome biogenesis//regulation of transcription, DNA-templated	GO:0003700//GO:0030246	DNA-binding transcription factor activity//carbohydrate binding	GO:0005667//GO:0042025//GO:0005730	transcription regulator complex//host cell nucleus//nucleolus	--	--	DOWN	-1.3648	0.0071599	blast,frame:2 start:2 end:313|blast,frame:1 start:1768 end:2091
Cluster-9112.16247	41.45	43.09	54.05	18.4	19.76	17.96	2807	902868554	XP_013040080.1	861	7.9e-89	PREDICTED: dermatopontin [Anser cygnoides domesticus]	XM_005029553.3	XM_005029553	1732	0	PREDICTED: Anas platyrhynchos dermatopontin (DPT), mRNA	--	--	--	--	P19427	749	1.1e-77	Dermatopontin OS=Bos taurus OX=9913 GN=DPT PE=1 SV=3	--	--	--	--	--	--	--	--	--	--	DOWN	-1.3749	0.0062733	blast,frame:3 start:66 end:683
Cluster-9112.12798	24.2	19.42	26.85	8.65	9.19	10.34	2685	--	--	--	--	--	XR_001213383.1	XR_001213383	76	5.83071e-29	PREDICTED: Anser cygnoides domesticus uncharacterized LOC106046681 (LOC106046681), transcript variant X6, ncRNA	--	--	--	--	--	--	--	--	--	--	--	--	--	--	--	--	--	--	DOWN	-1.3756	0.010523	estscan,start:2685 end:707; minus strand
Cluster-9112.2809	4.35	3.38	5.28	2.05	1.93	1.32	2877	--	--	--	--	--	XR_001208479.1	XR_001208479	2546	0	PREDICTED: Anser cygnoides domesticus uncharacterized LOC106038237 (LOC106038237), transcript variant X1, ncRNA	--	--	--	--	--	--	--	--	PF04647	Accessory gene regulator B	GO:0009405//GO:0009372	pathogenesis//quorum sensing	GO:0008233	peptidase activity	GO:0016021	integral component of membrane	--	--	DOWN	-1.3773	0.03284	estscan,start:326 end:728
Cluster-9112.11649	13.5	14.51	15.36	5.12	6.08	6.18	8266	1117373930	XP_019376938.1	293	1.7e-22	PREDICTED: uncharacterized protein LOC109300650 isoform X1 [Gavialis gangeticus]	LK064689.1	LK064689	1303	0	Apteryx australis mantelli genome assembly AptMant0, scaffold scaffold120	--	--	--	--	--	--	--	--	PF01101//PF10589//PF04272	HMG14 and HMG17//NADH-ubiquinone oxidoreductase-F iron-sulfur binding region//Phospholamban	GO:0006816//GO:0006810	calcium ion transport//transport	GO:0031492//GO:0042030//GO:0051539//GO:0005246	nucleosomal DNA binding//ATPase inhibitor activity//4 iron, 4 sulfur cluster binding//calcium channel regulator activity	GO:0000785//GO:0016020//GO:0005634	chromatin//membrane//nucleus	--	--	DOWN	-1.3794	0.011856	blast,frame:-1 start:3124 end:2900|blast,frame:-2 start:8265 end:7882|blast,frame:-3 start:7898 end:7632
Cluster-9112.15238	7.2	4.6	6.9	3.21	2	2.33	11232	902875491	XP_013027870.1	1817	4.4e-199	PREDICTED: phosphoprotein associated with glycosphingolipid-enriched microdomains 1 [Anser cygnoides domesticus]	XM_013172414.1	XM_013172414	10895	0	PREDICTED: Anser cygnoides domesticus phosphoprotein membrane anchor with glycosphingolipid microdomains 1 (PAG1), transcript variant X1, mRNA	--	--	--	--	Q9NWQ8	1061	2.9e-113	Phosphoprotein associated with glycosphingolipid-enriched microdomains 1 OS=Homo sapiens OX=9606 GN=PAG1 PE=1 SV=2	PF04434//PF11807//PF15347	SWIM zinc finger//Mycotoxin biosynthesis protein UstYa//Phosphoprotein associated with glycosphingolipid-enriched	GO:0050868//GO:0043386//GO:0035556	negative regulation of T cell activation//mycotoxin biosynthetic process//intracellular signal transduction	GO:0008270	zinc ion binding	GO:0045121//GO:0005886	membrane raft//plasma membrane	--	--	DOWN	-1.384	0.0084919	blast,frame:2 start:365 end:1687
Cluster-9112.16498	34.01	21.4	30.97	11.09	14.36	8.87	2572	1315473585	PKU27677.1	169	1.3e-08	rna-directed dna polymerase from mobile element jockey-like [Limosa lapponica baueri]	XM_013184048.1	XM_013184048	78	4.31521e-30	PREDICTED: Anser cygnoides domesticus mitochondrial fission regulator 1-like (MTFR1L), mRNA	--	--	--	--	--	--	--	--	--	--	--	--	--	--	--	--	--	--	DOWN	-1.3887	0.023325	estscan,start:2021 end:2572
Cluster-9112.9103	3.53	2.12	2.89	1.34	0.94	1.1	2992	1552545397	XP_027522666.1	1632	3.4e-178	ankyrin repeat and sterile alpha motif domain-containing protein 1B isoform X9 [Corapipo altera]	XM_013182627.1	XM_013182627	2492	0	PREDICTED: Anser cygnoides domesticus ankyrin repeat and sterile alpha motif domain containing 1B (ANKS1B), transcript variant X3, mRNA	--	--	--	--	P0C6S7	1605	6.4e-177	Ankyrin repeat and sterile alpha motif domain-containing protein 1B OS=Rattus norvegicus OX=10116 GN=Anks1b PE=1 SV=1	PF14719//PF08416//PF04604//PF05019//PF00640	Phosphotyrosine interaction domain (PTB/PID)//Phosphotyrosine-binding domain//Type-A lantibiotic//Coenzyme Q (ubiquinone) biosynthesis protein Coq4//Phosphotyrosine interaction domain (PTB/PID)	GO:0006744//GO:0042742	ubiquinone biosynthetic process//defense response to bacterium	GO:0005515	protein binding	GO:0005576	extracellular region	--	--	DOWN	-1.4006	0.03132	estscan,start:2992 end:1609; minus strand
Cluster-9112.8725	38.57	44.53	32.33	20.06	13.83	12.59	1766	902917367	XP_013047125.1	298	9.6e-24	PREDICTED: 39S ribosomal protein L23, mitochondrial [Anser cygnoides domesticus]	BX663531.3	BX663531	882	0	Chicken DNA sequence from clone WAG-18M1, complete sequence	K02892	RP-L23, MRPL23, rplW	large subunit ribosomal protein L23	http://www.genome.jp/dbget-bin/www_bget?ko:K02892	Q6IQS9	168	1.6e-10	39S ribosomal protein L23, mitochondrial OS=Danio rerio OX=7955 GN=mrpl23 PE=2 SV=1	--	--	--	--	--	--	--	--	--	--	DOWN	-1.416	0.0097491	estscan,start:1094 end:1619
Cluster-9112.19201	13.75	18.18	11.43	6.15	5.57	5.56	1113	--	--	--	--	--	XM_009283858.1	XM_009283858	567	0	PREDICTED: Aptenodytes forsteri N(alpha)-acetyltransferase 25, NatB auxiliary subunit (NAA25), mRNA	--	--	--	--	--	--	--	--	--	--	--	--	--	--	--	--	--	--	DOWN	-1.4165	0.034684	estscan,start:106 end:364
Cluster-9112.13901	57.95	38.98	45.57	17.31	15.75	21.98	2693	--	--	--	--	--	XM_013190364.1	XM_013190364	1404	0	PREDICTED: Anser cygnoides domesticus cartilage associated protein (CRTAP), mRNA	--	--	--	--	--	--	--	--	--	--	--	--	--	--	--	--	--	--	DOWN	-1.4165	0.012966	estscan,start:510 end:203; minus strand
Cluster-9112.14147	76.03	72.28	62.85	25.55	25.42	31.08	6566	1149729060	XP_020140871.1	5346	0	LOW QUALITY PROTEIN: DNA-directed RNA polymerase II subunit RPB2 [Microcebus murinus]	XM_013196924.1	XM_013196924	3248	0	PREDICTED: Anser cygnoides domesticus polymerase (RNA) II (DNA directed) polypeptide B, 140kDa (POLR2B), mRNA	K03010	RPB2, POLR2B	DNA-directed RNA polymerase II subunit RPB2	http://www.genome.jp/dbget-bin/www_bget?ko:K03010	P30876	5379	0	DNA-directed RNA polymerase II subunit RPB2 OS=Homo sapiens OX=9606 GN=POLR2B PE=1 SV=1	PF01780//PF04560//PF00562//PF04565//PF00779//PF04563//PF04561//PF04567//PF04566	Ribosomal L37ae protein family//RNA polymerase Rpb2, domain 7//RNA polymerase Rpb2, domain 6//RNA polymerase Rpb2, domain 3//BTK motif//RNA polymerase beta subunit//RNA polymerase Rpb2, domain 2//RNA polymerase Rpb2, domain 5//RNA polymerase Rpb2, domain 4	GO:0006144//GO:0006412//GO:0006206//GO:0042254//GO:0035556//GO:0006351	purine nucleobase metabolic process//translation//pyrimidine nucleobase metabolic process//ribosome biogenesis//intracellular signal transduction//transcription, DNA-templated	GO:0003735//GO:0003677//GO:0003899	structural constituent of ribosome//DNA binding//DNA-directed 5'-3' RNA polymerase activity	GO:0005730//GO:0005840	nucleolus//ribosome	KOG0214	RNA polymerase II, second largest subunit	DOWN	-1.421	0.0061108	blast,frame:-3 start:1917 end:1786|blast,frame:-2 start:2956 end:2696
Cluster-9112.13314	324.38	487.34	326.6	139.61	143.59	171.04	358	--	--	--	--	--	XR_003501055.1	XR_003501055	231	4.90442e-116	PREDICTED: Anas platyrhynchos uncharacterized LOC113845464 (LOC113845464), transcript variant X3, ncRNA	--	--	--	--	--	--	--	--	--	--	--	--	--	--	--	--	--	--	DOWN	-1.4245	0.0045149	estscan,start:267 end:344
Cluster-9112.7471	5.86	3.41	5.54	2.75	1.55	1.54	2493	1159633618	OPJ67232.1	1812	3.7e-199	endophilin-A1 [Patagioenas fasciata monilis]	XM_013200917.1	XM_013200917	2307	0	PREDICTED: Anser cygnoides domesticus SH3-domain GRB2-like 2 (SH3GL2), transcript variant X1, mRNA	K11247	SH3GL	endophilin-A	http://www.genome.jp/dbget-bin/www_bget?ko:K11247	Q8AXV1	1806	2.6e-200	Endophilin-A1 OS=Gallus gallus OX=9031 GN=SH3GL2 PE=1 SV=1	PF01491//PF07653//PF00018//PF03114//PF14604//PF02601//PF03175	Frataxin-like domain//Variant SH3 domain//SH3 domain//BAR domain//Variant SH3 domain//Exonuclease VII, large subunit//DNA polymerase type B, organellar and viral	GO:0006308//GO:0006260//GO:0016226	DNA catabolic process//DNA replication//iron-sulfur cluster assembly	GO:0008855//GO:0000166//GO:0003677//GO:0005515//GO:0008199//GO:0003887	exodeoxyribonuclease VII activity//nucleotide binding//DNA binding//protein binding//ferric iron binding//DNA-directed DNA polymerase activity	GO:0005737//GO:0009318//GO:0042575	cytoplasm//exodeoxyribonuclease VII complex//DNA polymerase complex	KOG1118	Lysophosphatidic acid acyltransferase endophilin/SH3GL, involved in synaptic vesicle formation	DOWN	-1.426	0.046739	blast,frame:-3 start:2491 end:1301
Cluster-9112.20484	15.49	12.03	12.91	5.77	4.97	4.99	3389	1444511055	XP_025931953.1	1728	2.8e-189	kynurenine/alpha-aminoadipate aminotransferase, mitochondrial [Apteryx rowi]	XM_013175303.1	XM_013175303	2427	0	PREDICTED: Anser cygnoides domesticus aminoadipate aminotransferase (AADAT), transcript variant X4, mRNA	K00825	AADAT, KAT2	kynurenine/2-aminoadipate aminotransferase	http://www.genome.jp/dbget-bin/www_bget?ko:K00825	Q5E9N4	1380	8.9e-151	Kynurenine/alpha-aminoadipate aminotransferase, mitochondrial OS=Bos taurus OX=9913 GN=AADAT PE=2 SV=1	PF00155	Aminotransferase class I and II	GO:0009058	biosynthetic process	GO:0030170	pyridoxal phosphate binding	--	--	KOG0634	Aromatic amino acid aminotransferase and related proteins	DOWN	-1.431	0.00046618	blast,frame:2 start:929 end:2002
Cluster-9112.18730	2.8	2.65	3.5	1.08	1.09	1.29	7776	1540454252	XP_027302121.1	6491	0	LOW QUALITY PROTEIN: protein patched homolog 1 [Anas platyrhynchos]	XM_027446320.1	XM_027446320	5947	0	PREDICTED: Anas platyrhynchos patched 1 (PTCH1), mRNA	K06225	PTCH1	patched 1	http://www.genome.jp/dbget-bin/www_bget?ko:K06225	Q90693	6276	0	Protein patched homolog 1 OS=Gallus gallus OX=9031 GN=PTCH1 PE=1 SV=1	PF02460	Patched family	--	--	--	--	GO:0016021	integral component of membrane	KOG1935	Membrane protein Patched/PTCH	DOWN	-1.432	0.01314	blast,frame:3 start:357 end:4526
Cluster-9112.11742	192.46	287.43	195.36	92.47	81.99	90.99	387	--	--	--	--	--	--	--	--	--	--	--	--	--	--	--	--	--	--	--	--	--	--	--	--	--	--	--	--	DOWN	-1.4465	0.0029231	estscan,start:306 end:1; minus strand
Cluster-9112.20044	4.02	2.94	5.31	1.7	1.6	1.4	6052	1444709284	XP_025948207.1	260	8.4e-19	nucleoredoxin-like protein 2 [Dromaius novaehollandiae]	XM_027446856.1	XM_027446856	491	0	PREDICTED: Anas platyrhynchos nucleoredoxin like 2 (NXNL2), mRNA	K17609	NXN	nucleoredoxin	http://www.genome.jp/dbget-bin/www_bget?ko:K17609	Q5VZ03	217	1.1e-15	Nucleoredoxin-like protein 2 OS=Homo sapiens OX=9606 GN=NXNL2 PE=2 SV=1	PF07074	Translocon-associated protein, gamma subunit (TRAP-gamma)	GO:0006614	SRP-dependent cotranslational protein targeting to membrane	--	--	GO:0016021	integral component of membrane	--	--	DOWN	-1.4492	0.014283	blast,frame:2 start:5405 end:5590
Cluster-9112.15300	10.55	7.39	11	4.06	3.42	3.57	4951	683466810	KFZ61019.1	532	2e-50	G1/S-specific cyclin-D1, partial [Antrostomus carolinensis]	XM_013194976.1	XM_013194976	2165	0	PREDICTED: Anser cygnoides domesticus cyclin D1 (CCND1), mRNA	K04503	CCND1	cyclin D1	http://www.genome.jp/dbget-bin/www_bget?ko:K04503	P55169	525	1.8e-51	G1/S-specific cyclin-D1 OS=Gallus gallus OX=9031 GN=CCND1 PE=2 SV=1	PF07664//PF02984//PF15433	Ferrous iron transport protein B C terminus//Cyclin, C-terminal domain//Mitochondrial 28S ribosomal protein S31	GO:0042254//GO:0006826	ribosome biogenesis//iron ion transport	GO:0015093//GO:0003735	ferrous iron transmembrane transporter activity//structural constituent of ribosome	GO:0042025//GO:0005840//GO:0005763//GO:0016021	host cell nucleus//ribosome//mitochondrial small ribosomal subunit//integral component of membrane	--	--	DOWN	-1.4532	0.0016605	blast,frame:1 start:2647 end:3048
Cluster-9112.16046	11.11	7.37	10.99	5.99	2.46	3.07	5267	926495119	XP_013796205.1	1418	3.8e-153	PREDICTED: mitochondrial basic amino acids transporter isoform X1 [Apteryx australis mantelli]	XM_013181216.1	XM_013181216	2399	0	PREDICTED: Anser cygnoides domesticus solute carrier family 25 (mitochondrial carnitine/acylcarnitine carrier), member 29 (SLC25A29), transcript variant X3, mRNA	K15109	SLC25A20_29, CACT, CACL, CRC1	solute carrier family 25 (mitochondrial carnitine/acylcarnitine transporter), member 20/29	http://www.genome.jp/dbget-bin/www_bget?ko:K15109	Q5HZE0	1054	8.8e-113	Mitochondrial basic amino acids transporter OS=Rattus norvegicus OX=10116 GN=Slc25a29 PE=2 SV=1	--	--	--	--	--	--	--	--	KOG0758	Mitochondrial carnitine-acylcarnitine carrier protein	DOWN	-1.4547	0.049713	estscan,start:2379 end:1191; minus strand
Cluster-9112.11721	19.08	26.88	20.15	10.65	7.5	7.74	2929	678206367	KFV73348.1	214	8.8e-14	Glucosamine 6-phosphate N-acetyltransferase [Struthio camelus australis]	XM_013193895.1	XM_013193895	1511	0	PREDICTED: Anser cygnoides domesticus glucosamine-phosphate N-acetyltransferase 1 (GNPNAT1), transcript variant X2, mRNA	K00621	GNPNAT1, GNA1	glucosamine-phosphate N-acetyltransferase	http://www.genome.jp/dbget-bin/www_bget?ko:K00621	Q5RAL9	176	3.2e-11	Glucosamine 6-phosphate N-acetyltransferase OS=Pongo abelii OX=9601 GN=GNPNAT1 PE=2 SV=2	--	--	--	--	--	--	--	--	--	--	DOWN	-1.4562	0.011475	blast,frame:1 start:1276 end:1485
Cluster-9112.8851	15.32	15.96	12.53	7.5	5.47	4.19	879	--	--	--	--	--	XM_009328287.1	XM_009328287	242	9.78516e-122	PREDICTED: Pygoscelis adeliae SIVA1, apoptosis-inducing factor (SIVA1), mRNA	--	--	--	--	--	--	--	--	--	--	--	--	--	--	--	--	--	--	DOWN	-1.4571	0.021522	estscan,start:390 end:307; minus strand
Cluster-9112.13287	67.85	56.25	56.98	36.02	22.27	12.76	3118	1552306212	XP_027564205.1	1419	1.7e-153	retinol dehydrogenase 12-like [Neopelma chrysocephalum]	XM_013174389.1	XM_013174389	2141	0	PREDICTED: Anser cygnoides domesticus retinol dehydrogenase 12-like (LOC106031772), partial mRNA	K11153	RDH12	retinol dehydrogenase 12	http://www.genome.jp/dbget-bin/www_bget?ko:K11153	P59837	1079	6.6e-116	Retinol dehydrogenase 12 OS=Bos taurus OX=9913 GN=RDH12 PE=2 SV=1	PF03435//PF02882//PF01370	Saccharopine dehydrogenase NADP binding domain//Tetrahydrofolate dehydrogenase/cyclohydrolase, NAD(P)-binding domain//NAD dependent epimerase/dehydratase family	GO:0009396//GO:0046487//GO:0055114	folic acid-containing compound biosynthetic process//glyoxylate metabolic process//oxidation-reduction process	GO:0004488//GO:0050662//GO:0016491//GO:0003824	methylenetetrahydrofolate dehydrogenase (NADP+) activity//obsolete coenzyme binding//oxidoreductase activity//catalytic activity	--	--	--	--	DOWN	-1.4642	0.045399	blast,frame:2 start:2 end:988
Cluster-9112.15371	22.11	15.94	20.46	9.23	6.23	6.85	4886	971411290	XP_015147126.1	2843	0	cholinesterase isoform X2 [Gallus gallus]	XM_013174654.1	XM_013174654	2460	0	PREDICTED: Anser cygnoides domesticus butyrylcholinesterase (BCHE), transcript variant X4, mRNA	K01050	BCHE	cholinesterase	http://www.genome.jp/dbget-bin/www_bget?ko:K01050	P32749	2176	6.4e-243	Cholinesterase OS=Bos taurus OX=9913 GN=BCHE PE=2 SV=2	PF05870//PF02028//PF07859	Phenolic acid decarboxylase (PAD)//BCCT, betaine/carnitine/choline family transporter//alpha/beta hydrolase fold	GO:0071705	nitrogen compound transport	GO:0016787//GO:0016831//GO:0022857	hydrolase activity//carboxy-lyase activity//transmembrane transporter activity	GO:0016020	membrane	KOG4389	Acetylcholinesterase/Butyrylcholinesterase	DOWN	-1.4664	0.00070605	blast,frame:2 start:2060 end:2215|blast,frame:3 start:264 end:2084
Cluster-9112.13214	129.74	112.56	131.7	46.5	55	41.09	824	--	--	--	--	--	XM_027449035.1	XM_027449035	617	0	PREDICTED: Anas platyrhynchos aristaless related homeobox (ARX), mRNA	--	--	--	--	--	--	--	--	--	--	--	--	--	--	--	--	--	--	DOWN	-1.4704	0.0011742	estscan,start:235 end:354
Cluster-9112.14077	31.93	32.5	26.97	16.08	10.87	8.52	2079	729759103	XP_010576448.1	396	4.9e-35	PREDICTED: SOSS complex subunit C [Haliaeetus leucocephalus]	XM_013192319.1	XM_013192319	801	0	PREDICTED: Anser cygnoides domesticus INTS3 and NABP interacting protein (INIP), transcript variant X2, mRNA	--	--	--	--	B5KFM4	392	2e-36	SOSS complex subunit C OS=Taeniopygia guttata OX=59729 GN=INIP PE=3 SV=1	PF15925	SOSS complex subunit C	GO:0006281//GO:0006974	DNA repair//cellular response to DNA damage stimulus	--	--	GO:0070876//GO:0005634	SOSS complex//nucleus	--	--	DOWN	-1.471	0.005816	blast,frame:2 start:233 end:592
Cluster-9112.14274	8.54	10.14	12.12	3.45	5.23	3	1929	1003935630	XP_015727216.1	1223	5.8e-131	PREDICTED: fibroblast growth factor 12 isoform X1 [Coturnix japonica]	XM_027463962.1	XM_027463962	1558	0	PREDICTED: Anas platyrhynchos fibroblast growth factor 12 (FGF12), transcript variant X1, mRNA	K04358	FGF	fibroblast growth factor	http://www.genome.jp/dbget-bin/www_bget?ko:K04358	P61150	1206	7.6e-131	Fibroblast growth factor 12 OS=Rattus norvegicus OX=10116 GN=Fgf12 PE=1 SV=1	PF00167//PF03498//PF06268	Fibroblast growth factor//Cytolethal distending toxin A/C domain//Fascin domain	GO:0009405//GO:0007165//GO:0040007//GO:0008283	pathogenesis//signal transduction//growth//cell population proliferation	GO:0008083//GO:0030674//GO:0051015	growth factor activity//protein-macromolecule adaptor activity//actin filament binding	--	--	--	--	DOWN	-1.4738	0.0496	blast,frame:-2 start:1247 end:510
Cluster-9112.4851	9.79	10.27	8.83	5.34	3.21	2.63	2451	1480118000	AYA73352.1	2833	0	triglyceride hydrolase variant 1 [Anser cygnoides domesticus]	MG383671.1	MG383671	2417	0	Anser cygnoides domesticus triglyceride hydrolase variant 1 (TGH) mRNA, complete cds, alternatively spliced	K01044	CES1	carboxylesterase 1	http://www.genome.jp/dbget-bin/www_bget?ko:K01044	Q04791	2609	2e-293	Fatty acyl-CoA hydrolase precursor, medium chain OS=Anas platyrhynchos OX=8839 PE=1 SV=1	PF00326//PF07859	Prolyl oligopeptidase family//alpha/beta hydrolase fold	GO:0006508	proteolysis	GO:0016787//GO:0008236	hydrolase activity//serine-type peptidase activity	--	--	--	--	DOWN	-1.4805	0.0141	blast,frame:3 start:99 end:1835
Cluster-9112.12221	25.41	29.13	17.99	10.95	8.94	7.84	2820	1215471103	OXB69285.1	239	1.1e-16	hypothetical protein ASZ78_015685, partial [Callipepla squamata]	XM_014963901.1	XM_014963901	324	8.41125e-167	PREDICTED: Calidris pugnax leucine rich repeat containing 10 (LRRC10), mRNA	K09494	CCT2	T-complex protein 1 subunit beta	http://www.genome.jp/dbget-bin/www_bget?ko:K09494	P80314	218	4.1e-16	T-complex protein 1 subunit beta OS=Mus musculus OX=10090 GN=Cct2 PE=1 SV=4	PF00118//PF04277	TCP-1/cpn60 chaperonin family//Oxaloacetate decarboxylase, gamma chain	GO:0006090//GO:0006525//GO:0036376//GO:0006560//GO:0006814	pyruvate metabolic process//arginine metabolic process//sodium ion export across plasma membrane//proline metabolic process//sodium ion transport	GO:0008948//GO:0005524//GO:0015081	oxaloacetate decarboxylase activity//ATP binding//sodium ion transmembrane transporter activity	GO:0016020	membrane	KOG0363	Chaperonin complex component, TCP-1 beta subunit (CCT2)	DOWN	-1.4808	0.010197	blast,frame:2 start:1655 end:1879|blast,frame:1 start:817 end:1107
Cluster-9112.13628	45.28	34.82	36.45	12.49	14.59	16.07	1624	902928845	XP_013052573.1	223	4.4e-15	PREDICTED: peptidyl-prolyl cis-trans isomerase C [Anser cygnoides domesticus]	XM_013197119.1	XM_013197119	518	0	PREDICTED: Anser cygnoides domesticus peptidylprolyl isomerase C (cyclophilin C) (PPIC), mRNA	K09563	PPIC, CYPC	peptidyl-prolyl isomerase C (cyclophilin C)	http://www.genome.jp/dbget-bin/www_bget?ko:K09563	P30412	168	1.5e-10	Peptidyl-prolyl cis-trans isomerase C OS=Mus musculus OX=10090 GN=Ppic PE=1 SV=1	--	--	--	--	--	--	--	--	--	--	DOWN	-1.4841	0.0047432	blast,frame:3 start:1002 end:1184
Cluster-9112.8686	9.69	14.36	9.41	4.19	4.51	3.99	3702	--	--	--	--	--	XM_013197059.1	XM_013197059	3617	0	PREDICTED: Anser cygnoides domesticus pre-mRNA processing factor 18 (PRPF18), transcript variant X1, mRNA	--	--	--	--	--	--	--	--	--	--	--	--	--	--	--	--	--	--	DOWN	-1.4854	0.02252	estscan,start:2558 end:201; minus strand
Cluster-9112.12844	34.63	40.18	40.57	17.32	13.07	13.39	4625	663283074	XP_008499141.1	474	9.8e-44	tropomyosin alpha-4 chain isoform X4 [Calypte anna]	XM_013195246.1	XM_013195246	687	0	PREDICTED: Anser cygnoides domesticus tropomyosin 4 (TPM4), transcript variant X1, mRNA	K10375	TPM4	tropomyosin 4	http://www.genome.jp/dbget-bin/www_bget?ko:K10375	P67936	451	6.5e-43	Tropomyosin alpha-4 chain OS=Homo sapiens OX=9606 GN=TPM4 PE=1 SV=3	PF08702//PF01496//PF00103//PF07851//PF06009//PF02601//PF09017//PF16716//PF06160//PF10473	Fibrinogen alpha/beta chain family//V-type ATPase 116kDa subunit family//Somatotropin hormone family//TMPIT-like protein//Laminin Domain II//Exonuclease VII, large subunit//Microbial transglutaminase//Bone marrow stromal antigen 2//Septation ring formation regulator, EzrA//Leucine-rich repeats of kinetochore protein Cenp-F/LEK1	GO:0007165//GO:0030168//GO:0051607//GO:0000921//GO:0006308//GO:0051258//GO:1902600//GO:0007155	signal transduction//platelet activation//defense response to virus//septin ring assembly//DNA catabolic process//protein polymerization//proton transmembrane transport//cell adhesion	GO:0003810//GO:0042803//GO:0008134//GO:0070840//GO:0008855//GO:0005102//GO:0005179//GO:0015078	protein-glutamine gamma-glutamyltransferase activity//protein homodimerization activity//transcription factor binding//dynein complex binding//exodeoxyribonuclease VII activity//signaling receptor binding//hormone activity//proton transmembrane transporter activity	GO:0033179//GO:0005576//GO:0005577//GO:0016021//GO:0009318//GO:0005667//GO:0005940	proton-transporting V-type ATPase, V0 domain//extracellular region//fibrinogen complex//integral component of membrane//exodeoxyribonuclease VII complex//transcription regulator complex//septin ring	KOG1003	Actin filament-coating protein tropomyosin	DOWN	-1.4885	0.00085734	blast,frame:-3 start:597 end:310
Cluster-9112.8715	38.8	57.04	40.28	24.02	15	13.55	1580	--	--	--	--	--	XM_027450899.1	XM_027450899	248	8.26287e-125	PREDICTED: Anas platyrhynchos tetraspanin 13 (TSPAN13), mRNA	--	--	--	--	--	--	--	--	PF06179//PF03323	Surfeit locus protein 5 subunit 22 of Mediator complex//Bacillus/Clostridium GerA spore germination protein	GO:0006357//GO:0009847	regulation of transcription by RNA polymerase II//spore germination	GO:0003712	transcription coregulator activity	GO:0005667//GO:0016592//GO:0016021	transcription regulator complex//mediator complex//integral component of membrane	--	--	DOWN	-1.4919	0.02155	estscan,start:1275 end:409; minus strand
Cluster-9112.5068	20.01	24.9	16.28	9.68	7.06	6.57	1105	926527793	XP_013813147.1	327	2.6e-27	PREDICTED: transcription initiation factor TFIID subunit 10 [Apteryx australis mantelli]	LK065411.1	LK065411	168	1.69775e-80	Apteryx australis mantelli genome assembly AptMant0, scaffold scaffold836	K03134	TAF10	transcription initiation factor TFIID subunit 10	http://www.genome.jp/dbget-bin/www_bget?ko:K03134	Q12962	302	2.9e-26	Transcription initiation factor TFIID subunit 10 OS=Homo sapiens OX=9606 GN=TAF10 PE=1 SV=1	PF03540	Transcription initiation factor TFIID 23-30kDa subunit	GO:0006352	DNA-templated transcription, initiation	--	--	GO:0005634	nucleus	KOG3423	Transcription initiation factor TFIID, subunit TAF10 (also component of histone acetyltransferase SAGA)	DOWN	-1.4946	0.013097	blast,frame:2 start:2 end:385|blast,frame:3 start:3 end:167
Cluster-9112.18257	2.33	1.27	2.51	0.9	0.75	0.62	3753	--	--	--	--	--	XM_021277179.2	XM_021277179	3434	0	PREDICTED: Anas platyrhynchos fidgetin, microtubule severing factor (FIGN), transcript variant X4, mRNA	--	--	--	--	--	--	--	--	PF06305//PF00858	Lipopolysaccharide assembly protein A domain//Amiloride-sensitive sodium channel	GO:0006814	sodium ion transport	GO:0005272	sodium channel activity	GO:0005887//GO:0016020	integral component of plasma membrane//membrane	--	--	DOWN	-1.4974	0.047567	estscan,start:845 end:448; minus strand
Cluster-9112.11143	16.79	22.45	19.09	8.24	7.28	6.47	2556	971385779	XP_015138905.1	2686	1.7e-300	cullin-9 isoform X1 [Gallus gallus]	XM_013196146.1	XM_013196146	2541	0	PREDICTED: Anser cygnoides domesticus cullin-9-like (LOC106045574), partial mRNA	K11970	CUL9, PARC	p53-associated parkin-like cytoplasmic protein	http://www.genome.jp/dbget-bin/www_bget?ko:K11970	Q8IWT3	1791	1.5e-198	Cullin-9 OS=Homo sapiens OX=9606 GN=CUL9 PE=1 SV=2	--	--	--	--	--	--	--	--	KOG1815	Predicted E3 ubiquitin ligase	DOWN	-1.5011	0.0033712	estscan,start:2556 end:328; minus strand
Cluster-9112.20537	17.63	28.27	22.54	8.51	8.16	8.99	747	1444722208	XP_025953889.1	391	6.7e-35	CD164 sialomucin-like 2 protein [Dromaius novaehollandiae]	XM_026098104.1	XM_026098104	201	5.11181e-99	PREDICTED: Dromaius novaehollandiae CD164 molecule like 2 (CD164L2), mRNA	--	--	--	--	Q6UWJ8	205	3.5e-15	CD164 sialomucin-like 2 protein OS=Homo sapiens OX=9606 GN=CD164L2 PE=1 SV=3	--	--	--	--	--	--	--	--	--	--	DOWN	-1.5037	0.024765	estscan,start:1 end:747
Cluster-9112.15078	50.38	61.85	82.71	18.64	26.16	26.69	1007	1540414703	XP_027298868.1	830	1.1e-85	microfibrillar-associated protein 2 isoform X2 [Anas platyrhynchos]	XM_027443067.1	XM_027443067	852	0	PREDICTED: Anas platyrhynchos microfibril associated protein 2 (MFAP2), transcript variant X2, mRNA	--	--	--	--	P27424	543	3e-54	Microfibrillar-associated protein 2 OS=Bos taurus OX=9913 GN=MFAP2 PE=1 SV=1	PF05507	Microfibril-associated glycoprotein (MAGP)	--	--	--	--	GO:0001527	microfibril	--	--	DOWN	-1.5114	0.035825	estscan,start:1007 end:229; minus strand
Cluster-9112.6455	5.32	5.42	5.28	2.21	1.99	1.71	2847	902911743	XP_013044591.1	413	7.2e-37	PREDICTED: uncharacterized protein LOC106040930 isoform X1 [Anser cygnoides domesticus]	XM_013189137.1	XM_013189137	591	0	PREDICTED: Anser cygnoides domesticus uncharacterized LOC106040930 (LOC106040930), transcript variant X1, mRNA	--	--	--	--	Q9NQ31	146	9.2e-08	A-kinase-interacting protein 1 OS=Homo sapiens OX=9606 GN=AKIP1 PE=1 SV=2	--	--	--	--	--	--	--	--	--	--	DOWN	-1.5213	0.0014476	blast,frame:3 start:2196 end:2468|blast,frame:2 start:2126 end:2530
Cluster-9112.14746	7.72	6.45	7.15	2.33	3.26	2.14	2805	960954173	XP_014791619.1	3366	0	PREDICTED: carboxypeptidase Z [Calidris pugnax]	XM_013179149.1	XM_013179149	2731	0	PREDICTED: Anser cygnoides domesticus carboxypeptidase Z (CPZ), mRNA	K13022	CPZ	carboxypeptidase Z	http://www.genome.jp/dbget-bin/www_bget?ko:K13022	Q8QGP3	3260	0	Carboxypeptidase Z OS=Gallus gallus OX=9031 GN=CPZ PE=1 SV=1	PF01153//PF00246//PF01392//PF03293//PF04952	Glypican//Zinc carboxypeptidase//Fz domain//Poxvirus DNA-directed RNA polymerase, 18 kD subunit//Succinylglutamate desuccinylase / Aspartoacylase family	GO:0006144//GO:0019083//GO:0006351//GO:0009966//GO:0006508//GO:0006206	purine nucleobase metabolic process//viral transcription//transcription, DNA-templated//regulation of signal transduction//proteolysis//pyrimidine nucleobase metabolic process	GO:0016788//GO:0005515//GO:0008270//GO:0004181//GO:0003899//GO:0003677	hydrolase activity, acting on ester bonds//protein binding//zinc ion binding//metallocarboxypeptidase activity//DNA-directed 5'-3' RNA polymerase activity//DNA binding	GO:0062023//GO:0046658//GO:0005730	collagen-containing extracellular matrix//anchored component of plasma membrane//nucleolus	KOG2649	Zinc carboxypeptidase	DOWN	-1.5249	0.0073899	blast,frame:3 start:21 end:170|blast,frame:2 start:86 end:2110
Cluster-9112.17957	9.48	13.07	10.02	5.63	3.57	3	4139	1201874346	XP_021247774.1	3717	0	DNA replication licensing factor MCM3 [Numida meleagris]	XM_013184403.1	XM_013184403	3765	0	PREDICTED: Anser cygnoides domesticus minichromosome maintenance complex component 3 (MCM3), partial mRNA	K02541	MCM3	DNA replication licensing factor MCM3	http://www.genome.jp/dbget-bin/www_bget?ko:K02541	Q5ZMN2	3665	0	DNA replication licensing factor MCM3 OS=Gallus gallus OX=9031 GN=MCM3 PE=2 SV=1	PF05236//PF07726//PF00493//PF06459//PF01080//PF00158//PF07728	Transcription initiation factor TFIID component TAF4 family//ATPase family associated with various cellular activities (AAA)//MCM P-loop domain//Ryanodine Receptor TM 4-6//Presenilin//Sigma-54 interaction domain//AAA domain (dynein-related subfamily)	GO:0006816//GO:0006352//GO:0016485//GO:0006355//GO:0006270//GO:0006874	calcium ion transport//DNA-templated transcription, initiation//protein processing//regulation of transcription, DNA-templated//DNA replication initiation//cellular calcium ion homeostasis	GO:0016887//GO:0005524//GO:0005219//GO:0004190//GO:0003677//GO:0008134	ATPase activity//ATP binding//ryanodine-sensitive calcium-release channel activity//aspartic-type endopeptidase activity//DNA binding//transcription factor binding	GO:0005669//GO:0005667//GO:0016021//GO:0005622	transcription factor TFIID complex//transcription regulator complex//integral component of membrane//intracellular	KOG0479	DNA replication licensing factor, MCM3 component	DOWN	-1.5359	0.013442	blast,frame:1 start:1 end:2625
Cluster-9112.25497	2.51	4.29	3.2	1.43	1.37	0.91	3630	326930438	XP_003211354.1	2757	0	netrin-G2 isoform X6 [Meleagris gallopavo]	XM_027470607.1	XM_027470607	3184	0	PREDICTED: Anas platyrhynchos netrin G2 (NTNG2), transcript variant X4, mRNA	K16359	NTNG2	netrin-G2	http://www.genome.jp/dbget-bin/www_bget?ko:K16359	Q96CW9	2415	9.2e-271	Netrin-G2 OS=Homo sapiens OX=9606 GN=NTNG2 PE=1 SV=2	PF10104	Di-sulfide bridge nucleocytoplasmic transport domain	GO:0055088	lipid homeostasis	--	--	GO:0031965	nuclear membrane	KOG1836	Extracellular matrix glycoprotein Laminin subunits alpha and gamma	DOWN	-1.5372	0.048478	blast,frame:3 start:2775 end:3089|blast,frame:1 start:1012 end:2667
Cluster-9112.12041	17.92	17.13	13.12	8.94	5.41	3.63	3702	1540421848	XP_027308829.1	2091	2.5e-231	serine/threonine-protein kinase Nek2 [Anas platyrhynchos]	XM_027453028.1	XM_027453028	1799	0	PREDICTED: Anas platyrhynchos NIMA related kinase 2 (NEK2), mRNA	K20872	NEK2	NIMA (never in mitosis gene a)-related kinase 2	http://www.genome.jp/dbget-bin/www_bget?ko:K20872	P51955	1560	1.3e-171	Serine/threonine-protein kinase Nek2 OS=Homo sapiens OX=9606 GN=NEK2 PE=1 SV=1	PF07714//PF02601//PF17060//PF00069	Protein tyrosine and serine/threonine kinase//Exonuclease VII, large subunit//Monopolar spindle protein 2//Protein kinase domain	GO:0071988//GO:0030474//GO:0006308//GO:0006468	protein localization to spindle pole body//spindle pole body duplication//DNA catabolic process//protein phosphorylation	GO:0005524//GO:0008855//GO:0004672	ATP binding//exodeoxyribonuclease VII activity//protein kinase activity	GO:0009318	exodeoxyribonuclease VII complex	KOG0589	Serine/threonine protein kinase	DOWN	-1.5376	0.023446	blast,frame:1 start:1 end:1374
Cluster-9112.17877	13.06	13.21	14.59	5.7	5.61	3.66	1601	--	--	--	--	--	XM_013176373.1	XM_013176373	1436	0	PREDICTED: Anser cygnoides domesticus K(lysine) acetyltransferase 6B (KAT6B), mRNA	--	--	--	--	--	--	--	--	PF11712	Endoplasmic reticulum-based factor for assembly of V-ATPase	GO:0070072	vacuolar proton-transporting V-type ATPase complex assembly	--	--	--	--	--	--	DOWN	-1.5378	0.0030555	estscan,start:178 end:349
Cluster-9112.13233	8.45	7.66	6.55	3.81	1.83	2.68	5772	902871682	XP_013054562.1	2377	2.6e-264	PREDICTED: transmembrane protein 117 isoform X2 [Anser cygnoides domesticus]	XM_013199118.1	XM_013199118	2974	0	PREDICTED: Anser cygnoides domesticus transmembrane protein 117 (TMEM117), transcript variant X4, mRNA	--	--	--	--	Q9H0C3	1962	5e-218	Transmembrane protein 117 OS=Homo sapiens OX=9606 GN=TMEM117 PE=1 SV=1	PF03650	Mitochondrial pyruvate carriers	GO:0006850	mitochondrial pyruvate transmembrane transport	--	--	GO:0005743	mitochondrial inner membrane	--	--	DOWN	-1.5389	0.010022	blast,frame:-2 start:5570 end:3900
Cluster-9112.4481	2.81	3.5	2.24	1.26	1.11	0.78	3286	902880454	XP_013030226.1	1342	1.6e-144	PREDICTED: calcium-activated potassium channel subunit beta-2 isoform X1 [Anser cygnoides domesticus]	XM_013174774.1	XM_013174774	3105	0	PREDICTED: Anser cygnoides domesticus calcium-activated potassium channel subunit beta-2 (LOC106032022), transcript variant X3, mRNA	K04938	KCNMB2	potassium large conductance calcium-activated channel subfamily M beta member 2	http://www.genome.jp/dbget-bin/www_bget?ko:K04938	Q9Y691	1166	5.7e-126	Calcium-activated potassium channel subunit beta-2 OS=Homo sapiens OX=9606 GN=KCNMB2 PE=1 SV=1	PF03185//PF15347//PF02207//PF00643//PF09334	Calcium-activated potassium channel, beta subunit//Phosphoprotein associated with glycosphingolipid-enriched//Putative zinc finger in N-recognin (UBR box)//B-box zinc finger//tRNA synthetases class I (M)	GO:0035556//GO:0050868//GO:0006813//GO:0006418	intracellular signal transduction//negative regulation of T cell activation//potassium ion transport//tRNA aminoacylation for protein translation	GO:0000166//GO:0004812//GO:0008270//GO:0005524//GO:0015269	nucleotide binding//aminoacyl-tRNA ligase activity//zinc ion binding//ATP binding//calcium-activated potassium channel activity	GO:0016020//GO:0045121//GO:0005886	membrane//membrane raft//plasma membrane	--	--	DOWN	-1.539	0.030692	blast,frame:-3 start:2792 end:1941
Cluster-9112.15434	11.4	20.29	20.65	7.08	7.56	4.7	3851	902888629	XP_013033859.1	589	3.8e-57	PREDICTED: calcium-activated potassium channel subunit beta-1 [Anser cygnoides domesticus]	XM_013178405.1	XM_013178405	540	0	PREDICTED: Anser cygnoides domesticus potassium channel subfamily M regulatory beta subunit 1 (KCNMB1), mRNA	K04937	KCNMB1	potassium large conductance calcium-activated channel subfamily M beta member 1	http://www.genome.jp/dbget-bin/www_bget?ko:K04937	Q98855	517	1.2e-50	Putative calcium-activated potassium channel subunit beta OS=Coturnix japonica OX=93934 GN=KCNMB1 PE=2 SV=1	PF06467//PF03185	MYM-type Zinc finger with FCS sequence motif//Calcium-activated potassium channel, beta subunit	GO:0006813	potassium ion transport	GO:0015269//GO:0008270	calcium-activated potassium channel activity//zinc ion binding	GO:0016020	membrane	--	--	DOWN	-1.5397	0.046365	blast,frame:1 start:205 end:594
Cluster-9112.8635	43.27	43.32	28.68	17.89	12.87	12	471	--	--	--	--	--	XM_013200226.1	XM_013200226	468	0	PREDICTED: Anser cygnoides domesticus homeobox B5 (HOXB5), mRNA	--	--	--	--	--	--	--	--	PF08597//PF08496	Translation initiation factor eIF3 subunit//Peptidase family S49 N-terminal	GO:0006446	regulation of translational initiation	GO:0003743//GO:0004252	translation initiation factor activity//serine-type endopeptidase activity	GO:0005886//GO:0005737//GO:0005852//GO:0005840	plasma membrane//cytoplasm//eukaryotic translation initiation factor 3 complex//ribosome	--	--	DOWN	-1.5418	0.018773	estscan,start:471 end:386; minus strand
Cluster-9112.15551	14.3	15.42	16.94	5.1	3.87	7.67	4343	902881991	XP_013030911.1	2293	1.1e-254	PREDICTED: transmembrane protein 200A [Anser cygnoides domesticus]	XM_013175457.1	XM_013175457	3519	0	PREDICTED: Anser cygnoides domesticus transmembrane protein 200A (TMEM200A), mRNA	--	--	--	--	Q86VY9	1891	6.4e-210	Transmembrane protein 200A OS=Homo sapiens OX=9606 GN=TMEM200A PE=1 SV=1	--	--	--	--	--	--	--	--	--	--	DOWN	-1.5424	0.039084	blast,frame:-1 start:3572 end:2061
Cluster-9112.18871	5.73	6.85	6.98	3.27	2.13	1.82	5949	1540418409	XP_027300419.1	7134	0	ras GTPase-activating-like protein IQGAP3 [Anas platyrhynchos]	XM_027444618.1	XM_027444618	4910	0	PREDICTED: Anas platyrhynchos IQ motif containing GTPase activating protein 3 (IQGAP3), mRNA	K05767	IQGAP2_3	Ras GTPase-activating-like protein IQGAP2/3	http://www.genome.jp/dbget-bin/www_bget?ko:K05767	Q86VI3	4947	0	Ras GTPase-activating-like protein IQGAP3 OS=Homo sapiens OX=9606 GN=IQGAP3 PE=1 SV=2	PF03836//PF06617//PF00307//PF00612//PF00616//PF03983	RasGAP C-terminus//M-phase inducer phosphatase//Calponin homology (CH) domain//IQ calmodulin-binding motif//GTPase-activator protein for Ras-like GTPase//SLA1 homology domain 1, SHD1	GO:0043087//GO:0006470//GO:1902751//GO:0006570	regulation of GTPase activity//protein dephosphorylation//positive regulation of cell cycle G2/M phase transition//tyrosine metabolic process	GO:0005515//GO:0004725//GO:0008092//GO:0042802//GO:0030674//GO:0043130	protein binding//protein tyrosine phosphatase activity//cytoskeletal protein binding//identical protein binding//protein-macromolecule adaptor activity//ubiquitin binding	--	--	KOG2128	Ras GTPase-activating protein family - IQGAP	DOWN	-1.5449	0.0043584	blast,frame:-2 start:5948 end:1008
Cluster-9112.16921	36.46	63.54	49.44	16.21	19.29	18.76	1157	--	--	--	--	--	XM_013184402.1	XM_013184402	1116	0	PREDICTED: Anser cygnoides domesticus EF-hand domain (C-terminal) containing 1 (EFHC1), mRNA	--	--	--	--	--	--	--	--	--	--	--	--	--	--	--	--	--	--	DOWN	-1.5451	0.025531	estscan,start:211 end:745
Cluster-9112.16833	23.26	26.21	29.91	8.8	10.26	9.42	1967	1540377790	XP_027321149.1	1055	1.8e-111	erythroblast NAD(P)(+)--arginine ADP-ribosyltransferase isoform X1 [Anas platyrhynchos]	XM_027465352.1	XM_027465352	698	0	PREDICTED: Anas platyrhynchos erythroblast NAD(P)(+)--arginine ADP-ribosyltransferase (LOC101792487), transcript variant X2, mRNA	K06716	ART1, CD296	ADP-ribosyltransferase 1	http://www.genome.jp/dbget-bin/www_bget?ko:K06716	Q92080	816	1.3e-85	Erythroblast NAD(P)(+)--arginine ADP-ribosyltransferase OS=Gallus gallus OX=9031 GN=MADPRT PE=2 SV=1	PF03496//PF01129	ADP-ribosyltransferase exoenzyme//NAD:arginine ADP-ribosyltransferase	GO:0006471//GO:0009405	protein ADP-ribosylation//pathogenesis	GO:0003956	NAD(P)+-protein-arginine ADP-ribosyltransferase activity	GO:0005576	extracellular region	--	--	DOWN	-1.5486	0.0025839	blast,frame:-1 start:1214 end:144
Cluster-9112.15438	341.84	274.54	382.22	105.61	125.63	121.28	2298	1540405242	XP_005017388.2	1049	1e-110	tetranectin [Anas platyrhynchos]	XM_013184865.1	XM_013184865	1694	0	PREDICTED: Anser cygnoides domesticus C-type lectin domain family 3, member B (CLEC3B), mRNA	K17520	CLEC3B	C-type lectin domain family 3 member B	http://www.genome.jp/dbget-bin/www_bget?ko:K17520	Q2KIS7	771	2.5e-80	Tetranectin OS=Bos taurus OX=9913 GN=CLEC3B PE=2 SV=1	PF05443	ROS/MUCR transcriptional regulator protein	GO:0006355	regulation of transcription, DNA-templated	GO:0008270//GO:0003677	zinc ion binding//DNA binding	--	--	--	--	DOWN	-1.5561	0.0013292	blast,frame:2 start:179 end:862
Cluster-9112.12916	103.49	83.5	107.14	55.04	34.75	18.38	2635	701289221	XP_010010945.1	1042	7.7e-110	PREDICTED: dual specificity protein phosphatase 14 [Nestor notabilis]	XR_001211875.1	XR_001211875	2463	0	PREDICTED: Anser cygnoides domesticus dual specificity phosphatase 14 (DUSP14), transcript variant X2, misc_RNA	K14165	K14165	atypical dual specificity phosphatase	http://www.genome.jp/dbget-bin/www_bget?ko:K14165	O95147	920	1.5e-97	Dual specificity protein phosphatase 14 OS=Homo sapiens OX=9606 GN=DUSP14 PE=1 SV=1	PF00782//PF00102	Dual specificity phosphatase, catalytic domain//Protein-tyrosine phosphatase	GO:0006570//GO:0016311//GO:0006470	tyrosine metabolic process//dephosphorylation//protein dephosphorylation	GO:0004725//GO:0008138	protein tyrosine phosphatase activity//protein tyrosine/serine/threonine phosphatase activity	--	--	KOG1718	Dual specificity phosphatase	DOWN	-1.5585	0.035872	blast,frame:-3 start:2324 end:1713
Cluster-9112.11671	26.85	52.76	39.03	16.98	12.96	13.33	1706	902926771	XP_013051574.1	1055	1.5e-111	PREDICTED: adrenodoxin-like isoform X1 [Anser cygnoides domesticus]	XM_013196122.1	XM_013196122	667	0	PREDICTED: Anser cygnoides domesticus adrenodoxin-like (LOC106045559), transcript variant X3, mRNA	--	--	--	--	P13216	463	9.7e-45	Adrenodoxin, mitochondrial (Fragment) OS=Gallus gallus OX=9031 GN=FDX1 PE=1 SV=1	PF00111	2Fe-2S iron-sulfur cluster binding domain	GO:0006118	obsolete electron transport	GO:0009055//GO:0051536	electron transfer activity//iron-sulfur cluster binding	--	--	KOG3309	Ferredoxin	DOWN	-1.5648	0.028379	blast,frame:3 start:3 end:632
Cluster-9112.8696	14.87	11.63	12.77	6.5	4.2	3.48	1902	902927710	XP_013052025.1	1382	2.1e-149	PREDICTED: proline-rich protein 11 isoform X3 [Anser cygnoides domesticus]	XM_013196571.1	XM_013196571	1600	0	PREDICTED: Anser cygnoides domesticus proline rich 11 (PRR11), transcript variant X3, mRNA	--	--	--	--	Q96HE9	391	2.4e-36	Proline-rich protein 11 OS=Homo sapiens OX=9606 GN=PRR11 PE=1 SV=1	--	--	--	--	--	--	--	--	--	--	DOWN	-1.566	0.0022918	blast,frame:-3 start:1900 end:704
Cluster-9112.16361	56	66.13	54.6	32.43	20.02	12.51	2596	1569113873	GCF47617.1	1430	7.7e-155	hypothetical protein parPi_0007687 [Paroedura picta]	XM_027456926.1	XM_027456926	2087	0	PREDICTED: Anas platyrhynchos stearoyl-CoA desaturase 5 (SCD5), mRNA	K00507	SCD, desC	stearoyl-CoA desaturase (Delta-9 desaturase)	http://www.genome.jp/dbget-bin/www_bget?ko:K00507	Q2KIA4	1409	3e-154	Stearoyl-CoA desaturase 5 OS=Bos taurus OX=9913 GN=SCD5 PE=2 SV=1	PF00487//PF06003	Fatty acid desaturase//Survival motor neuron protein (SMN)	GO:0006397//GO:0006629	mRNA processing//lipid metabolic process	GO:0003723	RNA binding	GO:0005737//GO:0005634	cytoplasm//nucleus	KOG1600	Fatty acid desaturase	DOWN	-1.5701	0.02252	blast,frame:1 start:1 end:1104
Cluster-9112.13216	45.74	45.71	52.72	14.02	15.9	20.31	4451	902870361	XP_013048407.1	1232	1.2e-131	PREDICTED: cyclic AMP-responsive element-binding protein 3-like protein 1 isoform X4 [Anser cygnoides domesticus]	XM_013192953.1	XM_013192953	4013	0	PREDICTED: Anser cygnoides domesticus cAMP responsive element binding protein 3-like 1 (CREB3L1), transcript variant X4, mRNA	K09048	CREB3	cyclic AMP-responsive element-binding protein 3	http://www.genome.jp/dbget-bin/www_bget?ko:K09048	Q96BA8	885	2.9e-93	Cyclic AMP-responsive element-binding protein 3-like protein 1 OS=Homo sapiens OX=9606 GN=CREB3L1 PE=1 SV=1	PF03131//PF00170//PF17082//PF07716//PF07926	bZIP Maf transcription factor//bZIP transcription factor//Spindle Pole Component 29//Basic region leucine zipper//TPR/MLP1/MLP2-like protein	GO:0006355//GO:0006606//GO:0030474	regulation of transcription, DNA-templated//protein import into nucleus//spindle pole body duplication	GO:0003677//GO:0003700//GO:0005200	DNA binding//DNA-binding transcription factor activity//structural constituent of cytoskeleton	GO:0005856//GO:0005823//GO:0005634//GO:0005667	cytoskeleton//central plaque of spindle pole body//nucleus//transcription regulator complex	KOG0709	CREB/ATF family transcription factor	DOWN	-1.5709	0.0060512	blast,frame:2 start:2 end:1783
Cluster-9112.19368	3.98	3.17	4.46	1.57	0.98	1.53	6918	1390069838	XP_015147967.2	3157	0	neural-cadherin isoform X1 [Gallus gallus]	XM_009708645.1	XM_009708645	1444	0	PREDICTED: Cariama cristata putative neural-cadherin 2 (LOC104168163), partial mRNA	--	--	--	--	O15943	815	6e-85	Neural-cadherin OS=Drosophila melanogaster OX=7227 GN=CadN PE=1 SV=2	PF00028//PF16045	Cadherin domain//LisH	GO:0007156	homophilic cell adhesion via plasma membrane adhesion molecules	GO:0005509//GO:0005515	calcium ion binding//protein binding	GO:0016020	membrane	KOG3594	FOG: Cadherin repeats	DOWN	-1.5768	0.0054538	blast,frame:-1 start:1299 end:235|blast,frame:-2 start:6731 end:3831
Cluster-9112.11233	5.21	7.13	5.58	2.73	2.03	1.69	2333	1540429211	XP_027311558.1	717	3.3e-72	T-cell surface glycoprotein CD8 beta chain [Anas platyrhynchos]	XM_027455757.1	XM_027455757	1016	0	PREDICTED: Anas platyrhynchos CD8b molecule (CD8B), mRNA	K06459	CD8B	T-cell surface glycoprotein CD8 beta chain	http://www.genome.jp/dbget-bin/www_bget?ko:K06459	P05541	142	2.2e-07	T-cell surface glycoprotein CD8 beta chain OS=Rattus norvegicus OX=10116 GN=Cd8b PE=2 SV=1	PF01268	Formate--tetrahydrofolate ligase	GO:0009396//GO:0046487	folic acid-containing compound biosynthetic process//glyoxylate metabolic process	GO:0005524//GO:0004329	ATP binding//formate-tetrahydrofolate ligase activity	--	--	--	--	DOWN	-1.581	0.0098993	blast,frame:2 start:200 end:1090
Cluster-9112.9170	69.05	114.93	79.69	25.32	34.64	33.25	423	--	--	--	--	--	XR_001204287.1	XR_001204287	401	0	PREDICTED: Anser cygnoides domesticus uncharacterized LOC106031475 (LOC106031475), ncRNA	--	--	--	--	--	--	--	--	--	--	--	--	--	--	--	--	--	--	DOWN	-1.5887	0.0104	estscan,start:262 end:321
Cluster-9112.13493	83.4	111.59	70.92	48.91	30.39	17.71	1799	327271477	XP_003220514.1	2262	1.8e-251	PREDICTED: tubulin alpha-8 chain [Anolis carolinensis]	XM_013196646.1	XM_013196646	1435	0	PREDICTED: Anser cygnoides domesticus tubulin alpha-8 chain (LOC106045884), mRNA	K07374	TUBA	tubulin alpha	http://www.genome.jp/dbget-bin/www_bget?ko:K07374	P91910	2088	3.8e-233	Tubulin alpha-3 chain OS=Caenorhabditis elegans OX=6239 GN=mec-12 PE=1 SV=1	PF00091//PF01929	Tubulin/FtsZ family, GTPase domain//Ribosomal protein L14	GO:0006412//GO:0042254	translation//ribosome biogenesis	GO:0003924//GO:0003735	GTPase activity//structural constituent of ribosome	GO:0005840	ribosome	KOG1376	Alpha tubulin	DOWN	-1.5888	0.049907	blast,frame:-2 start:1798 end:359
Cluster-9112.12748	14.94	7.72	14.98	4.23	3.87	4.71	10679	902924991	XP_013050734.1	13944	0	PREDICTED: fibrillin-3 isoform X3 [Anser cygnoides domesticus]	XM_013195277.1	XM_013195277	10564	0	PREDICTED: Anser cygnoides domesticus fibrillin 3 (FBN3), transcript variant X4, mRNA	--	--	--	--	P35556	11806	0	Fibrillin-2 OS=Homo sapiens OX=9606 GN=FBN2 PE=1 SV=3	PF07645//PF12937//PF06247//PF03099	Calcium-binding EGF domain//F-box-like//Pvs28 EGF domain//Biotin/lipoate A/B protein ligase family	GO:0006464	cellular protein modification process	GO:0005509//GO:0005515	calcium ion binding//protein binding	GO:0009986//GO:0016020	cell surface//membrane	--	--	DOWN	-1.5937	0.0082219	blast,frame:2 start:2 end:8440
Cluster-9112.14722	208	133.8	228.31	47.73	54.89	88.96	4069	902923295	XP_013049925.1	850	2.2e-87	PREDICTED: collagen alpha-1(IV) chain [Anser cygnoides domesticus]	XM_013194471.1	XM_013194471	3471	0	PREDICTED: Anser cygnoides domesticus collagen, type IV, alpha 1 (COL4A1), mRNA	K06237	COL4A	collagen, type IV, alpha	http://www.genome.jp/dbget-bin/www_bget?ko:K06237	P02462	819	1.2e-85	Collagen alpha-1(IV) chain OS=Homo sapiens OX=9606 GN=COL4A1 PE=1 SV=4	PF03343//PF01413	SART-1 family//C-terminal tandem repeated domain in type 4 procollagen	GO:0000398	mRNA splicing, via spliceosome	GO:0005201	extracellular matrix structural constituent	GO:0005581	collagen trimer	--	--	DOWN	-1.5951	0.044554	blast,frame:2 start:2 end:472
Cluster-9112.15340	131.04	132.77	192.11	39.97	56.95	61.19	607	--	--	--	--	--	LK067074.1	LK067074	117	2.03696e-52	Apteryx australis mantelli genome assembly AptMant0, scaffold scaffold2505	--	--	--	--	--	--	--	--	--	--	--	--	--	--	--	--	--	--	DOWN	-1.5983	0.014994	estscan,start:222 end:383
Cluster-9112.7738	4.24	2.86	2.84	1.66	0.9	0.9	8959	483504556	EOA96583.1	441	1.3e-39	hypothetical protein Anapl_17704 [Anas platyrhynchos]	XM_021380060.1	XM_021380060	821	0	PREDICTED: Numida meleagris zinc finger protein 608 (ZNF608), transcript variant X6, mRNA	--	--	--	--	--	--	--	--	PF09302//PF04689//PF06396//PF04706	XLF-Cernunnos, XRcc4-like factor, NHEJ component//DNA binding protein S1FA//Angiotensin II, type I receptor-associated protein (AGTRAP)//Dickkopf N-terminal cysteine-rich region	GO:0030178//GO:0006302//GO:0038166//GO:0007275//GO:0006355	negative regulation of Wnt signaling pathway//double-strand break repair//angiotensin-activated signaling pathway//multicellular organism development//regulation of transcription, DNA-templated	GO:0003677	DNA binding	GO:0005576//GO:0005634	extracellular region//nucleus	--	--	DOWN	-1.6125	0.0048814	blast,frame:2 start:779 end:1345|blast,frame:-1 start:2383 end:1868|blast,frame:-3 start:506 end:153|blast,frame:-2 start:2493 end:1921
Cluster-9112.11269	30.99	65.93	53.69	20.18	17.69	15.17	962	315434231	NP_001186786.1	1468	1.1e-159	cyclin-dependent kinase 2 [Gallus gallus]	XM_021379202.1	XM_021379202	694	0	PREDICTED: Numida meleagris cyclin dependent kinase 2 (CDK2), partial mRNA	K02206	CDK2	cyclin-dependent kinase 2	http://www.genome.jp/dbget-bin/www_bget?ko:K02206	Q5E9Y0	1422	3.4e-156	Cyclin-dependent kinase 2 OS=Bos taurus OX=9913 GN=CDK2 PE=2 SV=1	PF00069//PF07714	Protein kinase domain//Protein tyrosine and serine/threonine kinase	GO:0006468	protein phosphorylation	GO:0005524//GO:0004672	ATP binding//protein kinase activity	--	--	KOG0594	Protein kinase PCTAIRE and related kinases	DOWN	-1.6144	0.028548	blast,frame:-2 start:961 end:23
Cluster-9112.3601	2.2	2.74	2.82	1.05	0.8	0.84	2621	902924134	XP_013050331.1	1361	7.8e-147	PREDICTED: uncharacterized protein LOC106044698 [Anser cygnoides domesticus]	XM_013194884.1	XM_013194884	2608	0	PREDICTED: Anser cygnoides domesticus uncharacterized LOC106044698 (LOC106044698), transcript variant X8, mRNA	--	--	--	--	--	--	--	--	--	--	--	--	--	--	--	--	--	--	DOWN	-1.6151	0.011847	blast,frame:3 start:294 end:1229
Cluster-9112.13000	55.02	24.52	22.34	13.42	9.6	11.39	1504	1159644587	OPJ75199.1	224	3.1e-15	cytochrome b-c1 complex subunit 9 [Patagioenas fasciata monilis]	XM_027470030.1	XM_027470030	216	4.82977e-107	PREDICTED: Anas platyrhynchos cytochrome b-c1 complex subunit 9 (LOC113845343), mRNA	K00419	QCR9, UCRC	ubiquinol-cytochrome c reductase subunit 9	http://www.genome.jp/dbget-bin/www_bget?ko:K00419	P00130	171	6.2e-11	Cytochrome b-c1 complex subunit 9 OS=Bos taurus OX=9913 GN=UQCR10 PE=1 SV=3	PF03964//PF05365	Chorion family 2//Ubiquinol-cytochrome C reductase, UQCRX/QCR9 like	GO:0006122//GO:0007275	mitochondrial electron transport, ubiquinol to cytochrome c//multicellular organism development	--	--	GO:0005750//GO:0042600//GO:0005743	mitochondrial respiratory chain complex III//egg chorion//mitochondrial inner membrane	--	--	DOWN	-1.6201	0.038388	blast,frame:1 start:1 end:219
Cluster-9112.10112	6.28	5.93	7.01	2.79	1.85	2.01	1144	1497504965	RMC20012.1	471	5.4e-44	hypothetical protein DUI87_00858 [Hirundo rustica rustica]	XM_013184728.1	XM_013184728	1103	0	PREDICTED: Anser cygnoides domesticus uncharacterized LOC106038307 (LOC106038307), mRNA	--	--	--	--	--	--	--	--	PF08545//PF13683	3-Oxoacyl-[acyl-carrier-protein (ACP)] synthase III//Integrase core domain	GO:0042967//GO:0015074//GO:0006633	obsolete acyl-carrier-protein biosynthetic process//DNA integration//fatty acid biosynthetic process	GO:0004315	3-oxoacyl-[acyl-carrier-protein] synthase activity	GO:0005835	fatty acid synthase complex	--	--	DOWN	-1.6219	0.0079407	blast,frame:2 start:2 end:262
Cluster-9112.12335	29.76	21.66	23.41	9.4	5.65	10.19	2446	944213256	KQK79876.1	1021	1.9e-107	visinin-like protein 1 isoform X2 [Amazona aestiva]	XM_027455266.1	XM_027455266	1915	0	PREDICTED: Anas platyrhynchos visinin like 1 (VSNL1), transcript variant X4, mRNA	K19936	VSNL1	visinin-like protein 1	http://www.genome.jp/dbget-bin/www_bget?ko:K19936	Q4R5F7	1000	7.5e-107	Visinin-like protein 1 OS=Macaca fascicularis OX=9541 GN=VSNL1 PE=2 SV=3	PF13405//PF13202//PF02059//PF13499//PF00036//PF10591//PF04769//PF00404	EF-hand domain//EF hand//Interleukin-3//EF-hand domain pair//EF hand//Secreted protein acidic and rich in cysteine Ca binding region//Mating-type protein MAT alpha 1 HMG-box//Dockerin type I domain	GO:0008283//GO:0007531//GO:0040007//GO:0006955//GO:0005975//GO:0000272//GO:0045895//GO:0007165	cell population proliferation//mating type determination//growth//immune response//carbohydrate metabolic process//polysaccharide catabolic process//positive regulation of mating-type specific transcription, DNA-templated//signal transduction	GO:0005509//GO:0004553//GO:0008301//GO:0005135//GO:0008083	calcium ion binding//hydrolase activity, hydrolyzing O-glycosyl compounds//DNA binding, bending//interleukin-3 receptor binding//growth factor activity	GO:0005634//GO:0005576//GO:0005894	nucleus//extracellular region//interleukin-3 receptor complex	KOG0044	Ca2+ sensor (EF-Hand superfamily)	DOWN	-1.6283	0.005785	blast,frame:1 start:1 end:819
Cluster-9112.16127	17.17	17.11	18.18	9.49	5.64	3.32	1735	902870523	XP_013049081.1	1949	3.4e-215	PREDICTED: complement C1q tumor necrosis factor-related protein 4 isoform X1 [Anser cygnoides domesticus]	XM_027457700.1	XM_027457700	1566	0	PREDICTED: Anas platyrhynchos C1q and TNF related 4 (C1QTNF4), transcript variant X1, mRNA	--	--	--	--	Q9BXJ3	996	1.5e-106	Complement C1q tumor necrosis factor-related protein 4 OS=Homo sapiens OX=9606 GN=C1QTNF4 PE=1 SV=2	PF15826	Bcl-2-binding component 3, p53 upregulated modulator of apoptosis	GO:0090200//GO:0043065//GO:0097193	positive regulation of release of cytochrome c from mitochondria//positive regulation of apoptotic process//intrinsic apoptotic signaling pathway	--	--	GO:0005739	mitochondrion	--	--	DOWN	-1.6304	0.022014	blast,frame:-3 start:1733 end:411
Cluster-9112.19964	19.73	17.95	17.05	3.81	7.11	7.12	1645	--	--	--	--	--	XM_027469959.1	XM_027469959	1318	0	PREDICTED: Anas platyrhynchos T-box 3 (TBX3), transcript variant X3, mRNA	--	--	--	--	--	--	--	--	PF03343//PF08496//PF04277//PF06305//PF18392//PF01940//PF06423//PF04987//PF04647//PF04112//PF08208//PF02919//PF02950	SART-1 family//Peptidase family S49 N-terminal//Oxaloacetate decarboxylase, gamma chain//Lipopolysaccharide assembly protein A domain//COP9 signalosome complex subunit 7a helix I domain//Integral membrane protein DUF92//GWT1//Phosphatidylinositolglycan class N (PIG-N)//Accessory gene regulator B//Mak10 subunit, NatC N(alpha)-terminal acetyltransferase//DNA-directed RNA polymerase I subunit RPA34.…	GO:0006814//GO:0009405//GO:0006810//GO:0036376//GO:0006525//GO:0006360//GO:0010387//GO:0006265//GO:0006560//GO:0006090//GO:0009372//GO:0017196//GO:0006506//GO:0000398	sodium ion transport//pathogenesis//transport//sodium ion export across plasma membrane//arginine metabolic process//transcription by RNA polymerase I//COP9 signalosome assembly//DNA topological change//proline metabolic process//pyruvate metabolic process//quorum sensing//N-terminal peptidyl-methionine acetylation//GPI anchor biosynthetic process//mRNA splicing, via spliceosome	GO:0003917//GO:0016740//GO:0004252//GO:0008948//GO:0003677//GO:0008200//GO:0008233//GO:0016746//GO:0015081	DNA topoisomerase type I (single strand cut, ATP-independent) activity//transferase activity//serine-type endopeptidase activity//oxaloacetate decarboxylase activity//DNA binding//ion channel inhibitor activity//peptidase activity//transferase activity, transferring acyl groups//sodium ion transmembrane transporter activity	GO:0005576//GO:0008180//GO:0005886//GO:0016021//GO:0016020//GO:0031417//GO:0005887//GO:0005789	extracellular region//COP9 signalosome//plasma membrane//integral component of membrane//membrane//NatC complex//integral component of plasma membrane//endoplasmic reticulum membrane	--	--	DOWN	-1.6408	0.028023	--
Cluster-9112.14370	9.24	6.55	8.64	3.88	1.66	2.74	8789	1315514776	PKU49230.1	462	4.6e-42	hypothetical protein llap_415 [Limosa lapponica baueri]	XM_013196874.1	XM_013196874	294	1.25544e-149	PREDICTED: Anser cygnoides domesticus activating transcription factor 7 interacting protein (ATF7IP), transcript variant X5, mRNA	--	--	--	--	--	--	--	--	PF08636	ER protein Pkr1	GO:0070072	vacuolar proton-transporting V-type ATPase complex assembly	--	--	--	--	--	--	DOWN	-1.645	0.0074694	blast,frame:-1 start:8789 end:8187|blast,frame:-3 start:3492 end:3124
Cluster-9112.21528	115.74	159.11	67.61	38.18	36.69	41.97	383	--	--	--	--	--	XM_027447703.1	XM_027447703	182	9.15635e-89	PREDICTED: Anas platyrhynchos ubiquitin-conjugating enzyme E2 R2 (LOC101790213), mRNA	--	--	--	--	--	--	--	--	--	--	--	--	--	--	--	--	--	--	DOWN	-1.6481	0.022402	--
Cluster-9112.15059	109.61	86.77	105.23	28.46	31.77	38.85	3341	1540436681	XP_027314269.1	1523	1.6e-165	reticulocalbin-1 [Anas platyrhynchos]	XM_013177796.1	XM_013177796	2405	0	PREDICTED: Anser cygnoides domesticus reticulocalbin 1, EF-hand calcium binding domain (RCN1), mRNA	--	--	--	--	Q05186	1293	1.1e-140	Reticulocalbin-1 OS=Mus musculus OX=10090 GN=Rcn1 PE=1 SV=1	PF13202//PF13405//PF00036//PF10591//PF13499	EF hand//EF-hand domain//EF hand//Secreted protein acidic and rich in cysteine Ca binding region//EF-hand domain pair	--	--	GO:0005509	calcium ion binding	--	--	KOG4223	Reticulocalbin, calumenin, DNA supercoiling factor, and related Ca2+-binding proteins of the CREC family (EF-Hand protein superfamily)	DOWN	-1.6506	0.0011261	blast,frame:1 start:1 end:1071
Cluster-9112.8938	8.87	6.31	9.03	2.75	2.27	2.91	5550	902893166	XP_013035935.1	926	4.6e-96	PREDICTED: leucine-rich repeat-containing protein 17 [Anser cygnoides domesticus]	XM_013094009.3	XM_013094009	870	0	PREDICTED: Anas platyrhynchos leucine rich repeat containing 17 (LRRC17), mRNA	--	--	--	--	Q8N6Y2	745	6.3e-77	Leucine-rich repeat-containing protein 17 OS=Homo sapiens OX=9606 GN=LRRC17 PE=2 SV=1	PF01221	Dynein light chain type 1	GO:0007017	microtubule-based process	--	--	GO:0030286	dynein complex	--	--	DOWN	-1.6651	0.00047046	blast,frame:1 start:1633 end:2196
Cluster-9112.16009	21.12	16.75	25.66	6.73	6.22	7.81	13183	942181984	XP_014348318.1	1596	2.2e-173	PREDICTED: septin-8 [Latimeria chalumnae]	XM_013101854.3	XM_013101854	2427	0	PREDICTED: Anas platyrhynchos septin 11 (SEPT11), transcript variant X6, mRNA	K16939	SEPT6_8_11	septin 6/8/11	http://www.genome.jp/dbget-bin/www_bget?ko:K16939	B3GNI6	1801	5.3e-199	Septin-11 OS=Rattus norvegicus OX=10116 GN=Septin11 PE=1 SV=1	PF00009//PF03193//PF00071//PF01926//PF00005//PF04799//PF00735	Elongation factor Tu GTP binding domain//RsgA GTPase//Ras family//50S ribosome-binding GTPase//ABC transporter//fzo-like conserved region//Septin	GO:0008053	mitochondrial fusion	GO:0016887//GO:0005524//GO:0005525//GO:0003924	ATPase activity//ATP binding//GTP binding//GTPase activity	GO:0005741//GO:0016021	mitochondrial outer membrane//integral component of membrane	KOG3859	Septins (P-loop GTPases)	DOWN	-1.6656	0.00091613	blast,frame:-3 start:13181 end:11847
Cluster-9112.16180	90.38	171.95	150.04	36.92	42.71	58.02	391	--	--	--	--	--	XM_013185109.1	XM_013185109	385	0	PREDICTED: Anser cygnoides domesticus collagen, type IV, alpha 5 (COL4A5), mRNA	--	--	--	--	--	--	--	--	--	--	--	--	--	--	--	--	--	--	DOWN	-1.6688	0.014656	estscan,start:1 end:375
Cluster-9112.1968	18.72	16.83	14.86	7.51	4.1	5.35	828	1337284516	POI34635.1	227	7.7e-16	hypothetical protein CIB84_001613 [Bambusicola thoracicus]	XM_013191079.1	XM_013191079	342	2.36504e-177	PREDICTED: Anser cygnoides domesticus cytochrome c oxidase assembly protein COX16 homolog, mitochondrial (LOC106042267), transcript variant X3, mRNA	K18182	COX16	cytochrome c oxidase assembly protein subunit 16	http://www.genome.jp/dbget-bin/www_bget?ko:K18182	--	--	--	--	PF05927	Penaeidin	GO:0098542	defense response to other organism	GO:0008061	chitin binding	GO:0005737	cytoplasm	--	--	DOWN	-1.6701	0.0045149	blast,frame:3 start:378 end:593|blast,frame:1 start:334 end:804
Cluster-9112.15481	27.49	21.57	26.36	9.74	5.9	9.16	6027	768353710	XP_011573814.1	2171	2.1e-240	PREDICTED: anoctamin-1 isoform X1 [Aquila chrysaetos canadensis]	XM_013194907.1	XM_013194907	3817	0	PREDICTED: Anser cygnoides domesticus anoctamin 1, calcium activated chloride channel (ANO1), transcript variant X1, mRNA	K19496	ANO1, DOG1, TMEM16A	anoctamin-1	http://www.genome.jp/dbget-bin/www_bget?ko:K19496	Q8BHY3	1965	2.3e-218	Anoctamin-1 OS=Mus musculus OX=10090 GN=Ano1 PE=1 SV=2	PF01249//PF04441//PF07967	Ribosomal protein S21e//Poxvirus early transcription factor (VETF), large subunit//C3HC zinc finger-like	GO:0006412//GO:0042254//GO:0045893	translation//ribosome biogenesis//positive regulation of transcription, DNA-templated	GO:0008270//GO:0003735	zinc ion binding//structural constituent of ribosome	GO:0005840//GO:0042025	ribosome//host cell nucleus	KOG2514	Uncharacterized conserved protein	DOWN	-1.6736	0.00067349	estscan,start:2064 end:4859
Cluster-9112.7998	8.31	8.6	7.12	3	2.82	2.16	6082	1201869723	XP_021245502.1	924	8.5e-96	galectin-related protein [Numida meleagris]	XM_027453424.1	XM_027453424	3224	0	PREDICTED: Anas platyrhynchos galectin like (LGALSL), mRNA	--	--	--	--	Q5ZHQ2	899	9.6e-95	Galectin-related protein OS=Gallus gallus OX=9031 GN=LGALSL PE=1 SV=1	PF00337	Galactoside-binding lectin	--	--	GO:0030246	carbohydrate binding	--	--	--	--	DOWN	-1.6744	0.00017602	blast,frame:1 start:112 end:705
Cluster-9112.15204	19.76	7.9	17.04	5.71	4.01	4.66	13008	768363826	XP_011579152.1	14803	0	PREDICTED: FRAS1-related extracellular matrix protein 2 [Aquila chrysaetos canadensis]	XM_027470763.1	XM_027470763	11622	0	PREDICTED: Anas platyrhynchos FRAS1 related extracellular matrix protein 2 (FREM2), mRNA	--	--	--	--	Q5SZK8	12308	0	FRAS1-related extracellular matrix protein 2 OS=Homo sapiens OX=9606 GN=FREM2 PE=1 SV=2	PF06753//PF03160	Bradykinin//Calx-beta domain	GO:0007165//GO:0007154	signal transduction//cell communication	GO:0005179	hormone activity	GO:0016021//GO:0005576	integral component of membrane//extracellular region	KOG3597	Proteoglycan	DOWN	-1.6835	0.010225	blast,frame:1 start:1 end:9546
Cluster-9112.19027	22.55	26.85	23.73	6.67	7.76	9.37	894	--	--	--	--	--	XM_027465784.1	XM_027465784	726	0	PREDICTED: Anas platyrhynchos zinc finger protein 469 (ZNF469), transcript variant X4, mRNA	--	--	--	--	--	--	--	--	PF09773	Meckelin (Transmembrane protein 67)	GO:0010826//GO:0060271	negative regulation of centrosome duplication//cilium assembly	--	--	GO:0036038	MKS complex	--	--	DOWN	-1.6886	0.0040369	estscan,start:291 end:470
Cluster-9112.12677	33.53	65.23	50.51	23.37	15.69	11.56	2043	1444745181	XP_025961194.1	1601	9e-175	fibronectin type III and SPRY domain-containing protein 1 [Dromaius novaehollandiae]	XM_026105409.1	XM_026105409	902	0	PREDICTED: Dromaius novaehollandiae fibronectin type III and SPRY domain containing 1 (FSD1), mRNA	--	--	--	--	Q9BTV5	1423	5.6e-156	Fibronectin type III and SPRY domain-containing protein 1 OS=Homo sapiens OX=9606 GN=FSD1 PE=1 SV=1	PF02601//PF00041	Exonuclease VII, large subunit//Fibronectin type III domain	GO:0006308	DNA catabolic process	GO:0008855//GO:0005515	exodeoxyribonuclease VII activity//protein binding	GO:0009318	exodeoxyribonuclease VII complex	--	--	DOWN	-1.6913	0.023263	blast,frame:-2 start:2042 end:639|blast,frame:-3 start:1240 end:293
Cluster-9112.11091	2.86	1.92	2.01	1.22	0.63	0.41	6427	874464936	XP_012952098.1	2410	4.4e-268	relaxin receptor 1 isoform X1 [Anas platyrhynchos]	XM_013175214.1	XM_013175214	1979	0	PREDICTED: Anser cygnoides domesticus relaxin/insulin-like family peptide receptor 1 (RXFP1), mRNA	K04306	RXFP1, LGR7	relaxin family peptide receptor 1	http://www.genome.jp/dbget-bin/www_bget?ko:K04306	Q9HBX9	1823	7.3e-202	Relaxin receptor 1 OS=Homo sapiens OX=9606 GN=RXFP1 PE=1 SV=2	PF00560//PF00001//PF00057//PF13855//PF13516	Leucine Rich Repeat//7 transmembrane receptor (rhodopsin family)//Low-density lipoprotein receptor domain class A//Leucine rich repeat//Leucine Rich repeat	GO:0007186	G protein-coupled receptor signaling pathway	GO:0005515//GO:0004930	protein binding//G protein-coupled receptor activity	GO:0016021	integral component of membrane	--	--	DOWN	-1.6945	0.029192	blast,frame:3 start:4416 end:4958|blast,frame:2 start:524 end:1942
Cluster-9112.14822	363.62	378.32	658.38	156.74	185.07	114.05	2599	729753192	XP_010573274.1	1114	3.4e-118	PREDICTED: transgelin isoform X1 [Haliaeetus leucocephalus]	NM_205494.1	NM_205494	667	0	Gallus gallus transgelin (TAGLN), mRNA &amp;&amp; M83105.1 Chicken SM22 mRNA, complete cds	K20526	TAGLN	transgelin	http://www.genome.jp/dbget-bin/www_bget?ko:K20526	P19966	1008	9.4e-108	Transgelin OS=Gallus gallus OX=9031 GN=TAGLN PE=1 SV=3	PF00307	Calponin homology (CH) domain	--	--	GO:0005515	protein binding	--	--	KOG2046	Calponin	DOWN	-1.6984	0.010008	blast,frame:-3 start:1196 end:309
Cluster-9112.13474	350.72	460.93	341.13	182.58	123.59	80.13	699	--	--	--	--	--	XM_027472169.1	XM_027472169	585	0	PREDICTED: Anas platyrhynchos pleckstrin homology domain containing J1 (PLEKHJ1), mRNA	--	--	--	--	--	--	--	--	--	--	--	--	--	--	--	--	--	--	DOWN	-1.7009	0.0051733	estscan,start:330 end:280; minus strand
Cluster-9112.16835	2.38	1.96	2.2	0.67	0.65	0.76	1793	1337277125	POI32352.1	207	3.5e-13	hypothetical protein CIB84_003896, partial [Bambusicola thoracicus]	XM_013185014.1	XM_013185014	404	0	PREDICTED: Anser cygnoides domesticus KIAA0196 ortholog (KIAA0196), mRNA	K18464	RTSC, SPG8	WASH complex subunit strumpellin	http://www.genome.jp/dbget-bin/www_bget?ko:K18464	Q7ZVM1	150	2e-08	WASH complex subunit 5 OS=Danio rerio OX=7955 GN=washc5 PE=2 SV=1	--	--	--	--	--	--	--	--	--	--	DOWN	-1.7029	0.02201	estscan,start:256 end:835
Cluster-9112.6224	1.36	1.39	1.05	0.58	0.4	0.28	3570	--	--	--	--	--	XR_001206884.1	XR_001206884	3397	0	PREDICTED: Anser cygnoides domesticus uncharacterized LOC106035616 (LOC106035616), ncRNA	--	--	--	--	--	--	--	--	--	--	--	--	--	--	--	--	--	--	DOWN	-1.7047	0.029249	estscan,start:2743 end:2439; minus strand
Cluster-9112.15955	77.5	76.85	65.43	26.13	23.4	22.1	666	--	--	--	--	--	XM_026860415.1	XM_026860415	611	0	PREDICTED: Athene cunicularia far upstream element binding protein 3 (FUBP3), transcript variant X3, mRNA	--	--	--	--	--	--	--	--	--	--	--	--	--	--	--	--	--	--	DOWN	-1.709	2.7821e-05	--
Cluster-9112.15047	40.04	51.67	43.25	13.22	15.72	14.55	1085	--	--	--	--	--	XM_019495924.1	XM_019495924	864	0	PREDICTED: Alligator mississippiensis transcription factor 4 (TCF4), transcript variant X18, mRNA	--	--	--	--	--	--	--	--	--	--	--	--	--	--	--	--	--	--	DOWN	-1.7097	0.00085839	estscan,start:1071 end:1021; minus strand
Cluster-9112.14971	240.4	170.1	225.35	68.23	64.52	68.79	4739	514714952	XP_005012437.1	348	4.1e-29	decorin [Anas platyrhynchos]	XM_005012380.4	XM_005012380	1287	0	PREDICTED: Anas platyrhynchos decorin (DCN), mRNA	K04660	DCN	decorin	http://www.genome.jp/dbget-bin/www_bget?ko:K04660	Q9DE68	346	9.9e-31	Decorin OS=Coturnix japonica OX=93934 GN=DCN PE=2 SV=1	PF01304	Gas vesicles protein GVPc repeated domain	GO:0031412	gas vesicle organization	--	--	GO:0031411	gas vesicle	--	--	DOWN	-1.7125	1.9271e-05	estscan,start:2214 end:1947; minus strand
Cluster-9112.20800	7.59	7	9.65	2.99	2.46	2.36	6754	1159634469	OPJ67700.1	2462	4.3e-274	ADAMTS-like protein 2 [Patagioenas fasciata monilis]	XM_027470790.1	XM_027470790	1677	0	PREDICTED: Anas platyrhynchos ADAMTS like 2 (ADAMTSL2), transcript variant X3, mRNA	--	--	--	--	Q86TH1	2080	1.2e-231	ADAMTS-like protein 2 OS=Homo sapiens OX=9606 GN=ADAMTSL2 PE=1 SV=1	PF12861//PF00720//PF03423//PF08686	Anaphase-promoting complex subunit 11 RING-H2 finger//Subtilisin inhibitor-like//Carbohydrate binding domain (family 25)//PLAC (protease and lacunin) domain	GO:0016567	protein ubiquitination	GO:0004842//GO:0008233//GO:0004867//GO:2001070	ubiquitin-protein transferase activity//peptidase activity//serine-type endopeptidase inhibitor activity//starch binding	GO:0005680	anaphase-promoting complex	KOG4597	Serine proteinase inhibitor (KU family) with thrombospondin repeats	DOWN	-1.7129	7.3509e-05	blast,frame:3 start:3015 end:3527|blast,frame:1 start:4510 end:5928
Cluster-9112.15619	210.99	349.04	261.45	141.13	90.85	44.63	2191	768369764	XP_011582236.1	430	5.9e-39	PREDICTED: MARCKS-related protein [Aquila chrysaetos canadensis]	XM_013184363.1	XM_013184363	1331	0	PREDICTED: Anser cygnoides domesticus MARCKS-like 1 (MARCKSL1), mRNA	K13536	MARCKSL1, MRP	MARCKS-related protein	http://www.genome.jp/dbget-bin/www_bget?ko:K13536	P35566	179	1.1e-11	MARCKS-related protein OS=Oryctolagus cuniculus OX=9986 GN=MARCKSL1 PE=1 SV=2	PF02063	MARCKS family	--	--	GO:0005516	calmodulin binding	--	--	--	--	DOWN	-1.7146	0.048998	blast,frame:-1 start:2191 end:1298
Cluster-9112.7198	26.93	24.72	25.14	11.1	7.25	6.59	1437	902893428	XP_013036057.1	1313	1.6e-141	PREDICTED: centromere protein K isoform X1 [Anser cygnoides domesticus]	XM_013180603.1	XM_013180603	1229	0	PREDICTED: Anser cygnoides domesticus centromere protein K (CENPK), transcript variant X2, mRNA	K11503	CENPK	centromere protein K	http://www.genome.jp/dbget-bin/www_bget?ko:K11503	Q1T7C1	890	2.5e-94	Centromere protein K OS=Gallus gallus OX=9031 GN=CENPK PE=1 SV=1	PF05615//PF11802//PF01003	Tho complex subunit 7//Centromere-associated protein K//Flavivirus capsid protein C	GO:0006397//GO:0051382	mRNA processing//kinetochore assembly	GO:0005198	structural molecule activity	GO:0019028//GO:0005634//GO:0000445	viral capsid//nucleus//THO complex part of transcription export complex	--	--	DOWN	-1.7209	0.00012182	blast,frame:-2 start:1340 end:468
Cluster-9112.12451	2.11	2.49	1.93	1.09	0.57	0.48	2832	--	--	--	--	--	XM_001235285.5	XM_001235285	1298	0	PREDICTED: Gallus gallus trophoblast glycoprotein (TPBG), mRNA	--	--	--	--	--	--	--	--	--	--	--	--	--	--	--	--	--	--	DOWN	-1.7241	0.026829	estscan,start:1312 end:1727
Cluster-9112.12822	36.42	22.82	34	16.44	8.25	5.56	3403	1062877349	XP_017938921.1	740	1e-74	growth arrest-specific protein 2 isoform X1 [Manacus vitellinus]	XM_013177801.1	XM_013177801	1927	0	PREDICTED: Anser cygnoides domesticus growth arrest-specific 2 (GAS2), transcript variant X4, mRNA	--	--	--	--	O43903	679	1.7e-69	Growth arrest-specific protein 2 OS=Homo sapiens OX=9606 GN=GAS2 PE=1 SV=1	PF02187	Growth-Arrest-Specific Protein 2 Domain	--	--	GO:0008017	microtubule binding	GO:0045298	tubulin complex	KOG0516	Dystonin, GAS (Growth-arrest-specific protein), and related proteins	DOWN	-1.7352	0.016783	blast,frame:3 start:1224 end:1880
Cluster-9112.12216	21.29	42.24	31.79	14.55	9.44	7.35	3115	902889688	XP_013034304.1	2020	3.6e-223	PREDICTED: NADPH:adrenodoxin oxidoreductase, mitochondrial, partial [Anser cygnoides domesticus]	XM_013178850.1	XM_013178850	1665	0	PREDICTED: Anser cygnoides domesticus ferredoxin reductase (FDXR), partial mRNA	K18914	FDXR	adrenodoxin-NADP+ reductase	http://www.genome.jp/dbget-bin/www_bget?ko:K18914	P56522	1474	1e-161	NADPH:adrenodoxin oxidoreductase, mitochondrial OS=Rattus norvegicus OX=10116 GN=Fdxr PE=1 SV=1	--	--	--	--	--	--	--	--	KOG1800	Ferredoxin/adrenodoxin reductase	DOWN	-1.7383	0.018905	blast,frame:2 start:365 end:1687
Cluster-9112.15431	169.78	163.73	154.79	49.61	51.63	51.84	1952	902870753	XP_013050153.1	604	3.5e-59	PREDICTED: CD59 glycoprotein [Anser cygnoides domesticus]	XM_013194699.1	XM_013194699	1828	0	PREDICTED: Anser cygnoides domesticus CD59 molecule, complement regulatory protein (CD59), mRNA	K04008	CD59	CD59 antigen	http://www.genome.jp/dbget-bin/www_bget?ko:K04008	Q28785	220	1.7e-16	CD59 glycoprotein OS=Papio sp. OX=61183 GN=CD59 PE=3 SV=1	--	--	--	--	--	--	--	--	--	--	DOWN	-1.7409	1.3133e-05	blast,frame:-1 start:1853 end:1485
Cluster-9112.8386	31.35	33.63	30.07	14.35	8.78	7.53	2241	1540416882	XP_005028334.4	1252	2.9e-134	borealin, partial [Anas platyrhynchos]	XM_013184364.1	XM_013184364	2009	0	PREDICTED: Anser cygnoides domesticus cell division cycle associated 8 (CDCA8), mRNA	K11514	CDCA8	Borealin	http://www.genome.jp/dbget-bin/www_bget?ko:K11514	P86346	1037	3.5e-111	Borealin OS=Gallus gallus OX=9031 GN=CDCA8 PE=2 SV=1	--	--	--	--	--	--	--	--	--	--	DOWN	-1.7425	0.00044818	blast,frame:-1 start:2241 end:1270
Cluster-9112.11437	4.96	5.33	5.13	2.71	1.46	0.86	2881	525016264	XP_005055701.1	2411	1.5e-268	PREDICTED: noelin isoform X2 [Ficedula albicollis]	XM_027470816.1	XM_027470816	2477	0	PREDICTED: Anas platyrhynchos olfactomedin 1 (OLFM1), transcript variant X2, mRNA	--	--	--	--	Q9IAK4	2312	6.4e-259	Noelin OS=Gallus gallus OX=9031 GN=OLFM1 PE=1 SV=1	PF04130//PF04513//PF06009//PF02601//PF16326//PF16752//PF04108//PF04632//PF07851//PF05531	Gamma tubulin complex component C-terminal//Baculovirus polyhedron envelope protein, PEP, C terminus//Laminin Domain II//Exonuclease VII, large subunit//ABC transporter C-terminal domain//Tubulin-specific chaperone C N-terminal domain//Autophagy protein Apg17//Fusaric acid resistance protein family//TMPIT-like protein//Nucleopolyhedrovirus P10 protein	GO:0006308//GO:0006914//GO:0055085//GO:0007155	DNA catabolic process//autophagy//transmembrane transport//cell adhesion	GO:0022857//GO:0043015//GO:0003677//GO:0015631//GO:0008855//GO:0005198	transmembrane transporter activity//gamma-tubulin binding//DNA binding//tubulin binding//exodeoxyribonuclease VII activity//structural molecule activity	GO:0045298//GO:0019031//GO:0019028//GO:0016021//GO:0009318//GO:0005886	tubulin complex//viral envelope//viral capsid//integral component of membrane//exodeoxyribonuclease VII complex//plasma membrane	--	--	DOWN	-1.7433	0.024094	blast,frame:3 start:420 end:1808
Cluster-9112.6556	16.02	16.51	15.46	5.83	5.45	3.92	2815	697849952	XP_009645333.1	742	5e-75	PREDICTED: LOW QUALITY PROTEIN: complement C1q tumor necrosis factor-related protein 2 [Egretta garzetta]	XM_013178585.1	XM_013178585	2764	0	PREDICTED: Anser cygnoides domesticus C1q and tumor necrosis factor related protein 2 (C1QTNF2), transcript variant X2, mRNA	--	--	--	--	Q9BXJ5	672	9.3e-69	Complement C1q tumor necrosis factor-related protein 2 OS=Homo sapiens OX=9606 GN=C1QTNF2 PE=1 SV=1	PF08727	Poliovirus 3A protein like	GO:0006144//GO:0006508	purine nucleobase metabolic process//proteolysis	GO:0017111//GO:0003968//GO:0004197	nucleoside-triphosphatase activity//RNA-directed 5'-3' RNA polymerase activity//cysteine-type endopeptidase activity	GO:0031379	RNA-directed RNA polymerase complex	--	--	DOWN	-1.7469	5.8393e-05	estscan,start:1 end:2203
Cluster-9112.17197	28.24	25.89	24.29	10.93	7.1	6.83	6060	902876108	XP_013028155.1	1273	2.9e-136	PREDICTED: NF-X1-type zinc finger protein NFXL1 [Anser cygnoides domesticus]	XM_013172701.1	XM_013172701	3728	0	PREDICTED: Anser cygnoides domesticus nuclear transcription factor, X-box binding-like 1 (NFXL1), mRNA	K15683	NFXL1, OZFP	NF-X1-type zinc finger protein NFXL1	http://www.genome.jp/dbget-bin/www_bget?ko:K15683	Q6ZNB6	909	6.6e-96	NF-X1-type zinc finger protein NFXL1 OS=Homo sapiens OX=9606 GN=NFXL1 PE=1 SV=2	PF01422	NF-X1 type zinc finger	GO:0006355	regulation of transcription, DNA-templated	GO:0008270//GO:0003700	zinc ion binding//DNA-binding transcription factor activity	GO:0005634//GO:0005667	nucleus//transcription regulator complex	KOG1952	Transcription factor NF-X1, contains NFX-type Zn2+-binding and R3H domains	DOWN	-1.7506	2.3288e-05	blast,frame:3 start:1983 end:2996
Cluster-9112.8122	61.28	208.29	92.72	29.73	42.75	37.61	312	--	--	--	--	--	XM_025216176.1	XM_025216176	133	1.26534e-61	PREDICTED: Alligator sinensis bromodomain containing 4 (BRD4), transcript variant X16, mRNA	--	--	--	--	--	--	--	--	--	--	--	--	--	--	--	--	--	--	DOWN	-1.7545	0.0305	--
Cluster-9112.3737	3.39	4.53	4.76	1.14	1.31	1.49	1746	--	--	--	--	--	XR_001208303.1	XR_001208303	1737	0	PREDICTED: Anser cygnoides domesticus sex comb on midleg-like 2 (Drosophila) (SCML2), transcript variant X8, misc_RNA	--	--	--	--	--	--	--	--	--	--	--	--	--	--	--	--	--	--	DOWN	-1.7607	0.012921	estscan,start:1512 end:1646
Cluster-9112.19925	3.77	5.59	4.12	2.29	1.3	0.78	3644	697019183	XP_009571028.1	2605	6.1e-291	PREDICTED: TBC1 domain family member 24-like [Fulmarus glacialis]	XM_013197846.1	XM_013197846	3506	0	PREDICTED: Anser cygnoides domesticus TBC1 domain family member 24-like (LOC106046696), transcript variant X1, mRNA	--	--	--	--	A1A5K6	1499	1.5e-164	TBC1 domain family member 24 OS=Xenopus laevis OX=8355 GN=tbc1d24 PE=2 SV=1	--	--	--	--	--	--	--	--	KOG2801	Probable Rab-GAPs	DOWN	-1.7639	0.032385	blast,frame:-3 start:3642 end:1729
Cluster-9112.16597	36.82	19.84	34.9	12.79	7.77	7.82	11205	1059525459	AOG15602.1	2255	7.2e-250	Smad2 [Ambystoma mexicanum]	XM_013183184.1	XM_013183184	3960	0	PREDICTED: Anser cygnoides domesticus SMAD family member 2 (SMAD2), transcript variant X1, mRNA	K04500	SMAD2_3	mothers against decapentaplegic homolog 2/3	http://www.genome.jp/dbget-bin/www_bget?ko:K04500	Q15796	2248	6.6e-251	Mothers against decapentaplegic homolog 2 OS=Homo sapiens OX=9606 GN=SMAD2 PE=1 SV=1	PF03166//PF03165//PF10401//PF04505	MH2 domain//MH1 domain//Interferon-regulatory factor 3//Interferon-induced transmembrane protein	GO:0006355	regulation of transcription, DNA-templated	GO:0003700	DNA-binding transcription factor activity	GO:0005667//GO:0016021	transcription regulator complex//integral component of membrane	KOG3701	TGFbeta receptor signaling protein SMAD and related proteins	DOWN	-1.7647	0.00089601	blast,frame:2 start:7877 end:9301
Cluster-9528.0	2.88	2.81	2.82	1.09	0.58	0.98	1521	1540387897	XP_027321866.1	1722	6.2e-189	homer protein homolog 2 [Anas platyrhynchos]	XM_027466065.1	XM_027466065	1461	0	PREDICTED: Anas platyrhynchos homer scaffold protein 2 (HOMER2), mRNA	K15010	HOMER	homer	http://www.genome.jp/dbget-bin/www_bget?ko:K15010	Q9NSB8	1469	1.9e-161	Homer protein homolog 2 OS=Homo sapiens OX=9606 GN=HOMER2 PE=1 SV=1	PF05837//PF13851//PF04632//PF06419//PF04124//PF05557//PF06156//PF09726//PF07926//PF06009//PF04136//PF16331//PF06810//PF08826//PF01601//PF04871//PF10473//PF06160	Centromere protein H (CENP-H)//Growth-arrest specific micro-tubule binding//Fusaric acid resistance protein family//Conserved oligomeric complex COG6//Dor1-like family//Mitotic checkpoint protein//Initiation control protein YabA//Macoilin family//TPR/MLP1/MLP2-like protein//Laminin Domain II//Sec34-like family//TolA binding protein trimerisation//Phage minor structural protein GP20//DMPK coiled c…	GO:0007155//GO:0016310//GO:0006606//GO:0006468//GO:0051382//GO:0009069//GO:0006886//GO:0000921//GO:0023041//GO:0061025//GO:0048870//GO:0006891//GO:0016192//GO:0070206//GO:0019069//GO:0055085//GO:0046813//GO:0007094//GO:0006260	cell adhesion//phosphorylation//protein import into nucleus//protein phosphorylation//kinetochore assembly//serine family amino acid metabolic process//intracellular protein transport//septin ring assembly//neuronal signal transduction//membrane fusion//cell motility//intra-Golgi vesicle-mediated transport//vesicle-mediated transport//protein trimerization//viral capsid assembly//transmembrane tr…	GO:0042803//GO:0005524//GO:0004674//GO:0070840//GO:0008134//GO:0022857	protein homodimerization activity//ATP binding//protein serine/threonine kinase activity//dynein complex binding//transcription factor binding//transmembrane transporter activity	GO:0005667//GO:0031514//GO:0005801//GO:0017119//GO:0016020//GO:0005940//GO:0005886//GO:0000776//GO:0016021//GO:0030867//GO:0019031	transcription regulator complex//motile cilium//cis-Golgi network//Golgi transport complex//membrane//septin ring//plasma membrane//kinetochore//integral component of membrane//rough endoplasmic reticulum membrane//viral envelope	--	--	DOWN	-1.7669	0.023263	blast,frame:-1 start:1521 end:298
Cluster-9112.15080	111.47	137.63	97.85	37.23	35.6	34.89	7368	902929097	XP_013052686.1	324	3.9e-26	PREDICTED: Y-box-binding protein 3, partial [Anser cygnoides domesticus]	XM_013197232.1	XM_013197232	889	0	PREDICTED: Anser cygnoides domesticus Y box binding protein 3 (YBX3), partial mRNA	K06099	CSDA, ZONAB	cold shock domain protein A	http://www.genome.jp/dbget-bin/www_bget?ko:K06099	B5KM66	229	5.7e-17	Synaptonemal complex central element protein 3 OS=Mus musculus OX=10090 GN=Syce3 PE=1 SV=1	PF01428//PF06743//PF15191	AN1-like Zinc finger//FAST kinase-like protein, subdomain 1//Synaptonemal complex central element protein 3	GO:0007130//GO:0007283//GO:0007131	synaptonemal complex assembly//spermatogenesis//reciprocal meiotic recombination	GO:0004672//GO:0008270	protein kinase activity//zinc ion binding	--	--	--	--	DOWN	-1.7689	0.00020612	blast,frame:2 start:1919 end:2323
Cluster-9112.16063	49.14	87.94	61.9	20.05	21.07	20.9	500	--	--	--	--	--	XM_013187811.1	XM_013187811	471	0	PREDICTED: Anser cygnoides domesticus spermidine synthase (SRM), mRNA	--	--	--	--	--	--	--	--	--	--	--	--	--	--	--	--	--	--	DOWN	-1.7731	0.0022918	estscan,start:62 end:142
Cluster-9112.2570	3.2	3.73	2.98	1.55	1.03	0.57	3485	--	--	--	--	--	XM_027465888.1	XM_027465888	2884	0	PREDICTED: Anas platyrhynchos ADAM metallopeptidase with thrombospondin type 1 motif 17 (ADAMTS17), transcript variant X2, mRNA	--	--	--	--	--	--	--	--	PF06663	Protein of unknown function (DUF1170)	GO:0009966	regulation of signal transduction	--	--	GO:0005737//GO:0016020	cytoplasm//membrane	--	--	DOWN	-1.7783	0.014313	estscan,start:572 end:11; minus strand
Cluster-9112.4237	28.6	30.14	27.58	12.33	7.01	7.7	1171	--	--	--	--	--	LK064683.1	LK064683	424	0	Apteryx australis mantelli genome assembly AptMant0, scaffold scaffold17	K17407	MRPS28	small subunit ribosomal protein S28	http://www.genome.jp/dbget-bin/www_bget?ko:K17407	--	--	--	--	--	--	--	--	--	--	--	--	--	--	DOWN	-1.7792	0.00030116	estscan,start:748 end:1006
Cluster-9112.6766	1.64	1.35	1.75	0.35	0.56	0.52	2237	1315496337	PKU34352.1	189	5.3e-11	peroxisome assembly protein hypothetical protein [Limosa lapponica baueri]	XM_013189867.1	XM_013189867	1998	0	PREDICTED: Anser cygnoides domesticus peroxisomal biogenesis factor 12 (PEX12), mRNA	--	--	--	--	--	--	--	--	--	--	--	--	--	--	--	--	--	--	DOWN	-1.7864	0.040301	estscan,start:98 end:2237
Cluster-9112.16709	1.6	0.95	1.97	0.42	0.35	0.58	3886	719764668	XP_010217098.1	193	3.2e-11	PREDICTED: transcription factor 21 [Tinamus guttatus]	XR_001877165.1	XR_001877165	221	2.10259e-109	PREDICTED: Lepidothrix coronata uncharacterized LOC108504546 (LOC108504546), ncRNA	--	--	--	--	--	--	--	--	PF06377	Adipokinetic hormone	GO:0007165	signal transduction	GO:0005179	hormone activity	--	--	--	--	DOWN	-1.7892	0.037114	blast,frame:2 start:155 end:628
Cluster-9112.16830	5.02	3.47	4.29	1.84	1.14	0.95	13041	1540412004	XP_027328349.1	4529	0	membrane-associated phosphatidylinositol transfer protein 3 isoform X2 [Anas platyrhynchos]	XM_013193487.1	XM_013193487	7199	0	PREDICTED: Anser cygnoides domesticus PITPNM family member 3 (PITPNM3), transcript variant X1, mRNA	--	--	--	--	Q9BZ71	3527	0	Membrane-associated phosphatidylinositol transfer protein 3 OS=Homo sapiens OX=9606 GN=PITPNM3 PE=1 SV=2	PF02862	DDHD domain	--	--	GO:0046872	metal ion binding	--	--	KOG3668	Phosphatidylinositol transfer protein	DOWN	-1.7895	0.00020207	blast,frame:-1 start:13041 end:10144
Cluster-9112.18825	9.58	6.52	8.14	2.53	2.49	2.29	1973	--	--	--	--	--	XM_027452101.1	XM_027452101	1345	0	PREDICTED: Anas platyrhynchos syntrophin gamma 1 (SNTG1), transcript variant X5, mRNA	--	--	--	--	--	--	--	--	--	--	--	--	--	--	--	--	--	--	DOWN	-1.7923	0.00012971	estscan,start:688 end:192; minus strand
Cluster-9112.11661	24.18	20.55	23.64	7.32	6.97	6.52	792	--	--	--	--	--	XM_013195946.1	XM_013195946	137	2.0538e-63	PREDICTED: Anser cygnoides domesticus arf-GAP with SH3 domain, ANK repeat and PH domain-containing protein 1-like (LOC106045441), transcript variant X4, mRNA	--	--	--	--	--	--	--	--	PF13994//PF00418	PgaD-like protein//Tau and MAP protein, tubulin-binding repeat	GO:0043709	cell adhesion involved in single-species biofilm formation	GO:0015631	tubulin binding	GO:0045298	tubulin complex	--	--	DOWN	-1.8002	6.5795e-05	estscan,start:792 end:1; minus strand
Cluster-9112.15250	10.06	14.03	8.06	4.76	3.05	2.24	2138	1495937154	XP_026721005.1	449	3.6e-41	nicotinamide riboside kinase 2, partial [Athene cunicularia]	XM_005018675.4	XM_005018675	549	0	PREDICTED: Anas platyrhynchos nicotinamide riboside kinase 2 (NMRK2), mRNA	K10524	NRK1_2	nicotinamide/nicotinate riboside kinase	http://www.genome.jp/dbget-bin/www_bget?ko:K10524	Q9NPI5	353	6.9e-32	Nicotinamide riboside kinase 2 OS=Homo sapiens OX=9606 GN=NMRK2 PE=1 SV=1	--	--	--	--	--	--	--	--	--	--	DOWN	-1.8011	0.010153	estscan,start:504 end:2138
Cluster-9112.18259	2.85	1.53	2.79	0.55	0.91	0.65	2976	--	--	--	--	--	AC192759.2	AC192759	144	1.02324e-66	Gallus gallus BAC clone TAM32-85K17 from chromosome z, complete sequence	--	--	--	--	--	--	--	--	PF12270//PF14721//PF05132//PF06459//PF01080//PF03612	Cytochrome c oxidase subunit IV//Apoptosis-inducing factor, mitochondrion-associated, C-term//RNA polymerase III RPC4//Ryanodine Receptor TM 4-6//Presenilin//Sorbitol phosphotransferase enzyme II N-terminus	GO:0006874//GO:0009401//GO:0006816//GO:0008643//GO:0006383//GO:0055114//GO:0016485//GO:0006123	cellular calcium ion homeostasis//phosphoenolpyruvate-dependent sugar phosphotransferase system//calcium ion transport//carbohydrate transport//transcription by RNA polymerase III//oxidation-reduction process//protein processing//mitochondrial electron transport, cytochrome c to oxygen	GO:0004129//GO:0003677//GO:0046983//GO:0004190//GO:0008982//GO:0005219	cytochrome-c oxidase activity//DNA binding//protein dimerization activity//aspartic-type endopeptidase activity//protein-N(PI)-phosphohistidine-sugar phosphotransferase activity//ryanodine-sensitive calcium-release channel activity	GO:0005666//GO:0005622//GO:0045277//GO:0009357//GO:0016021	RNA polymerase III complex//intracellular//respiratory chain complex IV//protein-N(PI)-phosphohistidine-sugar phosphotransferase complex//integral component of membrane	--	--	DOWN	-1.8018	0.0232	estscan,start:37 end:2491
Cluster-9112.11397	8.81	4.84	8.85	1.91	1.77	2.88	9849	902925735	XP_013051095.1	15518	0	PREDICTED: fibrillin-2 isoform X2 [Anser cygnoides domesticus]	XM_013195641.1	XM_013195641	9834	0	PREDICTED: Anser cygnoides domesticus fibrillin 2 (FBN2), transcript variant X2, mRNA	--	--	--	--	P35556	14688	0	Fibrillin-2 OS=Homo sapiens OX=9606 GN=FBN2 PE=1 SV=3	PF01601//PF06247//PF07645	Coronavirus spike glycoprotein S2//Pvs28 EGF domain//Calcium-binding EGF domain	GO:0061025//GO:0046813	membrane fusion//receptor-mediated virion attachment to host cell	GO:0005509	calcium ion binding	GO:0009986//GO:0019031//GO:0016020//GO:0016021	cell surface//viral envelope//membrane//integral component of membrane	--	--	DOWN	-1.8034	0.0073353	estscan,start:9849 end:1378; minus strand
Cluster-24757.0	2.31	2.28	3.28	0.85	0.75	0.77	3122	--	--	--	--	--	XR_003077871.1	XR_003077871	609	0	PREDICTED: Gallus gallus uncharacterized LOC112533504 (LOC112533504), ncRNA	--	--	--	--	--	--	--	--	--	--	--	--	--	--	--	--	--	--	DOWN	-1.8038	0.002294	estscan,start:2631 end:1496; minus strand
Cluster-9112.6850	3.06	2.86	3.41	1.36	0.73	0.75	3919	--	--	--	--	--	LK065697.1	LK065697	433	0	Apteryx australis mantelli genome assembly AptMant0, scaffold scaffold1116	--	--	--	--	--	--	--	--	PF02892	BED zinc finger	--	--	GO:0003677	DNA binding	--	--	--	--	DOWN	-1.8163	0.001187	estscan,start:3315 end:3892
Cluster-9112.12700	5.8	6.03	5.18	1.75	1.89	1.43	2287	--	--	--	--	--	XM_013172368.1	XM_013172368	375	0	PREDICTED: Anser cygnoides domesticus N-terminal EF-hand calcium binding protein 1 (NECAB1), mRNA	--	--	--	--	--	--	--	--	--	--	--	--	--	--	--	--	--	--	DOWN	-1.824	0.00031435	estscan,start:2287 end:1757; minus strand
Cluster-9112.8922	44.07	54.41	53.73	12.17	21.41	12.44	459	--	--	--	--	--	XM_005505004.3	XM_005505004	406	0	PREDICTED: Columba livia myocyte enhancer factor 2C (MEF2C), transcript variant X11, mRNA	--	--	--	--	--	--	--	--	PF00558	Vpu protein	GO:0006812//GO:0032801//GO:0019076	cation transport//receptor catabolic process//viral release from host cell	GO:0005261	cation channel activity	GO:0033644	host cell membrane	--	--	DOWN	-1.8251	0.0040742	--
Cluster-9112.10502	8.29	6.51	4.92	2.99	1.99	1.02	1743	483523963	EOB08117.1	158	1.6e-07	hypothetical protein Anapl_04675 [Anas platyrhynchos]	XR_002404431.2	XR_002404431	114	2.8241e-50	PREDICTED: Anas platyrhynchos uncharacterized LOC110353645 (LOC110353645), ncRNA	--	--	--	--	--	--	--	--	PF00214	Calcitonin / CGRP / IAPP family	GO:0007165	signal transduction	GO:0005179	hormone activity	GO:0005576	extracellular region	--	--	DOWN	-1.8259	0.021308	blast,frame:3 start:3 end:329
Cluster-9112.18469	62.23	97.28	100.66	34.43	17.66	26.2	456	483501436	EOA95141.1	255	2.4e-19	Collagen alpha-1(XI) chain, partial [Anas platyrhynchos]	KU361591.1	KU361591	289	3.65614e-148	Anas platyrhynchos immunoglobulin lambda light chain gene locus, complete sequence	--	--	--	--	--	--	--	--	--	--	--	--	--	--	--	--	--	--	DOWN	-1.8406	0.0040742	estscan,start:232 end:1; minus strand
Cluster-9112.19528	22.68	40.77	34.56	8.54	9.34	11.01	883	1315496046	PKU34200.1	207	1.7e-13	hypothetical protein llap_15501 [Limosa lapponica baueri]	XM_009916543.1	XM_009916543	189	2.85205e-92	PREDICTED: Haliaeetus albicilla ring finger protein 20, E3 ubiquitin protein ligase (RNF20), mRNA	K08111	GPC5	glypican 5	http://www.genome.jp/dbget-bin/www_bget?ko:K08111	--	--	--	--	--	--	--	--	--	--	--	--	--	--	DOWN	-1.8433	0.0054538	estscan,start:376 end:883
Cluster-9112.15433	226.28	178.44	311.24	73.8	65.27	69.08	4397	530656370	XP_005314164.1	1722	1.8e-188	actin, gamma-enteric smooth muscle [Chrysemys picta bellii]	XM_013199248.1	XM_013199248	1028	0	PREDICTED: Anser cygnoides domesticus actin, gamma 2, smooth muscle, enteric (ACTG2), mRNA	K12315	ACTG2	actin, gamma-enteric smooth muscle	http://www.genome.jp/dbget-bin/www_bget?ko:K12315	P17304	1619	2.2e-178	Actin, muscle OS=Aplysia californica OX=6500 PE=2 SV=1	--	--	--	--	--	--	--	--	KOG0676	Actin and related proteins	DOWN	-1.8461	0.00011717	blast,frame:-1 start:260 end:99|blast,frame:-2 start:1354 end:2
Cluster-9112.14112	283.63	200.87	341.59	83.48	83.25	72.77	6886	902865493	XP_013050434.1	2221	3.9e-246	PREDICTED: AMSH-like protease [Anser cygnoides domesticus]	XM_021278626.2	XM_021278626	1850	0	PREDICTED: Anas platyrhynchos STAM binding protein like 1 (STAMBPL1), transcript variant X1, mRNA	K11867	STAMBPL1	AMSH-like protease	http://www.genome.jp/dbget-bin/www_bget?ko:K11867	Q96FJ0	1751	1.7e-193	AMSH-like protease OS=Homo sapiens OX=9606 GN=STAMBPL1 PE=1 SV=2	PF07335//PF01398//PF13181//PF07669	Fungal chitosanase of glycosyl hydrolase group 75//JAB1/Mov34/MPN/PAD-1 ubiquitin protease//Tetratricopeptide repeat//Eco57I restriction-modification methylase	GO:0006304//GO:0006040	DNA modification//amino sugar metabolic process	GO:0003677//GO:0005515//GO:0003824//GO:0016977	DNA binding//protein binding//catalytic activity//chitosanase activity	--	--	--	--	DOWN	-1.8465	4.1868e-05	blast,frame:3 start:540 end:1919
Cluster-9112.8531	4.64	3.89	4.13	1.6	1.24	0.89	2248	1540446944	XP_027318156.1	395	6.9e-35	UDP-N-acetylglucosamine transferase subunit ALG14 homolog isoform X1 [Anas platyrhynchos]	XR_001209245.1	XR_001209245	1668	0	PREDICTED: Anser cygnoides domesticus uncharacterized LOC106039422 (LOC106039422), ncRNA	K07441	ALG14	beta-1,4-N-acetylglucosaminyltransferase	http://www.genome.jp/dbget-bin/www_bget?ko:K07441	Q96F25	365	2.9e-33	UDP-N-acetylglucosamine transferase subunit ALG14 homolog OS=Homo sapiens OX=9606 GN=ALG14 PE=1 SV=1	--	--	--	--	--	--	--	--	KOG3339	Predicted glycosyltransferase	DOWN	-1.8511	0.00049714	estscan,start:1926 end:1837; minus strand
Cluster-9112.18005	18.63	17.91	23.7	5.57	3.75	7.96	5975	704499756	XP_010077577.1	6448	0	PREDICTED: DNA topoisomerase 2-alpha, partial [Pterocles gutturalis]	XM_013201936.1	XM_013201936	5892	0	PREDICTED: Anser cygnoides domesticus topoisomerase (DNA) II alpha 170kDa (TOP2A), partial mRNA	K03164	TOP2	DNA topoisomerase II	http://www.genome.jp/dbget-bin/www_bget?ko:K03164	O42130	6492	0	DNA topoisomerase 2-alpha OS=Gallus gallus OX=9031 GN=TOP2A PE=2 SV=2	PF00521//PF00204	DNA gyrase/topoisomerase IV, subunit A//DNA gyrase B	GO:0006265	DNA topological change	GO:0003677//GO:0005524//GO:0003918	DNA binding//ATP binding//DNA topoisomerase type II (double strand cut, ATP-hydrolyzing) activity	--	--	KOG0355	DNA topoisomerase type II	DOWN	-1.8543	0.0058068	blast,frame:3 start:3 end:4688
Cluster-9112.13636	7.86	13.71	7.22	3.9	2.86	1.91	1163	902871827	XP_013055155.1	928	5.6e-97	PREDICTED: mitochondrial inner membrane protease subunit 2 isoform X1 [Anser cygnoides domesticus]	XM_013199701.1	XM_013199701	934	0	PREDICTED: Anser cygnoides domesticus inner mitochondrial membrane peptidase subunit 2 (IMMP2L), transcript variant X1, mRNA	K09648	IMP2	mitochondrial inner membrane protease subunit 2	http://www.genome.jp/dbget-bin/www_bget?ko:K09648	Q96T52	803	2.5e-84	Mitochondrial inner membrane protease subunit 2 OS=Homo sapiens OX=9606 GN=IMMP2L PE=2 SV=1	PF01316//PF03523	Arginine repressor, DNA binding domain//Macrophage scavenger receptor	GO:0006355//GO:0006525//GO:0007165//GO:0006898	regulation of transcription, DNA-templated//arginine metabolic process//signal transduction//receptor-mediated endocytosis	GO:0005044//GO:0003700	scavenger receptor activity//DNA-binding transcription factor activity	GO:0005667//GO:0016020	transcription regulator complex//membrane	KOG1568	Mitochondrial inner membrane protease, subunit IMP2	DOWN	-1.8546	0.023145	blast,frame:-1 start:1163 end:624
Cluster-9112.12355	1.1	2.08	1.66	0.67	0.5	0.29	4476	1540448746	XP_027318879.1	5839	0	LOW QUALITY PROTEIN: protein patched homolog 2 [Anas platyrhynchos]	XM_025153073.1	XM_025153073	3171	0	PREDICTED: Gallus gallus patched 2 (PTCH2), transcript variant X2, mRNA	K11101	PTCH2	patched 2	http://www.genome.jp/dbget-bin/www_bget?ko:K11101	Q98864	4152	0	Protein patched homolog 1 OS=Danio rerio OX=7955 GN=ptch1 PE=2 SV=1	PF02701//PF03176//PF02460	Dof domain, zinc finger//MMPL family//Patched family	GO:0006355	regulation of transcription, DNA-templated	GO:0003677	DNA binding	GO:0016021//GO:0016020	integral component of membrane//membrane	KOG1935	Membrane protein Patched/PTCH	DOWN	-1.8571	0.032034	blast,frame:-3 start:4426 end:320
Cluster-9112.281	1.9	1.94	2.01	0.67	0.58	0.47	1527	--	--	--	--	--	XM_027451903.1	XM_027451903	1143	0	PREDICTED: Anas platyrhynchos cerebellin 2 precursor (CBLN2), mRNA	--	--	--	--	--	--	--	--	PF11427//PF02973	Tc3 transposase//Sialidase, N-terminal domain	GO:0005975//GO:0006687	carbohydrate metabolic process//glycosphingolipid metabolic process	GO:0003677//GO:0004308	DNA binding//exo-alpha-sialidase activity	--	--	--	--	DOWN	-1.8577	0.024264	estscan,start:765 end:544; minus strand
Cluster-9112.7749	6.81	7.02	6.22	2.09	2.09	1.66	1620	--	--	--	--	--	--	--	--	--	--	--	--	--	--	--	--	--	--	--	--	--	--	--	--	--	--	--	--	DOWN	-1.8597	0.00024729	estscan,start:1620 end:543; minus strand
Cluster-9112.7513	0.87	1.93	1.62	0.44	0.45	0.41	3512	--	--	--	--	--	XR_003073775.1	XR_003073775	889	0	PREDICTED: Gallus gallus uncharacterized LOC112531773 (LOC112531773), ncRNA	--	--	--	--	--	--	--	--	PF05648//PF02487//PF14722//PF07168//PF04408//PF13718//PF00771//PF03612//PF03137//PF02277//PF01080	Peroxisomal biogenesis factor 11 (PEX11)//CLN3 protein//Ki-ras-induced actin-interacting protein-IP3R-interacting domain//Ureide permease//Helicase associated domain (HA2)//GNAT acetyltransferase 2//FHIPEP family//Sorbitol phosphotransferase enzyme II N-terminus//Organic Anion Transporter Polypeptide (OATP) family//Phosphoribosyltransferase//Presenilin	GO:0055085//GO:0015994//GO:0009306//GO:0006771//GO:0016485//GO:0042967//GO:0008643//GO:0071705//GO:0009236//GO:0007165//GO:0016559//GO:0009401	transmembrane transport//chlorophyll metabolic process//protein secretion//riboflavin metabolic process//protein processing//obsolete acyl-carrier-protein biosynthetic process//carbohydrate transport//nitrogen compound transport//cobalamin biosynthetic process//signal transduction//peroxisome fission//phosphoenolpyruvate-dependent sugar phosphotransferase system	GO:0004190//GO:0008080//GO:0005102//GO:0008982//GO:0008939//GO:0004386	aspartic-type endopeptidase activity//N-acetyltransferase activity//signaling receptor binding//protein-N(PI)-phosphohistidine-sugar phosphotransferase activity//nicotinate-nucleotide-dimethylbenzimidazole phosphoribosyltransferase activity//helicase activity	GO:0016021//GO:0005779//GO:0009357//GO:0016020	integral component of membrane//integral component of peroxisomal membrane//protein-N(PI)-phosphohistidine-sugar phosphotransferase complex//membrane	--	--	DOWN	-1.8602	0.046395	estscan,start:3316 end:1947; minus strand
Cluster-9112.10395	8.42	8.42	6.56	2.77	1.98	2.09	2649	1603829995	XP_028419054.1	152	1.2e-06	ribosome-binding protein 1-like [Dendronephthya gigantea]	XR_003499735.1	XR_003499735	203	1.44834e-99	PREDICTED: Anas platyrhynchos leucine carboxyl methyltransferase 2 (LCMT2), transcript variant X6, misc_RNA	--	--	--	--	--	--	--	--	--	--	--	--	--	--	--	--	--	--	DOWN	-1.8609	7.8424e-05	estscan,start:93 end:2042
Cluster-9112.6641	7.31	4.69	5.07	2.4	1.5	1.09	1000	55139846	AAV41518.1	169	4.9e-09	differentially placenta 1 expressed protein [Homo sapiens]	XM_026860379.1	XM_026860379	925	0	PREDICTED: Athene cunicularia pappalysin 1 (PAPPA), mRNA	--	--	--	--	--	--	--	--	PF02794	RTX toxin acyltransferase family	GO:0009404	toxin metabolic process	GO:0016746	transferase activity, transferring acyl groups	GO:0005737	cytoplasm	--	--	DOWN	-1.8701	0.01487	--
Cluster-9112.20978	8.57	11.2	7.21	3.16	2.34	2.39	1476	--	--	--	--	--	XM_027464580.1	XM_027464580	692	0	PREDICTED: Anas platyrhynchos mediator complex subunit 12 like (MED12L), mRNA	--	--	--	--	--	--	--	--	PF10417	C-terminal domain of 1-Cys peroxiredoxin	GO:0055114	oxidation-reduction process	GO:0051920	peroxiredoxin activity	--	--	--	--	DOWN	-1.8711	0.0013981	estscan,start:1014 end:1266
Cluster-9112.13829	62.13	65.96	59.37	29.76	14.48	11.56	2402	959069016	XP_014737827.1	1531	1.4e-166	PREDICTED: cyclin-dependent kinase 1 [Sturnus vulgaris]	XM_013173895.1	XM_013173895	1295	0	PREDICTED: Anser cygnoides domesticus cyclin-dependent kinase 1 (CDK1), mRNA	K02087	CDK1, CDC2	cyclin-dependent kinase 1	http://www.genome.jp/dbget-bin/www_bget?ko:K02087	P13863	1540	1.8e-169	Cyclin-dependent kinase 1 OS=Gallus gallus OX=9031 GN=CDK1 PE=1 SV=1	PF07714//PF00069	Protein tyrosine and serine/threonine kinase//Protein kinase domain	GO:0006468	protein phosphorylation	GO:0004672//GO:0005524	protein kinase activity//ATP binding	--	--	KOG0594	Protein kinase PCTAIRE and related kinases	DOWN	-1.8765	0.0022661	blast,frame:1 start:124 end:1194
Cluster-9112.12985	123.24	99.61	176.16	35.45	43.64	34.76	825	1529609917	VDM69294.1	345	1.6e-29	unnamed protein product [Strongylus vulgaris]	V01507.1	V01507	511	0	Gallus gallus gene coding for a-actin	K10354	ACTA1	actin, alpha skeletal muscle	http://www.genome.jp/dbget-bin/www_bget?ko:K10354	Q5R9Q5	320	1.8e-28	Actin, alpha skeletal muscle OS=Pongo abelii OX=9601 GN=ACTA1 PE=2 SV=1	PF08417	Pheophorbide a oxygenase	GO:0055114	oxidation-reduction process	GO:0010277	chlorophyllide a oxygenase [overall] activity	--	--	KOG0676	Actin and related proteins	DOWN	-1.8822	0.00049048	blast,frame:1 start:418 end:561
Cluster-9112.8473	5.57	4.79	6.77	2.01	1.05	1.83	1468	--	--	--	--	--	XR_001210975.1	XR_001210975	1233	0	PREDICTED: Anser cygnoides domesticus uncharacterized LOC106042210 (LOC106042210), ncRNA	--	--	--	--	--	--	--	--	PF07664	Ferrous iron transport protein B C terminus	GO:0006826	iron ion transport	GO:0015093	ferrous iron transmembrane transporter activity	GO:0016021	integral component of membrane	--	--	DOWN	-1.8921	0.0045565	estscan,start:611 end:1; minus strand
Cluster-9112.13839	6.72	4.66	5.46	2.81	1.37	0.75	5796	902899900	XP_013039026.1	282	2.3e-21	PREDICTED: transcription initiation factor TFIID subunit 4B isoform X3 [Anser cygnoides domesticus]	XM_013183574.1	XM_013183574	3725	0	PREDICTED: Anser cygnoides domesticus TAF4b RNA polymerase II, TATA box binding protein (TBP)-associated factor, 105kDa (TAF4B), transcript variant X4, mRNA	K03129	TAF4	transcription initiation factor TFIID subunit 4	http://www.genome.jp/dbget-bin/www_bget?ko:K03129	Q92750	195	3.9e-13	Transcription initiation factor TFIID subunit 4B OS=Homo sapiens OX=9606 GN=TAF4B PE=1 SV=2	PF01229	Glycosyl hydrolases family 39	GO:0005975	carbohydrate metabolic process	GO:0004553	hydrolase activity, hydrolyzing O-glycosyl compounds	--	--	--	--	DOWN	-1.8923	0.017699	blast,frame:3 start:3885 end:4052
Cluster-9112.12625	68.46	93.95	112.12	19.02	18.78	38.28	2900	902881729	XP_013030810.1	920	1.2e-95	PREDICTED: transcription factor 21 [Anser cygnoides domesticus]	XM_027454496.1	XM_027454496	822	0	PREDICTED: Anas platyrhynchos transcription factor 21 (TCF21), transcript variant X2, mRNA	--	--	--	--	O43680	511	4.5e-50	Transcription factor 21 OS=Homo sapiens OX=9606 GN=TCF21 PE=2 SV=2	PF00010	Helix-loop-helix DNA-binding domain	--	--	GO:0046983	protein dimerization activity	--	--	--	--	DOWN	-1.8984	0.02203	blast,frame:-2 start:2467 end:1640
Cluster-9112.11918	26.69	29.27	31.91	7.65	7.51	9.5	1717	902910243	XP_013043876.1	315	1e-25	PREDICTED: LOW QUALITY PROTEIN: interleukin-17 receptor B [Anser cygnoides domesticus]	XR_003500130.1	XR_003500130	125	2.13477e-56	PREDICTED: Anas platyrhynchos uncharacterized LOC110352704 (LOC110352704), ncRNA	--	--	--	--	--	--	--	--	PF07167	Poly-beta-hydroxybutyrate polymerase (PhaC) N-terminus	GO:0042619	poly-hydroxybutyrate biosynthetic process	--	--	--	--	--	--	DOWN	-1.8993	9.6513e-05	blast,frame:-2 start:426 end:1
Cluster-9112.19848	25.73	25.67	26.91	8.66	8.33	5.42	788	--	--	--	--	--	XM_013194575.1	XM_013194575	788	0	PREDICTED: Anser cygnoides domesticus protein tyrosine phosphatase, receptor-type, Z polypeptide 1 (PTPRZ1), mRNA	--	--	--	--	--	--	--	--	--	--	--	--	--	--	--	--	--	--	DOWN	-1.902	7.9413e-05	--
Cluster-9112.7365	6.45	4.72	5.23	2.5	1.38	0.85	3230	902885158	XP_013032267.1	2129	8.5e-236	PREDICTED: ERI1 exoribonuclease 2 [Anser cygnoides domesticus]	XM_013176813.1	XM_013176813	1684	0	PREDICTED: Anser cygnoides domesticus ERI1 exoribonuclease family member 2 (ERI2), mRNA	K18417	ERI2	ERI1 exoribonuclease 2	http://www.genome.jp/dbget-bin/www_bget?ko:K18417	Q5BKS4	678	2.1e-69	ERI1 exoribonuclease 2 OS=Mus musculus OX=10090 GN=Eri2 PE=2 SV=1	PF06839	GRF zinc finger	--	--	GO:0008270	zinc ion binding	--	--	KOG0542	Predicted exonuclease	DOWN	-1.9039	0.0045895	blast,frame:-1 start:3230 end:2457
Cluster-9112.8331	1.36	1.83	2.33	0.61	0.38	0.58	2775	--	--	--	--	--	LK065559.1	LK065559	69	4.69359e-25	Apteryx australis mantelli genome assembly AptMant0, scaffold scaffold110	--	--	--	--	--	--	--	--	PF15225//PF04839	Interleukin 32//Plastid and cyanobacterial ribosomal protein (PSRP-3 / Ycf65)	GO:0006955//GO:0042254//GO:0006412	immune response//ribosome biogenesis//translation	GO:0003735	structural constituent of ribosome	GO:0005840	ribosome	--	--	DOWN	-1.9066	0.016713	estscan,start:1 end:1439
Cluster-9112.13339	21.99	18.01	23.9	6.98	4.42	6.49	3659	1540403815	XP_027306383.1	1744	4.2e-191	homeobox protein Mohawk isoform X1 [Anas platyrhynchos]	XM_027450581.1	XM_027450581	3434	0	PREDICTED: Anas platyrhynchos mohawk homeobox (MKX), transcript variant X1, mRNA	--	--	--	--	Q8IYA7	1526	1.1e-167	Homeobox protein Mohawk OS=Homo sapiens OX=9606 GN=MKX PE=2 SV=2	PF00046//PF05920	Homeodomain//Homeobox KN domain	GO:0006355	regulation of transcription, DNA-templated	GO:0003677	DNA binding	--	--	KOG0773	Transcription factor MEIS1 and related HOX domain proteins	DOWN	-1.9081	3.8162e-05	blast,frame:2 start:2 end:1186|blast,frame:1 start:1 end:513
Cluster-9112.5702	1.97	3.21	2.64	0.59	0.9	0.7	1952	--	--	--	--	--	LK067121.1	LK067121	159	3.05951e-75	Apteryx australis mantelli genome assembly AptMant0, scaffold scaffold773	--	--	--	--	--	--	--	--	--	--	--	--	--	--	--	--	--	--	DOWN	-1.9102	0.022421	estscan,start:1184 end:995; minus strand
Cluster-9112.5554	1.4	1	1.67	0.41	0.29	0.43	7183	902911550	XP_013044502.1	6086	0	PREDICTED: LOW QUALITY PROTEIN: tripartite motif-containing protein 66 [Anser cygnoides domesticus]	XM_013189048.1	XM_013189048	3636	0	PREDICTED: Anser cygnoides domesticus tripartite motif containing 66 (TRIM66), mRNA	K12032	TRIM66	tripartite motif-containing protein 66	http://www.genome.jp/dbget-bin/www_bget?ko:K12032	Q924W6	2295	1.5e-256	Tripartite motif-containing protein 66 OS=Mus musculus OX=10090 GN=Trim66 PE=1 SV=3	PF00097//PF00439//PF00643	Zinc finger, C3HC4 type (RING finger)//Bromodomain//B-box zinc finger	--	--	GO:0005515//GO:0008270//GO:0046872	protein binding//zinc ion binding//metal ion binding	--	--	--	--	DOWN	-1.9168	0.0015871	blast,frame:3 start:4131 end:4265
Cluster-9112.6873	24.66	20.44	26.3	10.28	5.65	4.64	457	--	--	--	--	--	--	--	--	--	--	--	--	--	--	--	--	--	--	--	--	--	--	--	--	--	--	--	--	DOWN	-1.9207	0.010244	--
Cluster-9112.10137	1.67	1.66	1.55	0.48	0.55	0.32	5105	1540390805	XP_027322927.1	2466	1.1e-274	neuronal acetylcholine receptor subunit alpha-7 [Anas platyrhynchos]	XM_013177386.1	XM_013177386	3652	0	PREDICTED: Anser cygnoides domesticus neuronal acetylcholine receptor subunit alpha-7 (LOC106033708), transcript variant X1, mRNA	K04809	CHRNA7	nicotinic acetylcholine receptor alpha-7	http://www.genome.jp/dbget-bin/www_bget?ko:K04809	P22770	2444	5.6e-274	Neuronal acetylcholine receptor subunit alpha-7 OS=Gallus gallus OX=9031 GN=CHRNA7 PE=1 SV=1	PF02931//PF02932//PF06687	Neurotransmitter-gated ion-channel ligand binding domain//Neurotransmitter-gated ion-channel transmembrane region//SUR7/PalI family	GO:0006811	ion transport	GO:0005230	extracellular ligand-gated ion channel activity	GO:0016021//GO:0005886	integral component of membrane//plasma membrane	KOG3646	Acetylcholine receptor	DOWN	-1.9289	0.0008308	blast,frame:2 start:2 end:1531
Cluster-9112.14360	339.13	215.35	349.1	59.73	77.54	104.62	1500	--	--	--	--	--	XM_013194479.1	XM_013194479	826	0	PREDICTED: Anser cygnoides domesticus collagen, type IV, alpha 2 (COL4A2), mRNA	--	--	--	--	--	--	--	--	--	--	--	--	--	--	--	--	--	--	DOWN	-1.9326	0.0022235	estscan,start:830 end:1303
Cluster-9112.17895	56.26	44.61	53.18	16.05	8.44	17.81	1023	1315500732	PKU36931.1	391	9.1e-35	rna-directed dna polymerase from mobile element jockey- hypothetical protein [Limosa lapponica baueri]	XR_001193959.3	XR_001193959	229	1.93005e-114	PREDICTED: Anas platyrhynchos uncharacterized LOC106019274 (LOC106019274), transcript variant X2, ncRNA	--	--	--	--	--	--	--	--	--	--	--	--	--	--	--	--	--	--	DOWN	-1.9353	0.001522	estscan,start:310 end:1023
Cluster-9112.16594	23.92	11.27	26.58	5.83	4.66	6.12	7312	902906260	XP_013042010.1	2151	5.4e-238	PREDICTED: collagen alpha-1(XI) chain isoform X2 [Anser cygnoides domesticus]	XM_027462441.1	XM_027462441	6877	0	PREDICTED: Anas platyrhynchos collagen type XI alpha 1 chain (COL11A1), transcript variant X2, mRNA	K19721	COL5AS	collagen, type V/XI/XXIV/XXVII, alpha	http://www.genome.jp/dbget-bin/www_bget?ko:K19721	P12107	1700	1.5e-187	Collagen alpha-1(XI) chain OS=Homo sapiens OX=9606 GN=COL11A1 PE=1 SV=4	PF01410//PF02948	Fibrillar collagen C-terminal domain//Amelogenin	GO:0007275	multicellular organism development	GO:0005201	extracellular matrix structural constituent	GO:0062023	collagen-containing extracellular matrix	--	--	DOWN	-1.9365	0.0018685	blast,frame:1 start:97 end:5721
Cluster-9112.6869	6.34	11.98	7.84	2.51	2.26	2.49	564	902867997	XP_013037336.1	202	4.1e-13	PREDICTED: transmembrane protein 251 [Anser cygnoides domesticus]	XM_013189046.1	XM_013189046	118	5.24992e-53	PREDICTED: Anser cygnoides domesticus nuclear receptor interacting protein 3 (NRIP3), transcript variant X2, mRNA	--	--	--	--	--	--	--	--	--	--	--	--	--	--	--	--	--	--	DOWN	-1.9402	0.037447	blast,frame:2 start:344 end:562
Cluster-9112.10870	21.12	13.08	16.72	7.02	3.39	3.78	1287	--	--	--	--	--	XM_005026071.3	XM_005026071	1169	0	PREDICTED: Anas platyrhynchos homeobox C5 (HOXC5), mRNA	--	--	--	--	--	--	--	--	--	--	--	--	--	--	--	--	--	--	DOWN	-1.941	0.00093256	estscan,start:1149 end:832; minus strand
Cluster-9112.15224	8.38	13.07	7.46	3.8	2.49	1.92	3615	700385940	XP_009933043.1	4308	0	PREDICTED: catenin alpha-2 isoform X3 [Opisthocomus hoazin]	XM_013182315.1	XM_013182315	3558	0	PREDICTED: Anser cygnoides domesticus catenin (cadherin-associated protein), alpha 2 (CTNNA2), transcript variant X4, mRNA	K05691	CTNNA	catenin alpha	http://www.genome.jp/dbget-bin/www_bget?ko:K05691	Q5R416	4290	0	Catenin alpha-2 OS=Pongo abelii OX=9601 GN=CTNNA2 PE=2 SV=3	PF01044//PF00639//PF16719	Vinculin family//PPIC-type PPIASE domain//SAWADEE domain	GO:0007155	cell adhesion	GO:0003755//GO:0003682//GO:0051015	peptidyl-prolyl cis-trans isomerase activity//chromatin binding//actin filament binding	GO:0000785	chromatin	KOG3681	Alpha-catenin	DOWN	-1.9427	0.0032759	blast,frame:-3 start:3592 end:869
Cluster-9112.3574	1.52	1.25	1.82	0.58	0.42	0.28	1631	--	--	--	--	--	LK064800.1	LK064800	377	0	Apteryx australis mantelli genome assembly AptMant0, scaffold scaffold39	--	--	--	--	--	--	--	--	--	--	--	--	--	--	--	--	--	--	DOWN	-1.9436	0.047779	estscan,start:1 end:734
Cluster-9112.10463	6.96	6.05	5.52	2.89	1.7	0.67	3381	902886811	XP_013033025.1	2031	2e-224	PREDICTED: C2 calcium-dependent domain-containing protein 4C-like [Anser cygnoides domesticus]	XM_013177571.1	XM_013177571	1935	0	PREDICTED: Anser cygnoides domesticus C2 calcium-dependent domain-containing protein 4C-like (LOC106033807), mRNA	--	--	--	--	Q8NCU7	453	2.8e-43	C2 calcium-dependent domain-containing protein 4A OS=Homo sapiens OX=9606 GN=C2CD4A PE=2 SV=2	--	--	--	--	--	--	--	--	--	--	DOWN	-1.9445	0.024264	blast,frame:2 start:2 end:1432
Cluster-9112.8512	3.57	3.01	3.84	0.73	0.88	1.19	2300	1390085795	XP_015138204.2	1120	6e-119	sodium/potassium-transporting ATPase subunit beta-1-interacting protein 3 isoform X1 [Gallus gallus]	XM_013185864.1	XM_013185864	2038	0	PREDICTED: Anser cygnoides domesticus Na+/K+ transporting ATPase interacting 3 (NKAIN3), mRNA	--	--	--	--	Q8N8D7	871	6.4e-92	Sodium/potassium-transporting ATPase subunit beta-1-interacting protein 3 OS=Homo sapiens OX=9606 GN=NKAIN3 PE=2 SV=1	--	--	--	--	--	--	--	--	KOG4556	Predicted membrane protein	DOWN	-1.9482	0.0032334	blast,frame:3 start:3 end:830
Cluster-9112.21354	3.23	5.27	3.21	1.31	1.02	0.92	1551	--	--	--	--	--	XM_013171147.1	XM_013171147	1550	0	PREDICTED: Anser cygnoides domesticus ceramide synthase 6 (CERS6), mRNA	--	--	--	--	--	--	--	--	--	--	--	--	--	--	--	--	--	--	DOWN	-1.9581	0.0094824	--
Cluster-9112.14123	143.75	64.41	131.46	43.84	28.88	19.61	3747	1444488135	XP_025920219.1	2530	3.1e-282	set1/Ash2 histone methyltransferase complex subunit ASH2 isoform X2 [Apteryx rowi]	XM_013194443.1	XM_013194443	1455	0	PREDICTED: Anser cygnoides domesticus ash2 (absent, small, or homeotic)-like (Drosophila) (ASH2L), transcript variant X2, mRNA	K14964	ASH2	Set1/Ash2 histone methyltransferase complex subunit ASH2	http://www.genome.jp/dbget-bin/www_bget?ko:K14964	Q9UBL3	2442	7.1e-274	Set1/Ash2 histone methyltransferase complex subunit ASH2 OS=Homo sapiens OX=9606 GN=ASH2L PE=1 SV=1	PF07174//PF08619//PF00622	Fibronectin-attachment protein (FAP)//Alkali metal cation/H+ antiporter Nha1 C terminus//SPRY domain	GO:0006885//GO:0006814	regulation of pH//sodium ion transport	GO:0015385//GO:0050840//GO:0005515	sodium:proton antiporter activity//extracellular matrix binding//protein binding	GO:0016020//GO:0005576	membrane//extracellular region	KOG2626	Histone H3 (Lys4) methyltransferase complex, subunit CPS60/ASH2/BRE2	DOWN	-1.9614	0.0023609	blast,frame:3 start:1998 end:2072|blast,frame:1 start:2374 end:2691|blast,frame:2 start:2 end:1735
Cluster-9112.6069	6.39	7.05	5.95	1.99	1.51	1.76	2518	1540457901	XP_027302949.1	2515	1.1e-280	uncharacterized protein LOC113840406 [Anas platyrhynchos]	XM_027447148.1	XM_027447148	1272	0	PREDICTED: Anas platyrhynchos uncharacterized LOC113840406 (LOC113840406), mRNA	--	--	--	--	--	--	--	--	--	--	--	--	--	--	--	--	--	--	DOWN	-1.9631	3.5794e-05	estscan,start:2518 end:1; minus strand
Cluster-9112.27155	1.49	0.77	1.86	0.65	0.31	0.18	6688	--	--	--	--	--	XR_003496026.1	XR_003496026	2433	0	PREDICTED: Anas platyrhynchos uncharacterized LOC110353088 (LOC110353088), transcript variant X11, ncRNA	--	--	--	--	--	--	--	--	PF00731//PF03540//PF04911	AIR carboxylase//Transcription initiation factor TFIID 23-30kDa subunit//ATP synthase j chain	GO:0006352//GO:0006189//GO:0015986	DNA-templated transcription, initiation//'de novo' IMP biosynthetic process//ATP synthesis coupled proton transport	GO:0015078	proton transmembrane transporter activity	GO:0045263//GO:0005634	proton-transporting ATP synthase complex, coupling factor F(o)//nucleus	--	--	DOWN	-1.967	0.044342	estscan,start:2113 end:2832
Cluster-25763.0	7.14	10.02	8.95	2.81	2.33	2	942	1540406009	XP_027307258.1	236	7.9e-17	mammalian ependymin-related protein 1 [Anas platyrhynchos]	XR_002404026.2	XR_002404026	203	5.03243e-100	PREDICTED: Anas platyrhynchos uncharacterized LOC110353491 (LOC110353491), ncRNA	--	--	--	--	A6QLI0	174	1.7e-11	Mammalian ependymin-related protein 1 OS=Bos taurus OX=9913 GN=EPDR1 PE=2 SV=1	--	--	--	--	--	--	--	--	--	--	DOWN	-1.969	0.0013981	blast,frame:1 start:1 end:330
Cluster-9112.29193	1.12	0.89	1.13	0.38	0.3	0.17	2187	--	--	--	--	--	XR_001207355.1	XR_001207355	420	0	PREDICTED: Anser cygnoides domesticus uncharacterized LOC106036504 (LOC106036504), ncRNA	--	--	--	--	--	--	--	--	--	--	--	--	--	--	--	--	--	--	DOWN	-1.9713	0.046739	estscan,start:1953 end:1663; minus strand
Cluster-9112.15136	51.67	42.26	58.39	15.79	13.62	11.47	13697	1540389175	XP_027322375.1	261	1.5e-18	tropomyosin alpha-1 chain isoform X16 [Anas platyrhynchos]	XM_013177475.1	XM_013177475	5081	0	PREDICTED: Anser cygnoides domesticus tropomyosin 1 (alpha) (TPM1), transcript variant X10, mRNA	K10373	TPM1	tropomyosin 1	http://www.genome.jp/dbget-bin/www_bget?ko:K10373	P58773	135	8.4e-06	Tropomyosin alpha-1 chain OS=Coturnix japonica OX=93934 GN=TPM1 PE=2 SV=1	PF00721//PF06221	Virus coat protein (TMV like)//Putative zinc finger motif, C2HC5-type	GO:0006355	regulation of transcription, DNA-templated	GO:0005198//GO:0008270	structural molecule activity//zinc ion binding	GO:0005634//GO:0019028	nucleus//viral capsid	--	--	DOWN	-1.9729	1.3576e-07	blast,frame:2 start:53 end:157|blast,frame:3 start:3075 end:3422
Cluster-9112.10333	37.75	32.58	30.82	13.56	7.08	6.97	3122	902924587	XP_013050524.1	1265	1.3e-135	PREDICTED: WAP four-disulfide core domain protein 1 isoform X2 [Anser cygnoides domesticus]	XM_013195070.1	XM_013195070	3018	0	PREDICTED: Anser cygnoides domesticus WAP four-disulfide core domain 1 (WFDC1), transcript variant X3, mRNA	--	--	--	--	Q8JG33	1215	1.1e-131	WAP four-disulfide core domain protein 1 OS=Gallus gallus OX=9031 GN=WFDC1 PE=2 SV=1	PF00095//PF00979	WAP-type (Whey Acidic Protein) 'four-disulfide core'//Reovirus outer capsid protein, Sigma 3	GO:0019058	viral life cycle	GO:0005198//GO:0030414	structural molecule activity//peptidase inhibitor activity	GO:0005576	extracellular region	--	--	DOWN	-1.9783	5.1398e-05	blast,frame:2 start:2 end:793
Cluster-9112.116	3.08	3.24	4.62	1.36	0.85	0.75	1617	--	--	--	--	--	XR_001214079.1	XR_001214079	1027	0	PREDICTED: Anser cygnoides domesticus uncharacterized LOC106048128 (LOC106048128), ncRNA	--	--	--	--	--	--	--	--	--	--	--	--	--	--	--	--	--	--	DOWN	-1.9839	0.0045149	estscan,start:1 end:1358
Cluster-9112.10893	18.47	24.96	19.49	8.66	5.72	3.02	1970	677400826	KFQ15434.1	194	1.2e-11	hypothetical protein N330_09277, partial [Leptosomus discolor]	XM_027471236.1	XM_027471236	1435	0	PREDICTED: Anas platyrhynchos heparan sulfate-glucosamine 3-sulfotransferase 3B1 (HS3ST3B1), mRNA	--	--	--	--	--	--	--	--	--	--	--	--	--	--	--	--	--	--	DOWN	-1.9859	0.0036395	blast,frame:1 start:916 end:1614
Cluster-9112.6812	1.47	0.9	1.43	0.33	0.2	0.46	2835	1540447831	XP_027318500.1	2235	3.8e-248	noelin-3 isoform X2 [Anas platyrhynchos]	XM_027462699.1	XM_027462699	2005	0	PREDICTED: Anas platyrhynchos olfactomedin 3 (OLFM3), transcript variant X2, mRNA	--	--	--	--	P63056	2186	2.6e-244	Noelin-3 OS=Mus musculus OX=10090 GN=Olfm3 PE=1 SV=1	PF07426	Dynactin subunit p22	GO:0061640	cytoskeleton-dependent cytokinesis	--	--	GO:0005869	dynactin complex	--	--	DOWN	-1.9867	0.031832	blast,frame:3 start:3 end:1538
Cluster-9112.7995	2.31	0.97	2.44	0.49	0.43	0.56	2835	--	--	--	--	--	LK391415.1	LK391415	503	0	Apteryx australis mantelli genome assembly AptMant0, scaffold scaffold151	--	--	--	--	--	--	--	--	--	--	--	--	--	--	--	--	--	--	DOWN	-1.9878	0.021653	estscan,start:1122 end:1598
Cluster-9112.6151	3.24	1.91	3.22	0.88	0.79	0.54	4253	--	--	--	--	--	XM_013192371.1	XM_013192371	4081	0	PREDICTED: Anser cygnoides domesticus sodium-dependent noradrenaline transporter (LOC106043077), transcript variant X1, mRNA	--	--	--	--	--	--	--	--	PF00245//PF01956	Alkaline phosphatase//Integral membrane protein EMC3/TMCO1-like	--	--	GO:0016791	phosphatase activity	GO:0016020	membrane	--	--	DOWN	-1.9958	0.00038999	estscan,start:3128 end:1914; minus strand
Cluster-9112.24212	16.34	22.02	20.8	4.69	5.99	4.93	1167	--	--	--	--	--	XM_027800974.1	XM_027800974	619	0	PREDICTED: Falco cherrug zinc finger and BTB domain containing 10 (ZBTB10), mRNA	--	--	--	--	--	--	--	--	--	--	--	--	--	--	--	--	--	--	DOWN	-2.0011	0.00018335	--
Cluster-7867.0	2.61	2.28	2.31	0.97	0.58	0.39	2725	1540414300	XP_027298723.1	2500	6.8e-279	phosphatase and actin regulator 3 isoform X1 [Anas platyrhynchos]	XM_027442922.1	XM_027442922	2402	0	PREDICTED: Anas platyrhynchos phosphatase and actin regulator 3 (PHACTR3), transcript variant X1, mRNA	K17594	PHACTR3	phosphatase and actin regulator 3	http://www.genome.jp/dbget-bin/www_bget?ko:K17594	Q96KR7	1723	1.2e-190	Phosphatase and actin regulator 3 OS=Homo sapiens OX=9606 GN=PHACTR3 PE=1 SV=1	PF09055	Nickel-containing superoxide dismutase	GO:0006801	superoxide metabolic process	GO:0016209//GO:0004784//GO:0016151	antioxidant activity//superoxide dismutase activity//nickel cation binding	--	--	KOG4339	RPEL repeat-containing protein	DOWN	-2.002	0.00235	blast,frame:-1 start:2575 end:605
Cluster-9112.16171	10.2	7.32	8.03	3.75	2.13	1.04	5014	--	--	--	--	--	XM_009289323.2	XM_009289323	812	0	PREDICTED: Aptenodytes forsteri coiled-coil-helix-coiled-coil-helix domain containing 7 (CHCHD7), transcript variant X2, mRNA	--	--	--	--	--	--	--	--	--	--	--	--	--	--	--	--	--	--	DOWN	-2.0026	0.0059606	estscan,start:3278 end:1; minus strand
Cluster-9112.10018	4.57	1.64	4.85	1.49	0.85	0.58	1753	--	--	--	--	--	XR_001207197.1	XR_001207197	1512	0	PREDICTED: Anser cygnoides domesticus uncharacterized LOC106036252 (LOC106036252), ncRNA	--	--	--	--	--	--	--	--	--	--	--	--	--	--	--	--	--	--	DOWN	-2.0151	0.049358	estscan,start:78 end:558
Cluster-9112.19616	4.94	3.75	7.18	1.1	1.34	1.62	1360	--	--	--	--	--	XM_005027230.4	XM_005027230	277	5.36299e-141	PREDICTED: Anas platyrhynchos glutathione peroxidase 7 (GPX7), mRNA	--	--	--	--	--	--	--	--	--	--	--	--	--	--	--	--	--	--	DOWN	-2.0216	0.0074834	estscan,start:1 end:264
Cluster-9112.15170	143.23	100.13	162.97	35.63	33.72	34.75	2956	1307738978	PKK23709.1	1998	1.2e-220	serpin peptidase inhibitor, clade F (alpha-2 antiplasmin, pigment epithelium derived factor), member 1, partial [Columba livia]	XM_013189919.1	XM_013189919	2354	0	PREDICTED: Anser cygnoides domesticus serpin peptidase inhibitor, clade F (alpha-2 antiplasmin, pigment epithelium derived factor), member 1 (SERPINF1), mRNA	K19614	SERPINF1, PEDF	pigment epithelium-derived factor	http://www.genome.jp/dbget-bin/www_bget?ko:K19614	P97298	1292	1.2e-140	Pigment epithelium-derived factor OS=Mus musculus OX=10090 GN=Serpinf1 PE=1 SV=2	PF05051	Cytochrome C oxidase copper chaperone (COX17)	GO:0006825	copper ion transport	GO:0005507//GO:0016531	copper ion binding//copper chaperone activity	GO:0005758	mitochondrial intermembrane space	--	--	DOWN	-2.0227	2.0927e-06	blast,frame:-3 start:1532 end:150
Cluster-9112.12933	34.1	21.42	32.68	11.33	6.18	5.62	3859	1561821296	XP_027754780.1	2745	3.8e-307	squalene monooxygenase [Empidonax traillii]	XM_013185051.1	XM_013185051	3543	0	PREDICTED: Anser cygnoides domesticus squalene epoxidase (SQLE), mRNA	K00511	SQLE, ERG1	squalene monooxygenase	http://www.genome.jp/dbget-bin/www_bget?ko:K00511	Q14534	2164	1.3e-241	Squalene monooxygenase OS=Homo sapiens OX=9606 GN=SQLE PE=1 SV=3	PF07992//PF02254//PF01494//PF02737//PF00732//PF01210//PF03435//PF08491//PF03446//PF01266	Pyridine nucleotide-disulphide oxidoreductase//TrkA-N domain//FAD binding domain//3-hydroxyacyl-CoA dehydrogenase, NAD binding domain//GMC oxidoreductase//NAD-dependent glycerol-3-phosphate dehydrogenase N-terminus//Saccharopine dehydrogenase NADP binding domain//Squalene epoxidase//NAD binding domain of 6-phosphogluconate dehydrogenase//FAD dependent oxidoreductase	GO:0006574//GO:0006550//GO:0006631//GO:0046168//GO:0006694//GO:0006552//GO:0018874//GO:0006568//GO:0006813//GO:0016114//GO:0055114//GO:0006633//GO:0006554	valine catabolic process//isoleucine catabolic process//fatty acid metabolic process//glycerol-3-phosphate catabolic process//steroid biosynthetic process//leucine catabolic process//benzoate metabolic process//tryptophan metabolic process//potassium ion transport//terpenoid biosynthetic process//oxidation-reduction process//fatty acid biosynthetic process//lysine catabolic process	GO:0004506//GO:0071949//GO:0003857//GO:0050660//GO:0050661//GO:0016491//GO:0016616//GO:0051287//GO:0016614	squalene monooxygenase activity//FAD binding//3-hydroxyacyl-CoA dehydrogenase activity//flavin adenine dinucleotide binding//NADP binding//oxidoreductase activity//oxidoreductase activity, acting on the CH-OH group of donors, NAD or NADP as acceptor//NAD binding//oxidoreductase activity, acting on CH-OH group of donors	GO:0016021	integral component of membrane	KOG1298	Squalene monooxygenase	DOWN	-2.0249	9.2341e-05	blast,frame:2 start:338 end:2146
Cluster-9112.7500	3.92	6.01	3.98	1.99	0.99	0.79	9156	902914474	XP_013045817.1	1996	6.4e-220	PREDICTED: transmembrane channel-like protein 2 [Anser cygnoides domesticus]	XM_013190363.1	XM_013190363	1583	0	PREDICTED: Anser cygnoides domesticus transmembrane channel-like protein 2 (LOC106041801), mRNA	--	--	--	--	Q8R4P4	1717	2e-189	Transmembrane channel-like protein 2 OS=Mus musculus OX=10090 GN=Tmc2 PE=1 SV=1	PF14138//PF02419//PF06872//PF07810	Cytochrome c oxidase assembly protein COX16//PsbL protein//EspG protein//TMC domain	GO:0015979//GO:0006508//GO:0009405	photosynthesis//proteolysis//pathogenesis	GO:0004197	cysteine-type endopeptidase activity	GO:0031966//GO:0016020//GO:0009523//GO:0016021//GO:0009539	mitochondrial membrane//membrane//photosystem II//integral component of membrane//photosystem II reaction center	--	--	DOWN	-2.025	0.0040369	blast,frame:3 start:7530 end:8132|blast,frame:2 start:5348 end:5806|blast,frame:1 start:4126 end:5388
Cluster-9112.12653	8.02	15.3	14.77	4.62	3.16	2.39	5562	--	--	--	--	--	AC145960.3	AC145960	266	2.91301e-134	Gallus gallus BAC clone CH261-18H1 from chromosome unknown, complete sequence	K03948	NDUFA4	NADH dehydrogenase (ubiquinone) 1 alpha subcomplex subunit 4	http://www.genome.jp/dbget-bin/www_bget?ko:K03948	--	--	--	--	--	--	--	--	--	--	--	--	--	--	DOWN	-2.0321	0.002294	estscan,start:4557 end:5562
Cluster-9112.21335	2.36	0.76	1.62	0.47	0.45	0.28	3671	--	--	--	--	--	AC140791.4	AC140791	393	0	Gallus gallus BAC clone TAM33-20G4 from chromosome ul, complete sequence	--	--	--	--	--	--	--	--	PF08114//PF13013	ATPase proteolipid family//F-box-like domain	GO:0050790	regulation of catalytic activity	GO:0005515//GO:0030234	protein binding//enzyme regulator activity	--	--	--	--	DOWN	-2.037	0.021122	estscan,start:1383 end:2231
Cluster-9112.16352	188.36	233.37	206.97	36.55	52.69	69.44	1164	--	--	--	--	--	XM_027471169.1	XM_027471169	904	0	PREDICTED: Anas platyrhynchos collagen type V alpha 1 chain (COL5A1), transcript variant X3, mRNA	--	--	--	--	--	--	--	--	--	--	--	--	--	--	--	--	--	--	DOWN	-2.0379	0.0012927	estscan,start:763 end:1133
Cluster-9112.13993	12.46	11.41	12.19	3.33	2.78	3.1	6068	1605355236	TFK11413.1	341	3.4e-28	D(1A) dopamine receptor [Platysternon megacephalum]	XM_013194976.1	XM_013194976	6038	0	PREDICTED: Anser cygnoides domesticus cyclin D1 (CCND1), mRNA	--	--	--	--	--	--	--	--	PF08536//PF02981	Whirly transcription factor//Restriction endonuclease FokI, recognition domain	GO:0006355//GO:0006952//GO:0006308//GO:0009307	regulation of transcription, DNA-templated//defense response//DNA catabolic process//DNA restriction-modification system	GO:0003697//GO:0009036//GO:0003677	single-stranded DNA binding//type II site-specific deoxyribonuclease activity//DNA binding	GO:0009359	type II site-specific deoxyribonuclease complex	--	--	DOWN	-2.0389	3.1466e-08	blast,frame:-3 start:5826 end:5524|blast,frame:-1 start:5615 end:5313
Cluster-9112.3926	1.36	0.95	1.35	0.43	0.3	0.22	1999	902915941	XP_013046455.1	579	2.8e-56	PREDICTED: CD226 antigen isoform X1 [Anser cygnoides domesticus]	XM_013191002.1	XM_013191002	333	5.88985e-172	PREDICTED: Anser cygnoides domesticus CD226 molecule (CD226), transcript variant X2, mRNA	K06567	CD226, DNAM1	CD226 antigen	http://www.genome.jp/dbget-bin/www_bget?ko:K06567	Q8K4F0	217	3.8e-16	CD226 antigen OS=Mus musculus OX=10090 GN=Cd226 PE=1 SV=1	--	--	--	--	--	--	--	--	--	--	DOWN	-2.039	0.028519	blast,frame:3 start:243 end:728
Cluster-9112.10088	2.77	3.18	3.03	0.99	0.51	0.81	4488	902929320	XP_013052801.1	1158	4.6e-123	PREDICTED: transmembrane protein 71 isoform X1 [Anser cygnoides domesticus]	XM_013197347.1	XM_013197347	1830	0	PREDICTED: Anser cygnoides domesticus transmembrane protein 71 (TMEM71), transcript variant X2, mRNA	--	--	--	--	Q6P5X7	291	2.2e-24	Transmembrane protein 71 OS=Homo sapiens OX=9606 GN=TMEM71 PE=2 SV=2	PF08642//PF08147//PF01384//PF02388//PF05132	Histone deacetylation protein Rxt3//DBP10CT (NUC160) domain//Phosphate transporter family//FemAB family//RNA polymerase III RPC4	GO:0006383//GO:0016575//GO:0006817//GO:0044038	transcription by RNA polymerase III//histone deacetylation//phosphate ion transport//cell wall macromolecule biosynthetic process	GO:0003723//GO:0003677//GO:0016755//GO:0003724//GO:0005315//GO:0005524	RNA binding//DNA binding//transferase activity, transferring amino-acyl groups//RNA helicase activity//inorganic phosphate transmembrane transporter activity//ATP binding	GO:0016020//GO:0005666//GO:0005634	membrane//RNA polymerase III complex//nucleus	--	--	DOWN	-2.0494	0.00033565	blast,frame:-1 start:3468 end:3415|blast,frame:-3 start:4153 end:3251
Cluster-9112.16088	20.56	10.27	15.22	7.4	3.22	1.49	8604	902925945	XP_013051186.1	10103	0	PREDICTED: centromere-associated protein E [Anser cygnoides domesticus]	XM_013195732.1	XM_013195732	6931	0	PREDICTED: Anser cygnoides domesticus centromere protein E, 312kDa (CENPE), mRNA	K11498	CENPE	centromeric protein E	http://www.genome.jp/dbget-bin/www_bget?ko:K11498	Q02224	2898	0	Centromere-associated protein E OS=Homo sapiens OX=9606 GN=CENPE PE=1 SV=2	PF08053//PF16796//PF00225	Tryptophanase operon leader peptide//Microtubule binding//Kinesin motor domain	GO:0007018//GO:0031556//GO:0007017//GO:0031554	microtubule-based movement//transcriptional attenuation by ribosome//microtubule-based process//regulation of DNA-templated transcription, termination	GO:0003777//GO:0008017//GO:0005524	microtubule motor activity//microtubule binding//ATP binding	GO:0045298//GO:0005874	tubulin complex//microtubule	KOG0242	Kinesin-like protein	DOWN	-2.0506	0.032501	blast,frame:1 start:1 end:6756
Cluster-9112.11668	1.94	0.99	2.08	0.42	0.45	0.38	3796	902930939	XP_013053553.1	6303	0	PREDICTED: LOW QUALITY PROTEIN: nebulin [Anser cygnoides domesticus]	XM_013198099.1	XM_013198099	3639	0	PREDICTED: Anser cygnoides domesticus nebulin (NEB), mRNA	K18267	NEB	nebulin	http://www.genome.jp/dbget-bin/www_bget?ko:K18267	P20929	5156	0	Nebulin OS=Homo sapiens OX=9606 GN=NEB PE=1 SV=5	PF01127//PF03422	Succinate dehydrogenase/Fumarate reductase transmembrane subunit//Carbohydrate binding module (family 6)	--	--	GO:0016627//GO:0030246	oxidoreductase activity, acting on the CH-CH group of donors//carbohydrate binding	--	--	--	--	DOWN	-2.0597	0.0030478	estscan,start:3796 end:1; minus strand
Cluster-9112.8377	32.65	23.13	39.42	8.95	7.51	7.44	4564	699586048	XP_009864657.1	1355	6.7e-146	PREDICTED: sushi repeat-containing protein SRPX [Apaloderma vittatum]	XM_013190911.1	XM_013190911	3541	0	PREDICTED: Anser cygnoides domesticus sushi-repeat containing protein, X-linked (SRPX), mRNA	--	--	--	--	P78539	1098	6e-118	Sushi repeat-containing protein SRPX OS=Homo sapiens OX=9606 GN=SRPX PE=1 SV=1	PF05925//PF01218	Enterobacterial virulence protein IpgD//Coproporphyrinogen III oxidase	GO:0015994//GO:0006779//GO:0055114//GO:0009405	chlorophyll metabolic process//porphyrin-containing compound biosynthetic process//oxidation-reduction process//pathogenesis	GO:0016791//GO:0004109	phosphatase activity//coproporphyrinogen oxidase activity	--	--	--	--	DOWN	-2.0606	1.819e-06	blast,frame:3 start:786 end:1703
Cluster-23238.0	32.93	79.18	60.42	19.6	12.32	11.6	340	--	--	--	--	--	--	--	--	--	--	--	--	--	--	--	--	--	--	--	--	--	--	--	--	--	--	--	--	DOWN	-2.067	0.0065107	estscan,start:1 end:256
Cluster-9112.8330	2.45	3.88	2.26	0.75	0.85	0.58	1377	--	--	--	--	--	--	--	--	--	--	--	--	--	--	--	--	--	--	PF04114	Gaa1-like, GPI transamidase component	--	--	--	--	GO:0016021//GO:0042765	integral component of membrane//GPI-anchor transamidase complex	--	--	DOWN	-2.0693	0.019493	estscan,start:515 end:1111
Cluster-9112.19198	20.29	29.58	16.54	3.07	9.34	4.18	505	--	--	--	--	--	XR_738143.1	XR_738143	369	0	PREDICTED: Balearica regulorum gibbericeps uncharacterized LOC104635157 (LOC104635157), ncRNA	--	--	--	--	--	--	--	--	--	--	--	--	--	--	--	--	--	--	DOWN	-2.0849	0.040283	--
Cluster-9112.8287	2.57	4.9	5.28	1	0.85	1.33	1315	1540400837	XP_027326911.1	310	2.9e-25	LOW QUALITY PROTEIN: ficolin-2-like [Anas platyrhynchos]	XM_027471110.1	XM_027471110	179	1.55872e-86	PREDICTED: Anas platyrhynchos ficolin-2-like (LOC101791581), mRNA	--	--	--	--	--	--	--	--	--	--	--	--	--	--	--	--	--	--	DOWN	-2.0883	0.02008	blast,frame:1 start:508 end:849
Cluster-9112.13479	7.28	5.13	6.28	2.87	0.97	0.94	10637	902878875	XP_013029475.1	10788	0	PREDICTED: centromere protein F [Anser cygnoides domesticus]	XM_013174021.1	XM_013174021	6983	0	PREDICTED: Anser cygnoides domesticus centromere protein F, 350/400kDa (CENPF), mRNA	K11499	CENPF	centromere protein F	http://www.genome.jp/dbget-bin/www_bget?ko:K11499	P49454	2151	1.1e-239	Centromere protein F OS=Homo sapiens OX=9606 GN=CENPF PE=1 SV=3	PF10473	Leucine-rich repeats of kinetochore protein Cenp-F/LEK1	--	--	GO:0042803//GO:0070840//GO:0008134	protein homodimerization activity//dynein complex binding//transcription factor binding	GO:0005667	transcription regulator complex	KOG4674	Uncharacterized conserved coiled-coil protein	DOWN	-2.0938	0.0041034	blast,frame:-3 start:10542 end:2638
Cluster-9112.19749	3.67	2.51	4.72	1.02	0.99	0.66	5062	1540378309	XP_027323106.1	1751	9e-192	melatonin receptor type 1B [Anas platyrhynchos]	XM_027467305.1	XM_027467305	2256	0	PREDICTED: Anas platyrhynchos melatonin receptor 1B (MTNR1B), mRNA	K04286	MTNR1B	melatonin receptor type 1B	http://www.genome.jp/dbget-bin/www_bget?ko:K04286	P51050	1393	4.1e-152	Melatonin receptor type 1B (Fragment) OS=Gallus gallus OX=9031 PE=2 SV=1	PF00001//PF13853	7 transmembrane receptor (rhodopsin family)//Olfactory receptor	GO:0007608//GO:0007187//GO:0007186	sensory perception of smell//G protein-coupled receptor signaling pathway, coupled to cyclic nucleotide second messenger//G protein-coupled receptor signaling pathway	GO:0004984//GO:0004930	olfactory receptor activity//G protein-coupled receptor activity	GO:0016021	integral component of membrane	--	--	DOWN	-2.0995	0.00016564	blast,frame:-3 start:5060 end:3963
Cluster-7933.1	1.68	1.23	2.46	0.52	0.35	0.44	1471	--	--	--	--	--	XM_027460058.1	XM_027460058	360	0	PREDICTED: Anas platyrhynchos potassium calcium-activated channel subfamily M alpha 1 (KCNMA1), transcript variant X50, mRNA	--	--	--	--	--	--	--	--	PF01433	Peptidase family M1 domain	--	--	GO:0008237//GO:0008270	metallopeptidase activity//zinc ion binding	--	--	--	--	DOWN	-2.1057	0.035909	estscan,start:449 end:212; minus strand
Cluster-9112.18539	70.92	100.88	53.21	32.3	17.32	8.18	1413	1540432414	XP_027312692.1	960	1.3e-100	mitotic spindle assembly checkpoint protein MAD2A [Anas platyrhynchos]	XM_027456891.1	XM_027456891	1103	0	PREDICTED: Anas platyrhynchos mitotic arrest deficient 2 like 1 (MAD2L1), mRNA	K02537	MAD2	mitotic spindle assembly checkpoint protein MAD2	http://www.genome.jp/dbget-bin/www_bget?ko:K02537	Q13257	817	7.1e-86	Mitotic spindle assembly checkpoint protein MAD2A OS=Homo sapiens OX=9606 GN=MAD2L1 PE=1 SV=1	PF07855	Autophagy-related protein 101	GO:0006914	autophagy	--	--	--	--	KOG3285	Spindle assembly checkpoint protein	DOWN	-2.113	0.01642	blast,frame:2 start:2 end:643
Cluster-9112.15063	920.74	631.26	973.36	134.48	190.57	263.27	3063	1444467890	XP_025934699.1	352	9.1e-30	collagen alpha-2(I) chain [Apteryx rowi]	LK391415.1	LK391415	1086	0	Apteryx australis mantelli genome assembly AptMant0, scaffold scaffold151	K06236	COL1A	collagen, type I, alpha	http://www.genome.jp/dbget-bin/www_bget?ko:K06236	P02467	342	1.9e-30	Collagen alpha-2(I) chain OS=Gallus gallus OX=9031 GN=COL1A2 PE=1 SV=3	PF01410	Fibrillar collagen C-terminal domain	--	--	GO:0005201	extracellular matrix structural constituent	--	--	--	--	DOWN	-2.1239	0.00085734	blast,frame:3 start:3 end:323|blast,frame:1 start:670 end:909
Cluster-9112.9669	12.32	9.94	12.06	4.84	2.37	1.35	5460	902918985	XP_013047897.1	2253	6e-250	PREDICTED: lutropin-choriogonadotropic hormone receptor [Anser cygnoides domesticus]	XM_027453600.1	XM_027453600	2510	0	PREDICTED: Anas platyrhynchos lutropin-choriogonadotropic hormone receptor (LOC101803098), transcript variant X1, mRNA	K04248	LHCGR	luteinizing hormone/choriogonadotropin receptor	http://www.genome.jp/dbget-bin/www_bget?ko:K04248	Q90674	2066	4.1e-230	Lutropin-choriogonadotropic hormone receptor OS=Gallus gallus OX=9031 GN=LHCGR PE=2 SV=2	PF00001//PF14999//PF05115//PF13855	7 transmembrane receptor (rhodopsin family)//Shadow of prion protein, neuroprotective//Cytochrome B6-F complex subunit VI (PetL)//Leucine rich repeat	GO:0006118//GO:0007186	obsolete electron transport//G protein-coupled receptor signaling pathway	GO:0004930//GO:0005515//GO:0009055	G protein-coupled receptor activity//protein binding//electron transfer activity	GO:0009512//GO:0031225//GO:0016021	cytochrome b6f complex//anchored component of membrane//integral component of membrane	KOG2087	Glycoprotein hormone receptor	DOWN	-2.1288	0.002294	blast,frame:1 start:1867 end:3279|blast,frame:3 start:3 end:1232
Cluster-9112.3810	5.84	7.4	7.84	1.23	1.74	2.04	2190	--	--	--	--	--	XM_013174085.1	XM_013174085	1863	0	PREDICTED: Anser cygnoides domesticus SERTA domain containing 4 (SERTAD4), mRNA	--	--	--	--	--	--	--	--	--	--	--	--	--	--	--	--	--	--	DOWN	-2.1289	0.00082466	estscan,start:1481 end:995; minus strand
Cluster-9112.17793	6.82	6.88	8.72	1.2	2.01	2.1	1442	--	--	--	--	--	XM_026846242.1	XM_026846242	498	0	PREDICTED: Athene cunicularia synapse differentiation inducing 1 (SYNDIG1), mRNA	--	--	--	--	--	--	--	--	PF01555//PF02724//PF01080//PF03612//PF06003//PF15333//PF06624//PF06459//PF15050//PF05238//PF03839//PF04277//PF08496//PF09815	DNA methylase//CDC45-like protein//Presenilin//Sorbitol phosphotransferase enzyme II N-terminus//Survival motor neuron protein (SMN)//TATA box-binding protein-associated factor 1D//Ribosome associated membrane protein RAMP4//Ryanodine Receptor TM 4-6//SCIMP protein//Kinetochore protein CHL4 like//Translocation protein Sec62//Oxaloacetate decarboxylase, gamma chain//Peptidase family S49 N-terminal…	GO:0006525//GO:0006270//GO:0015031//GO:0008643//GO:0006814//GO:0006560//GO:0009401//GO:0006874//GO:0006397//GO:0006355//GO:0036376//GO:0016485//GO:0006306//GO:0051382//GO:0007059//GO:0006816//GO:0006090	arginine metabolic process//DNA replication initiation//protein transport//carbohydrate transport//sodium ion transport//proline metabolic process//phosphoenolpyruvate-dependent sugar phosphotransferase system//cellular calcium ion homeostasis//mRNA processing//regulation of transcription, DNA-templated//sodium ion export across plasma membrane//protein processing//DNA methylation//kinetochore as…	GO:0005219//GO:0008982//GO:0008948//GO:0004252//GO:0003723//GO:0008170//GO:0004190//GO:0003677//GO:0015081	ryanodine-sensitive calcium-release channel activity//protein-N(PI)-phosphohistidine-sugar phosphotransferase activity//oxaloacetate decarboxylase activity//serine-type endopeptidase activity//RNA binding//N-methyltransferase activity//aspartic-type endopeptidase activity//DNA binding//sodium ion transmembrane transporter activity	GO:0005886//GO:0016021//GO:0005668//GO:0097197//GO:0005783//GO:0030176//GO:0001772//GO:0005634//GO:0009357//GO:0005622//GO:0005737//GO:0016020	plasma membrane//integral component of membrane//RNA polymerase transcription factor SL1 complex//tetraspanin-enriched microdomain//endoplasmic reticulum//integral component of endoplasmic reticulum membrane//immunological synapse//nucleus//protein-N(PI)-phosphohistidine-sugar phosphotransferase complex//intracellular//cytoplasm//membrane	--	--	DOWN	-2.1299	0.001428	estscan,start:548 end:1035
Cluster-9112.15460	108.93	155.7	155.03	43.71	22.06	36.61	1696	--	--	--	--	--	XM_013109650.3	XM_013109650	945	0	PREDICTED: Anas platyrhynchos insulin like growth factor binding protein 2 (IGFBP2), transcript variant X4, mRNA	--	--	--	--	--	--	--	--	--	--	--	--	--	--	--	--	--	--	DOWN	-2.1364	0.00019514	estscan,start:674 end:210; minus strand
Cluster-9112.3420	2.98	1.5	2.31	0.96	0.39	0.31	4425	--	--	--	--	--	XR_001207192.1	XR_001207192	1537	0	PREDICTED: Anser cygnoides domesticus uncharacterized LOC106036245 (LOC106036245), ncRNA	--	--	--	--	--	--	--	--	--	--	--	--	--	--	--	--	--	--	DOWN	-2.1379	0.0075579	estscan,start:672 end:1974
Cluster-9112.6336	2.37	3.57	2.37	0.81	0.59	0.62	2934	--	--	--	--	--	XM_013175688.1	XM_013175688	2925	0	PREDICTED: Anser cygnoides domesticus failed axon connections homolog (FAXC), mRNA	--	--	--	--	--	--	--	--	--	--	--	--	--	--	--	--	--	--	DOWN	-2.138	0.00078005	estscan,start:527 end:2934
Cluster-9112.6484	1.89	3.26	3	0.59	0.77	0.6	3475	--	--	--	--	--	LK391419.1	LK391419	937	0	Apteryx australis mantelli genome assembly AptMant0, scaffold scaffold27	--	--	--	--	--	--	--	--	--	--	--	--	--	--	--	--	--	--	DOWN	-2.1394	0.0017405	estscan,start:858 end:1551
Cluster-9112.7906	6.42	11.11	8.55	2.84	2.18	1.42	4088	902865205	XP_013037681.1	2325	2e-258	PREDICTED: rho GTPase-activating protein 19 isoform X4 [Anser cygnoides domesticus]	XM_013182276.1	XM_013182276	4038	0	PREDICTED: Anser cygnoides domesticus Rho GTPase activating protein 19 (ARHGAP19), transcript variant X5, mRNA	K20640	ARHGAP19	Rho GTPase-activating protein 19	http://www.genome.jp/dbget-bin/www_bget?ko:K20640	Q5F3G0	2274	2.3e-254	Rho GTPase-activating protein 19 OS=Gallus gallus OX=9031 GN=ARHGAP19 PE=2 SV=1	PF00620	RhoGAP domain	GO:0007165	signal transduction	--	--	--	--	--	--	DOWN	-2.1409	0.00057262	blast,frame:2 start:2 end:1495
Cluster-9112.7753	47.37	69.23	53.15	20.48	11.95	9.61	1823	701312531	XP_010017360.1	918	1.3e-95	PREDICTED: lymphokine-activated killer T-cell-originated protein kinase [Nestor notabilis]	XM_013201868.1	XM_013201868	752	0	PREDICTED: Anser cygnoides domesticus PDZ binding kinase (PBK), mRNA	K08865	PBK	PDZ-binding kinase	http://www.genome.jp/dbget-bin/www_bget?ko:K08865	Q96KB5	766	7.6e-80	Lymphokine-activated killer T-cell-originated protein kinase OS=Homo sapiens OX=9606 GN=PBK PE=1 SV=3	PF04655//PF00069//PF07714	Aminoglycoside/hydroxyurea antibiotic resistance kinase//Protein kinase domain//Protein tyrosine and serine/threonine kinase	GO:0019748//GO:0006468	secondary metabolic process//protein phosphorylation	GO:0005524//GO:0016773//GO:0004672	ATP binding//phosphotransferase activity, alcohol group as acceptor//protein kinase activity	--	--	KOG0581	Mitogen-activated protein kinase kinase (MAP2K)	DOWN	-2.1411	0.00015888	blast,frame:3 start:993 end:1403|blast,frame:1 start:1 end:654
Cluster-25481.0	1.79	1.51	1	0.44	0.29	0.3	1699	--	--	--	--	--	XR_003074564.1	XR_003074564	578	0	PREDICTED: Gallus gallus uncharacterized LOC112532148 (LOC112532148), ncRNA	--	--	--	--	--	--	--	--	PF06305//PF06480//PF08273	Lipopolysaccharide assembly protein A domain//FtsH Extracellular//Zinc-binding domain of primase-helicase	GO:0006269//GO:0006351	DNA replication, synthesis of RNA primer//transcription, DNA-templated	GO:0008270//GO:0005524//GO:0003896//GO:0004222//GO:0004386	zinc ion binding//ATP binding//DNA primase activity//metalloendopeptidase activity//helicase activity	GO:0005887//GO:0005657//GO:0016021//GO:0005730	integral component of plasma membrane//replication fork//integral component of membrane//nucleolus	--	--	DOWN	-2.1414	0.029099	estscan,start:29 end:1556
Cluster-9112.9550	29.09	54.28	36.45	13.87	9.25	6.61	1994	1540412659	XP_027328611.1	821	2.5e-84	ubiquitin-conjugating enzyme E2 C [Anas platyrhynchos]	XM_027472810.1	XM_027472810	524	0	PREDICTED: Anas platyrhynchos ubiquitin conjugating enzyme E2 C (UBE2C), mRNA	K06688	UBE2C, UBC11	ubiquitin-conjugating enzyme E2 C	http://www.genome.jp/dbget-bin/www_bget?ko:K06688	Q4R9D1	750	5.9e-78	Ubiquitin-conjugating enzyme E2 C OS=Macaca fascicularis OX=9541 GN=UBE2C PE=2 SV=1	PF05743//PF05773	UEV domain//RWD domain	GO:0015031//GO:0006464	protein transport//cellular protein modification process	GO:0005515	protein binding	--	--	KOG0421	Ubiquitin-protein ligase	DOWN	-2.1432	0.00096423	blast,frame:-1 start:1994 end:1149
Cluster-9112.12722	25.73	18.54	24	5.7	7.19	3.35	2510	--	--	--	--	--	LK065076.1	LK065076	677	0	Apteryx australis mantelli genome assembly AptMant0, scaffold scaffold445	--	--	--	--	--	--	--	--	PF04604	Type-A lantibiotic	GO:0042742	defense response to bacterium	--	--	GO:0005576	extracellular region	--	--	DOWN	-2.1442	8.8399e-05	estscan,start:1173 end:442; minus strand
Cluster-9112.7065	3.45	4.95	3.78	1.45	0.59	0.95	4730	1111006464	XP_009279333.2	731	1.6e-73	PREDICTED: neural-cadherin [Aptenodytes forsteri]	XM_021408892.1	XM_021408892	646	0	PREDICTED: Numida meleagris neural-cadherin-like (LOC110404525), mRNA	--	--	--	--	O15943	282	2.6e-23	Neural-cadherin OS=Drosophila melanogaster OX=7227 GN=CadN PE=1 SV=2	PF07645//PF01111	Calcium-binding EGF domain//Cyclin-dependent kinase regulatory subunit	GO:0045859	regulation of protein kinase activity	GO:0005509//GO:0016538	calcium ion binding//cyclin-dependent protein serine/threonine kinase regulator activity	--	--	--	--	DOWN	-2.1446	0.0012129	blast,frame:1 start:13 end:486|blast,frame:2 start:341 end:745
Cluster-9112.11521	8.08	3.86	7.77	2.13	1.37	1.19	2249	--	--	--	--	--	XM_013170764.1	XM_013170764	2221	0	PREDICTED: Anser cygnoides domesticus cytochrome P450 1B1 (LOC106029463), mRNA	--	--	--	--	--	--	--	--	--	--	--	--	--	--	--	--	--	--	DOWN	-2.1477	0.00056056	estscan,start:1280 end:1623
[truncated: 368 more rows]
