# Supplementary material for: Integrated transcriptome and proteome revealed that the declined expression of cell cycle-related genes associated with follicular atresia in geese
Source: BMC Genomics. 2023 Jan 16;24:24. doi: 10.1186/s12864-022-09088-1 (PMC9843891; doi:10.1186/s12864-022-09088-1)
Supplement: Supplementary file 9 — Additional file 9: Table S6. GO enrichment of differentially expressed genes between normal and atretic follicles (molecular_function). [file 12864_2022_9088_MOESM9_ESM.xlsx]

## Sheet: bp
Table S6: GO enrichment of differentially expressed genes between normal and atretic follicles (biological_process)
GO_accession	Description	Term_type	up	Up Genes	Down	Down Genes	Corrected_pValue
GO:0035725	sodium ion transmembrane transport	biological_process	0		16	Cluster-9112.18926,Cluster-19727.0,Cluster-9112.19964,Cluster-5945.0,Cluster-9112.21574,Cluster-9112.4530,Cluster-9112.3775,Cluster-9112.18806,Cluster-9112.21205,Cluster-9112.4126,Cluster-9112.21067,Cluster-9112.17793,Cluster-9112.8847,Cluster-9112.24114,Cluster-9112.21204,Cluster-9112.12221	9.0267e-06
GO:0036376	sodium ion export across plasma membrane	biological_process	0		16	Cluster-9112.21067,Cluster-9112.17793,Cluster-9112.18806,Cluster-9112.4126,Cluster-9112.21205,Cluster-9112.12221,Cluster-9112.8847,Cluster-9112.24114,Cluster-9112.21204,Cluster-19727.0,Cluster-9112.18926,Cluster-9112.4530,Cluster-9112.3775,Cluster-9112.19964,Cluster-5945.0,Cluster-9112.21574	9.0267e-06
GO:0140115	export across plasma membrane	biological_process	0		16	Cluster-9112.21205,Cluster-9112.4126,Cluster-9112.18806,Cluster-9112.21067,Cluster-9112.17793,Cluster-9112.8847,Cluster-9112.24114,Cluster-9112.21204,Cluster-9112.12221,Cluster-9112.18926,Cluster-19727.0,Cluster-9112.19964,Cluster-9112.21574,Cluster-5945.0,Cluster-9112.4530,Cluster-9112.3775	2.7363e-05
GO:0006090	pyruvate metabolic process	biological_process	2	Cluster-9112.8008,Cluster-9112.16001	17	Cluster-9112.17793,Cluster-9112.21067,Cluster-9112.21205,Cluster-9112.4126,Cluster-9112.18806,Cluster-9112.12221,Cluster-9112.21204,Cluster-9112.24114,Cluster-9112.12040,Cluster-9112.8847,Cluster-19727.0,Cluster-9112.18926,Cluster-9112.3775,Cluster-9112.4530,Cluster-9112.21574,Cluster-5945.0,Cluster-9112.19964	6.2213e-05
GO:0006525	arginine metabolic process	biological_process	1	Cluster-9112.9481	17	Cluster-9112.21067,Cluster-9112.17793,Cluster-9112.18806,Cluster-9112.21205,Cluster-9112.4126,Cluster-9112.12221,Cluster-9112.8847,Cluster-9112.21204,Cluster-9112.24114,Cluster-19727.0,Cluster-9112.18926,Cluster-9112.4530,Cluster-9112.3775,Cluster-9112.13636,Cluster-9112.19964,Cluster-5945.0,Cluster-9112.21574	8.8579e-05
GO:0009064	glutamine family amino acid metabolic process	biological_process	2	Cluster-9112.14315,Cluster-9112.9481	17	Cluster-9112.21067,Cluster-9112.17793,Cluster-9112.18806,Cluster-9112.4126,Cluster-9112.21205,Cluster-9112.12221,Cluster-9112.8847,Cluster-9112.24114,Cluster-9112.21204,Cluster-19727.0,Cluster-9112.18926,Cluster-9112.4530,Cluster-9112.3775,Cluster-9112.13636,Cluster-9112.19964,Cluster-5945.0,Cluster-9112.21574	0.00012903
GO:0008643	carbohydrate transport	biological_process	3	Cluster-9112.6783,Cluster-9112.6759,Cluster-9112.15528	11	Cluster-9112.10681,Cluster-9112.7513,Cluster-30975.0,Cluster-35885.0,Cluster-9112.8847,Cluster-9112.21531,Cluster-9112.22963,Cluster-9112.17793,Cluster-9112.21430,Cluster-9112.18259,Cluster-9112.12628	0.00021416
GO:0006560	proline metabolic process	biological_process	0		16	Cluster-9112.8847,Cluster-9112.21204,Cluster-9112.24114,Cluster-9112.12221,Cluster-9112.21205,Cluster-9112.4126,Cluster-9112.18806,Cluster-9112.21067,Cluster-9112.17793,Cluster-9112.19964,Cluster-9112.21574,Cluster-5945.0,Cluster-9112.4530,Cluster-9112.3775,Cluster-9112.18926,Cluster-19727.0	0.00059264
GO:0030001	metal ion transport	biological_process	5	Cluster-9112.533,Cluster-9112.4135,Cluster-9112.9481,Cluster-9112.1407,Cluster-9112.13349	39	Cluster-9112.18806,Cluster-9112.11175,Cluster-9112.17793,Cluster-9112.8847,Cluster-9112.21531,Cluster-9112.11649,Cluster-9112.15300,Cluster-9112.12933,Cluster-9112.12221,Cluster-9112.18926,Cluster-9112.17957,Cluster-9112.14782,Cluster-9112.4481,Cluster-9112.8473,Cluster-9112.19964,Cluster-9112.21574,Cluster-5945.0,Cluster-9112.6532,Cluster-34857.0,Cluster-9112.3775,Cluster-9112.11386,Cluster-9112…	0.00079228
GO:0009401	phosphoenolpyruvate-dependent sugar phosphotransferase system	biological_process	1	Cluster-9112.6759	9	Cluster-9112.7513,Cluster-30975.0,Cluster-9112.8847,Cluster-9112.21531,Cluster-9112.17793,Cluster-9112.22963,Cluster-9112.18259,Cluster-9112.12628,Cluster-9112.21430	0.0015839
GO:0006811	ion transport	biological_process	19	Cluster-31756.0,Cluster-9112.2315,Cluster-23633.0,Cluster-9112.29253,Cluster-9112.21666,Cluster-9112.28482,Cluster-9112.1084,Cluster-9112.5836,Cluster-9112.1407,Cluster-9112.9481,Cluster-9112.18379,Cluster-9112.6529,Cluster-9112.533,Cluster-9112.4135,Cluster-9112.3678,Cluster-9112.10957,Cluster-9112.13349,Cluster-9112.4803,Cluster-9112.9540	54	Cluster-9112.17957,Cluster-9112.12844,Cluster-9112.18926,Cluster-9112.10088,Cluster-9112.8473,Cluster-9112.27155,Cluster-5945.0,Cluster-34857.0,Cluster-9112.6532,Cluster-24517.0,Cluster-9112.8138,Cluster-9112.17793,Cluster-9112.11175,Cluster-9112.21531,Cluster-9112.15996,Cluster-9112.12221,Cluster-9112.12933,Cluster-19727.0,Cluster-9112.9336,Cluster-9112.10336,Cluster-9112.9559,Cluster-9112.6644,…	0.0021922
GO:0032787	monocarboxylic acid metabolic process	biological_process	3	Cluster-9112.8008,Cluster-9112.16001,Cluster-9112.29038	21	Cluster-9112.21067,Cluster-9112.17793,Cluster-9112.18806,Cluster-9112.21205,Cluster-9112.4126,Cluster-9112.12933,Cluster-9112.12221,Cluster-9112.8847,Cluster-9112.12040,Cluster-9112.24114,Cluster-9112.21204,Cluster-19727.0,Cluster-9112.18926,Cluster-9112.13287,Cluster-9112.10112,Cluster-9112.4530,Cluster-9112.11233,Cluster-9112.3775,Cluster-9112.19964,Cluster-5945.0,Cluster-9112.21574	0.0022831
GO:0048878	chemical homeostasis	biological_process	4	Cluster-9112.15234,Cluster-9112.10957,Cluster-9112.1407,Cluster-9112.4135	12	Cluster-34857.0,Cluster-9112.3775,Cluster-9112.17957,Cluster-9112.14782,Cluster-9112.21531,Cluster-30975.0,Cluster-9112.18259,Cluster-9112.14123,Cluster-9112.25497,Cluster-9112.21067,Cluster-9112.12292,Cluster-9112.17793	0.0029184
GO:0006814	sodium ion transport	biological_process	0		20	Cluster-9112.8847,Cluster-9112.21204,Cluster-9112.24114,Cluster-9112.12221,Cluster-9112.18806,Cluster-9112.4126,Cluster-9112.21205,Cluster-9112.14123,Cluster-9112.21067,Cluster-9112.17793,Cluster-9112.18257,Cluster-9112.19964,Cluster-5945.0,Cluster-9112.21574,Cluster-9112.4530,Cluster-9112.3775,Cluster-9112.9559,Cluster-9112.18926,Cluster-9112.14782,Cluster-19727.0	0.0047366
GO:0055085	transmembrane transport	biological_process	21	Cluster-9112.16736,Cluster-9112.28199,Cluster-9112.6759,Cluster-31756.0,Cluster-9112.11213,Cluster-9112.2508,Cluster-9112.1084,Cluster-9112.28590,Cluster-9112.533,Cluster-9112.19592,Cluster-9112.21666,Cluster-9112.645,Cluster-9112.10442,Cluster-9112.6154,Cluster-9112.6347,Cluster-9112.4803,Cluster-9112.10957,Cluster-9112.3678,Cluster-9112.9481,Cluster-9112.9540,Cluster-9112.600	40	Cluster-34857.0,Cluster-9112.5804,Cluster-9112.3775,Cluster-5945.0,Cluster-9112.21574,Cluster-9112.19964,Cluster-9112.27155,Cluster-9112.12844,Cluster-9112.11437,Cluster-9112.18926,Cluster-9112.12221,Cluster-9112.17073,Cluster-9112.21531,Cluster-9112.8847,Cluster-9112.17793,Cluster-9112.6531,Cluster-9112.11175,Cluster-9112.7151,Cluster-9112.4609,Cluster-9112.18806,Cluster-9112.27886,Cluster-24517…	0.010204
GO:0050801	ion homeostasis	biological_process	4	Cluster-9112.15234,Cluster-9112.4135,Cluster-9112.1407,Cluster-9112.10957	10	Cluster-30975.0,Cluster-34857.0,Cluster-9112.21531,Cluster-9112.17793,Cluster-9112.12292,Cluster-9112.21067,Cluster-9112.14782,Cluster-9112.18259,Cluster-9112.14123,Cluster-9112.17957	0.010364
GO:0055080	cation homeostasis	biological_process	4	Cluster-9112.10957,Cluster-9112.1407,Cluster-9112.4135,Cluster-9112.15234	10	Cluster-9112.14123,Cluster-9112.18259,Cluster-9112.17957,Cluster-9112.21067,Cluster-9112.14782,Cluster-9112.17793,Cluster-9112.12292,Cluster-9112.21531,Cluster-30975.0,Cluster-34857.0	0.010364
GO:0098771	inorganic ion homeostasis	biological_process	4	Cluster-9112.10957,Cluster-9112.1407,Cluster-9112.15234,Cluster-9112.4135	10	Cluster-9112.12292,Cluster-9112.17793,Cluster-9112.14782,Cluster-9112.21067,Cluster-9112.17957,Cluster-9112.18259,Cluster-9112.14123,Cluster-30975.0,Cluster-34857.0,Cluster-9112.21531	0.010364
GO:0140352	export from cell	biological_process	2	Cluster-9112.13349,Cluster-9112.9481	17	Cluster-9112.21067,Cluster-9112.17793,Cluster-9112.21205,Cluster-9112.4126,Cluster-9112.18806,Cluster-9112.7513,Cluster-9112.12221,Cluster-9112.8847,Cluster-9112.21204,Cluster-9112.24114,Cluster-19727.0,Cluster-9112.18926,Cluster-9112.4530,Cluster-9112.3775,Cluster-9112.19964,Cluster-9112.21574,Cluster-5945.0	0.012985
GO:0051179	localization	biological_process	42	Cluster-9112.6529,Cluster-9112.14635,Cluster-9112.19046,Cluster-9112.9481,Cluster-9112.1407,Cluster-9112.5836,Cluster-9112.2508,Cluster-9112.19592,Cluster-9112.2315,Cluster-9112.14454,Cluster-9112.6759,Cluster-9112.11213,Cluster-31756.0,Cluster-9112.16736,Cluster-9112.6783,Cluster-9112.10957,Cluster-9112.6154,Cluster-9112.4803,Cluster-9112.645,Cluster-9112.28590,Cluster-9112.533,Cluster-9112.2819…	94	Cluster-9112.7070,Cluster-9112.24750,Cluster-16918.0,Cluster-9112.14123,Cluster-9112.11214,Cluster-9112.17986,Cluster-9112.6588,Cluster-34175.0,Cluster-9112.6644,Cluster-9112.17793,Cluster-9112.27886,Cluster-9112.4609,Cluster-9112.12933,Cluster-9112.12221,Cluster-9112.21531,Cluster-9112.27155,Cluster-9112.10088,Cluster-9112.8473,Cluster-9112.12687,Cluster-9112.18926,Cluster-9112.21030,Cluster-911…	0.015171
GO:0006874	cellular calcium ion homeostasis	biological_process	2	Cluster-9112.1407,Cluster-9112.4135	8	Cluster-9112.21067,Cluster-9112.17793,Cluster-9112.12292,Cluster-9112.18259,Cluster-9112.17957,Cluster-34857.0,Cluster-30975.0,Cluster-9112.21531	0.015171
GO:0055074	calcium ion homeostasis	biological_process	2	Cluster-9112.4135,Cluster-9112.1407	8	Cluster-9112.21531,Cluster-30975.0,Cluster-34857.0,Cluster-9112.18259,Cluster-9112.17957,Cluster-9112.17793,Cluster-9112.12292,Cluster-9112.21067	0.015171
GO:0072503	cellular divalent inorganic cation homeostasis	biological_process	2	Cluster-9112.1407,Cluster-9112.4135	8	Cluster-9112.21067,Cluster-9112.17793,Cluster-9112.12292,Cluster-9112.18259,Cluster-9112.17957,Cluster-34857.0,Cluster-30975.0,Cluster-9112.21531	0.015171
GO:0072507	divalent inorganic cation homeostasis	biological_process	2	Cluster-9112.1407,Cluster-9112.4135	8	Cluster-9112.12292,Cluster-9112.17793,Cluster-9112.21067,Cluster-9112.17957,Cluster-9112.18259,Cluster-34857.0,Cluster-30975.0,Cluster-9112.21531	0.015171
GO:0006812	cation transport	biological_process	10	Cluster-9112.533,Cluster-9112.4135,Cluster-9112.1084,Cluster-9112.18379,Cluster-9112.9540,Cluster-9112.9481,Cluster-9112.1407,Cluster-9112.10957,Cluster-9112.13349,Cluster-9112.4803	45	Cluster-9112.18806,Cluster-24517.0,Cluster-9112.11175,Cluster-9112.17793,Cluster-9112.21531,Cluster-9112.11649,Cluster-9112.15996,Cluster-9112.8847,Cluster-9112.12933,Cluster-9112.15300,Cluster-9112.12221,Cluster-9112.18926,Cluster-9112.17957,Cluster-9112.12844,Cluster-9112.4481,Cluster-9112.27155,Cluster-9112.14782,Cluster-9112.8473,Cluster-9112.19964,Cluster-5945.0,Cluster-9112.21574,Cluster-91…	0.016253
GO:0006810	transport	biological_process	39	Cluster-9112.1407,Cluster-9112.5836,Cluster-9112.9481,Cluster-9112.19046,Cluster-9112.14635,Cluster-9112.6529,Cluster-31756.0,Cluster-9112.11213,Cluster-9112.14454,Cluster-9112.2315,Cluster-9112.6759,Cluster-9112.16736,Cluster-9112.19592,Cluster-9112.2508,Cluster-9112.10957,Cluster-9112.4803,Cluster-9112.6154,Cluster-9112.6783,Cluster-9112.28199,Cluster-9112.645,Cluster-9112.28590,Cluster-9112.53…	91	Cluster-9112.17986,Cluster-9112.6588,Cluster-9112.11214,Cluster-9112.6644,Cluster-9112.14123,Cluster-16918.0,Cluster-9112.24750,Cluster-9112.7070,Cluster-9112.11437,Cluster-9112.17957,Cluster-9112.21030,Cluster-9112.18926,Cluster-9112.12687,Cluster-9112.8473,Cluster-9112.10088,Cluster-9112.27155,Cluster-9112.9550,Cluster-9112.6532,Cluster-9112.4609,Cluster-9112.27886,Cluster-9112.17793,Cluster-91…	0.016552
GO:0051234	establishment of localization	biological_process	39	Cluster-9112.10957,Cluster-9112.4803,Cluster-9112.6154,Cluster-9112.6783,Cluster-9112.28199,Cluster-9112.645,Cluster-9112.533,Cluster-9112.28590,Cluster-9112.1407,Cluster-9112.5836,Cluster-9112.9481,Cluster-9112.19046,Cluster-9112.14635,Cluster-9112.6529,Cluster-31756.0,Cluster-9112.11213,Cluster-9112.14454,Cluster-9112.2315,Cluster-9112.6759,Cluster-9112.16736,Cluster-9112.19592,Cluster-9112.250…	91	Cluster-9112.13233,Cluster-36390.1,Cluster-9112.18313,Cluster-9112.13216,Cluster-9112.13636,Cluster-9112.8922,Cluster-9112.9795,Cluster-9112.18257,Cluster-9112.4530,Cluster-9112.15170,Cluster-9112.15032,Cluster-9112.12292,Cluster-9112.21067,Cluster-9112.28474,Cluster-35885.0,Cluster-30975.0,Cluster-9112.14782,Cluster-9112.4481,Cluster-9112.19964,Cluster-9112.11386,Cluster-9112.15371,Cluster-9112.…	0.01764
GO:0006383	transcription by RNA polymerase III	biological_process	1	Cluster-9112.4135	6	Cluster-9112.4609,Cluster-9112.18259,Cluster-9112.21640,Cluster-9112.21531,Cluster-30975.0,Cluster-9112.10088	0.021944
GO:0006873	cellular ion homeostasis	biological_process	3	Cluster-9112.4135,Cluster-9112.15234,Cluster-9112.1407	8	Cluster-30975.0,Cluster-34857.0,Cluster-9112.21531,Cluster-9112.21067,Cluster-9112.17793,Cluster-9112.12292,Cluster-9112.18259,Cluster-9112.17957	0.026942
GO:0006875	cellular metal ion homeostasis	biological_process	3	Cluster-9112.15234,Cluster-9112.4135,Cluster-9112.1407	8	Cluster-9112.21531,Cluster-30975.0,Cluster-34857.0,Cluster-9112.18259,Cluster-9112.17957,Cluster-9112.17793,Cluster-9112.12292,Cluster-9112.21067	0.026942
GO:0030003	cellular cation homeostasis	biological_process	3	Cluster-9112.1407,Cluster-9112.15234,Cluster-9112.4135	8	Cluster-9112.18259,Cluster-9112.17957,Cluster-9112.17793,Cluster-9112.12292,Cluster-9112.21067,Cluster-9112.21531,Cluster-30975.0,Cluster-34857.0	0.026942
GO:0055082	cellular chemical homeostasis	biological_process	3	Cluster-9112.15234,Cluster-9112.4135,Cluster-9112.1407	8	Cluster-9112.21531,Cluster-34857.0,Cluster-30975.0,Cluster-9112.17957,Cluster-9112.18259,Cluster-9112.12292,Cluster-9112.17793,Cluster-9112.21067	0.026942
GO:0006265	DNA topological change	biological_process	1	Cluster-9112.16050	7	Cluster-9112.19964,Cluster-24852.0,Cluster-9112.8466,Cluster-23995.0,Cluster-9112.18005,Cluster-9112.23130,Cluster-9112.21430	0.030004
GO:0055065	metal ion homeostasis	biological_process	3	Cluster-9112.4135,Cluster-9112.15234,Cluster-9112.1407	8	Cluster-30975.0,Cluster-34857.0,Cluster-9112.21531,Cluster-9112.21067,Cluster-9112.17793,Cluster-9112.12292,Cluster-9112.18259,Cluster-9112.17957	0.040771

## Sheet: cc
Table S6: GO enrichment of differentially expressed genes between normal and atretic follicles (cellular_component)
GO_accession	Description	Term_type	up	Up_Gene_names	Down	Down_Gene_names	Corrected_pValue
GO:0005886	plasma membrane	cellular_component	10	Cluster-9112.18379,Cluster-9112.8592,Cluster-9112.24711,Cluster-9112.5836,Cluster-9112.13349,Cluster-9112.3787,Cluster-9112.19639,Cluster-9112.645,Cluster-9112.16333,Cluster-9112.6759	34	Cluster-9528.0,Cluster-9112.21205,Cluster-26729.0,Cluster-9112.23175,Cluster-9112.13296,Cluster-24852.0,Cluster-9112.21204,Cluster-9112.6588,Cluster-9112.8466,Cluster-9112.14290,Cluster-23995.0,Cluster-9112.16210,Cluster-9112.10336,Cluster-9112.18257,Cluster-9112.18806,Cluster-9112.7151,Cluster-9112.10137,Cluster-9112.12335,Cluster-9112.17793,Cluster-9112.14746,Cluster-9112.20326,Cluster-9112.231…	4.9613e-05
GO:0016020	membrane	cellular_component	76	Cluster-9112.21666,Cluster-9112.2888,Cluster-9112.17068,Cluster-9112.1084,Cluster-9112.28482,Cluster-9112.22842,Cluster-9112.29253,Cluster-9112.2833,Cluster-23633.0,Cluster-9112.600,Cluster-9112.18379,Cluster-9112.8592,Cluster-9112.8008,Cluster-9112.24711,Cluster-9112.12620,Cluster-9112.996,Cluster-9112.17124,Cluster-9112.7842,Cluster-9112.25489,Cluster-9112.7791,Cluster-9112.4135,Cluster-9112.16…	137	Cluster-9112.11175,Cluster-9112.3472,Cluster-9112.14746,Cluster-9112.12335,Cluster-9112.23130,Cluster-9112.8138,Cluster-9112.20190,Cluster-24517.0,Cluster-25481.0,Cluster-9112.8266,Cluster-9112.15996,Cluster-9112.17069,Cluster-9112.6674,Cluster-9112.21430,Cluster-9112.12844,Cluster-9112.18845,Cluster-34857.0,Cluster-9112.13645,Cluster-5945.0,Cluster-9112.15434,Cluster-9528.0,Cluster-9112.18259,Cl…	6.5892e-05
GO:0071944	cell periphery	cellular_component	15	Cluster-9112.13619,Cluster-9112.5836,Cluster-9112.16050,Cluster-9112.13349,Cluster-9112.3787,Cluster-9112.19639,Cluster-9112.12545,Cluster-9112.18379,Cluster-9112.8592,Cluster-9112.24711,Cluster-9112.16933,Cluster-9112.16333,Cluster-9112.6759,Cluster-9112.645,Cluster-9112.1084	38	Cluster-9112.6588,Cluster-9112.8466,Cluster-9112.13000,Cluster-23995.0,Cluster-9112.14290,Cluster-9112.16210,Cluster-9112.10336,Cluster-9112.18257,Cluster-9528.0,Cluster-9112.21205,Cluster-26729.0,Cluster-9112.23175,Cluster-24852.0,Cluster-9112.7108,Cluster-9112.21204,Cluster-9112.13296,Cluster-9112.14055,Cluster-9112.20946,Cluster-9112.11437,Cluster-9112.12844,Cluster-9112.21737,Cluster-9112.147…	0.00035209
GO:0009357	protein-N(PI)-phosphohistidine-sugar phosphotransferase complex	cellular_component	0		9	Cluster-9112.17793,Cluster-9112.22963,Cluster-9112.12628,Cluster-9112.18259,Cluster-9112.21430,Cluster-30975.0,Cluster-9112.7513,Cluster-9112.21531,Cluster-9112.8847	0.00042806
GO:0005742	mitochondrial outer membrane translocase complex	cellular_component	1	Cluster-9112.18379	6	Cluster-9112.22963,Cluster-34857.0,Cluster-9112.21531,Cluster-9112.24114,Cluster-9112.21030,Cluster-16918.0	0.010204
GO:0031224	intrinsic component of membrane	cellular_component	44	Cluster-9112.15920,Cluster-9112.7842,Cluster-14278.0,Cluster-9112.1407,Cluster-9112.5836,Cluster-9112.9481,Cluster-9112.996,Cluster-9112.21958,Cluster-9112.14635,Cluster-9112.6529,Cluster-9112.8008,Cluster-9112.24711,Cluster-9112.600,Cluster-9112.18379,Cluster-9112.1419,Cluster-9112.707,Cluster-9112.29253,Cluster-9112.2833,Cluster-9112.22842,Cluster-9112.7153,Cluster-9112.28482,Cluster-9112.2508,…	75	Cluster-9112.21640,Cluster-9112.12355,Cluster-9112.6644,Cluster-9112.12628,Cluster-9112.11214,Cluster-9112.11091,Cluster-9112.14290,Cluster-9112.24114,Cluster-9112.7108,Cluster-9112.7500,Cluster-9112.16626,Cluster-9112.16009,Cluster-9112.18259,Cluster-9112.2809,Cluster-9528.0,Cluster-34857.0,Cluster-9112.18845,Cluster-9112.6532,Cluster-9112.11437,Cluster-9112.12844,Cluster-9112.17957,Cluster-9112…	0.014573
GO:0031012	extracellular matrix	cellular_component	6	Cluster-9112.1606,Cluster-9112.18847,Cluster-9112.3113,Cluster-9112.25489,Cluster-9112.1801,Cluster-9112.610	5	Cluster-9112.15078,Cluster-9112.9709,Cluster-9112.16594,Cluster-9112.7657,Cluster-9112.14746	0.017505
GO:0098799	outer mitochondrial membrane protein complex	cellular_component	2	Cluster-9112.22106,Cluster-9112.18379	6	Cluster-34857.0,Cluster-9112.24114,Cluster-9112.21531,Cluster-9112.22963,Cluster-9112.21030,Cluster-16918.0	0.017505
GO:0016021	integral component of membrane	cellular_component	43	Cluster-9112.24711,Cluster-9112.8008,Cluster-9112.14635,Cluster-9112.21958,Cluster-9112.996,Cluster-9112.6529,Cluster-9112.707,Cluster-9112.1419,Cluster-9112.600,Cluster-9112.18379,Cluster-9112.7842,Cluster-14278.0,Cluster-9112.15920,Cluster-9112.5836,Cluster-9112.1407,Cluster-9112.9481,Cluster-9112.2508,Cluster-9112.28482,Cluster-9112.7153,Cluster-9112.19557,Cluster-9112.21666,Cluster-9112.2888,…	74	Cluster-9112.16009,Cluster-9112.7500,Cluster-9112.16626,Cluster-9112.24114,Cluster-9112.7108,Cluster-9112.2809,Cluster-9112.18259,Cluster-9528.0,Cluster-9112.6644,Cluster-9112.21640,Cluster-9112.12355,Cluster-9112.11091,Cluster-9112.14290,Cluster-9112.12628,Cluster-9112.11214,Cluster-25481.0,Cluster-9112.12933,Cluster-9112.8266,Cluster-9112.21531,Cluster-9112.12335,Cluster-9112.17793,Cluster-9112…	0.021299

## Sheet: mf
Table S6: GO enrichment of differentially expressed genes between normal and atretic follicles (molecular_function)
GO_accession	Description	Term_type	up	Up_Gene_names	Down	Down_Gene_names	Corrected_pValue
GO:0005215	transporter activity	molecular_function	31	Cluster-9112.10442,Cluster-9112.645,Cluster-9112.28590,Cluster-9112.533,Cluster-9112.4135,Cluster-9112.28199,Cluster-9112.6783,Cluster-9112.9540,Cluster-9112.15528,Cluster-9112.10957,Cluster-9112.13349,Cluster-9112.6347,Cluster-9112.6154,Cluster-9112.21666,Cluster-9112.19592,Cluster-9112.28482,Cluster-9112.2508,Cluster-9112.11213,Cluster-31756.0,Cluster-9112.6759,Cluster-9112.2315,Cluster-23633.0…	65	Cluster-9112.18806,Cluster-9112.15371,Cluster-9112.10137,Cluster-9112.6531,Cluster-9112.8847,Cluster-9112.17073,Cluster-9112.20212,Cluster-9112.15300,Cluster-9112.4481,Cluster-9112.19964,Cluster-9112.21574,Cluster-9112.5804,Cluster-9112.3775,Cluster-9112.11386,Cluster-9112.15032,Cluster-9112.4126,Cluster-9112.21205,Cluster-9112.21067,Cluster-9112.22963,Cluster-9112.12292,Cluster-9112.17554,Cluste…	1.864e-06
GO:0022857	transmembrane transporter activity	molecular_function	31	Cluster-23633.0,Cluster-9112.16736,Cluster-9112.29253,Cluster-9112.11213,Cluster-31756.0,Cluster-9112.6759,Cluster-9112.2315,Cluster-9112.19592,Cluster-9112.28482,Cluster-9112.2508,Cluster-9112.21666,Cluster-9112.9481,Cluster-9112.5836,Cluster-9112.1407,Cluster-9112.6529,Cluster-9112.24711,Cluster-9112.18379,Cluster-9112.600,Cluster-9112.28199,Cluster-9112.533,Cluster-9112.28590,Cluster-9112.4135…	62	Cluster-5945.0,Cluster-9112.6532,Cluster-34857.0,Cluster-9112.21430,Cluster-9112.18926,Cluster-9112.11437,Cluster-9112.12844,Cluster-9112.17957,Cluster-9112.27155,Cluster-9112.8473,Cluster-9112.10088,Cluster-9112.15996,Cluster-9112.21531,Cluster-9112.12221,Cluster-24517.0,Cluster-9112.11175,Cluster-9112.17793,Cluster-9112.8138,Cluster-9112.10336,Cluster-9112.6644,Cluster-9112.25443,Cluster-9112.1…	1.864e-06
GO:0046873	metal ion transmembrane transporter activity	molecular_function	5	Cluster-9112.1407,Cluster-9112.9481,Cluster-9112.13349,Cluster-9112.533,Cluster-9112.4135	35	Cluster-9112.18259,Cluster-9112.14123,Cluster-9112.4126,Cluster-9112.21205,Cluster-9112.15434,Cluster-9112.12292,Cluster-9112.21067,Cluster-9112.24114,Cluster-9112.13296,Cluster-9112.21204,Cluster-9112.16626,Cluster-30975.0,Cluster-19727.0,Cluster-9112.16210,Cluster-9112.18257,Cluster-9112.4530,Cluster-9112.18806,Cluster-9112.17793,Cluster-9112.11175,Cluster-9112.8847,Cluster-9112.21531,Cluster-9…	6.0261e-06
GO:0008948	oxaloacetate decarboxylase activity	molecular_function	0		16	Cluster-9112.12221,Cluster-9112.8847,Cluster-9112.24114,Cluster-9112.21204,Cluster-9112.21067,Cluster-9112.17793,Cluster-9112.18806,Cluster-9112.21205,Cluster-9112.4126,Cluster-9112.4530,Cluster-9112.3775,Cluster-9112.19964,Cluster-5945.0,Cluster-9112.21574,Cluster-19727.0,Cluster-9112.18926	9.0267e-06
GO:0004175	endopeptidase activity	molecular_function	14	Cluster-9112.21003,Cluster-9112.11239,Cluster-9112.3113,Cluster-9112.17198,Cluster-9112.21397,Cluster-9112.610,Cluster-18346.0,Cluster-9112.7791,Cluster-9112.25489,Cluster-9112.15903,Cluster-9112.21666,Cluster-9112.17082,Cluster-9112.1606,Cluster-9112.1801	34	Cluster-9112.18259,Cluster-9112.21205,Cluster-9112.20666,Cluster-26729.0,Cluster-9112.12292,Cluster-9112.21067,Cluster-24852.0,Cluster-9112.21204,Cluster-9112.7500,Cluster-9112.16626,Cluster-9112.23175,Cluster-30975.0,Cluster-9112.7513,Cluster-9112.6588,Cluster-23995.0,Cluster-9112.8466,Cluster-9112.15106,Cluster-9112.7151,Cluster-26041.0,Cluster-9112.17793,Cluster-9112.20326,Cluster-9112.23130,C…	2.7363e-05
GO:0008233	peptidase activity	molecular_function	20	Cluster-9112.15903,Cluster-9112.21666,Cluster-9112.25489,Cluster-9112.7791,Cluster-18346.0,Cluster-9112.1606,Cluster-9112.17082,Cluster-9112.13391,Cluster-9112.1801,Cluster-9112.10925,Cluster-9112.3113,Cluster-9112.1252,Cluster-9112.11239,Cluster-9112.5364,Cluster-9112.21003,Cluster-9112.21397,Cluster-9112.17198,Cluster-9112.610,Cluster-9112.3202,Cluster-9112.20110	43	Cluster-9112.11175,Cluster-9112.20326,Cluster-9112.23130,Cluster-9112.17793,Cluster-9112.14746,Cluster-26041.0,Cluster-9112.7151,Cluster-25481.0,Cluster-9112.8635,Cluster-20094.0,Cluster-9112.21531,Cluster-9112.8847,Cluster-9112.12669,Cluster-7933.1,Cluster-9112.7657,Cluster-9112.14782,Cluster-30440.0,Cluster-9112.6556,Cluster-9112.17957,Cluster-9112.19964,Cluster-5945.0,Cluster-9112.21067,Cluste…	2.7363e-05
GO:0015144	carbohydrate transmembrane transporter activity	molecular_function	2	Cluster-9112.15528,Cluster-9112.6783	11	Cluster-9112.21531,Cluster-9112.8847,Cluster-9112.7513,Cluster-30975.0,Cluster-35885.0,Cluster-9112.10681,Cluster-9112.12628,Cluster-9112.18259,Cluster-9112.21430,Cluster-9112.17793,Cluster-9112.22963	3.3679e-05
GO:0015318	inorganic molecular entity transmembrane transporter activity	molecular_function	15	Cluster-9112.4135,Cluster-9112.533,Cluster-9112.6783,Cluster-9112.9540,Cluster-9112.13349,Cluster-9112.10957,Cluster-9112.21666,Cluster-9112.2315,Cluster-31756.0,Cluster-9112.29253,Cluster-23633.0,Cluster-9112.18379,Cluster-9112.5836,Cluster-9112.1407,Cluster-9112.9481	49	Cluster-9112.10137,Cluster-9112.18806,Cluster-9112.15300,Cluster-9112.20212,Cluster-9112.8847,Cluster-9112.4481,Cluster-9112.11386,Cluster-9112.3775,Cluster-9112.5804,Cluster-9112.21574,Cluster-9112.19964,Cluster-9112.12292,Cluster-9112.21067,Cluster-9112.4126,Cluster-9112.21205,Cluster-30975.0,Cluster-9112.13296,Cluster-9112.21204,Cluster-9112.18313,Cluster-9112.4530,Cluster-9112.10681,Cluster-9…	4.9613e-05
GO:0070011	peptidase activity, acting on L-amino acid peptides	molecular_function	18	Cluster-9112.13391,Cluster-9112.1801,Cluster-9112.1606,Cluster-9112.17082,Cluster-9112.21666,Cluster-9112.15903,Cluster-9112.25489,Cluster-9112.7791,Cluster-18346.0,Cluster-9112.610,Cluster-9112.3202,Cluster-9112.21397,Cluster-9112.17198,Cluster-9112.1252,Cluster-9112.3113,Cluster-9112.11239,Cluster-9112.5364,Cluster-9112.21003	40	Cluster-9112.19964,Cluster-5945.0,Cluster-9112.7657,Cluster-9112.14782,Cluster-30440.0,Cluster-9112.6556,Cluster-9112.17957,Cluster-25481.0,Cluster-9112.8635,Cluster-20094.0,Cluster-9112.21531,Cluster-9112.8847,Cluster-9112.12669,Cluster-7933.1,Cluster-9112.11175,Cluster-9112.20326,Cluster-9112.23130,Cluster-9112.17793,Cluster-9112.14746,Cluster-26041.0,Cluster-9112.7151,Cluster-9112.4851,Cluster…	4.9613e-05
GO:0015081	sodium ion transmembrane transporter activity	molecular_function	0		19	Cluster-5945.0,Cluster-9112.21574,Cluster-9112.18257,Cluster-9112.19964,Cluster-9112.3775,Cluster-9112.4530,Cluster-9112.18926,Cluster-19727.0,Cluster-9112.24114,Cluster-9112.21204,Cluster-9112.15996,Cluster-9112.8847,Cluster-9112.12221,Cluster-9112.14123,Cluster-9112.18806,Cluster-9112.4126,Cluster-9112.21205,Cluster-9112.17793,Cluster-9112.21067	6.6441e-05
GO:0015075	ion transmembrane transporter activity	molecular_function	17	Cluster-9112.13349,Cluster-9112.10957,Cluster-9112.9540,Cluster-9112.6783,Cluster-9112.4135,Cluster-9112.533,Cluster-9112.9481,Cluster-9112.5836,Cluster-9112.1407,Cluster-9112.6529,Cluster-9112.18379,Cluster-9112.29253,Cluster-23633.0,Cluster-9112.2315,Cluster-31756.0,Cluster-9112.28482,Cluster-9112.21666	48	Cluster-9112.10681,Cluster-9112.4530,Cluster-9112.18257,Cluster-9112.8922,Cluster-9112.16210,Cluster-9112.18313,Cluster-30975.0,Cluster-9112.13296,Cluster-9112.21204,Cluster-9112.21067,Cluster-9112.12292,Cluster-9112.21205,Cluster-9112.4126,Cluster-9112.11386,Cluster-9112.5804,Cluster-9112.3775,Cluster-9112.19964,Cluster-9112.21574,Cluster-9112.4481,Cluster-9112.15300,Cluster-9112.8847,Cluster-91…	0.00015826
GO:0022890	inorganic cation transmembrane transporter activity	molecular_function	9	Cluster-9112.533,Cluster-9112.4135,Cluster-9112.9540,Cluster-9112.18379,Cluster-9112.6783,Cluster-9112.1407,Cluster-9112.10957,Cluster-9112.9481,Cluster-9112.13349	43	Cluster-9112.20212,Cluster-9112.8847,Cluster-9112.15996,Cluster-9112.21531,Cluster-9112.12221,Cluster-9112.15300,Cluster-24517.0,Cluster-9112.18806,Cluster-9112.17793,Cluster-9112.11175,Cluster-9112.21574,Cluster-5945.0,Cluster-9112.19964,Cluster-34857.0,Cluster-9112.3775,Cluster-9112.11386,Cluster-9112.6532,Cluster-9112.12844,Cluster-9112.17957,Cluster-9112.18926,Cluster-9112.8473,Cluster-9112.2…	0.0004278
GO:0008982	protein-N(PI)-phosphohistidine-sugar phosphotransferase activity	molecular_function	0		9	Cluster-9112.21430,Cluster-9112.18259,Cluster-9112.12628,Cluster-9112.22963,Cluster-9112.17793,Cluster-9112.8847,Cluster-9112.21531,Cluster-9112.7513,Cluster-30975.0	0.00042806
GO:0016831	carboxy-lyase activity	molecular_function	1	Cluster-9112.14454	18	Cluster-19727.0,Cluster-9112.18926,Cluster-34857.0,Cluster-9112.3775,Cluster-9112.4530,Cluster-5945.0,Cluster-9112.21574,Cluster-9112.19964,Cluster-9112.17793,Cluster-9112.21067,Cluster-9112.15371,Cluster-9112.18806,Cluster-9112.21205,Cluster-9112.4126,Cluster-9112.12221,Cluster-9112.21204,Cluster-9112.24114,Cluster-9112.8847	0.00043602
GO:0015276	ligand-gated ion channel activity	molecular_function	4	Cluster-9112.2315,Cluster-9112.1407,Cluster-9112.4135,Cluster-23633.0	11	Cluster-9112.12292,Cluster-9112.8138,Cluster-9112.17793,Cluster-9112.10137,Cluster-9112.21067,Cluster-9112.17957,Cluster-9112.18259,Cluster-30975.0,Cluster-34857.0,Cluster-9112.6644,Cluster-9112.21531	0.0011792
GO:0022834	ligand-gated channel activity	molecular_function	4	Cluster-23633.0,Cluster-9112.4135,Cluster-9112.1407,Cluster-9112.2315	11	Cluster-9112.21531,Cluster-30975.0,Cluster-34857.0,Cluster-9112.6644,Cluster-9112.18259,Cluster-9112.17957,Cluster-9112.17793,Cluster-9112.12292,Cluster-9112.8138,Cluster-9112.21067,Cluster-9112.10137	0.0011792
GO:0008324	cation transmembrane transporter activity	molecular_function	9	Cluster-9112.18379,Cluster-9112.6783,Cluster-9112.9540,Cluster-9112.9481,Cluster-9112.10957,Cluster-9112.1407,Cluster-9112.13349,Cluster-9112.533,Cluster-9112.4135	43	Cluster-9112.4126,Cluster-9112.21205,Cluster-9112.18259,Cluster-9112.14123,Cluster-9112.21067,Cluster-9112.12292,Cluster-9112.15434,Cluster-9112.16626,Cluster-9112.21204,Cluster-9112.24114,Cluster-9112.13296,Cluster-30975.0,Cluster-19727.0,Cluster-9112.10336,Cluster-9112.18257,Cluster-9112.16210,Cluster-9112.8922,Cluster-9112.25443,Cluster-9112.4530,Cluster-9112.10681,Cluster-9112.18806,Cluster-2…	0.0013956
GO:0022836	gated channel activity	molecular_function	5	Cluster-9112.4135,Cluster-9112.1407,Cluster-9112.13349,Cluster-9112.2315,Cluster-23633.0	16	Cluster-9112.18259,Cluster-9112.17793,Cluster-9112.15434,Cluster-9112.12292,Cluster-9112.8138,Cluster-9112.21067,Cluster-9112.10137,Cluster-9112.13296,Cluster-9112.21531,Cluster-30975.0,Cluster-9112.17957,Cluster-9112.4481,Cluster-9112.16210,Cluster-34857.0,Cluster-9112.6532,Cluster-9112.6644	0.0018538
GO:0016830	carbon-carbon lyase activity	molecular_function	1	Cluster-9112.14454	18	Cluster-9112.18926,Cluster-19727.0,Cluster-9112.19964,Cluster-5945.0,Cluster-9112.21574,Cluster-9112.4530,Cluster-34857.0,Cluster-9112.3775,Cluster-9112.18806,Cluster-9112.4126,Cluster-9112.21205,Cluster-9112.15371,Cluster-9112.21067,Cluster-9112.17793,Cluster-9112.8847,Cluster-9112.21204,Cluster-9112.24114,Cluster-9112.12221	0.0018723
GO:0005217	intracellular ligand-gated ion channel activity	molecular_function	2	Cluster-9112.4135,Cluster-9112.1407	8	Cluster-9112.21531,Cluster-34857.0,Cluster-30975.0,Cluster-9112.18259,Cluster-9112.17957,Cluster-9112.17793,Cluster-9112.12292,Cluster-9112.21067	0.0021922
GO:0005219	ryanodine-sensitive calcium-release channel activity	molecular_function	2	Cluster-9112.4135,Cluster-9112.1407	8	Cluster-30975.0,Cluster-34857.0,Cluster-9112.21531,Cluster-9112.12292,Cluster-9112.17793,Cluster-9112.21067,Cluster-9112.17957,Cluster-9112.18259	0.0021922
GO:0015278	calcium-release channel activity	molecular_function	2	Cluster-9112.1407,Cluster-9112.4135	8	Cluster-9112.21067,Cluster-9112.17793,Cluster-9112.12292,Cluster-9112.18259,Cluster-9112.17957,Cluster-30975.0,Cluster-34857.0,Cluster-9112.21531	0.0021922
GO:0099094	ligand-gated cation channel activity	molecular_function	2	Cluster-9112.1407,Cluster-9112.4135	8	Cluster-9112.17957,Cluster-9112.18259,Cluster-9112.21067,Cluster-9112.12292,Cluster-9112.17793,Cluster-9112.21531,Cluster-30975.0,Cluster-34857.0	0.0021922
GO:0099604	ligand-gated calcium channel activity	molecular_function	2	Cluster-9112.4135,Cluster-9112.1407	8	Cluster-9112.21531,Cluster-34857.0,Cluster-30975.0,Cluster-9112.18259,Cluster-9112.17957,Cluster-9112.17793,Cluster-9112.12292,Cluster-9112.21067	0.0021922
GO:0003917	DNA topoisomerase type I (single strand cut, ATP-independent) activity	molecular_function	1	Cluster-9112.16050	6	Cluster-9112.8466,Cluster-23995.0,Cluster-9112.23130,Cluster-9112.19964,Cluster-9112.21430,Cluster-24852.0	0.0029184
GO:0015267	channel activity	molecular_function	10	Cluster-9112.2315,Cluster-9112.13349,Cluster-9112.1407,Cluster-31756.0,Cluster-9112.11213,Cluster-23633.0,Cluster-9112.21666,Cluster-9112.18379,Cluster-9112.4135,Cluster-9112.19592	21	Cluster-9112.4481,Cluster-9112.17957,Cluster-9112.18313,Cluster-9112.5804,Cluster-34857.0,Cluster-9112.6644,Cluster-9112.6532,Cluster-9112.10336,Cluster-9112.18257,Cluster-9112.16210,Cluster-9112.8922,Cluster-9112.15434,Cluster-9112.12292,Cluster-9112.8138,Cluster-9112.17793,Cluster-9112.10137,Cluster-9112.21067,Cluster-9112.18259,Cluster-30975.0,Cluster-9112.13296,Cluster-9112.21531	0.003375
GO:0022803	passive transmembrane transporter activity	molecular_function	10	Cluster-9112.4135,Cluster-9112.19592,Cluster-9112.21666,Cluster-9112.18379,Cluster-23633.0,Cluster-9112.13349,Cluster-9112.2315,Cluster-9112.11213,Cluster-31756.0,Cluster-9112.1407	21	Cluster-30975.0,Cluster-9112.21531,Cluster-9112.13296,Cluster-9112.21067,Cluster-9112.10137,Cluster-9112.17793,Cluster-9112.8138,Cluster-9112.15434,Cluster-9112.12292,Cluster-9112.18259,Cluster-9112.6532,Cluster-9112.6644,Cluster-9112.5804,Cluster-34857.0,Cluster-9112.16210,Cluster-9112.8922,Cluster-9112.10336,Cluster-9112.18257,Cluster-9112.4481,Cluster-9112.18313,Cluster-9112.17957	0.003375
GO:0005262	calcium channel activity	molecular_function	2	Cluster-9112.4135,Cluster-9112.1407	9	Cluster-34857.0,Cluster-30975.0,Cluster-9112.21531,Cluster-9112.13296,Cluster-9112.21067,Cluster-9112.12292,Cluster-9112.17793,Cluster-9112.17957,Cluster-9112.18259	0.0066957
GO:0008236	serine-type peptidase activity	molecular_function	5	Cluster-9112.3202,Cluster-9112.13391,Cluster-9112.21397,Cluster-9112.21003,Cluster-9112.5364	20	Cluster-9112.15106,Cluster-5945.0,Cluster-9112.19964,Cluster-9112.4851,Cluster-9112.6588,Cluster-23995.0,Cluster-9112.14782,Cluster-9112.8466,Cluster-9112.21204,Cluster-24852.0,Cluster-9112.23175,Cluster-9112.8847,Cluster-9112.8635,Cluster-9112.7151,Cluster-9112.21205,Cluster-26729.0,Cluster-9112.20666,Cluster-9112.17793,Cluster-9112.20326,Cluster-9112.23130	0.0085178
GO:0016825	hydrolase activity, acting on acid phosphorus-nitrogen bonds	molecular_function	5	Cluster-9112.21397,Cluster-9112.5364,Cluster-9112.21003,Cluster-9112.3202,Cluster-9112.13391	20	Cluster-9112.21204,Cluster-24852.0,Cluster-9112.23175,Cluster-9112.8847,Cluster-9112.8635,Cluster-9112.7151,Cluster-9112.20666,Cluster-26729.0,Cluster-9112.21205,Cluster-9112.23130,Cluster-9112.20326,Cluster-9112.17793,Cluster-9112.15106,Cluster-5945.0,Cluster-9112.19964,Cluster-9112.4851,Cluster-9112.6588,Cluster-23995.0,Cluster-9112.14782,Cluster-9112.8466	0.0085178
GO:0017171	serine hydrolase activity	molecular_function	5	Cluster-9112.21003,Cluster-9112.5364,Cluster-9112.21397,Cluster-9112.3202,Cluster-9112.13391	20	Cluster-9112.21205,Cluster-26729.0,Cluster-9112.20666,Cluster-9112.7151,Cluster-9112.17793,Cluster-9112.23130,Cluster-9112.20326,Cluster-9112.8847,Cluster-9112.23175,Cluster-24852.0,Cluster-9112.21204,Cluster-9112.8635,Cluster-9112.6588,Cluster-9112.14782,Cluster-9112.8466,Cluster-23995.0,Cluster-9112.19964,Cluster-9112.15106,Cluster-5945.0,Cluster-9112.4851	0.0085178
GO:0005216	ion channel activity	molecular_function	8	Cluster-23633.0,Cluster-31756.0,Cluster-9112.1407,Cluster-9112.2315,Cluster-9112.13349,Cluster-9112.4135,Cluster-9112.18379,Cluster-9112.21666	21	Cluster-9112.18257,Cluster-9112.10336,Cluster-9112.16210,Cluster-9112.8922,Cluster-9112.5804,Cluster-34857.0,Cluster-9112.6644,Cluster-9112.6532,Cluster-9112.17957,Cluster-9112.18313,Cluster-9112.4481,Cluster-9112.13296,Cluster-9112.21531,Cluster-30975.0,Cluster-9112.18259,Cluster-9112.15434,Cluster-9112.8138,Cluster-9112.12292,Cluster-9112.17793,Cluster-9112.10137,Cluster-9112.21067	0.010002
GO:0015085	calcium ion transmembrane transporter activity	molecular_function	2	Cluster-9112.1407,Cluster-9112.4135	9	Cluster-9112.18259,Cluster-9112.17957,Cluster-9112.17793,Cluster-9112.12292,Cluster-9112.21067,Cluster-9112.13296,Cluster-9112.21531,Cluster-34857.0,Cluster-30975.0	0.01012
GO:0004252	serine-type endopeptidase activity	molecular_function	2	Cluster-9112.21003,Cluster-9112.21397	19	Cluster-9112.14782,Cluster-9112.8466,Cluster-23995.0,Cluster-9112.6588,Cluster-9112.19964,Cluster-5945.0,Cluster-9112.15106,Cluster-9112.17793,Cluster-9112.23130,Cluster-9112.20326,Cluster-9112.21205,Cluster-9112.20666,Cluster-26729.0,Cluster-9112.7151,Cluster-9112.8635,Cluster-9112.8847,Cluster-9112.23175,Cluster-24852.0,Cluster-9112.21204	0.010364
GO:0015077	monovalent inorganic cation transmembrane transporter activity	molecular_function	4	Cluster-9112.13349,Cluster-9112.10957,Cluster-9112.9540,Cluster-9112.6783	33	Cluster-9112.3775,Cluster-9112.6532,Cluster-5945.0,Cluster-9112.21574,Cluster-9112.19964,Cluster-9112.4481,Cluster-9112.27155,Cluster-9112.12844,Cluster-9112.18926,Cluster-9112.12221,Cluster-9112.20212,Cluster-9112.15996,Cluster-9112.8847,Cluster-9112.17793,Cluster-9112.11175,Cluster-9112.18806,Cluster-24517.0,Cluster-9112.25443,Cluster-9112.4530,Cluster-9112.10681,Cluster-9112.18257,Cluster-9112…	0.015171
GO:0005261	cation channel activity	molecular_function	4	Cluster-9112.1407,Cluster-9112.13349,Cluster-9112.4135,Cluster-9112.18379	16	Cluster-9112.8922,Cluster-9112.16210,Cluster-9112.18257,Cluster-9112.10336,Cluster-9112.6532,Cluster-34857.0,Cluster-9112.17957,Cluster-9112.4481,Cluster-9112.21531,Cluster-9112.13296,Cluster-30975.0,Cluster-9112.18259,Cluster-9112.21067,Cluster-9112.17793,Cluster-9112.12292,Cluster-9112.15434	0.017732
GO:0003916	DNA topoisomerase activity	molecular_function	1	Cluster-9112.16050	7	Cluster-9112.21430,Cluster-23995.0,Cluster-9112.18005,Cluster-9112.23130,Cluster-9112.8466,Cluster-24852.0,Cluster-9112.19964	0.030004
