# Supplementary material for: Integrated transcriptome and proteome revealed that the declined expression of cell cycle-related genes associated with follicular atresia in geese
Source: BMC Genomics. 2023 Jan 16;24:24. doi: 10.1186/s12864-022-09088-1 (PMC9843891; doi:10.1186/s12864-022-09088-1)
Supplement: Supplementary file 10 — Additional file 10: Table S7. KEGG enrichment of differentially expressed genes between normal and atretic follicles. [file 12864_2022_9088_MOESM10_ESM.xlsx]

## Sheet: Sheet1
Table S7. KEGG enrichment of differentially expressed genes between normal and atretic follicles.
Term	ID	genes number	Input	Hyperlink	Corrected P-Value
Cell cycle	ko04110	11	Cluster-9112.13829|Cluster-9112.6723|Cluster-9112.17957|Cluster-9112.16893|Cluster-9112.10904|Cluster-9112.7475|Cluster-9112.18539|Cluster-9112.14666|Cluster-9112.15300|Cluster-9112.11269|Cluster-9112.16597	http://www.genome.jp/kegg-bin/show_pathway?ko04110/K02537%09red/K04503%09red/K04500%09red/K04501%09red/K02087%09red/K02541%09red/K02216%09red/K02206%09red/K06627%09red/K06635%09red/K06633%09red	0.0187085
Cardiac muscle contraction	ko04260	6	Cluster-9112.12844|Cluster-9112.13000|Cluster-9112.23176|Cluster-9112.18313|Cluster-9112.27886|Cluster-9112.15136	http://www.genome.jp/kegg-bin/show_pathway?ko04260/K04850%09red/K04851%09red/K12750%09red/K00419%09red/K10375%09red/K10373%09red	0.350273
Oocyte meiosis	ko04114	7	Cluster-9112.13829|Cluster-9112.10904|Cluster-9112.7475|Cluster-9112.18539|Cluster-35885.0|Cluster-9112.11269|Cluster-9112.16210	http://www.genome.jp/kegg-bin/show_pathway?ko04114/K02537%09red/K08557%09red/K02087%09red/K02206%09red/K06635%09red/K06633%09red/K02183%09red	0.350273
Adrenergic signaling in cardiomyocytes	ko04261	8	Cluster-9112.12844|Cluster-9112.23176|Cluster-9112.5804|Cluster-9112.18313|Cluster-9112.27886|Cluster-9112.13216|Cluster-35885.0|Cluster-9112.15136	http://www.genome.jp/kegg-bin/show_pathway?ko04261/K04850%09red/K04851%09red/K04838%09red/K09048%09red/K10375%09red/K12750%09red/K10373%09red/K02183%09red	0.576738
Hedgehog signaling pathway	ko04340	4	Cluster-9112.7070|Cluster-9112.15300|Cluster-9112.12355|Cluster-9112.18730	http://www.genome.jp/kegg-bin/show_pathway?ko04340/K11989%09red/K06225%09red/K04503%09red/K11101%09red	0.576738
Hypertrophic cardiomyopathy (HCM)	ko05410	6	Cluster-9112.12844|Cluster-9112.18313|Cluster-9112.23176|Cluster-9112.17759|Cluster-9112.15136|Cluster-9112.10972	http://www.genome.jp/kegg-bin/show_pathway?ko05410/K04850%09red/K04851%09red/K06587%09red/K10375%09red/K12567%09red/K10373%09red	0.576738
Folate biosynthesis	ko00790	2	Cluster-9112.11945|Cluster-9112.11175	http://www.genome.jp/kegg-bin/show_pathway?ko00790/K00072%09red/K01077%09red	0.58183
Protein digestion and absorption	ko04974	6	Cluster-9112.7242|Cluster-9112.17073|Cluster-20094.0|Cluster-9112.15063|Cluster-9112.16594|Cluster-9112.14722	http://www.genome.jp/kegg-bin/show_pathway?ko04974/K01298%09red/K16630%09red/K06236%09red/K06237%09red/K19721%09red	0.58183
Steroid hormone biosynthesis	ko00140	3	Cluster-9112.16054|Cluster-9112.6747|Cluster-9112.11575	http://www.genome.jp/kegg-bin/show_pathway?ko00140/K07434%09red/K07413%09red/K00044%09red	0.58183
Prostate cancer	ko05215	5	Cluster-9112.11269|Cluster-9112.13216|Cluster-9112.15300|Cluster-9112.16210|Cluster-9112.19791	http://www.genome.jp/kegg-bin/show_pathway?ko05215/K02206%09red/K08557%09red/K09048%09red/K04503%09red/K04359%09red	0.58183
Progesterone-mediated oocyte maturation	ko04914	5	Cluster-9112.18539|Cluster-9112.13829|Cluster-9112.16893|Cluster-9112.11269|Cluster-9112.7475	http://www.genome.jp/kegg-bin/show_pathway?ko04914/K02206%09red/K02087%09red/K02537%09red/K06627%09red/K06633%09red	0.58183
Dilated cardiomyopathy (DCM)	ko05414	6	Cluster-9112.12844|Cluster-9112.18313|Cluster-9112.23176|Cluster-9112.17759|Cluster-9112.15136|Cluster-9112.10972	http://www.genome.jp/kegg-bin/show_pathway?ko05414/K04850%09red/K04851%09red/K06587%09red/K10375%09red/K12567%09red/K10373%09red	0.59021
Vascular smooth muscle contraction	ko04270	6	Cluster-9112.15433|Cluster-9112.4481|Cluster-9112.15434|Cluster-9112.18313|Cluster-9112.23176|Cluster-35885.0	http://www.genome.jp/kegg-bin/show_pathway?ko04270/K04850%09red/K04851%09red/K04937%09red/K12315%09red/K04938%09red/K02183%09red	0.647274
Insulin secretion	ko04911	5	Cluster-9112.23176|Cluster-9112.18313|Cluster-9112.13216|Cluster-9112.4481|Cluster-9112.15434	http://www.genome.jp/kegg-bin/show_pathway?ko04911/K04850%09red/K09048%09red/K04938%09red/K04937%09red/K04851%09red	0.647274
Alzheimer's disease	ko05010	7	Cluster-9112.8814|Cluster-9112.12653|Cluster-9112.18313|Cluster-9112.9559|Cluster-9112.23176|Cluster-35885.0|Cluster-9112.13000	http://www.genome.jp/kegg-bin/show_pathway?ko05010/K04850%09red/K04851%09red/K03948%09red/K00419%09red/K00234%09red/K11352%09red/K02183%09red	0.647274
p53 signaling pathway	ko04115	4	Cluster-9112.6723|Cluster-9112.13829|Cluster-9112.15300|Cluster-9112.11269	http://www.genome.jp/kegg-bin/show_pathway?ko04115/K02206%09red/K02087%09red/K04503%09red/K02216%09red	0.666237
Cholinergic synapse	ko04725	5	Cluster-9112.14782|Cluster-9112.23176|Cluster-9112.10137|Cluster-9112.13216|Cluster-9112.18313	http://www.genome.jp/kegg-bin/show_pathway?ko04725/K04850%09red/K04851%09red/K04809%09red/K04541%09red/K09048%09red	0.714056
Pathways in cancer	ko05200	13	Cluster-9112.14782|Cluster-9112.14666|Cluster-9112.12355|Cluster-9112.15224|Cluster-9112.19791|Cluster-9112.14722|Cluster-9112.16597|Cluster-9112.14274|Cluster-9112.18730|Cluster-9112.12669|Cluster-9112.11269|Cluster-9112.16210|Cluster-9112.15300	http://www.genome.jp/kegg-bin/show_pathway?ko05200/K04358%09red/K04503%09red/K04500%09red/K04501%09red/K05691%09red/K08557%09red/K04541%09red/K06237%09red/K13241%09red/K02206%09red/K06225%09red/K04359%09red/K11101%09red	0.714056
Arrhythmogenic right ventricular cardiomyopathy (ARVC)	ko05412	4	Cluster-9112.23176|Cluster-9112.18313|Cluster-9112.17759|Cluster-9112.15224	http://www.genome.jp/kegg-bin/show_pathway?ko05412/K05691%09red/K04850%09red/K06587%09red/K04851%09red	0.714056
Ovarian steroidogenesis	ko04913	3	Cluster-9112.16054|Cluster-9112.9669|Cluster-9112.11575	http://www.genome.jp/kegg-bin/show_pathway?ko04913/K07434%09red/K04248%09red/K00044%09red	0.714056
Circadian entrainment	ko04713	5	Cluster-9112.14782|Cluster-9112.23176|Cluster-9112.18313|Cluster-9112.19749|Cluster-35885.0	http://www.genome.jp/kegg-bin/show_pathway?ko04713/K04850%09red/K04851%09red/K04541%09red/K04286%09red/K02183%09red	0.714056
AGE-RAGE signaling pathway in diabetic complications	ko04933	5	Cluster-9112.14666|Cluster-9112.14722|Cluster-9112.15300|Cluster-9112.16597|Cluster-9112.15063	http://www.genome.jp/kegg-bin/show_pathway?ko04933/K04501%09red/K06236%09red/K04503%09red/K04500%09red/K06237%09red	0.714056
Retinol metabolism	ko00830	2	Cluster-9112.13287|Cluster-9112.6747	http://www.genome.jp/kegg-bin/show_pathway?ko00830/K11153%09red/K07413%09red	0.714056
GABAergic synapse	ko04727	4	Cluster-9112.14782|Cluster-9112.23176|Cluster-9112.18313|Cluster-9112.6644	http://www.genome.jp/kegg-bin/show_pathway?ko04727/K04850%09red/K05175%09red/K04541%09red/K04851%09red	0.714056
Aldosterone synthesis and secretion	ko04925	4	Cluster-9112.23176|Cluster-9112.18313|Cluster-9112.13216|Cluster-35885.0	http://www.genome.jp/kegg-bin/show_pathway?ko04925/K04850%09red/K04851%09red/K09048%09red/K02183%09red	0.714056
Huntington's disease	ko05016	8	Cluster-9112.13839|Cluster-9112.13000|Cluster-9112.12653|Cluster-9112.9559|Cluster-9112.9027|Cluster-9112.13216|Cluster-9112.8814|Cluster-9112.14147	http://www.genome.jp/kegg-bin/show_pathway?ko05016/K03948%09red/K09048%09red/K00419%09red/K00234%09red/K03010%09red/K10408%09red/K11352%09red/K03129%09red	0.714056
Amphetamine addiction	ko05031	4	Cluster-9112.23176|Cluster-9112.18313|Cluster-9112.13216|Cluster-35885.0	http://www.genome.jp/kegg-bin/show_pathway?ko05031/K04850%09red/K04851%09red/K09048%09red/K02183%09red	0.714056
Base excision repair	ko03410	2	Cluster-9112.6084|Cluster-9112.12040	http://www.genome.jp/kegg-bin/show_pathway?ko03410/K02324%09red/K10803%09red	0.714056
Melanoma	ko05218	3	Cluster-9112.15300|Cluster-9112.14274|Cluster-9112.19791	http://www.genome.jp/kegg-bin/show_pathway?ko05218/K04359%09red/K04358%09red/K04503%09red	0.714056
DNA replication	ko03030	2	Cluster-9112.17957|Cluster-9112.12040	http://www.genome.jp/kegg-bin/show_pathway?ko03030/K02324%09red/K02541%09red	0.714056
Renin secretion	ko04924	3	Cluster-9112.23176|Cluster-9112.18313|Cluster-35885.0	http://www.genome.jp/kegg-bin/show_pathway?ko04924/K04850%09red/K04851%09red/K02183%09red	0.714056
Small cell lung cancer	ko05222	4	Cluster-9112.12669|Cluster-9112.11269|Cluster-9112.15300|Cluster-9112.14722	http://www.genome.jp/kegg-bin/show_pathway?ko05222/K13241%09red/K02206%09red/K04503%09red/K06237%09red	0.714056
Pancreatic cancer	ko05212	3	Cluster-9112.14666|Cluster-9112.15300|Cluster-9112.16597	http://www.genome.jp/kegg-bin/show_pathway?ko05212/K04503%09red/K04500%09red/K04501%09red	0.714056
Hepatitis B	ko05161	5	Cluster-9112.16893|Cluster-9112.14666|Cluster-9112.13216|Cluster-9112.15300|Cluster-9112.11269	http://www.genome.jp/kegg-bin/show_pathway?ko05161/K02206%09red/K06627%09red/K09048%09red/K04503%09red/K04501%09red	0.714056
Glutamatergic synapse	ko04724	5	Cluster-9112.14782|Cluster-9112.23176|Cluster-9112.18313|Cluster-9528.0|Cluster-9112.8138	http://www.genome.jp/kegg-bin/show_pathway?ko04724/K04850%09red/K04851%09red/K15010%09red/K04541%09red/K05201%09red	0.714056
Thyroid hormone synthesis	ko04918	3	Cluster-9112.13216|Cluster-9112.10545|Cluster-25757.0	http://www.genome.jp/kegg-bin/show_pathway?ko04918/K00432%09red/K09048%09red/K14385%09red	0.714056
Glioma	ko05214	3	Cluster-35885.0|Cluster-9112.15300|Cluster-9112.19791	http://www.genome.jp/kegg-bin/show_pathway?ko05214/K04359%09red/K04503%09red/K02183%09red	0.714056
FoxO signaling pathway	ko04068	5	Cluster-9112.14666|Cluster-9528.0|Cluster-9112.15300|Cluster-9112.16597|Cluster-9112.11269	http://www.genome.jp/kegg-bin/show_pathway?ko04068/K02206%09red/K15010%09red/K04503%09red/K04500%09red/K04501%09red	0.714056
Viral carcinogenesis	ko05203	6	Cluster-9112.6723|Cluster-9112.13216|Cluster-9112.16893|Cluster-9112.13829|Cluster-9112.15300|Cluster-9112.11269	http://www.genome.jp/kegg-bin/show_pathway?ko05203/K09048%09red/K04503%09red/K02087%09red/K02216%09red/K02206%09red/K06627%09red	0.714056
cGMP-PKG signaling pathway	ko04022	6	Cluster-9112.4481|Cluster-9112.15434|Cluster-9112.18313|Cluster-9112.23176|Cluster-9112.13216|Cluster-35885.0	http://www.genome.jp/kegg-bin/show_pathway?ko04022/K04850%09red/K04851%09red/K09048%09red/K04937%09red/K04938%09red/K02183%09red	0.714056
Dopaminergic synapse	ko04728	5	Cluster-9112.14782|Cluster-9112.23176|Cluster-9112.18313|Cluster-9112.13216|Cluster-35885.0	http://www.genome.jp/kegg-bin/show_pathway?ko04728/K04850%09red/K04851%09red/K04541%09red/K09048%09red/K02183%09red	0.714056
Serotonergic synapse	ko04726	4	Cluster-9112.14782|Cluster-9112.6747|Cluster-9112.18313|Cluster-9112.23176	http://www.genome.jp/kegg-bin/show_pathway?ko04726/K04850%09red/K04851%09red/K04541%09red/K07413%09red	0.714056
Colorectal cancer	ko05210	3	Cluster-9112.14666|Cluster-9112.15300|Cluster-9112.16597	http://www.genome.jp/kegg-bin/show_pathway?ko05210/K04503%09red/K04500%09red/K04501%09red	0.714056
Oxidative phosphorylation	ko00190	4	Cluster-9112.13000|Cluster-9112.9559|Cluster-9112.8814|Cluster-9112.12653	http://www.genome.jp/kegg-bin/show_pathway?ko00190/K03948%09red/K11352%09red/K00234%09red/K00419%09red	0.714056
Chemical carcinogenesis	ko05204	2	Cluster-9112.6747|Cluster-9112.10137	http://www.genome.jp/kegg-bin/show_pathway?ko05204/K04809%09red/K07413%09red	0.714056
Proteasome	ko03050	2	Cluster-9112.12215|Cluster-9112.14055	http://www.genome.jp/kegg-bin/show_pathway?ko03050/K02726%09red/K02734%09red	0.725505
PI3K-Akt signaling pathway	ko04151	10	Cluster-9112.14782|Cluster-9112.19791|Cluster-9112.13216|Cluster-9112.17759|Cluster-9112.14274|Cluster-9112.15063|Cluster-9112.11269|Cluster-9112.18299|Cluster-9112.14722|Cluster-9112.15300	http://www.genome.jp/kegg-bin/show_pathway?ko04151/K04358%09red/K09048%09red/K04503%09red/K04359%09red/K04541%09red/K06251%09red/K06587%09red/K02206%09red/K06236%09red/K06237%09red	0.752812
Retrograde endocannabinoid signaling	ko04723	4	Cluster-9112.14782|Cluster-9112.23176|Cluster-9112.18313|Cluster-9112.6644	http://www.genome.jp/kegg-bin/show_pathway?ko04723/K04850%09red/K05175%09red/K04541%09red/K04851%09red	0.752812
Parkinson's disease	ko05012	4	Cluster-9112.13000|Cluster-9112.9559|Cluster-9112.8814|Cluster-9112.12653	http://www.genome.jp/kegg-bin/show_pathway?ko05012/K03948%09red/K11352%09red/K00234%09red/K00419%09red	0.752812
ECM-receptor interaction	ko04512	4	Cluster-9112.15063|Cluster-9112.17759|Cluster-9112.14722|Cluster-9112.18299	http://www.genome.jp/kegg-bin/show_pathway?ko04512/K06251%09red/K06587%09red/K06236%09red/K06237%09red	0.752812
Basal transcription factors	ko03022	2	Cluster-9112.13839|Cluster-9112.5068	http://www.genome.jp/kegg-bin/show_pathway?ko03022/K03134%09red/K03129%09red	0.752812
Gap junction	ko04540	3	Cluster-9112.13829|Cluster-9112.13493|Cluster-9112.19791	http://www.genome.jp/kegg-bin/show_pathway?ko04540/K02087%09red/K07374%09red/K04359%09red	0.810614
Basal cell carcinoma	ko05217	2	Cluster-9112.12355|Cluster-9112.18730	http://www.genome.jp/kegg-bin/show_pathway?ko05217/K06225%09red/K11101%09red	0.810614
Arachidonic acid metabolism	ko00590	2	Cluster-9112.6747|Cluster-9112.10545	http://www.genome.jp/kegg-bin/show_pathway?ko00590/K00432%09red/K07413%09red	0.810614
Non-alcoholic fatty liver disease (NAFLD)	ko04932	4	Cluster-9112.13000|Cluster-9112.9559|Cluster-9112.8814|Cluster-9112.12653	http://www.genome.jp/kegg-bin/show_pathway?ko04932/K03948%09red/K11352%09red/K00234%09red/K00419%09red	0.810614
Glycosaminoglycan degradation	ko00531	1	Cluster-9112.15071	http://www.genome.jp/kegg-bin/show_pathway?ko00531/K01137%09red	0.810614
Alcoholism	ko05034	4	Cluster-9112.14782|Cluster-9112.13216|Cluster-35885.0|Cluster-9112.8834	http://www.genome.jp/kegg-bin/show_pathway?ko05034/K04541%09red/K09048%09red/K11251%09red/K02183%09red	0.810614
AMPK signaling pathway	ko04152	4	Cluster-9112.16893|Cluster-9112.13216|Cluster-9112.15300|Cluster-9112.16361	http://www.genome.jp/kegg-bin/show_pathway?ko04152/K06627%09red/K09048%09red/K04503%09red/K00507%09red	0.810614
Endometrial cancer	ko05213	2	Cluster-9112.15300|Cluster-9112.15224	http://www.genome.jp/kegg-bin/show_pathway?ko05213/K05691%09red/K04503%09red	0.810614
TGF-beta signaling pathway	ko04350	3	Cluster-9112.14666|Cluster-9112.14971|Cluster-9112.16597	http://www.genome.jp/kegg-bin/show_pathway?ko04350/K04660%09red/K04500%09red/K04501%09red	0.810614
Neuroactive ligand-receptor interaction	ko04080	7	Cluster-9112.6644|Cluster-9112.11091|Cluster-9112.9669|Cluster-9112.8138|Cluster-9112.19749|Cluster-9112.6532|Cluster-9112.10137	http://www.genome.jp/kegg-bin/show_pathway?ko04080/K05201%09red/K05175%09red/K04306%09red/K04286%09red/K04809%09red/K05268%09red/K04248%09red	0.812484
Taste transduction	ko04742	2	Cluster-9112.23176|Cluster-9112.6644	http://www.genome.jp/kegg-bin/show_pathway?ko04742/K04850%09red/K05175%09red	0.82461
Regulation of actin cytoskeleton	ko04810	6	Cluster-9112.18871|Cluster-9112.19791|Cluster-9112.17759|Cluster-9112.14274|Cluster-9112.10351|Cluster-9112.4342	http://www.genome.jp/kegg-bin/show_pathway?ko04810/K05745%09red/K06524%09red/K04359%09red/K04358%09red/K06587%09red/K05767%09red	0.863842
Adherens junction	ko04520	3	Cluster-9112.14666|Cluster-9112.15224|Cluster-9112.16597	http://www.genome.jp/kegg-bin/show_pathway?ko04520/K05691%09red/K04500%09red/K04501%09red	0.863842
Protein export	ko03060	1	Cluster-9112.13636	http://www.genome.jp/kegg-bin/show_pathway?ko03060/K09648%09red	0.863842
Phototransduction	ko04744	1	Cluster-35885.0	http://www.genome.jp/kegg-bin/show_pathway?ko04744/K02183%09red	0.863842
GnRH signaling pathway	ko04912	3	Cluster-9112.23176|Cluster-9112.18313|Cluster-35885.0	http://www.genome.jp/kegg-bin/show_pathway?ko04912/K04850%09red/K04851%09red/K02183%09red	0.863842
Nicotine addiction	ko05033	2	Cluster-9112.10137|Cluster-9112.6644	http://www.genome.jp/kegg-bin/show_pathway?ko05033/K05175%09red/K04809%09red	0.863842
Nitrogen metabolism	ko00910	1	Cluster-9112.24750	http://www.genome.jp/kegg-bin/show_pathway?ko00910/K01672%09red	0.863842
Steroid biosynthesis	ko00100	1	Cluster-9112.12933	http://www.genome.jp/kegg-bin/show_pathway?ko00100/K00511%09red	0.863842
Arginine biosynthesis	ko00220	1	Cluster-9112.12669	http://www.genome.jp/kegg-bin/show_pathway?ko00220/K13241%09red	0.863842
Pertussis	ko05133	2	Cluster-9112.12669|Cluster-35885.0	http://www.genome.jp/kegg-bin/show_pathway?ko05133/K13241%09red/K02183%09red	0.863842
Hippo signaling pathway	ko04390	4	Cluster-9112.14666|Cluster-9112.15224|Cluster-9112.16597|Cluster-9112.15300	http://www.genome.jp/kegg-bin/show_pathway?ko04390/K05691%09red/K04503%09red/K04500%09red/K04501%09red	0.863842
Vitamin digestion and absorption	ko04977	1	Cluster-9112.6315	http://www.genome.jp/kegg-bin/show_pathway?ko04977/K14618%09red	0.863842
Axon guidance	ko04360	5	Cluster-9112.7630|Cluster-9112.23175|Cluster-9112.18730|Cluster-9112.25497|Cluster-9112.17986	http://www.genome.jp/kegg-bin/show_pathway?ko04360/K06821%09red/K06225%09red/K06840%09red/K06843%09red/K16359%09red	0.863842
Calcium signaling pathway	ko04020	6	Cluster-9112.9669|Cluster-9112.18313|Cluster-9112.23176|Cluster-35885.0|Cluster-9112.12669|Cluster-9112.10137	http://www.genome.jp/kegg-bin/show_pathway?ko04020/K04850%09red/K04851%09red/K13241%09red/K04809%09red/K04248%09red/K02183%09red	0.887018
Glycosaminoglycan biosynthesis - HS/Hep	ko00534	1	Cluster-9112.9549	http://www.genome.jp/kegg-bin/show_pathway?ko00534/K07809%09red	0.889984
Type II diabetes mellitus	ko04930	2	Cluster-9112.23176|Cluster-9112.18313	http://www.genome.jp/kegg-bin/show_pathway?ko04930/K04850%09red/K04851%09red	0.890114
Leishmaniasis	ko05140	2	Cluster-9112.12669|Cluster-9112.15619	http://www.genome.jp/kegg-bin/show_pathway?ko05140/K13241%09red/K13536%09red	0.890114
Hedgehog signaling pathway - fly	ko04341	1	Cluster-9112.18730	http://www.genome.jp/kegg-bin/show_pathway?ko04341/K06225%09red	0.890114
Biosynthesis of unsaturated fatty acids	ko01040	1	Cluster-9112.16361	http://www.genome.jp/kegg-bin/show_pathway?ko01040/K00507%09red	0.890114
Drug metabolism - other enzymes	ko00983	1	Cluster-9112.4851	http://www.genome.jp/kegg-bin/show_pathway?ko00983/K01044%09red	0.890114
Thyroid cancer	ko05216	1	Cluster-9112.15300	http://www.genome.jp/kegg-bin/show_pathway?ko05216/K04503%09red	0.890114
Linoleic acid metabolism	ko00591	1	Cluster-9112.6747	http://www.genome.jp/kegg-bin/show_pathway?ko00591/K07413%09red	0.890114
Long-term potentiation	ko04720	2	Cluster-9112.23176|Cluster-35885.0	http://www.genome.jp/kegg-bin/show_pathway?ko04720/K04850%09red/K02183%09red	0.890114
Focal adhesion	ko04510	6	Cluster-9112.19791|Cluster-9112.17759|Cluster-9112.15063|Cluster-9112.18299|Cluster-9112.14722|Cluster-9112.15300	http://www.genome.jp/kegg-bin/show_pathway?ko04510/K04503%09red/K04359%09red/K06251%09red/K06587%09red/K06236%09red/K06237%09red	0.890114
Prolactin signaling pathway	ko04917	2	Cluster-9112.9669|Cluster-9112.15300	http://www.genome.jp/kegg-bin/show_pathway?ko04917/K04503%09red/K04248%09red	0.890114
Pentose and glucuronate interconversions	ko00040	1	Cluster-9112.6606	http://www.genome.jp/kegg-bin/show_pathway?ko00040/K14756%09red	0.890114
Amoebiasis	ko05146	3	Cluster-9112.12669|Cluster-9112.14722|Cluster-9112.15063	http://www.genome.jp/kegg-bin/show_pathway?ko05146/K13241%09red/K06236%09red/K06237%09red	0.890114
SNARE interactions in vesicular transport	ko04130	1	Cluster-9112.16451	http://www.genome.jp/kegg-bin/show_pathway?ko04130/K08493%09red	0.890114
cAMP signaling pathway	ko04024	5	Cluster-9112.23176|Cluster-9112.18313|Cluster-9112.13216|Cluster-35885.0|Cluster-9112.18730	http://www.genome.jp/kegg-bin/show_pathway?ko04024/K04850%09red/K09048%09red/K04851%09red/K06225%09red/K02183%09red	0.890114
Hematopoietic cell lineage	ko04640	2	Cluster-9112.15431|Cluster-9112.11233	http://www.genome.jp/kegg-bin/show_pathway?ko04640/K04008%09red/K06459%09red	0.890114
Oxytocin signaling pathway	ko04921	4	Cluster-9112.23176|Cluster-9112.18313|Cluster-9112.15300|Cluster-35885.0	http://www.genome.jp/kegg-bin/show_pathway?ko04921/K04850%09red/K04851%09red/K04503%09red/K02183%09red	0.890114
Nicotinate and nicotinamide metabolism	ko00760	1	Cluster-9112.15250	http://www.genome.jp/kegg-bin/show_pathway?ko00760/K10524%09red	0.890114
Citrate cycle (TCA cycle)	ko00020	1	Cluster-9112.8814	http://www.genome.jp/kegg-bin/show_pathway?ko00020/K00234%09red	0.890114
Chronic myeloid leukemia	ko05220	2	Cluster-9112.14666|Cluster-9112.15300	http://www.genome.jp/kegg-bin/show_pathway?ko05220/K04503%09red/K04501%09red	0.890114
Cell adhesion molecules (CAMs)	ko04514	3	Cluster-9112.3926|Cluster-9112.25497|Cluster-9112.11233	http://www.genome.jp/kegg-bin/show_pathway?ko04514/K06567%09red/K06459%09red/K16359%09red	0.890114
Herpes simplex infection	ko05168	4	Cluster-9112.13839|Cluster-9112.5068|Cluster-9112.13829|Cluster-9112.11269	http://www.genome.jp/kegg-bin/show_pathway?ko05168/K02206%09red/K02087%09red/K03129%09red/K03134%09red	0.903449
Proteoglycans in cancer	ko05205	5	Cluster-9112.18299|Cluster-9112.7070|Cluster-9112.14971|Cluster-9112.15300|Cluster-9112.18730	http://www.genome.jp/kegg-bin/show_pathway?ko05205/K06251%09red/K04660%09red/K06225%09red/K04503%09red/K11989%09red	0.909047
Phototransduction - fly	ko04745	1	Cluster-35885.0	http://www.genome.jp/kegg-bin/show_pathway?ko04745/K02183%09red	0.909047
Bacterial invasion of epithelial cells	ko05100	2	Cluster-9112.16009|Cluster-9112.15224	http://www.genome.jp/kegg-bin/show_pathway?ko05100/K05691%09red/K16939%09red	0.909047
Primary immunodeficiency	ko05340	1	Cluster-9112.11233	http://www.genome.jp/kegg-bin/show_pathway?ko05340/K06459%09red	0.909047
Glutathione metabolism	ko00480	1	Cluster-9112.10545	http://www.genome.jp/kegg-bin/show_pathway?ko00480/K00432%09red	0.909047
Amino sugar and nucleotide sugar metabolism	ko00520	1	Cluster-9112.11721	http://www.genome.jp/kegg-bin/show_pathway?ko00520/K00621%09red	0.909047
Melanogenesis	ko04916	2	Cluster-9112.13216|Cluster-35885.0	http://www.genome.jp/kegg-bin/show_pathway?ko04916/K09048%09red/K02183%09red	0.909047
Chagas disease (American trypanosomiasis)	ko05142	2	Cluster-9112.12669|Cluster-9112.16597	http://www.genome.jp/kegg-bin/show_pathway?ko05142/K13241%09red/K04500%09red	0.909047
Nucleotide excision repair	ko03420	1	Cluster-9112.12040	http://www.genome.jp/kegg-bin/show_pathway?ko03420/K02324%09red	0.909047
Morphine addiction	ko05032	2	Cluster-9112.14782|Cluster-9112.6644	http://www.genome.jp/kegg-bin/show_pathway?ko05032/K05175%09red/K04541%09red	0.909047
Tryptophan metabolism	ko00380	1	Cluster-9112.20484	http://www.genome.jp/kegg-bin/show_pathway?ko00380/K00825%09red	0.909047
Estrogen signaling pathway	ko04915	2	Cluster-9112.13216|Cluster-35885.0	http://www.genome.jp/kegg-bin/show_pathway?ko04915/K09048%09red/K02183%09red	0.909047
MicroRNAs in cancer	ko05206	3	Cluster-9112.15136|Cluster-9112.15300|Cluster-9112.19791	http://www.genome.jp/kegg-bin/show_pathway?ko05206/K04359%09red/K04503%09red/K10373%09red	0.909047
Bladder cancer	ko05219	1	Cluster-9112.15300	http://www.genome.jp/kegg-bin/show_pathway?ko05219/K04503%09red	0.909047
Vasopressin-regulated water reabsorption	ko04962	1	Cluster-9112.13216	http://www.genome.jp/kegg-bin/show_pathway?ko04962/K09048%09red	0.909047
N-Glycan biosynthesis	ko00510	1	Cluster-9112.8531	http://www.genome.jp/kegg-bin/show_pathway?ko00510/K07441%09red	0.909047
Ether lipid metabolism	ko00565	1	Cluster-9112.13573	http://www.genome.jp/kegg-bin/show_pathway?ko00565/K00993%09red	0.909047
Pathogenic Escherichia coli infection	ko05130	1	Cluster-9112.13493	http://www.genome.jp/kegg-bin/show_pathway?ko05130/K07374%09red	0.909047
Inflammatory bowel disease (IBD)	ko05321	1	Cluster-9112.16597	http://www.genome.jp/kegg-bin/show_pathway?ko05321/K04500%09red	0.909047
Longevity regulating pathway	ko04211	2	Cluster-9112.13216|Cluster-9112.6606	http://www.genome.jp/kegg-bin/show_pathway?ko04211/K09048%09red/K14756%09red	0.909047
Measles	ko05162	2	Cluster-9112.11269|Cluster-9112.15300	http://www.genome.jp/kegg-bin/show_pathway?ko05162/K02206%09red/K04503%09red	0.909047
Glucagon signaling pathway	ko04922	2	Cluster-9112.13216|Cluster-35885.0	http://www.genome.jp/kegg-bin/show_pathway?ko04922/K09048%09red/K02183%09red	0.909047
Olfactory transduction	ko04740	1	Cluster-35885.0	http://www.genome.jp/kegg-bin/show_pathway?ko04740/K02183%09red	0.909047
Antigen processing and presentation	ko04612	1	Cluster-9112.11233	http://www.genome.jp/kegg-bin/show_pathway?ko04612/K06459%09red	0.909047
Carbohydrate digestion and absorption	ko04973	1	Cluster-9112.18313	http://www.genome.jp/kegg-bin/show_pathway?ko04973/K04851%09red	0.909047
Aminoacyl-tRNA biosynthesis	ko00970	1	Cluster-9112.12666	http://www.genome.jp/kegg-bin/show_pathway?ko00970/K02433%09red	0.909047
Inflammatory mediator regulation of TRP channels	ko04750	2	Cluster-9112.6747|Cluster-35885.0	http://www.genome.jp/kegg-bin/show_pathway?ko04750/K07413%09red/K02183%09red	0.909047
Epstein-Barr virus infection	ko05169	4	Cluster-9112.16893|Cluster-9112.13829|Cluster-9112.11269|Cluster-9112.14147	http://www.genome.jp/kegg-bin/show_pathway?ko05169/K02206%09red/K02087%09red/K03010%09red/K06627%09red	0.909047
Acute myeloid leukemia	ko05221	1	Cluster-9112.15300	http://www.genome.jp/kegg-bin/show_pathway?ko05221/K04503%09red	0.909047
Arginine and proline metabolism	ko00330	1	Cluster-9112.12669	http://www.genome.jp/kegg-bin/show_pathway?ko00330/K13241%09red	0.909047
Endocrine and other factor-regulated calcium reabsorption	ko04961	1	Cluster-9112.6606	http://www.genome.jp/kegg-bin/show_pathway?ko04961/K14756%09red	0.909047
Starch and sucrose metabolism	ko00500	1	Cluster-9112.6606	http://www.genome.jp/kegg-bin/show_pathway?ko00500/K14756%09red	0.909047
RNA polymerase	ko03020	1	Cluster-9112.14147	http://www.genome.jp/kegg-bin/show_pathway?ko03020/K03010%09red	0.909047
Cocaine addiction	ko05030	1	Cluster-9112.13216	http://www.genome.jp/kegg-bin/show_pathway?ko05030/K09048%09red	0.919046
Signaling pathways regulating pluripotency of stem cells	ko04550	2	Cluster-9112.14666|Cluster-9112.16597	http://www.genome.jp/kegg-bin/show_pathway?ko04550/K04500%09red/K04501%09red	0.944577
Non-small cell lung cancer	ko05223	1	Cluster-9112.15300	http://www.genome.jp/kegg-bin/show_pathway?ko05223/K04503%09red	0.944577
Ras signaling pathway	ko04014	4	Cluster-9112.14782|Cluster-35885.0|Cluster-9112.14274|Cluster-9112.19791	http://www.genome.jp/kegg-bin/show_pathway?ko04014/K04359%09red/K04541%09red/K04358%09red/K02183%09red	0.944577
Lysine degradation	ko00310	1	Cluster-9112.20484	http://www.genome.jp/kegg-bin/show_pathway?ko00310/K00825%09red	0.944577
Gastric acid secretion	ko04971	1	Cluster-35885.0	http://www.genome.jp/kegg-bin/show_pathway?ko04971/K02183%09red	0.960029
Pyrimidine metabolism	ko00240	2	Cluster-9112.14147|Cluster-9112.12040	http://www.genome.jp/kegg-bin/show_pathway?ko00240/K02324%09red/K03010%09red	0.960029
Jak-STAT signaling pathway	ko04630	2	Cluster-9112.17069|Cluster-9112.15300	http://www.genome.jp/kegg-bin/show_pathway?ko04630/K04503%09red/K05059%09red	0.960029
Longevity regulating pathway - worm	ko04212	1	Cluster-9112.16361	http://www.genome.jp/kegg-bin/show_pathway?ko04212/K00507%09red	0.960029
Tight junction	ko04530	2	Cluster-9112.15080|Cluster-9112.15224	http://www.genome.jp/kegg-bin/show_pathway?ko04530/K05691%09red/K06099%09red	0.960029
Viral myocarditis	ko05416	1	Cluster-9112.15300	http://www.genome.jp/kegg-bin/show_pathway?ko05416/K04503%09red	0.960029
Systemic lupus erythematosus	ko05322	1	Cluster-9112.8834	http://www.genome.jp/kegg-bin/show_pathway?ko05322/K11251%09red	0.966404
Peroxisome	ko04146	1	Cluster-9112.12669	http://www.genome.jp/kegg-bin/show_pathway?ko04146/K13241%09red	0.966404
Salmonella infection	ko05132	1	Cluster-9112.12669	http://www.genome.jp/kegg-bin/show_pathway?ko05132/K13241%09red	0.966404
MAPK signaling pathway	ko04010	4	Cluster-9112.23176|Cluster-9112.18313|Cluster-9112.14274|Cluster-9112.19791	http://www.genome.jp/kegg-bin/show_pathway?ko04010/K04850%09red/K04851%09red/K04359%09red/K04358%09red	0.972738
Rap1 signaling pathway	ko04015	3	Cluster-35885.0|Cluster-9112.14274|Cluster-9112.19791	http://www.genome.jp/kegg-bin/show_pathway?ko04015/K04359%09red/K04358%09red/K02183%09red	0.972738
Tuberculosis	ko05152	2	Cluster-9112.12669|Cluster-35885.0	http://www.genome.jp/kegg-bin/show_pathway?ko05152/K13241%09red/K02183%09red	0.972738
Pancreatic secretion	ko04972	1	Cluster-20094.0	http://www.genome.jp/kegg-bin/show_pathway?ko04972/K01298%09red	0.972738
Salivary secretion	ko04970	1	Cluster-35885.0	http://www.genome.jp/kegg-bin/show_pathway?ko04970/K02183%09red	0.972738
Cytokine-cytokine receptor interaction	ko04060	2	Cluster-9112.17069|Cluster-9112.19791	http://www.genome.jp/kegg-bin/show_pathway?ko04060/K04359%09red/K05059%09red	0.972738
HIF-1 signaling pathway	ko04066	1	Cluster-9112.12669	http://www.genome.jp/kegg-bin/show_pathway?ko04066/K13241%09red	0.972738
TNF signaling pathway	ko04668	1	Cluster-9112.13216	http://www.genome.jp/kegg-bin/show_pathway?ko04668/K09048%09red	0.972738
T cell receptor signaling pathway	ko04660	1	Cluster-9112.11233	http://www.genome.jp/kegg-bin/show_pathway?ko04660/K06459%09red	0.972738
Glycerophospholipid metabolism	ko00564	1	Cluster-9112.13573	http://www.genome.jp/kegg-bin/show_pathway?ko00564/K00993%09red	0.972738
ErbB signaling pathway	ko04012	1	Cluster-9112.10336	http://www.genome.jp/kegg-bin/show_pathway?ko04012/K09783%09red	0.972738
Toxoplasmosis	ko05145	1	Cluster-9112.12669	http://www.genome.jp/kegg-bin/show_pathway?ko05145/K13241%09red	0.972738
Fc gamma R-mediated phagocytosis	ko04666	1	Cluster-9112.15619	http://www.genome.jp/kegg-bin/show_pathway?ko04666/K13536%09red	0.972738
Phosphatidylinositol signaling system	ko04070	1	Cluster-35885.0	http://www.genome.jp/kegg-bin/show_pathway?ko04070/K02183%09red	0.972738
Choline metabolism in cancer	ko05231	1	Cluster-9112.19791	http://www.genome.jp/kegg-bin/show_pathway?ko05231/K04359%09red	0.972738
Leukocyte transendothelial migration	ko04670	1	Cluster-9112.15224	http://www.genome.jp/kegg-bin/show_pathway?ko04670/K05691%09red	0.972738
PPAR signaling pathway	ko03320	1	Cluster-9112.16361	http://www.genome.jp/kegg-bin/show_pathway?ko03320/K00507%09red	0.972738
Thyroid hormone signaling pathway	ko04919	1	Cluster-9112.15300	http://www.genome.jp/kegg-bin/show_pathway?ko04919/K04503%09red	0.972738
Purine metabolism	ko00230	2	Cluster-9112.14147|Cluster-9112.12040	http://www.genome.jp/kegg-bin/show_pathway?ko00230/K02324%09red/K03010%09red	0.972738
Lysosome	ko04142	1	Cluster-9112.15071	http://www.genome.jp/kegg-bin/show_pathway?ko04142/K01137%09red	0.972738
Neurotrophin signaling pathway	ko04722	1	Cluster-35885.0	http://www.genome.jp/kegg-bin/show_pathway?ko04722/K02183%09red	0.972738
Platelet activation	ko04611	1	Cluster-9112.15063	http://www.genome.jp/kegg-bin/show_pathway?ko04611/K06236%09red	0.972738
Apoptosis	ko04210	1	Cluster-9112.13493	http://www.genome.jp/kegg-bin/show_pathway?ko04210/K07374%09red	0.972738
Insulin resistance	ko04931	1	Cluster-9112.13216	http://www.genome.jp/kegg-bin/show_pathway?ko04931/K09048%09red	0.972738
Endocytosis	ko04144	3	Cluster-9112.7471|Cluster-9112.16835|Cluster-9112.16597	http://www.genome.jp/kegg-bin/show_pathway?ko04144/K11247%09red/K18464%09red/K04500%09red	0.972738
Phagosome	ko04145	1	Cluster-9112.13493	http://www.genome.jp/kegg-bin/show_pathway?ko04145/K07374%09red	0.972738
Ubiquitin mediated proteolysis	ko04120	1	Cluster-9112.9550	http://www.genome.jp/kegg-bin/show_pathway?ko04120/K06688%09red	0.972738
Chemokine signaling pathway	ko04062	1	Cluster-9112.14782	http://www.genome.jp/kegg-bin/show_pathway?ko04062/K04541%09red	0.972738
Insulin signaling pathway	ko04910	1	Cluster-35885.0	http://www.genome.jp/kegg-bin/show_pathway?ko04910/K02183%09red	0.972738
Phospholipase D signaling pathway	ko04072	1	Cluster-9112.19791	http://www.genome.jp/kegg-bin/show_pathway?ko04072/K04359%09red	0.972738
Ribosome	ko03010	1	Cluster-9112.8725	http://www.genome.jp/kegg-bin/show_pathway?ko03010/K02892%09red	0.972738
Transcriptional misregulation in cancer	ko05202	1	Cluster-9112.19791	http://www.genome.jp/kegg-bin/show_pathway?ko05202/K04359%09red	0.974651
