# Supplementary material for: Integrated transcriptome and proteome revealed that the declined expression of cell cycle-related genes associated with follicular atresia in geese
Source: BMC Genomics. 2023 Jan 16;24:24. doi: 10.1186/s12864-022-09088-1 (PMC9843891; doi:10.1186/s12864-022-09088-1)
Supplement: Supplementary file 11 — Additional file 11: Table S8. The expression of all proteins in the goose follicles. [file 12864_2022_9088_MOESM11_ESM.xlsx]

## Sheet: Sheet1
Table S8. The expression of all proteins in the goose follicles.
Protein	AF1	AF2	AF3	NF1	NF2	NF3	Description
Cluster-9112.13581;orf1	59630.7	58010.2	60660.7	54431.4	59841	52365.6	len=3070 frame:1 start:196 end:9405 902874873_XP_013027591.1 PREDICTED: LOW QUALITY PROTEIN: collagen alpha-1(XII) chain [Anser cygnoides domesticus]
Cluster-9112.8151;orf1	108951	121896	120431	208704	86428.2	179389	len=1889 frame:-1 start:5782 end:116 902887409_XP_013033274.1 PREDICTED: vitellogenin-1 [Anser cygnoides domesticus]
Cluster-25670.0;	93811.8	101838	100010	151143	85206.1	131857	len=1336 start:212 end:4218 minus strand
Cluster-9112.15654;orf1	32154.4	33518.5	33446.1	35323.2	36012.9	36557.9	len=4061 frame:-3 start:18029 end:5847 1444758648_XP_025967138.1 cytoplasmic dynein 1 heavy chain 1 [Dromaius novaehollandiae]
Cluster-9112.15618;orf1	46604.4	38137.2	38179	34487	35328.2	31948.2	len=3217 frame:-3 start:10517 end:867 902889356_XP_013034162.1 PREDICTED: collagen alpha-3(VI) chain isoform X3 [Anser cygnoides domesticus]
Cluster-9112.14718;orf1	39044.8	38044.1	37127.6	33349.5	33710.7	34162.7	len=4650 frame:3 start:3 end:13952 902936517_XP_013056281.1 PREDICTED: LOW QUALITY PROTEIN: plectin, partial [Anser cygnoides domesticus]
Cluster-9112.13634;orf1	14699.3	15349	14582.3	16804.9	17518.9	16606.1	len=1759 frame:-2 start:7839 end:2563 928078718_XP_013889414.1 PREDICTED: clathrin heavy chain 1-like [Austrofundulus limnaeus]
Cluster-9112.15476;orf1	10275.5	11667.4	11372.8	12650.4	12538.3	12399.6	len=1704 frame:1 start:136 end:5247 1210022145_XP_021405603.1 clathrin heavy chain 2 isoform X4 [Lonchura striata domestica]
Cluster-9112.15027;orf2	24895.9	22437.9	22178.2	20778.2	18427.1	21193.2	len=1931 frame:3 start:108 end:5900 699671986_XP_009884875.1 PREDICTED: myosin-11 isoform X3 [Charadrius vociferus]
Cluster-9112.14393;orf1	21087.3	20574.6	20549.2	18776.1	18456.8	19034.7	len=2552 frame:-2 start:8791 end:1136 1201910185_XP_021236048.1 talin-1 isoform X2 [Numida meleagris]
Cluster-9112.14662;orf1	24657.9	25180.7	25403.9	23118.1	21599.6	23730.4	len=2531 frame:1 start:1 end:7593 1562407219_XP_027782156.1 filamin-C isoform X3 [Marmota flaviventris]
Cluster-9112.7337;orf1	52184.8	50151.9	49315.2	61768.2	74857.2	54772.5	len=739 frame:2 start:26 end:2242 902905786_XP_013041783.1 PREDICTED: serotransferrin isoform X2 [Anser cygnoides domesticus]
Cluster-9112.15685;orf1	14988.1	16017.9	17101.6	14234.3	14605.4	14584.7	len=1984 frame:-2 start:12215 end:6264 768376132_XP_011585577.1 PREDICTED: myosin-10 isoform X2 [Aquila chrysaetos canadensis]
Cluster-23176.0;orf1	155.7	99.6	86.7	89.3	96.1	117.7	len=405 frame:-1 start:1401 end:187 291167454_ADD81347.1 skeletal alpha-actin 1.2 [Cobitis choii]
Cluster-9112.15433;orf2	5825.6	5144.9	4140.8	3917.8	4611.2	4314	len=451 frame:-2 start:1354 end:2 564347427_XP_006236790.1 PREDICTED: actin, gamma-enteric smooth muscle isoform X1 [Rattus norvegicus]
Cluster-9112.15173;orf1	17114.9	18686.2	19995.5	16037	16885.6	16855.9	len=1758 frame:3 start:1770 end:7043 902893960_XP_013036315.1 PREDICTED: myosin-9 [Anser cygnoides domesticus]
Cluster-9112.14163;orf1	23178.1	23250.7	22635.5	21416.3	21788.3	20993	len=4287 frame:3 start:3 end:12863 1390089839_XP_015152746.2 LOW QUALITY PROTEIN: basement membrane-specific heparan sulfate proteoglycan core protein [Gallus gallus]
Cluster-9112.15113;orf2	37375	37265	38281	33558.3	34037.3	34713.5	len=344 frame:-1 start:1640 end:609 1552622595_XP_027513407.1 actin, cytoplasmic type 5 [Corapipo altera]
Cluster-30058.0;	93093.7	90030.2	86876.6	131991	186852	119332	len=241 start:145 end:865 minus strand
Cluster-9112.14858;orf1	25338.9	22861.9	24696	19917.5	20621	18817.2	len=2878 frame:3 start:3 end:8636 1540389723_XP_027322591.1 fibrillin-1 isoform X1 [Anas platyrhynchos]
Cluster-14835.0;orf1	33152.4	37560.6	37288.6	70219.6	45959.3	64059.4	len=571 frame:3 start:3 end:1715 902887447_XP_013033291.1 PREDICTED: vitellogenin-2-like [Anser cygnoides domesticus]
Cluster-9112.15321;orf2	23603.9	23378	23639.2	20970.6	24169.9	19479.7	len=1863 frame:3 start:9 end:5597 902889133_XP_013034061.1 PREDICTED: fibronectin [Anser cygnoides domesticus]
Cluster-9112.14288;orf1	14855.4	14739	14586.5	13879.9	14529.9	14187.1	len=2376 frame:1 start:520 end:7647 224047498_XP_002199683.1 spectrin beta chain, non-erythrocytic 1 isoform X1 [Taeniopygia guttata]
Cluster-9112.14745;orf1	14589.4	15171.5	16301.3	14585.6	14389.3	14856.8	len=1793 frame:-2 start:6938 end:1560 902901164_XP_013039611.1 PREDICTED: filamin-B isoform X1 [Anser cygnoides domesticus]
Cluster-9112.15620;orf1	13482.3	13721.1	12923.1	15405.9	21728.1	14489.6	len=2996 frame:-2 start:10087 end:1100 902938338_XP_013057208.1 PREDICTED: LOW QUALITY PROTEIN: IgGFc-binding protein [Anser cygnoides domesticus]
Cluster-9112.15660;	17463	17248.9	16968.3	14366	14352.3	14153.3	len=921 start:40 end:2801 minus strand
Cluster-9112.12992;orf2	14534.7	14346.8	13875.1	12691	13734.5	13502.3	len=2250 frame:2 start:2 end:6751 1540400607_XP_027326831.1 spectrin alpha chain, non-erythrocytic 1 isoform X6 [Anas platyrhynchos]
Cluster-9112.14988;orf2	19732	20421.6	21448.6	18327.2	17425.5	18378.7	len=862 frame:2 start:4370 end:6955 1444715512_XP_025950672.1 vinculin isoform X2 [Dromaius novaehollandiae]
Cluster-9112.14915;orf1	17191.9	16838.7	17341.3	17716.6	17578.5	17989.6	len=679 frame:2 start:167 end:2203 1540394186_XP_027324231.1 annexin A6 isoform X1 [Anas platyrhynchos]
Cluster-9112.15512;orf1	19103.8	22113.6	20991.4	16438.3	17571.7	17107.8	len=495 frame:-1 start:2324 end:840 733894992_XP_010711942.1 desmin [Meleagris gallopavo]
Cluster-13532.0;	16506.1	17518.8	16604.9	19458.1	29809.8	18217.9	len=1451 start:93 end:4445 minus strand
Cluster-9112.15337;orf1	15959.6	17146.2	16850.4	18944	20436.8	19447.2	len=485 frame:1 start:319 end:1773 699637448_XP_009893854.1 PREDICTED: pyruvate kinase PKM isoform X2 [Charadrius vociferus]
Cluster-9112.14352;orf1	16403.9	15038.7	15030.2	14987.9	14473	15269.1	len=549 frame:-1 start:1756 end:110 1540420299_XP_027301271.1 LOW QUALITY PROTEIN: ATP synthase subunit beta, mitochondrial [Anas platyrhynchos]
Cluster-9112.9270;orf1	3967.6	3937.5	4164.2	4031.5	4138.3	4196.8	len=459 frame:-2 start:2305 end:929 1009377394_KYN00693.1 Tubulin alpha-1 chain, partial [Cyphomyrmex costatus]
Cluster-9112.14523;orf1	12880.3	16111	18810.1	14794.5	14917.8	14995.2	len=464 frame:-1 start:4112 end:2721 926499576_XP_013798523.1 PREDICTED: serpin H1 [Apteryx australis mantelli]
Cluster-9112.14691;orf3	15289	16398.4	16179.4	22386.1	20202.5	22744.9	len=1415 frame:-1 start:7888 end:3644 1390109918_XP_025006031.1 prolow-density lipoprotein receptor-related protein 1 isoform X1 [Gallus gallus]
Cluster-26203.0;orf1	18071	22456.5	20646.7	18889.4	23541.9	17469.4	len=493 frame:1 start:1 end:1479 902881645_XP_013030777.1 PREDICTED: fibrinogen beta chain [Anser cygnoides domesticus]
Cluster-9112.15882;orf2	14023.4	13399.8	13252.2	11576	12360.4	11835.2	len=1464 frame:-1 start:9499 end:5108 902939208_XP_013057648.1 PREDICTED: ras GTPase-activating-like protein IQGAP1 [Anser cygnoides domesticus]
Cluster-9112.15196;orf1	10921.1	11852.7	11735.8	16384.3	13905.3	15603.3	len=1163 frame:1 start:49 end:3537 1540384083_XP_027305671.1 alpha-2-macroglobulin [Anas platyrhynchos]
Cluster-9112.15130;orf1	4914.7	4884.9	5328.5	5256.6	5277.7	5450.5	len=486 frame:3 start:3 end:1460 148691289_EDL23236.1 tubulin, beta 5, partial [Mus musculus]
Cluster-9112.15126;orf1	4614.4	4540.7	4704.7	5051.6	4815.6	5300.2	len=506 frame:1 start:1 end:1518 634865305_XP_007945164.1 PREDICTED: tubulin beta-4B chain isoform X1 [Orycteropus afer afer]
Cluster-9112.15415;orf1	14828.2	14336.4	15792	13774.4	15100.8	12805.2	len=810 frame:-3 start:3369 end:940 902931719_XP_013053933.1 PREDICTED: LOW QUALITY PROTEIN: protein-glutamine gamma-glutamyltransferase 2 [Anser cygnoides domesticus]
Cluster-9112.15140;orf1	10512.5	10619.3	10751.1	11015.3	10561.4	11109.1	len=845 frame:3 start:105 end:2639 55217_CAA78412.1 murine valosin-containing protein [Mus musculus]
Cluster-9112.13493;orf1	1543.7	1675.7	1540.6	1666.9	1566.8	1645	len=480 frame:-2 start:1798 end:359 327271477_XP_003220514.1 PREDICTED: tubulin alpha-8 chain [Anolis carolinensis]
Cluster-9112.14441;orf1	8008.1	7745.4	7516.5	6913.6	7237.4	7123	len=641 frame:3 start:57 end:1979 483509267_EOA99019.1 Heat shock 70 kDa protein, partial [Anas platyrhynchos]
Cluster-9112.16139;orf1	5499.3	5743.7	6146.1	5928.3	5892.7	5924.2	len=956 frame:-2 start:5111 end:2244 698387368_XP_009819749.1 PREDICTED: AP-1 complex subunit beta-1 isoform X1 [Gavia stellata]
Cluster-9112.15321;orf1	11790.5	11230.3	11231.7	10777.2	11546.3	9927.8	len=684 frame:1 start:7363 end:9414 902889133_XP_013034061.1 PREDICTED: fibronectin [Anser cygnoides domesticus]
Cluster-9112.15043;orf1	7841.7	8137.1	7791.5	11826	14251.4	10977.6	len=1221 frame:2 start:2252 end:5914 1497499406_RMC14465.1 hypothetical protein DUI87_09561 [Hirundo rustica rustica]
Cluster-9112.14265;orf1	7861.5	8395.1	8455.1	8999.1	9164.9	9501.5	len=589 frame:-1 start:2239 end:473 39850245_AAH64254.1 chaperonin containing TCP1, subunit 5 (epsilon) [Xenopus tropicalis]
Cluster-9112.15876;orf1	15003	15665.7	15951.7	16525.5	16745.3	17337.3	len=824 frame:-2 start:2835 end:364 1215454534_OXB56494.1 hypothetical protein ASZ78_003834 [Callipepla squamata]
Cluster-9112.13283;orf1	16104.3	16411.1	16453.8	19488.1	20019.9	19954	len=374 frame:1 start:493 end:1614 902922833_XP_013049702.1 PREDICTED: alpha-enolase [Anser cygnoides domesticus]
Cluster-9112.13239;orf1	14491.2	9639.8	10294.1	9252.2	8452.5	8890.4	len=493 frame:-2 start:2569 end:1091 1443700853_XP_025903113.1 keratin, type II cytoskeletal cochleal [Nothoprocta perdicaria]
Cluster-9112.14738;orf1	10049.3	10734.2	11113.9	11788.7	11363.9	11723.6	len=535 frame:-1 start:2073 end:469 826347953_XP_012518934.1 PREDICTED: aldehyde dehydrogenase, mitochondrial [Propithecus coquereli]
Cluster-9112.12748;orf1	8533.3	8245	8564.8	7918.8	8765.4	7423.7	len=2813 frame:2 start:2 end:8440 902924981_XP_013050728.1 PREDICTED: fibrillin-3 isoform X1 [Anser cygnoides domesticus]
Cluster-9112.19658;orf1	3388.3	3622.4	3285.5	3270.9	3251.6	3215.2	len=2555 frame:3 start:228 end:7892 902886578_XP_013032917.1 PREDICTED: talin-2 isoform X1 [Anser cygnoides domesticus]
Cluster-9112.14822;orf1	33174.2	38440.3	41189.8	29687.8	26940.9	29026.6	len=296 frame:-3 start:1196 end:309 729753192_XP_010573274.1 PREDICTED: transgelin isoform X1 [Haliaeetus leucocephalus]
Cluster-9112.12872;orf1	8900.3	9056.6	9192.8	8759	8586.3	8982.5	len=1080 frame:-1 start:3475 end:236 543381117_XP_005533752.1 PREDICTED: ubiquitin-like modifier-activating enzyme 1 [Pseudopodoces humilis]
Cluster-9112.11252;orf1	9937.4	9388.1	9392.2	8247.1	8331.6	8723.2	len=1669 frame:3 start:3 end:5009 902915592_XP_013046301.1 PREDICTED: ras GTPase-activating-like protein IQGAP2 isoform X1 [Anser cygnoides domesticus]
Cluster-9112.15639;orf1	8047.4	8336.5	8023.2	8779.8	8544.9	9164.8	len=2515 frame:3 start:168 end:7712 483522521_EOB07192.1 Fatty acid synthase, partial [Anas platyrhynchos]
Cluster-9112.14278;orf1	10788.1	11687.9	11514.3	11644.4	12305.2	11544.1	len=927 frame:1 start:352 end:3132 1201896067_XP_021257930.1 AP-2 complex subunit alpha-2 isoform X1 [Numida meleagris]
Cluster-9112.15380;orf1	9842	10163	10166.8	10551.2	10673.1	10885.8	len=1104 frame:-2 start:4062 end:751 960997966_XP_014814648.1 PREDICTED: ATP-citrate synthase [Calidris pugnax]
Cluster-9112.15307;orf1	5955.4	6039.7	6147.2	6314.3	6408.9	6358.4	len=1000 frame:2 start:5 end:3004 902866073_XP_013028394.1 PREDICTED: hexokinase-1 isoform X2 [Anser cygnoides domesticus]
Cluster-9112.16452;orf1	7035.9	7184.3	7274.6	7325.6	7778.3	7304.7	len=376 frame:1 start:94 end:1221 558199316_XP_006131124.1 fructose-bisphosphate aldolase C [Pelodiscus sinensis]
Cluster-9112.13708;orf1	16857.5	12048.2	11988.6	11466	11059.4	11454.7	len=494 frame:1 start:1 end:1482 697436286_XP_009685921.1 PREDICTED: keratin, type I cytoskeletal 18 [Struthio camelus australis]
Cluster-9112.15487;orf1	11946.4	12829.5	13604.5	11892.2	11328.3	11979.4	len=1731 frame:3 start:3 end:5195 902873004_XP_013026695.1 PREDICTED: myosin light chain kinase, smooth muscle isoform X1 [Anser cygnoides domesticus]
Cluster-9112.12935;orf1	13219.6	10786.2	10732.8	10120.4	10899.2	10274.7	len=1236 frame:-1 start:14908 end:11201 902902981_XP_013040474.1 PREDICTED: collagen alpha-1(XIV) chain isoform X3 [Anser cygnoides domesticus]
Cluster-9112.12813;orf1	10387.9	10628.2	10679.9	11201.5	10114.3	10948	len=746 frame:3 start:45 end:2282 224095063_XP_002197422.1 aconitate hydratase, mitochondrial isoform X1 [Taeniopygia guttata]
Cluster-9112.15738;orf1	8467.6	8743.2	9048.7	9270.6	9597	9265.4	len=868 frame:1 start:1 end:2604 902914480_XP_013045820.1 PREDICTED: programmed cell death 6-interacting protein [Anser cygnoides domesticus]
Cluster-9112.11467;orf1	14074	13928	14298.8	10559	10718.3	9954.7	len=206 frame:-1 start:974 end:357 558126005_XP_006115250.1 transgelin-2 [Pelodiscus sinensis]
Cluster-9112.15653;orf1	8360	8414	9058	8876.8	7870.7	8737.4	len=829 frame:1 start:1 end:2487 326916634_XP_003204611.1 trifunctional enzyme subunit alpha, mitochondrial [Meleagris gallopavo]
Cluster-9112.15908;orf1	4910.7	5038.1	5091.5	5092.9	5140.4	5159	len=967 frame:-2 start:3446 end:546 1201840532_XP_021268006.1 AP-1 complex subunit beta-1 isoform X2 [Numida meleagris]
Cluster-9112.13219;orf2	12003.8	12115.1	11954.5	11533.2	11833.3	11423	len=1066 frame:-2 start:4639 end:1442 697483431_XP_009673282.1 PREDICTED: coatomer subunit alpha [Struthio camelus australis]
Cluster-9112.17817;orf2	9492	9983.8	10153.5	10223.8	9667.1	9960.2	len=616 frame:3 start:213 end:2060 514745646_XP_005019490.1 WD repeat-containing protein 1 [Anas platyrhynchos]
Cluster-9112.13265;orf1	9155.2	10149.8	10166.5	9800.8	9622.1	9952.4	len=1648 frame:2 start:2 end:4945 1540422092_XP_027308929.1 bifunctional glutamate/proline--tRNA ligase isoform X2 [Anas platyrhynchos]
Cluster-9112.14373;orf1	11478.3	10554.1	10890.2	9604	9458.1	9553.1	len=692 frame:-3 start:3405 end:1330 1540418211_XP_005021763.2 LOW QUALITY PROTEIN: lamin [Anas platyrhynchos]
Cluster-9112.14330;orf1	8163.9	8595.4	8571.9	8263.7	7988.2	8388.5	len=1396 frame:1 start:1 end:4188 902878981_XP_013029531.1 PREDICTED: leucine-rich PPR motif-containing protein, mitochondrial, partial [Anser cygnoides domesticus]
Cluster-9112.15902;	2118.6	2790.4	2853.8	2633.6	2879	2740.4	len=309 start:79 end:1006 minus strand
Cluster-9112.13383;orf1	5213.1	5072.1	5014.2	5783.8	5599.4	5914.3	len=345 frame:2 start:1307 end:2341 696975931_XP_009557422.1 PREDICTED: creatine kinase B-type isoform X1 [Cuculus canorus]
Cluster-9112.25175;orf1	13144.2	14182	13472.3	20564.1	14952.5	18520.2	len=497 frame:-3 start:1545 end:55 902939699_XP_013026096.1 PREDICTED: hemopexin [Anser cygnoides domesticus]
Cluster-9112.15374;orf1	10098.7	10935.6	10829	9863.3	9825.8	10368.8	len=1284 frame:2 start:167 end:4018 1495271992_RLV88959.1 hypothetical protein DV515_00015152 [Erythrura gouldiae]
Cluster-9112.14510;orf1	5712	6026	6023.9	6548.3	6702.1	6606	len=479 frame:1 start:1 end:1437 591354896_XP_007071758.1 EH domain-containing protein 3 [Chelonia mydas]
Cluster-9112.14090;orf1	8125.7	8291.7	8824.3	7382.4	7380.2	7432.3	len=1337 frame:3 start:3 end:4013 902939554_XP_013057821.1 PREDICTED: neuroblast differentiation-associated protein AHNAK [Anser cygnoides domesticus]
Cluster-9112.16327;orf1	8456.3	9497.5	9493.6	12088.7	11848.4	12098.7	len=439 frame:-3 start:4525 end:3209 1159643769_OPJ74554.1 synaptic vesicle membrane VAT-1-like protein isoform A [Patagioenas fasciata monilis]
Cluster-9112.11931;orf1	9666.5	9855.3	9965	8950.9	9269.5	9061.9	len=4596 frame:-1 start:14598 end:811 1540420060_XP_027301151.1 LOW QUALITY PROTEIN: prolow-density lipoprotein receptor-related protein 1 [Anas platyrhynchos]
Cluster-9112.15453;orf1	13822.1	11050.5	11721.4	10361.4	10277.5	9474.7	len=1056 frame:-3 start:4623 end:1456 902938772_XP_013057428.1 PREDICTED: collagen alpha-1(VI) chain [Anser cygnoides domesticus]
Cluster-9112.14158;	8521.1	9159.2	9004.7	12304.4	12585.8	12963.5	len=1079 start:1 end:3236 minus strand
Cluster-9112.13297;orf1	9093.5	8105	8423.3	7561.2	7650.8	7508.2	len=736 frame:3 start:180 end:2387 694841072_XP_009461267.1 PREDICTED: transketolase isoform X1 [Nipponia nippon]
Cluster-9112.14739;orf1	7862.9	8277.9	8078	9261.7	9654.7	9754.2	len=431 frame:1 start:1 end:1293 524996502_XP_005046038.1 PREDICTED: phosphoglycerate kinase 1 [Ficedula albicollis]
Cluster-9112.11397;	8160.4	7564.1	8244.6	6900.2	6890.4	6349	len=2825 start:1378 end:9849 minus strand
Cluster-9112.13784;orf2	9308.7	10058	10176.8	11890.7	11280.1	11869.6	len=655 frame:-2 start:6791 end:4827 902932489_XP_013054298.1 PREDICTED: LOW QUALITY PROTEIN: very low-density lipoprotein receptor [Anser cygnoides domesticus]
Cluster-9112.10596;orf1	10536.9	10838.5	10719.7	10277.5	9613.4	10327.5	len=938 frame:-1 start:3098 end:285 768402696_XP_011597336.1 PREDICTED: staphylococcal nuclease domain-containing protein 1 [Aquila chrysaetos canadensis]
Cluster-9112.14691;orf2	10278.3	10788.6	10742.6	14255.2	13568.5	15046.2	len=869 frame:-3 start:2912 end:306 1390109918_XP_025006031.1 prolow-density lipoprotein receptor-related protein 1 isoform X1 [Gallus gallus]
Cluster-9112.9552;orf1	7301.4	10867.7	12799.5	8123.5	8163.2	8032.5	len=345 frame:1 start:13 end:1047 902882784_XP_013031201.1 PREDICTED: myeloid protein 1 [Anser cygnoides domesticus]
Cluster-9112.12247;orf1	10317.6	14136.9	12714.7	10800.3	14559.9	10074.4	len=462 frame:-2 start:2081 end:696 514752051_XP_005021011.1 fibrinogen gamma chain [Anas platyrhynchos]
Cluster-9112.12239;orf1	6590.3	7120.2	7270.5	7304.1	7190.6	7700.4	len=1264 frame:1 start:1 end:3792 1540375393_XP_027311910.1 cullin-associated NEDD8-dissociated protein 1 [Anas platyrhynchos]
Cluster-9112.13084;orf1	9216.9	9167.8	9993.3	9073.3	11026.6	8874.7	len=801 frame:1 start:1 end:2403 719778181_XP_010221488.1 PREDICTED: gelsolin [Tinamus guttatus]
Cluster-9112.14353;orf2	11659.9	11534.5	12162.4	11145.3	10810.4	11428.7	len=385 frame:-1 start:4903 end:3749 1201906959_XP_021263189.1 protein disulfide-isomerase A3 [Numida meleagris]
Cluster-9112.11688;orf1	6676.6	7168.9	7205.4	7009.8	6883.9	6842.2	len=970 frame:3 start:3 end:2912 530591317_XP_005289309.1 neutral alpha-glucosidase AB isoform X1 [Chrysemys picta bellii]
Cluster-9112.17602;orf1	7113.4	6860	6925.2	6267.5	6283.7	6503.1	len=1079 frame:-2 start:3249 end:13 1558367751_XP_027581554.1 extended synaptotagmin-1 [Pipra filicauda]
Cluster-9112.15274;orf1	5975	6060.4	6475.8	6887.5	6421.7	6951.8	len=649 frame:-2 start:6046 end:4100 483510296_EOA99603.1 60 kDa heat shock protein, mitochondrial, partial [Anas platyrhynchos]
Cluster-9112.12832;orf1	6881.7	6634	6798	6937.4	6548.4	6729.8	len=780 frame:3 start:42 end:2381 902888585_XP_013033836.1 PREDICTED: stress-70 protein, mitochondrial [Anser cygnoides domesticus]
Cluster-9112.15579;orf1	5037.7	5086	5203.4	5342.5	5542.1	5514.5	len=375 frame:2 start:944 end:2068 1191869592_XP_020943654.1 fructose-bisphosphate aldolase A isoform X1 [Sus scrofa]
Cluster-9112.14551;	6582.8	7300.5	7586.8	7078.4	7315.1	7103.3	len=1808 start:128 end:5549 minus strand
Cluster-9112.16483;orf1	5444.5	5982.2	5948.6	5440.9	5708.8	5646.4	len=948 frame:1 start:235 end:3078 1540445112_XP_027317483.1 coatomer subunit beta [Anas platyrhynchos]
Cluster-9112.12476;orf1	9167.4	9074.5	9380.4	7900.4	7908.3	7957	len=607 frame:-1 start:16662 end:14842 1540451808_XP_027320083.1 lipoma-preferred partner isoform X1 [Anas platyrhynchos]
Cluster-9112.12994;orf1	13447.3	11520.8	11339.5	9140.7	9904.3	8814.1	len=626 frame:3 start:468 end:2345 1121876067_XP_019467694.1 plastin-2 [Meleagris gallopavo]
Cluster-9112.13982;orf1	5281.1	5643.6	5547.6	6210.3	6176.2	6563.8	len=976 frame:2 start:2 end:2929 971435122_XP_015154959.1 importin subunit beta-1 [Gallus gallus]
Cluster-9112.13030;orf1	7541.4	7422.1	7463.3	6914	6578.6	7044.3	len=635 frame:3 start:3 end:1907 326922381_XP_003207427.1 bifunctional purine biosynthesis protein PURH [Meleagris gallopavo]
Cluster-9112.17098;orf1	7153.6	6578.7	6512.9	7019.5	6813.1	7008.4	len=621 frame:-2 start:6308 end:4446 1444739466_XP_025959239.1 V-type proton ATPase catalytic subunit A [Dromaius novaehollandiae]
Cluster-9112.7857;orf1	6731.6	7211.2	7079.9	7090.5	7186.4	7222.4	len=445 frame:1 start:1 end:1335 926511304_XP_013804612.1 PREDICTED: elongation factor Tu, mitochondrial-like, partial [Apteryx australis mantelli]
Cluster-9112.14069;orf1	7850.5	8420.7	8406.6	8650.2	8562.9	8501.4	len=320 frame:3 start:198 end:1157 697449594_KGL88840.1 Aldo-keto reductase family 1 member B10, partial [Charadrius vociferus]
Cluster-9112.14961;orf1	6384.7	6943.8	7038.1	8931.9	8710.7	9287.5	len=337 frame:1 start:55 end:1065 768368423_XP_011581534.1 PREDICTED: L-lactate dehydrogenase B chain [Aquila chrysaetos canadensis]
Cluster-9112.13020;orf1	5583.8	5705.5	6040.2	6368.2	5619.2	6634.3	len=894 frame:-3 start:4499 end:1818 637367602_XP_008121424.1 PREDICTED: glycogen phosphorylase, liver form [Anolis carolinensis]
Cluster-36958.0;	12831.8	14134.5	13349.8	21048.9	11084.4	18483.3	len=99 start:91 end:387 minus strand
Cluster-9112.13513;orf1	6353.1	6312.6	6482.5	5831	5912.6	6156.8	len=932 frame:3 start:3 end:2798 1540391800_XP_027323317.1 coatomer subunit gamma-1 [Anas platyrhynchos]
Cluster-9112.15229;orf1	2433.6	2642.6	2706	3256.7	3331.6	3313.2	len=219 frame:1 start:781 end:1437 1444501408_XP_025927015.1 ras-related protein Rab-5C [Apteryx rowi]
Cluster-9112.12682;orf1	7778.5	6647.5	6696.1	6243.8	5989.4	6249.1	len=702 frame:2 start:2 end:2107 1552639543_XP_027518949.1 moesin isoform X1 [Corapipo altera]
Cluster-9112.13160;orf1	5592.9	6204.4	6184.3	7103	6633.3	7127.7	len=509 frame:3 start:156 end:1682 53133512_CAG32085.1 hypothetical protein RCJMB04_17g3 [Gallus gallus]
Cluster-9112.16041;orf2	7483.8	7424.5	7305.2	6717.3	6874.8	6311.8	len=944 frame:-1 start:6797 end:3966 902913340_XP_013045311.1 PREDICTED: unconventional myosin-Ic isoform X2 [Anser cygnoides domesticus]
Cluster-9112.12238;orf1	6472.1	7198.3	6861.4	6956.4	7921.3	7283.6	len=2672 frame:1 start:1 end:8016 1443649749_XP_025893298.1 eIF-2-alpha kinase activator GCN1 [Nothoprocta perdicaria]
Cluster-9112.16802;orf1	6670.4	6607.8	6736.8	7980.6	7712.9	8310.7	len=2533 frame:-3 start:9324 end:1726 902918287_XP_013047583.1 PREDICTED: microtubule-associated protein 1B [Anser cygnoides domesticus]
Cluster-9112.12356;orf1	5657.1	5172.4	5186.9	4690.3	4840.7	4698.1	len=1106 frame:-2 start:3530 end:213 1552662528_XP_027525272.1 EMILIN-1 [Corapipo altera]
Cluster-9112.15938;orf1	6733.2	7016	6927.3	6664.5	6932.2	6852	len=1862 frame:-2 start:8950 end:3365 1540450734_XP_027319688.1 LOW QUALITY PROTEIN: UDP-glucose:glycoprotein glucosyltransferase 1 [Anas platyrhynchos]
Cluster-9112.17237;	8110.8	7311.5	7025.3	6502.1	6774.2	6668.7	len=1742 start:4865 end:10089 minus strand
Cluster-9112.15740;orf1	9023.2	8706.7	8716.3	7722.8	8167	7893.5	len=842 frame:3 start:3 end:2528 697436917_XP_009687834.1 PREDICTED: heterogeneous nuclear ribonucleoprotein U-like protein 2, partial [Struthio camelus australis]
Cluster-9112.14798;orf1	6684.7	6895.6	7002.9	6649.1	6303.2	6510.7	len=587 frame:1 start:1 end:1761 902895507_XP_013037055.1 PREDICTED: succinyl-CoA:3-ketoacid coenzyme A transferase 1, mitochondrial [Anser cygnoides domesticus]
Cluster-9112.16922;orf1	7205.8	6757.4	6617.8	6298.4	6521.4	6768.6	len=2467 frame:-1 start:11195 end:3795 1540450239_XP_027319505.1 LOW QUALITY PROTEIN: nucleoprotein TPR [Anas platyrhynchos]
Cluster-9112.11363;orf1	4991.8	4990.9	4951.7	4439	4378.9	4316.4	len=580 frame:-3 start:4518 end:2779 527248706_XP_005142670.1 dihydropyrimidinase-related protein 2 isoform X2 [Melopsittacus undulatus]
Cluster-19758.0;orf1	9184.3	8323.2	7940.5	8468	14969.1	8045.5	len=359 frame:3 start:411 end:1487 1540417691_XP_021125798.2 apolipoprotein A-IV [Anas platyrhynchos]
Cluster-9112.13613;orf1	3912.3	4486.3	4500.7	5231.8	5373.9	5436.3	len=819 frame:2 start:2 end:2458 228008358_NP_001153170.1 heat shock protein 105 kDa [Gallus gallus]
Cluster-9112.13830;orf2	6665.2	6495.1	6524.3	6386.8	6575.6	6923.1	len=2083 frame:-2 start:6511 end:263 1444781713_XP_025975622.1 U5 small nuclear ribonucleoprotein 200 kDa helicase [Dromaius novaehollandiae]
Cluster-9112.9589;orf1	6062.3	6141	5771.5	5496.3	5490.5	5648.8	len=3479 frame:-3 start:17685 end:7249 1540425332_XP_027310098.1 utrophin isoform X2 [Anas platyrhynchos]
Cluster-9112.15585;orf1	8518.1	8397.7	8317.6	8728.1	8525.8	8715.5	len=447 frame:2 start:2 end:1342 960949352_XP_014804261.1 PREDICTED: aspartate aminotransferase, mitochondrial isoform X1 [Calidris pugnax]
Cluster-9112.13990;orf1	6727.2	7890.2	7952.1	9270.5	9903.6	9322.1	len=504 frame:-3 start:3509 end:1998 591376233_XP_007062785.1 fascin [Chelonia mydas]
Cluster-9112.15940;orf1	3386.7	3377	3360.7	3211.8	3374.9	3315.4	len=976 frame:-3 start:5448 end:2521 729720144_XP_010583484.1 PREDICTED: kinesin-1 heavy chain isoform X1 [Haliaeetus leucocephalus]
Cluster-9112.14420;orf1	3212	3252.3	3274.3	2841.4	2878.5	2998.1	len=885 frame:-2 start:9678 end:7024 1208028340_OWK54866.1 Sarcoplasmic/endoplasmic reticulum calcium ATPase 2 [Lonchura striata domestica]
Cluster-9112.16263;orf1	2612.7	2490.6	2532.6	2331.9	2245.7	2284.8	len=364 frame:1 start:412 end:1503 902905648_XP_013041716.1 PREDICTED: septin-2 [Anser cygnoides domesticus]
Cluster-9112.16223;orf1	6993.6	6831.1	7085.3	6770.7	6744.6	7202.9	len=710 frame:2 start:1808 end:3937 971425742_XP_015151201.1 NADPH--cytochrome P450 reductase isoform X1 [Gallus gallus]
Cluster-9112.12890;	9442.8	9023.3	8977	9092.6	8980.5	9239.7	len=540 start:1 end:1618 minus strand
Cluster-9112.16744;orf1	7175.2	7544.1	7368.6	6998.9	7154	7297.8	len=2347 frame:3 start:174 end:7214 525018655_XP_005056867.1 PREDICTED: pre-mRNA-processing-splicing factor 8 [Ficedula albicollis]
Cluster-9112.19521;orf1	6938	6454.3	6545.1	5353.8	5472.3	5665	len=2138 frame:-3 start:7631 end:1218 729764122_XP_010579111.1 PREDICTED: dysferlin isoform X2 [Haliaeetus leucocephalus]
Cluster-9112.19364;orf1	6301.5	6478.2	6472.5	5769	5827.5	5941.4	len=1754 frame:2 start:422 end:5683 1540446714_XP_027318078.1 LOW QUALITY PROTEIN: tensin-1 [Anas platyrhynchos]
Cluster-9112.15696;orf2	5964.2	6083.1	6100.2	5494.9	5828.8	5744.4	len=2586 frame:-1 start:9617 end:1860 902930685_XP_013053439.1 PREDICTED: microtubule-associated protein 4 isoform X1 [Anser cygnoides domesticus]
Cluster-9112.10237;orf2	6998.8	7310.1	7389.5	6861.8	6942.4	7009.2	len=1214 frame:-1 start:3646 end:5 1540419911_XP_027301077.1 C-type mannose receptor 2 isoform X1 [Anas platyrhynchos]
Cluster-9112.15071;orf1	6418.1	6139.7	5890.4	8632.8	8463.6	8473.7	len=561 frame:-2 start:5526 end:3844 530627473_XP_005303251.1 N-acetylglucosamine-6-sulfatase [Chrysemys picta bellii]
Cluster-9112.12769;orf1	7596.7	5976.5	6288.5	6018.6	6142.6	5496.1	len=919 frame:2 start:275 end:3031 902938792_XP_013057438.1 PREDICTED: collagen alpha-2(VI) chain isoform X2 [Anser cygnoides domesticus]
Cluster-9112.16828;orf1	14297.7	13394.5	13739.9	12833.3	12585.3	12485.2	len=238 frame:2 start:2 end:715 1307738066_PKK22946.1 glutathione S-transferase Mu 1-like [Columba livia]
Cluster-9112.14990;orf1	11892.1	11749.1	12402.8	10458.7	10064.4	9416.8	len=1457 frame:-2 start:4595 end:225 1201866068_XP_021233289.1 collagen alpha-1(I) chain-like [Numida meleagris]
Cluster-9112.11756;orf1	4385.2	4007.9	4137.8	4456.1	4057.6	4476.9	len=393 frame:3 start:243 end:1421 1215483899_OXB77155.1 hypothetical protein H355_014726 [Colinus virginianus]
Cluster-9112.9771;orf1	6345.6	6870.3	6537.3	7764.7	7908	8207.7	len=570 frame:-3 start:1740 end:31 998744259_XP_015471627.1 PREDICTED: glucose-6-phosphate 1-dehydrogenase isoform X6 [Parus major]
Cluster-9112.12914;orf1	5730.3	5885.6	6182	5379.1	5237.1	5383.4	len=1127 frame:2 start:11 end:3391 1495965529_XP_026721724.1 NAD(P) transhydrogenase, mitochondrial [Athene cunicularia]
Cluster-9112.14885;orf1	7226.3	7267.8	7260.4	10987.3	8491	10749.2	len=535 frame:-2 start:2783 end:1179 1005804294_AFM77858.2 immunoglobulin mu heavy chain constant region, partial [Anser anser domesticus]
Cluster-9112.14695;orf1	4433.3	5058	4864.7	5345.6	5377.4	5342.2	len=707 frame:3 start:3 end:2123 1201835754_XP_021265666.1 glutamine--tRNA ligase isoform X1 [Numida meleagris]
Cluster-9112.17025;orf1	7439.2	7641.9	7564.5	7928.3	7736.8	7880.1	len=1295 frame:-1 start:5366 end:1482 1540391329_XP_027323126.1 isoleucine--tRNA ligase, cytoplasmic [Anas platyrhynchos]
Cluster-9112.14110;orf1	5281.5	4944.9	5036.8	4904.6	4768.5	5023.1	len=1655 frame:3 start:3 end:4967 768378961_XP_011587051.1 PREDICTED: laminin subunit gamma-1 [Aquila chrysaetos canadensis]
Cluster-9112.14573;orf1	6086.2	6038	6148.4	5607.5	6123.3	6050	len=1156 frame:-1 start:8977 end:5510 1540389501_XP_027322514.1 Golgi apparatus protein 1 isoform X1 [Anas platyrhynchos]
Cluster-9112.15730;orf1	7834.9	6877.4	6599.5	6338.5	6840.9	6450.8	len=1269 frame:-3 start:6981 end:3175 1540423860_XP_027309566.1 nidogen-1 isoform X1 [Anas platyrhynchos]
Cluster-9112.14569;orf1	7767.3	7654.6	7737.6	7807.7	8074.1	7711	len=314 frame:1 start:49 end:990 527251664_XP_005144135.1 phosphoglycerate mutase 1 [Melopsittacus undulatus]
Cluster-9112.13940;orf1	4853.4	4612.3	4379.6	3963.6	3781.1	4049.6	len=1831 frame:3 start:378 end:5870 902882256_XP_013031018.1 PREDICTED: laminin subunit alpha-4 isoform X1 [Anser cygnoides domesticus]
Cluster-9112.15315;orf1	5565.3	5766.1	6059.6	5371	5564.6	5384.5	len=602 frame:-2 start:1877 end:72 1558418209_XP_027605701.1 serine/threonine-protein phosphatase 2A 65 kDa regulatory subunit A alpha isoform [Pipra filicauda]
Cluster-9112.11834;orf2	7086.6	7652.7	7463.8	7266.4	6992.7	7398.3	len=355 frame:1 start:1 end:1065 483523597_EOB07860.1 Malate dehydrogenase, mitochondrial, partial [Anas platyrhynchos]
Cluster-9112.18062;orf1	8558	8823.8	9032	7249.9	7864	7518.7	len=399 frame:1 start:1633 end:2829 677550954_KFR11320.1 Selenium-binding protein 1-A, partial [Opisthocomus hoazin]
Cluster-9112.14834;orf2	5282.5	5424.1	5945.8	5974.4	5935.4	6186.1	len=425 frame:-3 start:3239 end:1965 1561821653_XP_027754966.1 saccharopine dehydrogenase-like oxidoreductase [Empidonax traillii]
Cluster-9112.19448;orf2	5359.2	5787.4	6105.6	4739.4	4769.7	4938.9	len=942 frame:-1 start:7433 end:4608 1208023250_OWK50156.1 Neuroblast differentiation-associated protein AHNAK [Lonchura striata domestica]
Cluster-9112.13763;orf1	7067.8	6985.7	7395.1	6579.1	6536.7	6545.5	len=499 frame:-2 start:3515 end:2019 701378334_XP_009964312.1 PREDICTED: LOW QUALITY PROTEIN: adenylyl cyclase-associated protein 1-like [Tyto alba]
Cluster-9112.15553;orf1	7471	7517	7105.9	6962.4	6810.2	7086.7	len=7454 frame:-3 start:23657 end:1296 1540416400_XP_027299585.1 microtubule-actin cross-linking factor 1 isoform X15 [Anas platyrhynchos]
Cluster-9112.12918;orf1	3250.1	3319.7	3248.6	3313.8	3458.9	3288.4	len=709 frame:-2 start:6809 end:4683 795232652_XP_011807564.1 PREDICTED: glycogen phosphorylase, brain form isoform X2 [Colobus angolensis palliatus]
Cluster-9112.16730;orf1	5652.1	5711.1	5625.1	5530.7	5127.3	5580.3	len=1001 frame:1 start:325 end:3327 729724632_XP_010582146.1 PREDICTED: alanine--tRNA ligase, cytoplasmic [Haliaeetus leucocephalus]
Cluster-9112.20814;orf1	4466.8	4576.1	4279.3	4223.7	3816	4222.2	len=1387 frame:1 start:91 end:4251 1344899090_XP_023969137.1 phosphoribosylformylglycinamidine synthase isoform X1 [Chrysemys picta bellii]
Cluster-9112.4289;orf1	5849.9	6793.5	6670.4	6479	6578.1	6454.8	len=727 frame:1 start:397 end:2577 1540418555_XP_027300486.1 uncharacterized protein LOC101790322 [Anas platyrhynchos]
Cluster-9112.14686;	3199.7	3339.4	3211.9	2711.7	2976.3	2831	len=451 start:156 end:1508 minus strand
Cluster-9112.16113;orf1	3247.7	3641.7	3564.3	3588	3933.5	3715.1	len=1155 frame:1 start:1 end:3465 1051187340_XP_017676578.1 PREDICTED: importin-5 [Lepidothrix coronata]
Cluster-9112.5816;orf1	10112.4	8483.3	7868.8	6563	6444	6299	len=993 frame:1 start:1 end:2979 1540436436_XP_027314187.1 LOW QUALITY PROTEIN: zona pellucida sperm-binding protein 1 [Anas platyrhynchos]
Cluster-9112.13411;orf1	4926.7	4931.4	4840	5102.6	5224.2	5201.4	len=534 frame:1 start:1 end:1602 1540449309_XP_027319120.1 4-trimethylaminobutyraldehyde dehydrogenase [Anas platyrhynchos]
Cluster-9112.15068;orf1	29301.6	21626.1	21851.6	15963.7	20044.7	17817.7	len=312 frame:-1 start:1800 end:865 254770662_ACT81576.1 hemoglobin beta A subunit [Anser albifrons]
Cluster-9112.16129;orf1	6030	5658.8	5888.5	5680	5645.9	5609.8	len=1855 frame:-1 start:5646 end:82 1561789618_XP_027738063.1 laminin subunit beta-2-like [Empidonax traillii]
Cluster-9112.15633;orf1	8590.3	6773	6300.1	6120.5	6104.6	5511.9	len=703 frame:2 start:2 end:2110 1201836931_XP_021266248.1 transforming growth factor-beta-induced protein ig-h3 [Numida meleagris]
Cluster-9112.15775;orf1	5476.2	6105.2	5962.9	6571.8	6849.8	6767.3	len=803 frame:-3 start:7271 end:4863 1540389833_XP_027322633.1 vacuolar protein sorting-associated protein 35 [Anas platyrhynchos]
Cluster-9112.12934;orf1	6271.3	6530.7	6782.9	7471.8	7431.1	7313.7	len=208 frame:-1 start:1867 end:1244 488581133_XP_004476002.1 ras-related protein Rab-7a [Dasypus novemcinctus]
Cluster-9112.22855;orf2	5701.8	6195.5	6149.1	6395.4	7291.4	6177.4	len=862 frame:-2 start:2587 end:2 902913772_XP_013045523.1 PREDICTED: complement factor H [Anser cygnoides domesticus]
Cluster-9112.15076;orf1	2054.9	2027.5	2266.7	2147.1	2275.7	2287.9	len=314 frame:-2 start:6377 end:5436 1002590534_XP_015673967.1 ADP/ATP translocase 3 [Protobothrops mucrosquamatus]
Cluster-9112.15175;orf1	4208.1	4700.5	4966.8	4712.6	4790.5	4761.3	len=885 frame:-1 start:6195 end:3541 723126442_XP_010295589.1 PREDICTED: coatomer subunit beta [Phaethon lepturus]
Cluster-9112.14031;orf1	5833.3	4278	4474.2	4096.6	4201.9	3744.6	len=461 frame:-1 start:1616 end:234 699683578_XP_009887412.1 PREDICTED: keratin, type I cytoskeletal 19 [Charadrius vociferus]
Cluster-9112.14981;orf1	9499.4	9009.7	9350.3	8479.4	8757.6	8525.5	len=752 frame:-2 start:3998 end:1743 902924471_XP_013050479.1 PREDICTED: nucleolin [Anser cygnoides domesticus]
Cluster-9112.14922;orf1	5736.8	5569.9	5774.1	5108	5051.3	5458.2	len=361 frame:-1 start:8254 end:7172 1495300551_RLW12286.1 hypothetical protein DV515_00000869 [Erythrura gouldiae]
Cluster-9112.10883;orf1	6255.3	6006.7	5925.1	5765.2	5570.8	5695.3	len=609 frame:-3 start:3324 end:1498 1540390284_XP_027322754.1 glucose-6-phosphate isomerase [Anas platyrhynchos]
Cluster-9112.17518;orf1	4189.9	4147.4	4049.2	3863.1	3818.1	3991.5	len=1309 frame:1 start:1 end:3927 589966233_XP_006995646.1 PREDICTED: valine--tRNA ligase [Peromyscus maniculatus bairdii]
Cluster-9112.13310;orf1	5578.4	5597.5	5859.5	5419.7	5670.4	5425.2	len=1177 frame:3 start:3 end:3533 1209974474_XP_021411626.1 DNA damage-binding protein 1 [Lonchura striata domestica]
Cluster-9112.14543;orf1	7043.4	7291.2	7691.4	7420.5	6766.2	7501.7	len=450 frame:2 start:104 end:1453 1201816674_XP_021238643.1 calreticulin [Numida meleagris]
Cluster-9112.18430;	1714.5	1705.1	1507.5	1418.2	1523.5	1511.3	len=359 start:1 end:1073 minus strand
Cluster-9112.16547;orf1	6064	5795.4	6158.4	6264.4	5958.8	6288	len=485 frame:-1 start:2016 end:562 902935462_XP_013055745.1 PREDICTED: LOW QUALITY PROTEIN: trifunctional enzyme subunit beta, mitochondrial [Anser cygnoides domesticus]
Cluster-9112.13389;orf1	5182	5383.7	5548.5	4527.8	4723.8	4833.3	len=875 frame:1 start:76 end:2700 902924274_XP_013050385.1 PREDICTED: ribosome-binding protein 1 isoform X1 [Anser cygnoides domesticus]
Cluster-9112.14720;orf1	4782.4	4543.3	4486.8	4688.1	4047.7	4585.9	len=681 frame:1 start:1 end:2043 1540393503_XP_027323952.1 dihydropyrimidinase-related protein 3 isoform X1 [Anas platyrhynchos]
Cluster-9112.7555;orf1	1496.8	1513.6	1533.2	1362.3	1819	1375.2	len=467 frame:-1 start:1704 end:304 1374974247_XP_024415232.1 elongation factor 1-alpha 2 [Desmodus rotundus]
Cluster-9112.15820;orf1	7596.4	7281.6	7241.7	6822.6	6653.4	6903	len=768 frame:2 start:2 end:2305 696991971_XP_009563199.1 PREDICTED: prolyl endopeptidase [Cuculus canorus]
Cluster-9112.10457;orf1	5173.3	4537.8	4403.4	4394.4	4292.3	4228.8	len=842 frame:1 start:19 end:2544 1540420222_XP_027301235.1 LOW QUALITY PROTEIN: membrane primary amine oxidase-like [Anas platyrhynchos]
Cluster-9112.15645;orf1	4608	4696.3	4390	4345.8	4350.1	4127.8	len=539 frame:-3 start:2806 end:1190 224077438_XP_002187273.1 adenosylhomocysteinase [Taeniopygia guttata]
Cluster-9112.14903;orf2	4777.2	5149.6	5254.5	5051.9	5130.7	4912.7	len=507 frame:3 start:975 end:2495 902915736_XP_013046370.1 PREDICTED: ATP-dependent RNA helicase DDX3X [Anser cygnoides domesticus]
Cluster-24161.0;orf1	939.2	966.1	1124	991	966.6	1007.5	len=653 frame:3 start:36 end:1994 1495233_AAB06239.1 HSC70 [Trichoplusia ni]
Cluster-9112.2924;orf1	3871	4368.3	4249.7	4539.2	4700.3	4198.9	len=960 frame:-1 start:3616 end:737 723574204_XP_010307059.1 PREDICTED: complement component C6 [Balearica regulorum gibbericeps]
Cluster-9112.12548;orf1	6459.7	6422	6412.2	7140.5	6439.1	6944.1	len=200 frame:1 start:1 end:600 1540398843_XP_027326080.1 phosphatidylethanolamine-binding protein 1 [Anas platyrhynchos]
Cluster-9112.15209;	7992.4	7868	7596.7	7127.1	7659	7273.1	len=1419 start:3934 end:8188 minus strand
Cluster-9112.15084;orf1	3315	3211.5	3370.6	3233	3447.3	3512.1	len=293 frame:1 start:1 end:879 1378907473_XP_024587626.1 elongation factor 1-alpha 1 [Neophocaena asiaeorientalis asiaeorientalis]
Cluster-9112.12766;orf1	5422.5	5486	5399	5544.3	5591.5	5766.8	len=5181 frame:-3 start:16632 end:1090 768371977_XP_011583433.1 PREDICTED: E3 ubiquitin-protein ligase UBR4 isoform X5 [Aquila chrysaetos canadensis]
Cluster-9112.15966;orf1	4122.9	4209.2	4035.1	4709.5	5624.1	4777	len=1894 frame:-1 start:6741 end:1060 902873101_XP_013026744.1 PREDICTED: poly [ADP-ribose] polymerase 14-like isoform X1 [Anser cygnoides domesticus]
Cluster-9112.14547;	5995.6	6160.1	6371.2	6092.3	6549	6048.9	len=200 start:1 end:597 minus strand
Cluster-9112.15910;orf1	3887.7	4037.4	4128.5	4133.5	4271	4270.2	len=669 frame:3 start:138 end:2144 902879929_XP_013029991.1 PREDICTED: xaa-Pro aminopeptidase 1 isoform X1 [Anser cygnoides domesticus]
Cluster-9112.16341;orf1	3752.4	3969.7	4189.9	3786.6	4152.2	3691.9	len=234 frame:3 start:3 end:704 1540450225_XP_027319500.1 vesicle-trafficking protein SEC22b [Anas platyrhynchos]
Cluster-9112.13152;orf1	1440.1	1281.1	1332.8	1189.6	1143.7	1243.9	len=469 frame:1 start:22 end:1428 677103073_KFP33868.1 Tubulin beta-6 chain, partial [Colius striatus]
Cluster-9112.14220;orf2	4958.7	5266.1	5405.6	5626.6	5896.5	5698.4	len=1260 frame:-3 start:8737 end:4958 1540442665_XP_027316515.1 eukaryotic translation initiation factor 3 subunit A [Anas platyrhynchos]
Cluster-9112.15094;orf1	8564.3	7504.3	7203.9	6694.4	6898.1	6554.9	len=612 frame:2 start:47 end:1882 1487359393_XP_026544406.1 lamin-B2 [Notechis scutatus]
Cluster-9112.12235;orf1	1466.4	1502.2	1462.7	1391	1295.4	1390.8	len=346 frame:2 start:215 end:1252 1474809912_XP_026260197.1 serine/threonine-protein phosphatase PP1-beta catalytic subunit [Urocitellus parryii]
Cluster-9112.13867;orf1	1150.7	1133.2	1147.7	1178.6	1195.8	1280.9	len=589 frame:1 start:250 end:2016 677389658_KFQ09390.1 Radixin, partial [Leptosomus discolor]
Cluster-9112.15892;orf1	6101	5367.1	5150.5	4775.3	4964.8	4679.6	len=592 frame:1 start:3352 end:5127 902924917_XP_013050692.1 PREDICTED: heterogeneous nuclear ribonucleoprotein M isoform X3 [Anser cygnoides domesticus]
Cluster-9112.12703;orf1	7408.7	8152.2	8812.7	7528.2	7828	7396.1	len=536 frame:3 start:12 end:1619 696975565_XP_009557290.1 PREDICTED: protein disulfide-isomerase [Cuculus canorus]
Cluster-9112.16277;orf1	5376.7	5807.6	6100.6	5053	5163.4	5177.3	len=599 frame:-1 start:5181 end:3385 1540428770_XP_027311390.1 PDZ and LIM domain protein 5 isoform X2 [Anas platyrhynchos]
Cluster-9112.14242;orf1	7047.2	6353.5	7381.2	6798.1	7479.9	7092.8	len=403 frame:-3 start:1467 end:259 677067280_KFP25990.1 60S ribosomal protein L4, partial [Colius striatus]
Cluster-9112.11314;orf1	5027.7	4997	4953.9	4407.7	4461.1	4448.3	len=712 frame:-1 start:3421 end:1286 1540424409_XP_027309801.1 LOW QUALITY PROTEIN: calpain-11 [Anas platyrhynchos]
Cluster-9112.12838;orf1	4274.4	4167	4136.7	4407.7	4293.5	4346	len=771 frame:3 start:3 end:2315 902935390_XP_013055715.1 PREDICTED: peroxisomal multifunctional enzyme type 2 [Anser cygnoides domesticus]
Cluster-9112.25280;	6218.2	6488.4	6239.9	6522.9	8644.9	6461.8	len=639 start:1 end:1915 minus strand
Cluster-9112.15465;orf1	5919.4	5065.8	5355.7	5170.4	5211.8	5354.9	len=458 frame:1 start:166 end:1539 960967671_XP_014798666.1 PREDICTED: cytochrome b-c1 complex subunit 1, mitochondrial [Calidris pugnax]
Cluster-9112.13485;orf1	5804.1	6215.1	6271.9	6424	6202.5	6742.7	len=620 frame:3 start:2931 end:4790 902935754_XP_013055878.1 PREDICTED: puromycin-sensitive aminopeptidase, partial [Anser cygnoides domesticus]
Cluster-9112.16192;orf1	4322.3	4464.4	4212	4187.2	4457.7	4474.9	len=7025 frame:2 start:59 end:21133 902898546_XP_013038430.1 PREDICTED: LOW QUALITY PROTEIN: nesprin-2 [Anser cygnoides domesticus]
Cluster-9112.15013;orf1	14849.6	11545.9	13053.2	8760.2	10909.8	9368.3	len=160 frame:2 start:2 end:481 1168875024_ARB19013.1 hemoglobin alpha A subunit [Anser cygnoides]
Cluster-9112.12891;orf1	4593.5	4961	4862.8	6472.4	6290.3	6685.7	len=408 frame:1 start:1 end:1224 1208026219_OWK52839.1 3-oxo-5-beta-steroid 4-dehydrogenase [Lonchura striata domestica]
Cluster-9112.11158;orf1	5212.2	5504.8	5192.4	5646.6	5775.2	5636.2	len=792 frame:-3 start:4332 end:1957 557282951_XP_006024365.1 dynamin-1 isoform X3 [Alligator sinensis]
Cluster-9112.13843;orf1	4823.8	5268.7	4960.5	4700.8	4587.4	4697.6	len=4383 frame:3 start:63 end:13211 1444467968_XP_025935145.1 E3 ubiquitin-protein ligase HUWE1 [Apteryx rowi]
Cluster-9112.10116;orf1	4155.1	4251.7	4272.2	3486.3	3913.8	3742.9	len=540 frame:3 start:168 end:1787 663247958_XP_008504071.1 retinal dehydrogenase 1 [Calypte anna]
Cluster-9112.15527;orf1	5877.9	5333.6	5409.9	4703.6	5156.8	4744.5	len=87 frame:3 start:1983 end:2243 1208033311_OWK59685.1 Vimentin [Lonchura striata domestica]
Cluster-9112.21397;orf1	5649.6	5436.8	5239.9	4992.7	6376.2	4878.8	len=821 frame:-1 start:2464 end:2 1195695455_XP_021041605.1 complement factor B isoform X1 [Mus caroli]
Cluster-9112.13002;orf1	2497.4	2614.6	2785.1	2369.4	2505.1	2517.4	len=429 frame:2 start:2 end:1288 960984924_XP_014807729.1 PREDICTED: probable ATP-dependent RNA helicase DDX5 isoform X1 [Calidris pugnax]
Cluster-9112.12672;orf1	4389.9	4757.7	5206.7	4388.2	4616.4	4724.2	len=455 frame:3 start:3 end:1367 1003765377_XP_015714908.1 PREDICTED: protein disulfide-isomerase A6 [Coturnix japonica]
Cluster-9112.11938;orf1	4457.7	4149.2	4045.7	3804.1	4193.2	3902	len=516 frame:-1 start:3595 end:2048 1444473610_XP_025912766.1 lamin-B1 [Apteryx rowi]
Cluster-9112.14310;orf1	3763	4109.3	4011.1	4527.3	4707.5	4528.6	len=812 frame:2 start:2 end:2437 62897131_BAD96506.1 ribonucleoside-diphosphate reductase M1 chain variant, partial [Homo sapiens]
Cluster-9112.16983;orf1	4509	4216.7	4242.7	4090.5	4271.5	4151.3	len=1021 frame:-3 start:3835 end:773 327275796_XP_003222658.1 PREDICTED: 116 kDa U5 small nuclear ribonucleoprotein component [Anolis carolinensis]
Cluster-9112.15462;orf1	2995.5	2700	2761.4	2338.6	2609.2	2292.2	len=452 frame:3 start:465 end:1820 1049426199_XP_017593302.1 PREDICTED: probable ATP-dependent RNA helicase DDX17 [Corvus brachyrhynchos]
Cluster-9112.14609;orf1	5601.9	6409.7	7060.4	5426.1	5093.4	5279.9	len=263 frame:-2 start:2072 end:1284 1540419260_XP_027300794.1 cysteine and glycine-rich protein 1 [Anas platyrhynchos]
Cluster-9112.12878;orf1	3841.8	3516.4	3400.1	3348.2	2966.1	3477.8	len=665 frame:-1 start:2018 end:24 1488382407_XP_026571125.1 EH domain-containing protein 2 [Pseudonaja textilis]
Cluster-9112.18285;orf1	2900.7	2719.8	2697	2495.7	2529.8	2435.4	len=375 frame:-3 start:1485 end:361 1597544480_XP_028373726.1 guanine nucleotide-binding protein G(i) subunit alpha-2 [Phyllostomus discolor]
Cluster-9112.14634;orf1	7178.5	7686.1	7949.4	6981.7	7575.5	7110.2	len=599 frame:1 start:1 end:1797 1215465225_OXB64514.1 hypothetical protein ASZ78_012777 [Callipepla squamata]
Cluster-9112.14859;orf1	5581.4	5299.9	5101.1	4925	5064.9	5076.9	len=763 frame:1 start:289 end:2577 700361341_XP_009925192.1 PREDICTED: exportin-1 [Haliaeetus albicilla]
Cluster-9112.11998;orf1	3459.1	4696.3	4670	4111.3	4216.8	3964.2	len=596 frame:1 start:142 end:1929 902934333_XP_013055190.1 PREDICTED: peptidyl-prolyl cis-trans isomerase FKBP10 isoform X2 [Anser cygnoides domesticus]
Cluster-9112.11995;orf1	3469.2	3338.6	3120.2	3036.9	3202.3	3174.1	len=3618 frame:1 start:193 end:11046 1201824898_XP_021263836.1 dystrophin isoform X10 [Numida meleagris]
Cluster-9112.16613;orf1	4736.6	4798.6	5030	4908.7	4955.6	4891.5	len=518 frame:-3 start:3678 end:2125 683902009_XP_009084674.1 tRNA-splicing ligase RtcB homolog [Serinus canaria]
Cluster-9112.15593;orf3	3925.7	4406.7	4199	4983.4	4962.5	4870.6	len=1134 frame:3 start:2808 end:6209 1394690491_XP_025056033.1 dnaJ homolog subfamily C member 13 isoform X1 [Alligator sinensis]
Cluster-9112.19449;orf1	4316	4448.5	4670.6	3814.8	3842.5	3883.3	len=618 frame:-1 start:1854 end:1 902939554_XP_013057821.1 PREDICTED: neuroblast differentiation-associated protein AHNAK [Anser cygnoides domesticus]
Cluster-9112.3680;orf1	3610.8	3608.2	3575	3697.7	3787	3826.5	len=1140 frame:1 start:1 end:3420 1201817109_XP_021238867.1 pyruvate carboxylase, mitochondrial [Numida meleagris]
Cluster-9112.14925;orf3	7501.2	6934.4	7276.1	7442.7	7813.5	7662.5	len=213 frame:1 start:835 end:1473 902931237_XP_013053698.1 PREDICTED: heat shock protein HSP 90-alpha [Anser cygnoides domesticus]
Cluster-9112.15045;orf1	5760.3	5303	5115.2	4861.8	5190.3	5120.1	len=1222 frame:2 start:326 end:3991 971414189_XP_015134700.1 splicing factor 3B subunit 3 [Gallus gallus]
Cluster-9112.14062;orf1	3446.7	3538.3	3506.8	3597.7	3449	3614.3	len=1166 frame:1 start:496 end:3993 902913507_XP_013045396.1 PREDICTED: rabankyrin-5 isoform X1 [Anser cygnoides domesticus]
Cluster-9112.13773;orf2	2951	3153.4	3172.8	3560.9	3537.5	3725.5	len=400 frame:3 start:246 end:1445 694834006_XP_009474430.1 PREDICTED: T-complex protein 1 subunit delta [Nipponia nippon]
Cluster-9112.11771;orf1	3199	3249.4	3249.3	3133.4	3255.1	3112.9	len=461 frame:-1 start:2282 end:900 326927944_XP_003210147.1 ruvB-like 1 [Meleagris gallopavo]
Cluster-9112.12691;orf1	3149.1	3660.6	3894.1	3209.9	3410.4	3312	len=607 frame:2 start:2 end:1822 1540373640_XP_027305485.1 cytoskeleton-associated protein 4 [Anas platyrhynchos]
Cluster-9112.11452;orf2	4871	5654.2	5399.2	7593.1	6798.5	7946.3	len=469 frame:2 start:152 end:1558 902891515_XP_013035166.1 PREDICTED: phosphatidylinositol 3,4,5-trisphosphate 3-phosphatase TPTE2-like [Anser cygnoides domesticus]
Cluster-9112.14799;orf1	5165.3	5192.4	5349.4	4743.3	4771	4761.3	len=274 frame:3 start:405 end:1226 51593617_AAH80802.1 Ywhaq protein, partial [Mus musculus]
Cluster-9112.18299;orf1	9173.1	7902	7269.1	11757.9	13176.1	10078.6	len=479 frame:1 start:568 end:2004 902937579_XP_013056806.1 PREDICTED: LOW QUALITY PROTEIN: vitronectin [Anser cygnoides domesticus]
Cluster-9112.12003;orf1	6293.9	5555.4	5401.9	5598	5637.2	5530.2	len=444 frame:-3 start:2443 end:1112 155966095_ABU41004.1 isocitrate dehydrogenase 1 [Anser anser]
Cluster-9112.14985;orf2	2242.7	2559.4	2491.2	2577	2881.2	2427.6	len=398 frame:2 start:146 end:1339 961006883_XP_014819442.1 PREDICTED: nucleosome assembly protein 1-like 1 isoform X1 [Calidris pugnax]
Cluster-9112.12609;orf1	3341.4	3419	3587.8	2857.9	3156.1	2903.4	len=782 frame:1 start:2989 end:5334 1540395584_XP_027324744.1 myosin phosphatase Rho-interacting protein isoform X3 [Anas platyrhynchos]
Cluster-9112.15388;orf1	4340.7	4100.9	4102.8	3887	3975.5	3783.8	len=1069 frame:-2 start:8555 end:5349 1201892218_XP_021256025.1 integrin alpha-V [Numida meleagris]
Cluster-9112.15292;orf1	1764.4	1957.4	2009.7	2143.9	2111.7	2240.1	len=931 frame:-3 start:8261 end:5469 902918210_XP_013047546.1 PREDICTED: transportin-1 isoform X1 [Anser cygnoides domesticus]
Cluster-9112.8543;orf1	2762.9	3068.8	3017.1	2729.3	3091.8	2728.3	len=771 frame:3 start:480 end:2792 902904216_XP_013041074.1 PREDICTED: protein transport protein Sec23A [Anser cygnoides domesticus]
Cluster-9112.14671;orf3	4046.8	4509.3	4771.4	4630.6	4769.4	4701.1	len=244 frame:-3 start:1574 end:843 676771661_KFP00369.1 Rab GDP dissociation inhibitor beta, partial [Calypte anna]
Cluster-9112.18352;orf1	5117.1	5023.9	4762.3	4348.7	4535.9	4601.8	len=1201 frame:2 start:566 end:4168 1540443083_XP_021125331.2 sorbin and SH3 domain-containing protein 1 isoform X43 [Anas platyrhynchos]
Cluster-9112.15426;orf1	3046.9	3228.6	3369.3	3182.4	3210.3	3165.7	len=1019 frame:3 start:3 end:3059 1540432709_XP_027312801.1 general vesicular transport factor p115 isoform X1 [Anas platyrhynchos]
Cluster-9112.17007;orf2	3673.4	3279.4	3179.1	2819.7	2646.3	2725.4	len=378 frame:2 start:2 end:1135 998715057_XP_015495354.1 PREDICTED: guanine nucleotide-binding protein G(o) subunit alpha isoform X2 [Parus major]
Cluster-9112.13812;orf1	3450.8	4820.4	3752.2	3607	3706.8	3716.3	len=341 frame:3 start:3 end:1025 960977291_XP_014803734.1 PREDICTED: vesicular integral-membrane protein VIP36 [Calidris pugnax]
Cluster-9112.13786;orf1	3760.8	3948.9	3939.1	3750.3	3983.6	3940.8	len=2018 frame:1 start:103 end:6156 1540439007_XP_027315144.1 cytoskeleton-associated protein 5 isoform X2 [Anas platyrhynchos]
Cluster-9112.14407;orf1	4436.9	4081.9	3936.9	3882.2	3881.4	3928.7	len=2279 frame:3 start:3 end:6839 1444776826_XP_025973842.1 nuclear mitotic apparatus protein 1 isoform X1 [Dromaius novaehollandiae]
Cluster-9112.6472;orf1	3999.2	3797	3874	3743.2	3814.5	3850.9	len=680 frame:1 start:1 end:2040 1540404364_XP_027306623.1 calcium-binding mitochondrial carrier protein Aralar2 isoform X3 [Anas platyrhynchos]
Cluster-9112.10215;orf1	4611.4	4347.3	4202.2	4078.3	4022.1	4003	len=903 frame:1 start:130 end:2838 473701_BAA03715.1 Iron responsive element binding protein [Gallus gallus]
Cluster-9112.8674;orf1	4709.8	4280.7	4376.6	3874	3757.7	3905.8	len=706 frame:1 start:1 end:2118 18252632_AAL66365.1 zipcode-binding protein [Gallus gallus]
Cluster-9112.10212;orf1	5273.2	5212.6	5050.7	5768.5	5828.2	5704.4	len=525 frame:3 start:3 end:1577 1540442713_XP_027316535.1 aspartate aminotransferase, cytoplasmic [Anas platyrhynchos]
Cluster-9112.10318;orf1	4090	4369.1	4379.7	4518.9	4634.2	4538.6	len=1174 frame:3 start:4200 end:7721 959057496_XP_014731705.1 PREDICTED: dynactin subunit 1 [Sturnus vulgaris]
Cluster-9112.15028;orf1	5483.7	5451.1	5173	5215.5	5590.3	5301	len=2048 frame:1 start:1 end:6144 1540414651_XP_027298851.1 LOW QUALITY PROTEIN: agrin [Anas platyrhynchos]
Cluster-9112.15947;orf1	4868.1	4308.6	4142.8	4200.5	4343.1	4325.9	len=2818 frame:-2 start:9838 end:1385 902911232_XP_013044341.1 PREDICTED: LOW QUALITY PROTEIN: laminin subunit alpha-5 [Anser cygnoides domesticus]
Cluster-9112.16128;orf1	3285.8	3380.1	3377.7	3281.1	3448.9	3430.6	len=706 frame:2 start:2 end:2119 729733708_XP_010562801.1 PREDICTED: heat shock 70 kDa protein 4L isoform X2 [Haliaeetus leucocephalus]
Cluster-9112.14639;orf1	5103.9	4534	4917	4625.8	4677.9	4841.1	len=250 frame:-1 start:867 end:118 959089612_XP_014748885.1 PREDICTED: 60S ribosomal protein L10 [Sturnus vulgaris]
Cluster-9112.13569;orf1	6241.2	6692	7588.2	4679	4611.7	4740.8	len=650 frame:-3 start:2357 end:408 723569212_XP_010304805.1 PREDICTED: LOW QUALITY PROTEIN: matrix metalloproteinase-9-like, partial [Balearica regulorum gibbericeps]
Cluster-9112.15483;orf1	5087.1	4692.2	4847.6	4453.8	4559.1	4974.5	len=419 frame:3 start:3 end:1259 327260902_XP_003215272.1 PREDICTED: actin-related protein 2 isoform X2 [Anolis carolinensis]
Cluster-9112.10377;orf1	6953.2	6287.4	5866.2	5777.2	5149.8	5673.2	len=600 frame:3 start:3 end:1802 327263453_XP_003216534.1 PREDICTED: phosphoglucomutase-like protein 5 [Anolis carolinensis]
Cluster-9112.14937;orf1	6316.6	6601.3	6430.2	6664.1	6647.8	6839.7	len=589 frame:3 start:3 end:1769 1390106171_XP_025001433.1 LOW QUALITY PROTEIN: stress-induced-phosphoprotein 1 [Gallus gallus]
Cluster-9112.14091;orf1	4316.7	4294.3	4399.8	3812.5	4300.5	3907.5	len=328 frame:3 start:3 end:986 1540414604_XP_027298834.1 aflatoxin B1 aldehyde reductase member 2 [Anas platyrhynchos]
Cluster-9112.13656;	3743.4	3784.3	3731.5	4373	4066.8	4485	len=465 start:150 end:1546 minus strand
Cluster-9112.13269;orf1	3941.3	4195	4304.6	4871	4883.8	5019.1	len=370 frame:2 start:2 end:1111 1540374070_XP_027306964.1 hsc70-interacting protein [Anas platyrhynchos]
Cluster-9112.14475;orf1	4795.5	4367.7	4417.3	4519.7	4385.2	4421.5	len=564 frame:3 start:3303 end:4994 1159663574_OPJ89111.1 ATP synthase F(0) complex subunit B1, mitochondrial [Patagioenas fasciata monilis]
Cluster-9112.16748;orf1	5451.6	4125.2	3871.2	2707.2	2741.7	2662	len=459 frame:-1 start:1853 end:477 1540388492_XP_027322120.1 zona pellucida sperm-binding protein 3 [Anas platyrhynchos]
Cluster-9112.15116;orf1	4043.6	4087.9	4079.4	4145.9	4142.6	4395	len=1236 frame:2 start:20 end:3727 695158241_XP_009507185.1 PREDICTED: leucine--tRNA ligase, cytoplasmic, partial [Phalacrocorax carbo]
Cluster-9112.15180;orf1	3535.4	3632.3	3487	4042.8	4008.7	3861.2	len=1334 frame:1 start:2056 end:6057 1540411804_XP_027328259.1 clustered mitochondria protein homolog [Anas platyrhynchos]
Cluster-9112.15305;orf1	3596.2	4038.9	4192.5	4418.5	4751.6	5004	len=406 frame:3 start:318 end:1535 483478493_EOA92959.1 T-complex protein 1 subunit gamma, partial [Anas platyrhynchos]
Cluster-9112.17058;orf1	3078.8	3096.3	3289.6	3315.1	3075.5	3517.3	len=377 frame:2 start:53 end:1183 902933019_XP_013054550.1 PREDICTED: acetyl-CoA acetyltransferase, mitochondrial [Anser cygnoides domesticus]
Cluster-9112.15487;orf2	4008	4284	4277.6	4008.7	3546.3	3986.3	len=221 frame:1 start:6238 end:6900 902873004_XP_013026695.1 PREDICTED: myosin light chain kinase, smooth muscle isoform X1 [Anser cygnoides domesticus]
Cluster-9112.10847;orf1	4996.1	4586.5	4411.7	4081.9	4174.5	4257	len=365 frame:2 start:2 end:1096 2851557_P34065.2 RecName: Full=Proteasome subunit beta type-5 AltName: Full=Macropain chain 1 AltName: Full=Multicatalytic endopeptidase complex chain 1 AltName: Full=Proteasome chain 1 AltName: Full=Proteasome subunit C1 Flags: Precursor
Cluster-9112.13992;orf1	5001.2	4880.3	4792	4493.4	4594.9	4720.3	len=1224 frame:3 start:351 end:4022 663250282_XP_008488549.1 ubiquitin carboxyl-terminal hydrolase 7 [Calypte anna]
Cluster-9112.13689;orf1	4070.5	4113	4104.3	3399.3	3901.2	3236	len=357 frame:2 start:2627 end:3697 960988881_XP_014809836.1 PREDICTED: heterogeneous nuclear ribonucleoprotein A3 isoform X2 [Calidris pugnax]
Cluster-9112.12574;orf1	2521.9	2364.7	2273.4	2536.5	2428.3	2554.7	len=265 frame:-1 start:1871 end:1077 1444467988_XP_025935272.1 3-hydroxyacyl-CoA dehydrogenase type-2 isoform X3 [Apteryx rowi]
Cluster-9112.15290;orf1	12295.2	11940.4	12900	11667.7	12508.2	11431.4	len=189 frame:-3 start:792 end:226 763867839_AJR16770.1 cyclophilin A [Anas platyrhynchos]
Cluster-9112.14287;orf2	4067.3	3618.9	3560.8	3736.5	3919.9	3809.9	len=437 frame:3 start:2166 end:3476 902873899_XP_013027138.1 PREDICTED: NADH-ubiquinone oxidoreductase 75 kDa subunit, mitochondrial [Anser cygnoides domesticus]
Cluster-9112.16018;orf1	3867.3	3766.5	3873.5	3562.5	4025	3620.8	len=431 frame:-1 start:8495 end:7203 1210022071_XP_021405562.1 mitogen-activated protein kinase 1 [Lonchura striata domestica]
Cluster-9112.14852;orf1	3818.6	4243.4	3949	3997.3	4379.9	4163.3	len=703 frame:2 start:1280 end:3388 1540452428_XP_027320298.1 GMP synthase [glutamine-hydrolyzing] [Anas platyrhynchos]
Cluster-9112.16410;orf1	6320.1	5759.8	5903.4	5681	5272.4	5623.8	len=497 frame:3 start:3 end:1493 1121806523_XP_019409863.1 PREDICTED: citrate synthase, mitochondrial [Crocodylus porosus]
Cluster-9112.11926;orf1	4557.6	4591.3	4527.3	4228.5	4433.3	4400.5	len=1041 frame:2 start:50 end:3172 1201885390_XP_021252765.1 26S proteasome non-ATPase regulatory subunit 1 [Numida meleagris]
Cluster-9112.17612;orf1	3374.5	3468.6	3448.3	3544.1	3668.7	3408.9	len=1652 frame:-2 start:5862 end:907 1003935998_XP_015727298.1 PREDICTED: eukaryotic translation initiation factor 4 gamma 1 isoform X5 [Coturnix japonica]
Cluster-9112.7988;orf1	3853.5	4254.4	4245.1	4192	4025.5	4214.5	len=2327 frame:-3 start:10590 end:3610 1201875845_XP_021248436.1 CAD protein isoform X3 [Numida meleagris]
Cluster-9112.15655;orf1	3666.7	3804.3	3897.5	3729.9	3880.5	3860.5	len=1136 frame:1 start:364 end:3771 971436599_XP_015155615.1 regulator of nonsense transcripts 1 isoform X2 [Gallus gallus]
Cluster-9112.13306;orf1	4904.1	5114.9	4891.8	5109.4	5003.8	5157.2	len=719 frame:2 start:2 end:2158 1201911529_XP_021236723.1 threonine--tRNA ligase, cytoplasmic [Numida meleagris]
Cluster-9112.12128;orf1	4662.2	5034.8	4855.3	4939	4747.5	4946.8	len=972 frame:-2 start:6698 end:3783 902885178_XP_013032278.1 PREDICTED: eukaryotic translation initiation factor 3 subunit B, partial [Anser cygnoides domesticus]
Cluster-30842.0;orf1	3490.4	3699.7	3346.6	4128.4	6482.2	3655.8	len=645 frame:1 start:10 end:1944 902880615_XP_013030312.1 PREDICTED: kininogen-1 isoform X1 [Anser cygnoides domesticus]
Cluster-9112.17496;orf1	3551.6	3470.3	3620.2	3709.6	3459.2	3674.4	len=587 frame:2 start:2 end:1762 1201896456_XP_021258124.1 catalase [Numida meleagris]
Cluster-9112.12635;orf1	5059.6	4401.4	4172.9	3838.4	3581.8	3552	len=321 frame:1 start:562 end:1524 677781859_XP_009083175.1 PREDICTED: annexin A4 [Acanthisitta chloris]
Cluster-9112.16362;orf1	3712.3	3868	3754.9	3612.1	3713.1	3682.1	len=410 frame:-3 start:2614 end:1385 1201818074_XP_021239358.1 dynactin subunit 2 [Numida meleagris]
Cluster-9112.15999;orf1	5278	5600.5	5861.9	5714.6	5842.6	5668.7	len=146 frame:-3 start:1570 end:1133 700319544_XP_009913128.1 PREDICTED: 40S ribosomal protein S8, partial [Haliaeetus albicilla]
Cluster-9112.17022;orf1	9355	8725.4	9781.9	7253.1	8153.3	7177.4	len=351 frame:3 start:150 end:1202 902897611_XP_013037982.1 PREDICTED: lumican [Anser cygnoides domesticus]
Cluster-9112.15726;orf1	5470.1	5555.8	5498.6	5253.4	5332.8	5503.8	len=2565 frame:3 start:639 end:8333 902915732_XP_013046368.1 PREDICTED: probable ubiquitin carboxyl-terminal hydrolase FAF-X isoform X1 [Anser cygnoides domesticus]
Cluster-9112.13189;orf1	3284.2	3335.9	3164.1	3492.4	3586.1	3492.1	len=631 frame:2 start:110 end:2002 694853354_XP_009468090.1 PREDICTED: thioredoxin reductase 3 isoform X1 [Nipponia nippon]
Cluster-9112.14183;orf1	2952.9	2865	2572.3	2520.3	2366.2	2469.1	len=1078 frame:-1 start:4874 end:1641 475882629_AGI61066.1 integrin alpha 5 [Gallus gallus]
Cluster-9112.8111;orf1	794.2	779.7	771.9	768.5	725.7	782	len=262 frame:2 start:1061 end:1846 1003995810_XP_015742382.1 PREDICTED: ras-related protein Rab-5B [Coturnix japonica]
Cluster-9112.13296;orf1	3143.1	3884.3	4307.2	3240.5	3113.6	3254.3	len=520 frame:1 start:118 end:1677 483509600_EOA99196.1 Cytochrome P450 2J2, partial [Anas platyrhynchos]
Cluster-9112.15272;orf1	6244	7157.9	7877.5	6588.7	7314.5	6504.1	len=239 frame:-3 start:979 end:263 1201905382_XP_021262397.1 peptidyl-prolyl cis-trans isomerase B [Numida meleagris]
Cluster-9112.9821;orf1	3806.4	3817.5	3757.4	3822.6	3564.4	3663.1	len=741 frame:-1 start:2446 end:224 1201854853_XP_021243283.1 glycine--tRNA ligase [Numida meleagris]
Cluster-9112.10947;orf1	4555.3	4666	5017.3	4258.8	4531.9	3911.9	len=1751 frame:3 start:159 end:5411 971386776_XP_015139206.1 latent-transforming growth factor beta-binding protein 1 isoform X1 [Gallus gallus]
Cluster-9112.10141;orf1	3326	3213.3	3415.8	3393.6	3444	3447.9	len=509 frame:1 start:1 end:1527 1540416037_XP_027299416.1 V-type proton ATPase subunit B, brain isoform [Anas platyrhynchos]
Cluster-9112.9314;	17572.9	13085	13960.4	11517.8	13573.3	12121.1	len=176 start:1 end:526 minus strand
Cluster-9112.14191;orf1	4400.1	4653.2	4910	4750.2	4541.5	4754.6	len=289 frame:3 start:198 end:1064 1215488696_OXB81879.1 hypothetical protein H355_015076, partial [Colinus virginianus]
Cluster-9112.15900;orf2	3533.3	4752.2	4944.7	6063.6	6203	6133.1	len=553 frame:2 start:7361 end:9019 902895767_XP_013037185.1 PREDICTED: disabled homolog 2 [Anser cygnoides domesticus]
Cluster-9112.14185;orf1	3243.8	2949.2	2950.4	2689.9	2781.1	2666.1	len=375 frame:1 start:700 end:1824 704176293_XP_010133683.1 PREDICTED: actin-related protein 3 [Buceros rhinoceros silvestris]
Cluster-9112.13820;orf1	3830.1	3418.1	3275.4	3765.4	5041.9	3449.4	len=807 frame:3 start:591 end:3011 1540455255_XP_027302382.1 LOW QUALITY PROTEIN: complement component C7 [Anas platyrhynchos]
Cluster-9112.14341;orf1	2972.3	2964.3	2833.9	3076.9	2453.8	3214.9	len=388 frame:3 start:3 end:1166 1516130501_XP_026979641.1 26S proteasome regulatory subunit 7 [Lagenorhynchus obliquidens]
Cluster-9112.15353;orf1	4395.6	4315.1	4418.6	3855.4	3476.8	3788.2	len=535 frame:-3 start:2796 end:1192 1495952229_XP_026704997.1 fermitin family homolog 2 [Athene cunicularia]
Cluster-9112.15390;orf1	2730.9	2658.8	2810.3	2521	2141.5	2494.3	len=189 frame:1 start:499 end:1065 1159638669_OPJ70716.1 myosin regulatory light polypeptide 9 [Patagioenas fasciata monilis]
Cluster-9112.14405;orf1	6866.5	4801.3	4653.9	4956.7	4967.8	4907.6	len=411 frame:-1 start:5849 end:4617 1540435206_XP_027313685.1 cathepsin D [Anas platyrhynchos]
Cluster-9112.16731;orf1	3862.4	3897.6	3774.7	3857.5	3859.9	4035.7	len=550 frame:-1 start:4031 end:2382 902875999_XP_013028107.1 PREDICTED: ATP-dependent RNA helicase DDX1 [Anser cygnoides domesticus]
Cluster-9112.15170;orf1	3384.2	3734.9	4160.6	3712.7	3913.8	3731.6	len=461 frame:-3 start:1532 end:150 1307738978_PKK23709.1 serpin peptidase inhibitor, clade F (alpha-2 antiplasmin, pigment epithelium derived factor), member 1, partial [Columba livia]
Cluster-9112.11709;orf1	2987.9	3039.4	2854.3	2683.2	2847.8	2678.9	len=1427 frame:-1 start:6398 end:2118 1540427798_XP_027311039.1 rho-associated protein kinase 2 [Anas platyrhynchos]
Cluster-9112.13179;orf1	4158.5	4083.3	4472.1	4626.7	4092.5	4420.4	len=375 frame:3 start:3 end:1127 1159662572_OPJ88200.1 voltage-dependent anion-selective channel protein 1 [Patagioenas fasciata monilis]
Cluster-9112.13933;orf1	4907.2	4868.8	5146.5	4853.2	5306.9	5364.7	len=320 frame:3 start:3 end:962 1540397907_XP_027325717.1 60S acidic ribosomal protein P0 [Anas platyrhynchos]
Cluster-9112.11541;orf1	3961.1	3918.1	3976	4202.6	4143.4	4345	len=769 frame:2 start:143 end:2449 1495936290_XP_026720559.1 vesicle-fusing ATPase [Athene cunicularia]
Cluster-9112.16314;orf1	4065	4207.8	4152.1	4268.4	4285.3	4724.4	len=2391 frame:1 start:247 end:7419 514771822_XP_005025724.1 CCR4-NOT transcription complex subunit 1 isoform X7 [Anas platyrhynchos]
Cluster-9112.14021;orf1	2824.1	3188.8	3365.6	2965.5	3086.1	2906.6	len=394 frame:-2 start:1353 end:172 591382761_XP_007065847.1 poly(rC)-binding protein 2 isoform X10 [Chelonia mydas]
Cluster-9112.9463;orf1	3535.8	3101.8	3065.4	3466.4	3238.3	3402	len=1451 frame:-3 start:5044 end:692 902884469_XP_013031932.1 PREDICTED: enhancer of mRNA-decapping protein 4, partial [Anser cygnoides domesticus]
Cluster-9112.14089;orf1	609.8	525.3	585.2	575.1	555.6	617.8	len=364 frame:3 start:3 end:1094 1215478577_OXB72049.1 hypothetical protein H355_010651 [Colinus virginianus]
Cluster-9112.18284;orf1	3394.8	3588.3	3581.4	3408.2	3636.3	3493.7	len=1148 frame:-2 start:6395 end:2952 326923645_XP_003208045.1 protein transport protein Sec24C isoform X4 [Meleagris gallopavo]
Cluster-9112.17013;orf1	4385.6	4304.5	4285.9	4419	4288.9	4698.6	len=381 frame:1 start:1 end:1143 1540397084_XP_027325363.1 cytochrome b-c1 complex subunit 2, mitochondrial [Anas platyrhynchos]
Cluster-9112.13871;	3456.3	3491.7	3440.9	3540.3	3960.6	3786.2	len=312 start:1 end:935 minus strand
Cluster-9112.13621;orf2	4095.3	4600.9	4685.7	4646.8	4285.5	4548	len=531 frame:1 start:1 end:1593 1337252489_POI28122.1 hypothetical protein CIB84_008130, partial [Bambusicola thoracicus]
Cluster-9112.16286;orf2	2703.7	2523.5	2584.1	2460.8	2263.5	2524.2	len=1617 frame:2 start:269 end:5119 1201818937_XP_021265088.1 early endosome antigen 1 isoform X1 [Numida meleagris]
Cluster-9112.12114;	4690.2	4538.1	4773.2	5458.7	5299.6	5606	len=235 start:1675 end:2377 minus strand
Cluster-9112.12608;orf1	4279.9	4459.8	4058.5	3785.7	3818.8	3889	len=1038 frame:3 start:72 end:3185 527262865_XP_005149666.1 C-1-tetrahydrofolate synthase, cytoplasmic [Melopsittacus undulatus]
Cluster-9112.18293;orf1	2649.9	2573.6	2428.8	2533.6	2488.9	2539.2	len=1253 frame:-1 start:8442 end:4684 675307961_KFM03223.1 Plasma membrane calcium-transporting ATPase 4 [Aptenodytes forsteri]
Cluster-9112.14878;orf1	3709.5	3686.2	3649.4	3562.7	3370.5	3600.4	len=1030 frame:1 start:448 end:3537 902886574_XP_013032915.1 PREDICTED: thrombospondin type-1 domain-containing protein 4 isoform X1 [Anser cygnoides domesticus]
Cluster-9112.16001;orf1	3723.9	3536.9	3425.9	3753.6	3868.2	3783.5	len=971 frame:-3 start:10735 end:7823 902933407_XP_013054734.1 PREDICTED: ceruloplasmin isoform X1 [Anser cygnoides domesticus]
Cluster-9112.15776;orf1	5642.5	5578.6	5909.9	5155.5	5151.8	5381.6	len=512 frame:-2 start:7505 end:5970 223648678_ACN11097.1 Zinc finger protein 710 [Salmo salar]
Cluster-9112.16966;orf2	3322.6	3631.8	3653.3	3148.2	3304.8	3240.8	len=265 frame:1 start:1 end:795 1326155965_XP_023355751.1 alpha-actinin-4 [Sarcophilus harrisii]
Cluster-9112.14336;orf1	3590.5	3462.8	3500.7	3443.8	3257.5	3498.3	len=482 frame:-1 start:1486 end:41 1390105520_XP_025001232.1 ruvB-like 2 [Gallus gallus]
Cluster-9112.14924;orf1	1793.8	1989.1	1847.8	1667	1788	1719.2	len=236 frame:3 start:1032 end:1739 704265713_XP_010152454.1 PREDICTED: 40S ribosomal protein SA [Eurypyga helias]
Cluster-9112.15604;orf1	3212.3	3090.8	3066.5	2635.1	2856.8	2655.5	len=1011 frame:3 start:72 end:3104 902919865_XP_013048315.1 PREDICTED: trifunctional purine biosynthetic protein adenosine-3 [Anser cygnoides domesticus]
Cluster-9112.12705;orf1	4620.8	4500.7	4498	4554.1	4327.7	4669.3	len=560 frame:2 start:50 end:1729 557262594_XP_006016817.1 UTP--glucose-1-phosphate uridylyltransferase isoform X2 [Alligator sinensis]
Cluster-4240.0;	5844.8	4897.7	4834.3	4997.5	5204.6	4570.3	len=148 start:1 end:443 minus strand
Cluster-9112.15055;orf1	5094.4	5162	5000.1	5433.6	4880.2	5356.8	len=1024 frame:-2 start:8849 end:5778 1159658178_OPJ85186.1 brefeldin A-inhibited guanine nucleotide-exchange protein 2 [Patagioenas fasciata monilis]
Cluster-9112.18725;orf1	2597.6	2726.4	2873.7	2874.5	2865.8	2892.2	len=1079 frame:2 start:227 end:3463 960969414_XP_014799593.1 PREDICTED: FERM, RhoGEF and pleckstrin domain-containing protein 1 isoform X1 [Calidris pugnax]
Cluster-9112.13877;orf1	2533.3	2184.6	2038.8	2137.9	2298.6	2168.8	len=1523 frame:-2 start:7407 end:2839 1443648887_XP_025892852.1 peroxidasin homolog [Nothoprocta perdicaria]
Cluster-9112.13841;	3033.5	2849.3	2906.1	2717.2	2834.1	2771.4	len=394 start:1 end:1180 minus strand
Cluster-9112.14512;	3339.9	3395.6	3290.6	3305.8	3949.2	3244.8	len=600 start:132 end:1932 minus strand
Cluster-9112.13855;orf1	2116	2107.5	2067.3	2107.5	2037.4	2216.2	len=1569 frame:1 start:184 end:4890 1201911987_XP_021236951.1 probable global transcription activator SNF2L2 isoform X1 [Numida meleagris]
Cluster-9112.14365;orf2	4153.3	4267.1	4173.7	3530.3	3460	3592.1	len=636 frame:2 start:449 end:2356 1540377935_XP_027321802.1 integrin-linked protein kinase isoform X2 [Anas platyrhynchos]
Cluster-9112.13838;orf1	5099.3	4957.7	5028.2	4238.7	4460	4245.5	len=205 frame:3 start:141 end:755 1552670107_XP_027488351.1 profilin-1 [Corapipo altera]
Cluster-9112.10607;orf1	3428.8	3638.1	3825.6	3976.9	3960.2	3968.2	len=294 frame:3 start:1986 end:2867 902885261_XP_013032321.1 PREDICTED: heme oxygenase 2 [Anser cygnoides domesticus]
Cluster-9112.16225;orf2	2411.1	2273.3	2267.8	2268.3	2430.3	2364.2	len=464 frame:3 start:528 end:1919 678171819_KFV39823.1 6-phosphogluconate dehydrogenase, decarboxylating, partial [Gavia stellata]
Cluster-9112.14674;orf2	5426.9	4568.3	4703.8	3883	4010.7	3956	len=114 frame:1 start:307 end:648 1197362902_XP_021133485.1 annexin A2 isoform X1 [Anas platyrhynchos]
Cluster-9112.14809;orf1	2406.2	2453.5	2278.8	2581.9	2774.2	2705.4	len=575 frame:-3 start:2121 end:397 1159656839_OPJ83987.1 neurofilament light polypeptide [Patagioenas fasciata monilis]
Cluster-9112.9751;orf1	3109	3111.6	3107.2	3284.4	3105.7	3403.5	len=908 frame:3 start:468 end:3191 768406867_XP_011599589.1 PREDICTED: methionine--tRNA ligase, cytoplasmic [Aquila chrysaetos canadensis]
Cluster-9112.15016;orf1	2706.9	2822.2	2865.2	3195.3	2931	3006.9	len=1227 frame:-1 start:8764 end:5084 1444521833_XP_025937529.1 AP2-associated protein kinase 1 isoform X2 [Apteryx rowi]
Cluster-9112.16003;orf1	4378.7	3782.8	3744.3	3593.3	3346.8	3623.2	len=653 frame:1 start:16 end:1974 558111965_XP_006112179.1 very long-chain specific acyl-CoA dehydrogenase, mitochondrial isoform X1 [Pelodiscus sinensis]
Cluster-36059.0;orf1	3721.2	4402.7	4491.9	6445.2	3192.6	5312	len=170 frame:2 start:2 end:511 902871053_XP_013051591.1 PREDICTED: cathepsin E-A-like [Anser cygnoides domesticus]
Cluster-9112.4988;orf1	3998.3	3522.9	3376.4	2468.9	2951.5	2557.1	len=749 frame:2 start:2 end:2248 768364722_XP_011579619.1 PREDICTED: coagulation factor XIII A chain [Aquila chrysaetos canadensis]
Cluster-9112.15846;orf2	4859.3	4641.1	4717.8	4359.9	4307.9	4491.4	len=2467 frame:-1 start:19311 end:11911 1197599663_XP_021143449.1 E3 SUMO-protein ligase RanBP2 isoform X3 [Columba livia]
Cluster-9112.13712;orf1	3281.6	3012.4	2728.9	2966.3	6497.7	2922.1	len=561 frame:2 start:2 end:1684 902916959_XP_013046933.1 PREDICTED: antithrombin-III [Anser cygnoides domesticus]
Cluster-9112.14327;orf1	4757.5	4671.4	4477.6	4887.6	5299.5	4945.2	len=3750 frame:-3 start:12804 end:1555 1540387111_XP_027321524.1 vacuolar protein sorting-associated protein 13C isoform X5 [Anas platyrhynchos]
Cluster-9112.15848;orf1	4596.8	4140.5	4022.6	3859.1	3640.2	3820.4	len=2002 frame:1 start:268 end:6273 902898312_XP_013038310.1 PREDICTED: tenascin isoform X1 [Anser cygnoides domesticus]
Cluster-9112.11782;orf1	2356.5	2510.3	2600.3	2593.8	2519.2	2645.1	len=719 frame:-1 start:2891 end:735 678186464_KFV54186.1 hypothetical protein N328_03402, partial [Gavia stellata]
Cluster-9112.9268;orf2	2338.8	2416.8	2521.4	2426.7	2288.4	2454.4	len=300 frame:2 start:437 end:1336 699672635_XP_009885012.1 PREDICTED: electron transfer flavoprotein subunit alpha, mitochondrial [Charadrius vociferus]
Cluster-9112.10284;orf1	3443.8	4245.5	4144.8	3733.6	3362.5	3915.5	len=1215 frame:-2 start:8824 end:5180 1201907310_XP_021263353.1 integrin alpha-11 isoform X1 [Numida meleagris]
Cluster-9112.14814;orf1	2565.8	2448.7	2506.7	2636.9	2470.5	2735.9	len=329 frame:-1 start:2385 end:1399 1605347940_TFK04227.1 synaptotagmin-5-like [Platysternon megacephalum]
Cluster-9112.16556;orf1	2699.4	2613.6	2562.6	2789.8	2639.4	2804.2	len=1094 frame:2 start:2 end:3283 527270786_XP_005153310.1 importin-7 [Melopsittacus undulatus]
Cluster-9112.12737;orf1	4647.4	4874.5	4845.3	4717.6	5028.5	4922.9	len=1324 frame:-3 start:7980 end:4009 1540427069_XP_027310773.1 unconventional myosin-VI isoform X1 [Anas platyrhynchos]
Cluster-9112.14918;orf1	2108.4	2328.2	2233.7	2481	2663.8	2563.8	len=305 frame:1 start:13 end:927 327286717_XP_003228076.1 PREDICTED: alpha-soluble NSF attachment protein [Anolis carolinensis]
Cluster-9112.8427;orf2	2044.8	1971.4	1944.3	1844.9	1878.8	1804.7	len=339 frame:3 start:258 end:1274 1159665928_OPJ90327.1 hypothetical protein AV530_010133 [Patagioenas fasciata monilis]
Cluster-9112.13292;	3179.1	3096.1	3071	3009.9	3062.3	3094.4	len=1822 start:1 end:5476 minus strand
Cluster-9112.12475;orf1	5249.2	4359.7	4637.8	4158.4	4811.4	4247.7	len=485 frame:1 start:1 end:1455 971391460_XP_015133797.1 non-POU domain-containing octamer-binding protein isoform X2 [Gallus gallus]
Cluster-9112.15308;orf1	2355.6	2496.1	2530	2420.6	2369.9	2435.3	len=763 frame:-2 start:6465 end:4177 1444783345_XP_025976481.1 ribosomal protein S6 kinase alpha-3 isoform X1 [Dromaius novaehollandiae]
Cluster-9112.15593;orf1	3240.7	3646.5	3756.3	4113.6	4097.6	4159.2	len=902 frame:1 start:91 end:2796 1394690491_XP_025056033.1 dnaJ homolog subfamily C member 13 isoform X1 [Alligator sinensis]
Cluster-9112.19010;orf1	2701.7	2828.4	2922.4	2994.4	2614.1	2923.1	len=638 frame:2 start:2 end:1915 1540401496_XP_027327175.1 LOW QUALITY PROTEIN: signal recognition particle subunit SRP68 [Anas platyrhynchos]
Cluster-9112.10467;orf1	5373.6	4132.8	4151.1	4592.4	4624.2	4632.4	len=461 frame:3 start:3 end:1385 1540374404_XP_027308131.1 leukotriene A-4 hydrolase [Anas platyrhynchos]
Cluster-9112.15627;orf1	2583.4	2603.6	2601.7	2454	2183.8	2358.6	len=394 frame:3 start:3 end:1184 768357297_XP_011575703.1 PREDICTED: LIM and senescent cell antigen-like-containing domain protein 2 [Aquila chrysaetos canadensis]
Cluster-9112.9065;orf1	955.2	802.1	755.4	729.6	765.3	852.3	len=1059 frame:1 start:1 end:3177 530581134_XP_005284445.1 sarcoplasmic/endoplasmic reticulum calcium ATPase 3 isoform X1 [Chrysemys picta bellii]
Cluster-9112.14972;orf1	4148.8	4314.4	4369.4	4517.4	4408.2	4477.6	len=331 frame:3 start:36 end:1028 902879229_XP_013029656.1 PREDICTED: eukaryotic translation initiation factor 2 subunit 1 [Anser cygnoides domesticus]
Cluster-9112.13208;orf1	3515.5	3811.4	3706.3	3342.5	3601.8	3323.5	len=763 frame:-3 start:6824 end:4536 902902308_XP_013040161.1 PREDICTED: fibulin-1 isoform X1 [Anser cygnoides domesticus]
Cluster-9112.15527;orf3	5895.1	4935.7	5090	4330.1	4729.8	4233.1	len=142 frame:2 start:2 end:427 1208033311_OWK59685.1 Vimentin [Lonchura striata domestica]
Cluster-9112.16338;orf1	2834.5	3518.8	3496.9	3572	4042.6	3586.1	len=1188 frame:-2 start:5238 end:1675 542160437_XP_005488929.1 solute carrier family 12 member 4 isoform X2 [Zonotrichia albicollis]
Cluster-9112.12444;orf1	4394.8	4171.6	4123.2	3751.2	3508.3	3817.2	len=669 frame:2 start:848 end:2854 1540417972_XP_027300210.1 cell surface glycoprotein MUC18 isoform X1 [Anas platyrhynchos]
Cluster-9112.11083;orf1	2139.7	2035.4	2107.8	2130.8	2093.4	2168.2	len=1064 frame:3 start:3 end:3194 971410667_XP_015146882.1 dynamin-like 120 kDa protein, mitochondrial isoform X1 [Gallus gallus]
Cluster-9112.14703;orf1	5172	5146.7	5106.5	4444	5171.2	4366	len=1196 frame:-2 start:5489 end:1902 1444467382_XP_025931998.1 adipocyte enhancer-binding protein 1 [Apteryx rowi]
Cluster-9112.14261;orf1	2091.8	2142.6	2177	2066.8	1978.3	2040.1	len=451 frame:1 start:4696 end:6048 959082569_XP_014745100.1 PREDICTED: catenin alpha-1 [Sturnus vulgaris]
Cluster-9112.19575;orf1	4972.3	4754.8	4596.2	4349.9	4658.9	4525.4	len=866 frame:1 start:2260 end:4857 697492559_XP_009676534.1 PREDICTED: nuclear pore complex protein Nup93 isoform X1 [Struthio camelus australis]
Cluster-9112.14864;orf1	3653	3814.6	3658.9	3961.6	3877.4	3912.3	len=803 frame:-1 start:4964 end:2556 902924467_XP_013050477.1 PREDICTED: transferrin receptor protein 1 [Anser cygnoides domesticus]
Cluster-9112.11473;orf1	3125.8	3249.5	3402.3	3601.2	3464.7	3487.1	len=647 frame:1 start:277 end:2217 1540396933_XP_027325303.1 eukaryotic peptide chain release factor GTP-binding subunit ERF3A [Anas platyrhynchos]
Cluster-9112.11034;	3287.1	3268	3251.7	2924.1	3139.7	3023.8	len=1360 start:56 end:4138 minus strand
Cluster-9112.12935;orf2	3663.2	3149.6	3084.4	2913.9	3119.8	2901.9	len=624 frame:-2 start:11241 end:9370 902902981_XP_013040474.1 PREDICTED: collagen alpha-1(XIV) chain isoform X3 [Anser cygnoides domesticus]
Cluster-35308.0;orf1	4242.6	12188.7	12030.4	4789	3712.2	4490.7	len=121 frame:-2 start:566 end:204 241995645_ACS75017.1 very low density apolipoprotein-II [Anas platyrhynchos]
Cluster-9112.14141;orf1	3343.6	3262.3	3283.9	3145.4	3090.4	3288.4	len=3265 frame:3 start:714 end:10508 902934848_XP_013055446.1 PREDICTED: LOW QUALITY PROTEIN: golgin subfamily B member 1-like [Anser cygnoides domesticus]
Cluster-9112.11867;orf1	3603	3316.9	3295.8	3280.8	3375.6	3396	len=1200 frame:2 start:2147 end:5746 1444521676_XP_025937443.1 splicing factor 3B subunit 1 isoform X2 [Apteryx rowi]
Cluster-9112.19794;orf1	2539.1	2332.7	2356.2	2280	2249.8	2292.7	len=1037 frame:3 start:144 end:3254 530604159_XP_005293820.1 sodium/potassium-transporting ATPase subunit alpha-2 isoform X1 [Chrysemys picta bellii]
Cluster-9112.12903;orf1	2732.5	2905.4	3025	2628.3	2553	2912.7	len=921 frame:2 start:4838 end:7600 971430201_XP_015152968.1 2-oxoglutarate dehydrogenase, mitochondrial isoform X3 [Gallus gallus]
Cluster-9112.14099;orf1	3440.4	3281.7	3243.8	3015.7	3104.8	3062.4	len=812 frame:-1 start:3085 end:650 686597061_XP_009274648.1 PREDICTED: splicing factor 3A subunit 1 [Aptenodytes forsteri]
Cluster-9112.16022;orf1	2914.2	3330.4	3423.4	3200.1	3708.2	3234	len=523 frame:-3 start:8757 end:7189 1208028160_OWK54690.1 UDP-glucose 6-dehydrogenase [Lonchura striata domestica]
Cluster-9112.7761;orf1	2848.9	3727.4	4274.4	2951.4	2791.9	2842.9	len=382 frame:-3 start:2258 end:1113 902937116_XP_013056572.1 PREDICTED: heterochromatin-associated protein MENT-like isoform X1 [Anser cygnoides domesticus]
Cluster-9112.16415;orf1	3602.6	3774.1	3830.1	3771.4	3735.6	3806.1	len=386 frame:2 start:1691 end:2848 677533054_KFQ95459.1 hypothetical protein Y956_16121, partial [Nipponia nippon]
Cluster-9112.13926;orf1	5150	5251.3	5158.6	4826.2	4744.5	4862	len=611 frame:2 start:257 end:2089 729766865_XP_010580592.1 PREDICTED: phosphoglucomutase-1 isoform X2 [Haliaeetus leucocephalus]
Cluster-9112.12171;orf1	4754	4416.9	4484.2	3939.4	4086.9	4114.2	len=415 frame:-1 start:5413 end:4169 768369894_XP_011582307.1 PREDICTED: UDP-glucose 4-epimerase [Aquila chrysaetos canadensis]
Cluster-9112.15495;orf1	2355	2626.7	2300.4	3011.2	2605.6	2835	len=481 frame:2 start:182 end:1624 1201849546_XP_021272545.1 glutathione synthetase [Numida meleagris]
Cluster-9112.16203;orf2	4906.8	5309.9	5308.9	4776.7	5095.4	4865.3	len=465 frame:3 start:3 end:1397 1540405615_XP_027307103.1 protein disulfide-isomerase A4 [Anas platyrhynchos]
Cluster-9112.7391;orf1	5779.3	5051	4793.7	5058.4	6917.5	4726.2	len=492 frame:-3 start:3511 end:2036 694838786_XP_009460000.1 PREDICTED: heparin cofactor 2 [Nipponia nippon]
Cluster-9112.18143;orf1	3250.3	3289.2	3227.9	3701.3	2962.7	3593	len=579 frame:1 start:1 end:1737 1011593481_KYO37213.1 methylmalonate-semialdehyde dehydrogenase [acylating], mitochondrial [Alligator mississippiensis]
Cluster-9112.16297;orf1	3319.9	3952.2	3939.2	3591.2	3589.2	3560.3	len=781 frame:3 start:3 end:2345 1003979571_XP_015737877.1 PREDICTED: prolyl 3-hydroxylase 1 [Coturnix japonica]
Cluster-9112.11186;orf1	4016	3849.1	4000.4	4117.7	4269	4111.7	len=1037 frame:-1 start:3335 end:225 902879009_XP_013029547.1 PREDICTED: isoleucine--tRNA ligase, mitochondrial, partial [Anser cygnoides domesticus]
Cluster-9112.14658;orf1	4896	3737.2	4074.3	2842.2	3573	3133.5	len=166 frame:3 start:123 end:620 1168874503_ARB18773.1 hemoglobin alpha D subunit [Anser anser]
Cluster-9112.12322;orf1	1431.4	1515	1561.2	1216.4	1339.1	1332	len=487 frame:-3 start:5648 end:4188 1003950375_XP_015730398.1 PREDICTED: cAMP-dependent protein kinase type II-alpha regulatory subunit [Coturnix japonica]
Cluster-9112.16058;orf1	3919.7	4560.8	4414.7	4683.4	4826.3	4835.7	len=521 frame:-3 start:6766 end:5204 1315507472_PKU42295.1 sorting nexin-30 [Limosa lapponica baueri]
Cluster-9112.12402;orf1	432.2	423.3	407.8	352.6	382	385.4	len=394 frame:3 start:3 end:1184 1002584079_XP_015670891.1 serine/threonine-protein phosphatase PP1-gamma catalytic subunit isoform X1 [Protobothrops mucrosquamatus]
Cluster-9112.20944;orf1	2133.9	1962.3	1759	1851.7	1873.8	1842.6	len=940 frame:2 start:2 end:2821 45383696_NP_989543.1 hexokinase-2 [Gallus gallus]
Cluster-9112.11328;orf2	4278.4	4077.3	4114.4	3550.5	3668.4	3802.8	len=500 frame:-3 start:6489 end:4990 944206460_KQK73678.1 protein ERGIC-53 [Amazona aestiva]
Cluster-9112.12494;orf1	3958.3	4293.7	4148.6	3666.4	3838.7	3642.8	len=1091 frame:-2 start:4679 end:1407 902881546_XP_013030729.1 PREDICTED: palladin isoform X1 [Anser cygnoides domesticus]
Cluster-9112.13897;orf1	2122.4	1928.7	2076.2	1872.5	1892	1967.7	len=241 frame:-1 start:1552 end:830 1540442656_XP_027316512.1 thioredoxin-dependent peroxide reductase, mitochondrial isoform X1 [Anas platyrhynchos]
Cluster-9112.14926;orf1	2896.7	3012.8	3049.1	3258.5	3292.5	3370.9	len=402 frame:1 start:391 end:1596 326925288_XP_003208849.1 aldo-keto reductase family 1 member A1 [Meleagris gallopavo]
Cluster-9112.16006;	2780	2848.3	3228.3	2719.7	2787.6	2782.2	len=619 start:43 end:1898 minus strand
Cluster-9112.14775;orf1	10861.5	9146.8	9384.5	7616.3	8253.8	6318.4	len=763 frame:1 start:1819 end:4107 1540404320_XP_027306603.1 collagen alpha-2(I) chain isoform X2 [Anas platyrhynchos]
Cluster-9112.9997;orf1	2485.3	2415.8	2303.4	2426.7	2567.1	2571.5	len=1045 frame:1 start:223 end:3357 677485390_KFQ74795.1 Ubiquitin-like modifier-activating enzyme 6, partial [Phoenicopterus ruber ruber]
Cluster-9112.12369;orf1	3396.7	3253.2	3158.3	2871.9	2794.3	2962.7	len=1072 frame:1 start:1 end:3216 902932720_XP_013054407.1 PREDICTED: smoothelin isoform X1 [Anser cygnoides domesticus]
Cluster-9112.16184;orf1	1869.4	1812.2	1817	1859.8	1833.2	1850.8	len=613 frame:1 start:1 end:1839 1540435145_XP_027313657.1 sec1 family domain-containing protein 1 [Anas platyrhynchos]
Cluster-9112.16822;orf1	2545.8	2463.7	2392.3	2270.1	2402	2383.5	len=1576 frame:3 start:3 end:4730 902919843_XP_013048302.1 PREDICTED: protein SON [Anser cygnoides domesticus]
Cluster-9112.12589;orf1	2499.4	2750.4	2674.6	2443.8	2803.7	2420.3	len=547 frame:3 start:117 end:1757 1011593536_KYO37268.1 signal recognition particle protein [Alligator mississippiensis]
Cluster-9112.16009;orf1	1300	1314.2	1344.2	1247.1	1334.8	1304.7	len=445 frame:-3 start:13181 end:11847 942181984_XP_014348318.1 PREDICTED: septin-8 [Latimeria chalumnae]
Cluster-9112.15352;orf1	2052.8	1964.9	1892.9	1981.1	2005.2	2031.2	len=655 frame:-2 start:3755 end:1791 733879522_XP_010705975.1 NADP-dependent malic enzyme isoform X1 [Meleagris gallopavo]
Cluster-9112.7011;orf1	1557.5	1444	1396.1	1098.4	1183.5	1145.3	len=570 frame:-2 start:5699 end:3990 944356482_XP_006034137.2 EH domain-containing protein 4, partial [Alligator sinensis]
Cluster-9112.11104;orf1	2300.8	2168.9	2151.6	2330.6	2867.8	2385.9	len=288 frame:1 start:841 end:1704 1390077438_XP_025011775.1 flotillin-1 [Gallus gallus]
Cluster-9112.15421;orf2	5289.1	4325.1	4227.4	3517.6	3528.5	3332.1	len=325 frame:1 start:235 end:1209 902916675_XP_013046809.1 PREDICTED: annexin A5 isoform X1 [Anser cygnoides domesticus]
Cluster-9112.12489;	2776.5	2874.3	2969.7	2854.7	2877.1	3052.9	len=454 start:1 end:1365 minus strand
Cluster-9112.14936;orf1	2477.9	2622.5	2606.3	2317.6	2256.7	2265.2	len=302 frame:-1 start:8179 end:7274 663285067_XP_008499786.1 chloride intracellular channel protein 4 isoform X1 [Calypte anna]
Cluster-9112.16233;orf1	2889.8	2923.7	3172.6	3061	3059.2	3088.2	len=594 frame:1 start:1 end:1782 1540439534_XP_027315345.1 atlastin-1 isoform X2 [Anas platyrhynchos]
Cluster-9112.13935;orf2	2934.7	3091.1	3684	3406.6	3138	3401.5	len=1174 frame:1 start:1 end:3522 1540454036_XP_027302028.1 solute carrier family 12 member 2 isoform X1 [Anas platyrhynchos]
Cluster-9112.14013;orf1	4533.2	4442.6	4429.2	4131.4	4212	4422.1	len=348 frame:2 start:200 end:1243 483519020_EOB04964.1 40S ribosomal protein S3a, partial [Anas platyrhynchos]
Cluster-9112.15207;orf2	3143.3	3116.3	3151.3	2951.4	2884.2	2940.7	len=313 frame:1 start:1474 end:2412 1197321358_XP_021125557.1 3-mercaptopyruvate sulfurtransferase isoform X1 [Anas platyrhynchos]
Cluster-9112.14741;orf1	4044.3	3974.8	3601.5	3709.5	4392.8	3819.6	len=1016 frame:-2 start:5016 end:1969 902913149_XP_013045213.1 PREDICTED: LOW QUALITY PROTEIN: putative helicase MOV-10 [Anser cygnoides domesticus]
Cluster-9112.15948;orf1	2999.9	3018.1	3104	2739	2771.9	2895.6	len=1395 frame:2 start:110 end:4294 902918611_XP_013047737.1 PREDICTED: LOW QUALITY PROTEIN: A-kinase anchor protein 2-like [Anser cygnoides domesticus]
Cluster-9112.22840;orf1	2574.8	2698.4	2449.2	2966.1	3544.6	2789.9	len=492 frame:-2 start:1477 end:2 1540449402_XP_027319166.1 complement receptor type 1 isoform X29 [Anas platyrhynchos]
Cluster-9112.14648;orf1	2091.7	2152.8	2187.5	2274.1	2404.6	2358	len=438 frame:-2 start:2574 end:1261 1540432846_XP_027312846.1 multifunctional protein ADE2 [Anas platyrhynchos]
Cluster-9112.12879;orf1	1802.8	2006.9	2195.4	2222.1	2065.7	2337.8	len=809 frame:1 start:1 end:2427 678179769_KFV47491.1 Coatomer subunit gamma-2, partial [Tyto alba]
Cluster-9112.15471;orf1	1985.7	1673.1	1775	1493.2	1465.9	1553.1	len=192 frame:3 start:222 end:797 440894067_ELR46625.1 Ras-related protein Rap-1b, partial [Bos mutus]
Cluster-9112.12758;orf1	3341.5	3050.2	3116.1	2807.1	2907.5	2772.4	len=646 frame:2 start:2 end:1939 1491414548_XP_026652403.1 splicing factor, proline- and glutamine-rich isoform X1 [Zonotrichia albicollis]
Cluster-9112.12505;orf1	4781.3	4501.5	4414.8	4270.1	4271.1	4406.6	len=745 frame:-2 start:4331 end:2097 697017262_XP_009586206.1 PREDICTED: thimet oligopeptidase, partial [Fulmarus glacialis]
Cluster-9112.9896;orf1	2123.8	2053.4	2118.3	2034	2069.5	2082.4	len=485 frame:3 start:45 end:1499 1540384701_XP_027305883.1 sorting and assembly machinery component 50 homolog isoform X1 [Anas platyrhynchos]
Cluster-9112.12428;orf1	2763.2	2705.2	2775	2576.4	2722.1	2694.1	len=658 frame:3 start:3 end:1976 902892314_XP_013035520.1 PREDICTED: E3 UFM1-protein ligase 1, partial [Anser cygnoides domesticus]
Cluster-9112.15485;orf1	2182.8	2277.8	2276.5	2257.8	2416	2239.7	len=646 frame:1 start:1 end:1938 1605340590_TFJ97338.1 ADP-ribosylation factor 6-like [Platysternon megacephalum]
Cluster-9112.11446;orf1	2077.8	2233.1	2276.9	2070.9	2135.3	2174.8	len=690 frame:1 start:1 end:2070 678113146_KFU89422.1 hypothetical protein M959_13933, partial [Chaetura pelagica]
Cluster-9112.12829;orf1	2682.9	2767.5	2740	2640.9	2617	2655.6	len=1143 frame:1 start:1 end:3429 363744228_XP_003643003.1 AP-3 complex subunit beta-1 isoform X2 [Gallus gallus]
Cluster-9112.16750;orf1	2957.9	2988.9	3074.4	3055.8	2998.8	3199.9	len=604 frame:3 start:3 end:1814 1540377174_XP_027318489.1 mitochondrial import receptor subunit TOM70 [Anas platyrhynchos]
Cluster-9112.9267;orf1	3460.1	3355	3025.9	2799.8	2975.4	2799.8	len=320 frame:2 start:11 end:970 1569112272_GCF49225.1 hypothetical protein parPi_0009797 [Paroedura picta]
Cluster-9112.18413;orf2	2042.3	2397.8	2459.1	2074	2238	2220.9	len=381 frame:-1 start:4180 end:3038 902865962_XP_013027876.1 PREDICTED: prolyl 4-hydroxylase subunit alpha-1 isoform X3 [Anser cygnoides domesticus]
Cluster-9112.12695;orf1	2913.6	2935.3	2956.6	2742.1	2797.9	2934.1	len=249 frame:3 start:687 end:1433 1201818145_XP_021239393.1 electron transfer flavoprotein subunit beta [Numida meleagris]
Cluster-9112.13882;orf1	4489.2	3935.9	3895.2	3499	3366.4	3443.8	len=183 frame:1 start:3910 end:4458 1215479900_OXB73275.1 hypothetical protein H355_001488 [Colinus virginianus]
Cluster-9112.14857;orf1	4130.6	3692.5	3748.8	3196.2	3353.8	3463	len=1250 frame:3 start:3 end:3752 543380399_XP_005533394.1 PREDICTED: structural maintenance of chromosomes protein 1A [Pseudopodoces humilis]
Cluster-9112.13777;orf1	3471.3	3203.5	3408.4	2711.7	3146.2	2865	len=956 frame:-1 start:3515 end:648 961004205_XP_014818002.1 PREDICTED: inactive tyrosine-protein kinase 7 [Calidris pugnax]
Cluster-9112.9583;orf1	2732.3	2429.3	2453.2	2348.5	2320.3	2453.7	len=286 frame:2 start:695 end:1552 1034172999_XP_009449125.2 spliceosome RNA helicase DDX39B isoform X1 [Pan troglodytes]
Cluster-9112.15439;orf1	3773.7	3778.4	3674.5	3655	3801.3	3659.6	len=1823 frame:3 start:3 end:5471 1540395114_XP_027324559.1 LOW QUALITY PROTEIN: periplakin [Anas platyrhynchos]
Cluster-9112.14675;orf1	4229.6	4826.4	5081.5	5456.3	5099.9	5263.4	len=206 frame:2 start:2924 end:3541 704520655_XP_010083115.1 PREDICTED: heat shock cognate 71 kDa protein isoform X4 [Pterocles gutturalis]
Cluster-9112.17348;orf1	2187.7	2125.8	2165.7	2137	1960.6	1981.7	len=431 frame:-3 start:1509 end:217 1540375176_XP_027311051.1 2-amino-3-ketobutyrate coenzyme A ligase, mitochondrial, partial [Anas platyrhynchos]
Cluster-9112.10579;orf1	2792.2	2998.9	3406.1	2574.3	2771.4	2516.8	len=411 frame:-2 start:1775 end:543 1444488991_XP_025920666.1 calponin-2 [Apteryx rowi]
Cluster-30258.0;	2694.1	2535.9	2452.3	2893.6	3993.3	2686	len=285 start:156 end:1011 minus strand
Cluster-9112.13570;orf1	2970.6	2726.7	2830.2	2423.6	2346.5	2573	len=462 frame:1 start:742 end:2127 700358525_XP_009923691.1 PREDICTED: ornithine aminotransferase, mitochondrial isoform X2 [Haliaeetus albicilla]
Cluster-9112.13426;orf1	1881.8	1867.8	1927.7	2082.5	1918.9	2091.6	len=1251 frame:-3 start:5802 end:2050 1540410119_XP_027327556.1 AP-3 complex subunit delta-1 isoform X1 [Anas platyrhynchos]
Cluster-9112.12459;orf1	2332.4	2258.9	2202.2	2590.1	2645.7	2746.4	len=528 frame:3 start:3 end:1586 1540388607_XP_027322165.1 beta-hexosaminidase subunit alpha [Anas platyrhynchos]
Cluster-9112.10694;orf1	2646	2826.7	2883.2	2959.4	3114.4	2836.9	len=345 frame:1 start:82 end:1116 1215458305_OXB59261.1 hypothetical protein ASZ78_016896 [Callipepla squamata]
Cluster-9112.10827;orf1	3584.4	3752.6	3994.9	3399.2	3618.2	3166.2	len=738 frame:3 start:390 end:2603 902891651_XP_013035220.1 PREDICTED: sorbin and SH3 domain-containing protein 2 isoform X18 [Anser cygnoides domesticus]
Cluster-9112.16724;orf1	4823.4	3617.7	4042.7	3801.7	3953.9	3835.4	len=560 frame:1 start:4180 end:5859 902936224_XP_013056131.1 PREDICTED: heterochromatin protein 1-binding protein 3 [Anser cygnoides domesticus]
Cluster-9112.13110;orf1	3088.9	3429.9	3544.9	3185.8	3368.7	3270.7	len=402 frame:3 start:3 end:1208 950944812_XP_006278775.2 PREDICTED: alpha-centractin [Alligator mississippiensis]
Cluster-9112.13663;	1795	1696.5	1891.2	1575.4	1691.9	1528.7	len=1402 start:685 end:4890 minus strand
Cluster-9112.10044;orf1	2678.3	2692	2761.4	2314.6	2454	2463.8	len=343 frame:-3 start:2279 end:1251 679134005_KFW63950.1 26S protease regulatory subunit 4, partial [Pygoscelis adeliae]
Cluster-9112.15034;orf1	3756.9	3817.4	4026.6	3562.3	3950.2	3728.1	len=464 frame:3 start:3762 end:5153 902872294_XP_013057444.1 PREDICTED: heterogeneous nuclear ribonucleoprotein U [Anser cygnoides domesticus]
Cluster-9112.8850;orf1	3816.2	3497.1	3327.8	2894.1	2999.7	3008.6	len=1163 frame:1 start:1 end:3489 902887457_XP_013033296.1 PREDICTED: protein Niban [Anser cygnoides domesticus]
Cluster-9112.12851;	3163.6	3076	3139.1	3546.1	3588.6	3458.5	len=369 start:790 end:1896 minus strand
Cluster-9112.15247;orf1	4347.3	4168.4	4080.6	3695.2	3835.6	3998.4	len=437 frame:1 start:1 end:1311 971437135_XP_015155842.1 heterogeneous nuclear ribonucleoprotein A1 isoform X3 [Gallus gallus]
Cluster-9112.16449;orf1	2867.3	3180.8	3032.6	3728.8	3488.3	3313.7	len=640 frame:1 start:1 end:1920 733884111_XP_010707744.1 electron transfer flavoprotein-ubiquinone oxidoreductase, mitochondrial [Meleagris gallopavo]
Cluster-9112.13681;orf1	2959.9	2924.8	2592	2675	3070.9	2655.7	len=1761 frame:2 start:254 end:5536 902886432_XP_013032853.1 PREDICTED: tight junction protein ZO-1 isoform X4 [Anser cygnoides domesticus]
Cluster-9112.14671;orf2	3187.5	2915.1	2773.1	2988.6	2875.2	3228.6	len=253 frame:-2 start:3030 end:2272 676771661_KFP00369.1 Rab GDP dissociation inhibitor beta, partial [Calypte anna]
Cluster-9112.10896;orf1	3018.6	2909.5	2931	2669.6	2909.1	2850.2	len=2147 frame:2 start:2 end:6442 1540397925_XP_027325723.1 phosphatidylinositol 4-kinase alpha [Anas platyrhynchos]
Cluster-9112.19887;orf1	2115.1	2091.5	2061.9	2288.2	2278.4	2296.7	len=719 frame:2 start:2 end:2158 768406512_XP_011599398.1 PREDICTED: ATP-binding cassette sub-family F member 1 [Aquila chrysaetos canadensis]
Cluster-9112.7964;orf1	1555.8	1354.2	1429.3	1401.3	1463.8	1405.6	len=388 frame:-3 start:1485 end:322 363735081_XP_001233991.2 uncharacterized protein LOC770653 [Gallus gallus]
Cluster-9112.13955;orf1	2695	2859.9	3195.1	2638.2	2706.6	3259.1	len=248 frame:3 start:3 end:746 514753069_XP_005021272.1 60S ribosomal protein L7 [Anas platyrhynchos]
Cluster-9112.13163;orf1	4428.9	5233.1	5453.7	4729.4	4840.4	4704.1	len=628 frame:1 start:1 end:1884 1540405877_XP_027307204.1 peptidyl-prolyl cis-trans isomerase FKBP9 [Anas platyrhynchos]
Cluster-9112.10705;orf1	2847.3	2688.5	2606	2265.7	2407.2	2319.8	len=257 frame:3 start:330 end:1100 1201904439_XP_021261924.1 chloride intracellular channel protein 2-like [Numida meleagris]
Cluster-9112.12889;orf1	2261.4	2290.9	2341.7	2190.5	2151.3	2097.2	len=393 frame:3 start:3 end:1181 1540407116_XP_027307614.1 fumarate hydratase, mitochondrial isoform X1 [Anas platyrhynchos]
Cluster-9112.18887;orf1	529.9	577.2	654.8	625.7	704.6	576.5	len=214 frame:-1 start:1560 end:919 1159646226_OPJ76204.1 ADP-ribosylation factor 3 [Patagioenas fasciata monilis]
Cluster-9112.8477;orf1	3949.2	3756.8	3557.1	3176.3	3296.2	2994.6	len=415 frame:2 start:77 end:1321 1540395305_XP_027324625.1 LOW QUALITY PROTEIN: actin-related protein 2/3 complex subunit 1B [Anas platyrhynchos]
Cluster-9112.15043;orf2	2085.6	2001.6	1915.1	3199.1	3938.3	3269.6	len=877 frame:3 start:5955 end:8585 1497499406_RMC14465.1 hypothetical protein DUI87_09561 [Hirundo rustica rustica]
Cluster-9112.8497;orf1	2327.6	2078.9	2127	2154.5	2294.6	2162.9	len=545 frame:3 start:3 end:1637 902894695_XP_013036678.1 PREDICTED: amine oxidase [flavin-containing] A-like, partial [Anser cygnoides domesticus]
Cluster-9112.12622;orf1	2532.8	2407.3	2558.1	2084.5	2036	2196.1	len=403 frame:-3 start:6069 end:4861 37589236_AAH59236.1 Parvin, alpha [Mus musculus]
Cluster-9112.14358;orf1	4218.4	4076	4135.4	3836.7	3726.1	3847.2	len=437 frame:3 start:498 end:1808 1552382616_XP_027529157.1 medium-chain specific acyl-CoA dehydrogenase, mitochondrial-like isoform X2 [Neopelma chrysocephalum]
Cluster-9112.9416;orf1	3221.1	2865	2860.1	5064	2099.9	5021.3	len=241 frame:1 start:76 end:798 902884401_XP_013031896.1 PREDICTED: riboflavin-binding protein [Anser cygnoides domesticus]
Cluster-9112.18740;orf1	1668.5	1704.2	1763.6	1632	1762.4	1854.6	len=799 frame:-3 start:7189 end:4793 1540416568_XP_027299662.1 ribosomal protein S6 kinase alpha-1 isoform X1 [Anas platyrhynchos]
Cluster-9112.11045;orf1	3027.7	2852.8	2868	3069.4	2959.8	3060.3	len=275 frame:1 start:223 end:1047 1159636935_OPJ69308.1 prohibitin-2 [Patagioenas fasciata monilis]
Cluster-9112.13406;orf1	2754.4	2631.4	2632.6	2511.4	2418.3	2672.1	len=278 frame:1 start:151 end:984 483504614_EOA96612.1 Prohibitin, partial [Anas platyrhynchos]
Cluster-9112.2115;orf1	3076.9	3493	3561.3	3968.9	5231.7	3545.9	len=616 frame:3 start:351 end:2198 1540429670_XP_027311737.1 complement factor I [Anas platyrhynchos]
Cluster-9112.13448;	4472.4	4201	4255.4	3851.7	4595.4	3949.6	len=1364 start:1 end:4091 minus strand
Cluster-9112.12776;orf1	1288.6	1486.4	1581.3	1411.4	1515.5	1449.8	len=300 frame:-2 start:1686 end:787 1307737759_PKK22710.1 tyrosine 3-monooxygenase/tryptophan 5-monooxygenase activation protein, eta, partial [Columba livia]
Cluster-9112.19375;orf1	2499.9	2475.8	2428.4	2382.3	2364.2	2517.8	len=759 frame:-1 start:3257 end:981 929513668_XP_014127742.1 junction plakoglobin [Zonotrichia albicollis]
Cluster-9112.11685;orf1	2882.2	2787.9	2818.5	2625.5	2565.1	2624.8	len=828 frame:3 start:288 end:2771 1337275033_POI31797.1 hypothetical protein CIB84_004453 [Bambusicola thoracicus]
Cluster-9112.14706;orf1	2959.5	2820	2935.6	2736.7	2922	2832.2	len=738 frame:-1 start:6732 end:4519 926516895_XP_013807497.1 PREDICTED: interleukin enhancer-binding factor 3 isoform X1 [Apteryx australis mantelli]
Cluster-9112.14590;	3144.2	3214.7	3551.2	3186	3250.6	3327.2	len=329 start:1 end:986 minus strand
Cluster-9112.13054;orf1	2557.4	2608	2650.4	2896.5	2989.2	2831.7	len=1195 frame:3 start:81 end:3665 1049398877_XP_017586878.1 PREDICTED: phospholipid-transporting ATPase IB isoform X1 [Corvus brachyrhynchos]
Cluster-9112.14335;orf2	3476.8	3400.9	3667.6	3060.2	3253.7	3144.5	len=474 frame:3 start:3 end:1424 1210012278_XP_021400351.1 coronin-1C [Lonchura striata domestica]
Cluster-9112.15905;orf1	745.9	808.3	839.2	1027.3	815.2	976.5	len=344 frame:-1 start:3113 end:2082 1729803_CAA60532.1 beta 1 subunit of heterotrimeric GTP-binding protein [Xenopus laevis]
Cluster-9112.14188;	2872.4	2826	2953.9	2770.2	2696.5	2810.9	len=2181 start:331 end:6870 minus strand
Cluster-9112.13837;orf1	3527.8	3788	3747.8	3195.6	3293.9	3281.8	len=2037 frame:-1 start:8522 end:2412 902888431_XP_013033760.1 PREDICTED: A-kinase anchor protein 12 isoform X1 [Anser cygnoides domesticus]
Cluster-9112.7793;orf1	2189.4	1926	1784.8	1667.7	1651.2	1731.9	len=1428 frame:-1 start:5726 end:1443 768402144_XP_011597038.1 PREDICTED: nuclear pore complex protein Nup155 isoform X2 [Aquila chrysaetos canadensis]
Cluster-9112.14266;orf1	3042.5	2611	2633.7	2497.3	2473.5	2541.1	len=350 frame:-3 start:7653 end:6604 1540435276_XP_027313712.1 LOW QUALITY PROTEIN: nidogen-2 [Anas platyrhynchos]
Cluster-9112.17729;orf1	1732.3	2216.9	2127	2037.6	1988	2058.5	len=481 frame:-3 start:1498 end:56 1540446437_XP_027317969.1 nucleobindin-2 [Anas platyrhynchos]
Cluster-9112.15879;orf1	2262.5	2304.9	2240.6	2248.4	1986.9	2117.7	len=1005 frame:-2 start:8408 end:5394 1561546724_XP_027637519.1 extended synaptotagmin-2 [Falco peregrinus]
Cluster-9112.15092;orf2	700.1	847.2	716.1	655	786.9	640	len=254 frame:2 start:926 end:1687 971397380_XP_015142076.1 nucleosome assembly protein 1-like 4 isoform X1 [Gallus gallus]
Cluster-9112.14631;orf1	2594.8	2509.6	2656.3	2431.3	2459.9	2511.4	len=531 frame:3 start:222 end:1814 902938322_XP_013057199.1 PREDICTED: flotillin-2 isoform X5 [Anser cygnoides domesticus]
Cluster-9112.12943;orf1	4373.2	4040.3	4091.1	3984.6	3876.6	4127.8	len=567 frame:-1 start:2217 end:517 1215484256_OXB77507.1 hypothetical protein H355_015799, partial [Colinus virginianus]
Cluster-9112.13495;orf1	3453.9	3396.9	3381.7	3415.9	3275.1	3436	len=923 frame:1 start:1 end:2769 1011603749_KYO41055.1 eukaryotic translation initiation factor 3 subunit C [Alligator mississippiensis]
Cluster-9112.8956;orf1	2318.3	2294.8	2232	2280.8	2276.9	2415.5	len=483 frame:-2 start:3772 end:2324 768349542_XP_011571625.1 PREDICTED: succinyl-CoA ligase [GDP-forming] subunit beta, mitochondrial [Aquila chrysaetos canadensis]
Cluster-9112.10056;orf1	1765.4	2087	2011.4	1918.5	1571.3	1810.3	len=414 frame:-2 start:2503 end:1262 694852647_XP_009467700.1 PREDICTED: transforming growth factor beta-1-induced transcript 1 protein [Nipponia nippon]
Cluster-9112.12442;orf1	2884.1	3054.5	3226.7	2862.4	2812.6	2732.3	len=355 frame:-2 start:5540 end:4476 1540394825_XP_027324461.1 PDZ and LIM domain protein 4 [Anas platyrhynchos]
Cluster-9112.14681;orf1	1405.1	1403.3	1287	1344.6	1322	1342.2	len=1262 frame:-2 start:11169 end:7384 699671999_XP_009900899.1 PREDICTED: cytoplasmic FMR1-interacting protein 1 isoform X1 [Picoides pubescens]
Cluster-9112.16270;orf1	2096.4	1930.3	1873.4	1708.2	1734.2	1702.3	len=1070 frame:3 start:336 end:3545 902866127_XP_013028643.1 PREDICTED: probable E3 ubiquitin-protein ligase HERC4 isoform X1 [Anser cygnoides domesticus]
Cluster-9112.9356;orf1	2263.5	2592.8	2488.6	2554	2573.6	2791.7	len=308 frame:1 start:1 end:924 729749175_XP_010571128.1 PREDICTED: ubiquitin thioesterase OTUB1 [Haliaeetus leucocephalus]
Cluster-9112.16616;orf1	3194.3	3309.9	3477	3310.7	3724.8	3513.7	len=690 frame:-1 start:2466 end:397 1390110931_XP_015156821.2 drebrin-like [Gallus gallus]
Cluster-9112.12790;orf1	1653.6	1749	1829.7	1727.3	1977.4	1828.4	len=1256 frame:-3 start:6767 end:3000 694832326_XP_009469265.1 PREDICTED: thrombospondin-2 [Nipponia nippon]
Cluster-9112.14190;orf1	2252.6	2302.2	2366.4	2302.7	2178.9	2315.9	len=478 frame:3 start:21 end:1454 224056002_XP_002197059.1 long-chain specific acyl-CoA dehydrogenase, mitochondrial [Taeniopygia guttata]
Cluster-9112.15858;orf1	2708.2	2742.8	2776.5	2272.2	2347.4	2406	len=306 frame:2 start:2 end:919 1540384587_XP_027305839.1 NADH-cytochrome b5 reductase 3 [Anas platyrhynchos]
Cluster-9112.12724;orf2	1671.3	1658.4	1629.5	1718.6	2014	1687.4	len=289 frame:3 start:168 end:1034 1159662567_OPJ88195.1 serine/threonine-protein phosphatase 2A catalytic subunit alpha isoform [Patagioenas fasciata monilis]
Cluster-9112.15881;orf1	2524	2421.9	2455.1	2373.9	2336.3	2486.8	len=606 frame:2 start:2 end:1819 729743101_XP_010567879.1 PREDICTED: probable aminopeptidase NPEPL1 [Haliaeetus leucocephalus]
Cluster-9112.12465;orf1	3293.1	3742.8	3908.2	3455.1	3688.6	3503.8	len=842 frame:-3 start:6622 end:4097 733882823_XP_010707269.1 aspartyl/asparaginyl beta-hydroxylase isoform X3 [Meleagris gallopavo]
Cluster-9112.17819;orf1	3817.8	3414.8	3440.6	3304.8	3418.9	3310.2	len=379 frame:-1 start:2370 end:1234 768404918_XP_011598540.1 PREDICTED: nucleolar protein 56 isoform X2 [Aquila chrysaetos canadensis]
Cluster-9112.14577;orf1	2662	2910	3531.5	2833.6	2485.7	2859.5	len=365 frame:1 start:1681 end:2775 1540373014_XP_012952592.2 caldesmon isoform X2 [Anas platyrhynchos]
Cluster-9112.11077;orf1	2872.2	2629.4	2673.5	2498.4	2587.6	2620.3	len=975 frame:2 start:287 end:3211 960962825_XP_014796149.1 PREDICTED: catenin delta-1 isoform X5 [Calidris pugnax]
Cluster-9112.16290;orf1	2191.4	2292.2	2164.2	2147.5	2075.5	2200.6	len=1613 frame:3 start:3 end:4841 1540447540_XP_027318395.1 glycogen debranching enzyme isoform X1 [Anas platyrhynchos]
Cluster-9112.8389;orf1	4012.4	3395.9	3140.6	4572.2	3623.5	4595.3	len=519 frame:1 start:1 end:1557 902919343_XP_013048069.1 PREDICTED: complement C4-like [Anser cygnoides domesticus]
Cluster-9112.16877;orf1	1782.4	1890.6	1792.4	1999	2065.3	1959.5	len=272 frame:1 start:1 end:816 729738521_XP_010565433.1 PREDICTED: ras-related protein Rab-4B isoform X1 [Haliaeetus leucocephalus]
Cluster-9112.15458;orf2	3199.8	3526	3525.8	3313.1	3405.1	3423.9	len=193 frame:1 start:2044 end:2622 677090000_KFP30610.1 Eukaryotic initiation factor 4A-II, partial [Colius striatus]
Cluster-9112.17651;orf1	2780.2	2637.2	2587.3	2653.1	2519.1	2582.7	len=1212 frame:2 start:92 end:3727 1540424969_XP_027309972.1 nuclear pore complex protein Nup133 isoform X1 [Anas platyrhynchos]
Cluster-9112.13815;orf1	2738.8	2897.9	3104.3	2690.4	2707.2	2765.5	len=224 frame:-2 start:882 end:211 1561653736_XP_007069922.2 transmembrane emp24 domain-containing protein 4 [Chelonia mydas]
Cluster-9112.18392;orf1	2518	2434.7	2636.8	2538.4	2548.8	2532.9	len=278 frame:1 start:8302 end:9135 483523440_EOB07764.1 Acyl-coenzyme A thioesterase 9, partial [Anas platyrhynchos]
Cluster-9112.17188;orf2	2119.8	2123.9	2041.9	1840.8	1956.8	1830.1	len=732 frame:3 start:78 end:2273 697827217_XP_009634059.1 PREDICTED: FACT complex subunit SSRP1 isoform X2 [Egretta garzetta]
Cluster-9112.11365;orf1	2007.3	1919.8	1885.1	2040.8	1990	1916.4	len=331 frame:2 start:2 end:994 678139833_KFV09005.1 hypothetical protein N339_12053, partial [Pterocles gutturalis]
Cluster-9112.13139;orf1	3770.7	4094.7	4021.8	4139.9	3950.1	4052.6	len=124 frame:-1 start:552 end:181 1201818398_XP_021239533.1 cytochrome c oxidase subunit 6B1-like [Numida meleagris]
Cluster-9112.15523;orf1	2923.2	2413.7	2462.2	2354.5	2751.3	2344.7	len=453 frame:2 start:2 end:1360 677372468_KFP98494.1 Retinoid-inducible serine carboxypeptidase, partial [Leptosomus discolor]
Cluster-9112.16102;orf1	2738.4	2520.2	2627.9	2567.8	2623.3	2709.2	len=661 frame:1 start:166 end:2148 971388142_XP_015139711.1 sorting nexin-9 isoform X5 [Gallus gallus]
Cluster-9112.14268;orf1	155.1	156.7	153.9	170.3	170.9	166.9	len=216 frame:-2 start:1080 end:433 768402676_XP_011597325.1 PREDICTED: ADP-ribosylation factor 5 [Aquila chrysaetos canadensis]
Cluster-9112.15319;orf1	2919.7	3023.4	3102.3	2759.7	3033.4	2922.2	len=217 frame:-2 start:1472 end:822 1208022884_OWK49865.1 40S ribosomal protein S5 [Lonchura striata domestica]
Cluster-9112.11368;orf1	1585.9	1757.5	1705.4	1775.5	1730.1	1646.9	len=1123 frame:2 start:2 end:3370 1201839335_XP_021267416.1 lethal(2) giant larvae protein homolog 1 isoform X5 [Numida meleagris]
Cluster-9112.14654;orf1	596.6	705.2	780.6	537.5	635.5	568.6	len=365 frame:3 start:291 end:1385 742102232_XP_010869615.1 guanine nucleotide-binding protein subunit beta-4 [Esox lucius]
Cluster-9112.12376;orf1	2901.2	3211.2	3184	3082.6	3242.9	3025.2	len=258 frame:-3 start:2553 end:1780 1003995791_XP_015742378.1 PREDICTED: proliferation-associated protein 2G4 [Coturnix japonica]
Cluster-9112.17865;orf1	2500	2624	2390.2	2214.4	2148.1	2161.9	len=486 frame:3 start:99 end:1556 1561942007_XP_027705074.1 adenylosuccinate synthetase isozyme 1 [Vombatus ursinus]
Cluster-9112.14750;orf1	1334	1402.1	1779.1	1376.6	1387.4	1385.4	len=668 frame:-2 start:3748 end:1745 1540416520_XP_027299638.1 CTP synthase 1 [Anas platyrhynchos]
Cluster-9112.11307;orf1	3179.2	3027.4	3079.5	2823.4	3154.3	2934.4	len=882 frame:-3 start:2717 end:72 1033380951_XP_016853939.1 PREDICTED: splicing factor 3B subunit 2 [Anolis carolinensis]
Cluster-9112.12708;orf1	2591	2544	2681.1	2541.9	2683.3	2641.6	len=478 frame:-2 start:5673 end:4240 729746292_XP_010569599.1 PREDICTED: eukaryotic translation initiation factor 2 subunit 3 [Haliaeetus leucocephalus]
Cluster-9112.17405;orf1	2599.2	2670.2	2655	2576.8	2611.3	2511.1	len=407 frame:-2 start:2006 end:786 602660322_XP_007435827.1 26S proteasome non-ATPase regulatory subunit 6 [Python bivittatus]
Cluster-9112.11046;orf1	1984.9	2291.4	2131.2	2165.7	2235.4	2166.5	len=490 frame:3 start:3 end:1472 1540434953_XP_027313584.1 acyl-coenzyme A amino acid N-acyltransferase 2 [Anas platyrhynchos]
Cluster-9112.15552;orf1	2521.7	2625	2485.9	2469	2514.9	2380.4	len=1229 frame:1 start:1 end:3687 1003995813_XP_015742383.1 PREDICTED: SWI/SNF complex subunit SMARCC2 isoform X1 [Coturnix japonica]
Cluster-9112.14194;orf2	1624	1652.7	1596.4	1580.6	1694.4	1730.8	len=344 frame:1 start:1 end:1032 1552365784_XP_027559777.1 26S proteasome regulatory subunit 10B [Neopelma chrysocephalum]
Cluster-9112.13646;orf1	2449	2572	2502.1	3253.8	3566.3	3388	len=1231 frame:1 start:97 end:3789 902876798_XP_013028489.1 PREDICTED: caprin-2 isoform X2 [Anser cygnoides domesticus]
Cluster-9112.13478;orf1	1809.8	1925.7	2170.9	2384	2178.6	2403.5	len=263 frame:-3 start:6304 end:5516 1540384040_XP_027305654.1 peptidyl-prolyl cis-trans isomerase FKBP4 [Anas platyrhynchos]
Cluster-9112.14472;orf2	2080.8	2367.2	2269.3	2790.9	2505.2	2668.4	len=247 frame:3 start:474 end:1214 483525351_EOB09005.1 Vacuolar protein sorting-associated protein 26A, partial [Anas platyrhynchos]
Cluster-9112.17774;orf1	1278.5	1318.9	1223.4	1380.6	1175.3	1411.4	len=352 frame:-1 start:1154 end:99 971447891_XP_015128867.1 hsp70-binding protein 1 [Gallus gallus]
Cluster-9112.11469;orf1	3998	4028.3	3841.2	3892.9	3843.5	3932.2	len=579 frame:-2 start:3941 end:2205 1561600725_XP_027672453.1 septin-9 isoform X3 [Falco cherrug]
Cluster-9112.10198;orf1	3087.3	3130.5	3298.5	2837.2	3010.5	2803.3	len=285 frame:1 start:133 end:987 902904121_XP_013041021.1 PREDICTED: ribonuclease inhibitor-like [Anser cygnoides domesticus]
Cluster-9112.14879;orf1	3181.1	3046.6	3119.4	3442.4	3766.1	3836.7	len=218 frame:-3 start:1768 end:1115 902879893_XP_013029976.1 PREDICTED: glutathione S-transferase omega-1-like [Anser cygnoides domesticus]
Cluster-9112.13845;orf1	3014.3	2746.5	2716.3	3259.9	3372.4	3282.2	len=390 frame:-1 start:1966 end:797 1540412582_XP_027328576.1 lysosomal protective protein [Anas platyrhynchos]
Cluster-9112.12583;orf1	1911.3	1891.1	1892.4	1892.2	1846.9	1886.5	len=737 frame:-1 start:3598 end:1388 902867533_XP_013035260.1 PREDICTED: dihydropyrimidinase-related protein 1 [Anser cygnoides domesticus]
Cluster-9112.17452;orf1	3115.8	2866.3	2766.1	2611.2	2656.9	2602	len=651 frame:1 start:1 end:1953 1003775881_XP_015718132.1 PREDICTED: pre-mRNA-splicing factor ATP-dependent RNA helicase DHX15 [Coturnix japonica]
Cluster-9112.12726;orf2	2496.8	2489.1	2698.5	2247.4	2063.2	2395.1	len=296 frame:-1 start:2745 end:1858 676590803_KFO78189.1 Sorting nexin-6, partial [Cuculus canorus]
Cluster-9112.14987;orf1	2285.6	2512.5	2318.4	2556.9	2150.2	2434.8	len=314 frame:2 start:2 end:943 543374036_XP_005530233.1 PREDICTED: proteasome subunit alpha type-5 [Pseudopodoces humilis]
Cluster-9112.16310;orf1	2213.5	2490.8	2495.3	2607.7	2854.3	2493	len=977 frame:-1 start:3376 end:446 1540376617_XP_027316369.1 probable 2-oxoglutarate dehydrogenase E1 component DHKTD1, mitochondrial [Anas platyrhynchos]
Cluster-9112.12519;orf1	2402	2263.2	2340.4	2045.3	1796.6	1964.2	len=532 frame:2 start:578 end:2173 564255212_XP_006266583.1 PREDICTED: splicing factor U2AF 65 kDa subunit isoform X3 [Alligator mississippiensis]
Cluster-9112.14585;orf1	1739.5	1817.4	1972.5	1733.8	1848	1698	len=272 frame:-1 start:5378 end:4563 902931861_XP_013054003.1 PREDICTED: microtubule-associated protein RP/EB family member 1 [Anser cygnoides domesticus]
Cluster-9112.10244;orf1	3206.5	3159.4	3228.5	3177.6	3120.5	3144.5	len=313 frame:-1 start:3045 end:2107 729762478_XP_010578222.1 PREDICTED: inorganic pyrophosphatase isoform X1 [Haliaeetus leucocephalus]
Cluster-9112.15929;orf1	2054.3	2297.2	2316.8	2527.4	2453.7	2506.9	len=445 frame:1 start:166 end:1500 1002572970_XP_015665450.1 AP-1 complex subunit mu-1 [Protobothrops mucrosquamatus]
Cluster-9112.12995;orf1	2616.3	2246.8	2353.1	2098.1	2188.1	2172	len=724 frame:-1 start:5659 end:3488 677373506_KFP99155.1 DNA topoisomerase 1, partial [Haliaeetus albicilla]
Cluster-9112.15054;orf1	6015.9	5780.6	5567.3	4602.7	4586.9	4647.8	len=322 frame:1 start:34 end:999 541963253_XP_005436940.1 tropomyosin beta chain isoform X2 [Falco cherrug]
Cluster-9112.18517;orf1	2326.7	2156.4	2320.6	2027.4	2067.6	2048.7	len=608 frame:-1 start:3377 end:1554 1552334249_XP_027543442.1 syntaxin-binding protein 1 isoform X2 [Neopelma chrysocephalum]
Cluster-9112.17796;orf1	3440.5	3731.1	3959.4	3914.2	4180.9	3820	len=443 frame:-1 start:2483 end:1155 902872539_XP_013026475.1 PREDICTED: heat shock protein HSP 90-beta [Anser cygnoides domesticus]
Cluster-9112.15532;orf1	2010.7	2212.7	2177.4	2318.7	2463.8	2528.9	len=185 frame:2 start:2 end:556 1488373451_XP_026566977.1 tubulin alpha-1B chain [Pseudonaja textilis]
Cluster-9112.13422;orf1	2156.9	2233.1	2187.2	1964.6	2058	2038.3	len=727 frame:-3 start:4429 end:2249 902895627_XP_013037113.1 PREDICTED: ankycorbin isoform X1 [Anser cygnoides domesticus]
Cluster-9112.18742;orf1	3961.3	3732.2	3621.9	3694.8	3761.8	3812.8	len=658 frame:-2 start:3251 end:1278 641766751_XP_008168176.1 phosphoglucomutase-2 isoform X1 [Chrysemys picta bellii]
Cluster-9112.14882;orf1	4910.1	4664.8	4764	4361.2	4730.7	4236.8	len=207 frame:1 start:511 end:1131 483499825_EOA94531.1 60S ribosomal protein L15, partial [Anas platyrhynchos]
Cluster-9112.17349;orf1	2623	2539.4	2516.8	2380.4	2497.8	2493.9	len=1174 frame:1 start:1 end:3522 1540402035_XP_027327360.1 tubulin-specific chaperone D isoform X2 [Anas platyrhynchos]
Cluster-9112.11215;	416.1	381.9	333.2	553.3	373.6	321.5	len=819 start:170 end:2623 minus strand
Cluster-9112.11762;orf1	1430.7	1604.4	1638.6	1373	1391.4	1472.5	len=136 frame:-3 start:1587 end:1180 483504061_EOA96388.1 ADP-ribosylation factor 4, partial [Anas platyrhynchos]
Cluster-9112.12780;orf1	2198.4	2181	2197.2	2041.7	2133.7	2160.9	len=752 frame:2 start:362 end:2617 1390106261_XP_015128521.2 LOW QUALITY PROTEIN: metastasis-associated protein MTA2 [Gallus gallus]
Cluster-9112.15316;orf1	3302.1	2982.7	3281.3	2939	3001.8	3232.5	len=153 frame:2 start:278 end:736 483507279_EOA97905.1 Cytochrome c, partial [Anas platyrhynchos]
Cluster-9112.14863;orf1	1753.3	2106.7	2182.8	2464.9	2437.7	2497.1	len=355 frame:-1 start:2151 end:1087 1540416630_XP_027299690.1 nuclear migration protein nudC [Anas platyrhynchos]
Cluster-9112.13498;orf1	314.1	321.6	306.6	423.5	419.8	463.6	len=560 frame:1 start:1 end:1680 902901480_XP_013039758.1 PREDICTED: importin subunit alpha-7 isoform X2 [Anser cygnoides domesticus]
Cluster-9112.18874;orf1	2011.3	1942.7	1881.6	1843.8	1796.8	1805.9	len=397 frame:3 start:213 end:1403 902891706_XP_013035251.1 PREDICTED: PDZ and LIM domain protein 3 isoform X1 [Anser cygnoides domesticus]
Cluster-9112.13392;orf1	4188.2	4176.5	4218.8	3878.4	3678.3	3909.4	len=233 frame:1 start:1 end:699 1201817768_XP_021239200.1 proteasome activator complex subunit 1-like [Numida meleagris]
Cluster-9112.15712;orf1	3691.6	4767.8	4211.2	4015.9	3842.1	4038.9	len=209 frame:2 start:2 end:628 1432330358_XP_025707201.1 60S ribosomal protein L23a isoform X1 [Callorhinus ursinus]
Cluster-9112.8467;	1904.1	1981.6	1943.8	2064.1	2115	2101	len=1307 start:865 end:4785 minus strand
Cluster-9112.11967;orf1	1820.6	1890.4	1898.5	2080	2242.3	2213.7	len=929 frame:2 start:125 end:2911 960963651_XP_014796565.1 PREDICTED: exocyst complex component 2 [Calidris pugnax]
Cluster-9112.14646;orf1	1865.9	2203.1	2226	2100.9	2160.6	2093.3	len=1853 frame:-3 start:5978 end:420 1540400968_XP_027326969.1 collagen alpha-1(V) chain isoform X2 [Anas platyrhynchos]
Cluster-9112.14355;orf1	3007.9	2999	3032.2	2808.2	3149.6	2887.5	len=465 frame:1 start:1 end:1395 1540398752_XP_012959503.2 septin-5 isoform X6 [Anas platyrhynchos]
Cluster-9112.14604;orf1	2876.6	2419.1	2296.3	2250	2324.2	2446.7	len=2956 frame:3 start:3 end:8870 902890625_XP_013034741.1 PREDICTED: desmoplakin isoform X1 [Anser cygnoides domesticus]
Cluster-9112.18304;orf1	2065.5	1899.2	1841.8	1692.5	1828.9	1824	len=1024 frame:-1 start:8981 end:5910 1540442941_XP_027316615.1 SEC23-interacting protein isoform X1 [Anas platyrhynchos]
Cluster-9112.19622;orf1	2750.6	2439.9	2259.2	2191.9	2060	2137.9	len=785 frame:2 start:158 end:2512 902938581_XP_013057330.1 PREDICTED: nuclear GTPase SLIP-GC-like [Anser cygnoides domesticus]
Cluster-9112.12216;orf1	2023.6	1817.7	1783.7	2009.6	1987.7	2057	len=441 frame:2 start:365 end:1687 902889688_XP_013034304.1 PREDICTED: NADPH:adrenodoxin oxidoreductase, mitochondrial, partial [Anser cygnoides domesticus]
Cluster-9112.12883;orf1	6143.4	5730.9	6010.8	5910.6	5440.7	5984.8	len=279 frame:-3 start:5344 end:4508 45382141_NP_990768.1 capping protein (actin filament) muscle Z-line, beta isoform 1 [Gallus gallus]
Cluster-9112.15109;orf2	1991.2	2074.7	1956.9	2607.1	2732.6	2761.6	len=838 frame:2 start:1376 end:3889 768405889_XP_011599059.1 PREDICTED: lysosomal alpha-mannosidase isoform X1 [Aquila chrysaetos canadensis]
Cluster-9112.13882;orf2	1597.2	1693.3	1615.2	1334.1	1233.5	1156.5	len=120 frame:2 start:6086 end:6445 1215479900_OXB73275.1 hypothetical protein H355_001488 [Colinus virginianus]
Cluster-9112.13676;orf1	1792.6	1595.9	1660.1	1845.2	1596.6	1765.4	len=685 frame:-2 start:2730 end:676 1201853892_XP_021242798.1 beta-galactosidase [Numida meleagris]
Cluster-9112.13875;orf1	2020.5	1997.6	2076.4	1928.7	1992.5	2084.2	len=515 frame:-1 start:4835 end:3291 1201852911_XP_021242332.1 ubiquitin carboxyl-terminal hydrolase 14 isoform X2 [Numida meleagris]
Cluster-9112.12196;orf2	2484.8	2485.8	2349.2	2649.3	2640.6	2843	len=4423 frame:1 start:1 end:13269 699673187_XP_009885135.1 PREDICTED: LOW QUALITY PROTEIN: E3 ubiquitin-protein ligase RNF213 [Charadrius vociferus]
Cluster-9112.18797;orf1	3114.1	2918.9	2972.2	2662.3	2798.6	2820.3	len=1905 frame:-3 start:7308 end:1594 902908566_XP_013043083.1 PREDICTED: nuclear pore membrane glycoprotein 210 isoform X1 [Anser cygnoides domesticus]
Cluster-9112.11678;	1655.5	1920.2	1660.3	1641.4	1440.3	1655.6	len=1695 start:1 end:5082 minus strand
Cluster-9112.7548;	1790.3	1905.7	2015.9	2009.7	2761.3	2019.4	len=626 start:1 end:1877 minus strand
Cluster-9112.14672;orf1	1351.7	1309.7	1370.3	1178.2	1361.2	1284	len=489 frame:-3 start:4664 end:3198 998719066_XP_015497436.1 PREDICTED: septin-8 isoform X1 [Parus major]
Cluster-9112.18942;orf1	2638.6	2319.1	2308.4	2083.7	2267.8	2297.5	len=601 frame:-2 start:4812 end:3010 960976110_XP_014803122.1 PREDICTED: 5-AMP-activated protein kinase catalytic subunit alpha-1 [Calidris pugnax]
Cluster-9112.14101;orf2	5014.5	4512.2	4866.7	4182.6	4387.7	4259.9	len=204 frame:2 start:1262 end:1873 483501349_EOA95083.1 L-lactate dehydrogenase A chain, partial [Anas platyrhynchos]
Cluster-9112.18891;orf1	851.3	805.5	818.8	846.7	835.1	782.9	len=170 frame:2 start:2 end:511 307695425_ADN84928.1 actin [Helicoverpa armigera]
Cluster-9112.10138;orf1	1563	1541.1	1619.6	1534.7	1581.6	1450.3	len=205 frame:-1 start:2060 end:1446 966656151_KTF91005.1 hypothetical protein cypCar_00015876 [Cyprinus carpio]
Cluster-9112.13606;orf1	2934.1	2941.3	2959.2	2726.8	2786.3	2757.4	len=414 frame:3 start:3 end:1244 57530095_NP_001006447.1 COP9 signalosome complex subunit 4 [Gallus gallus]
Cluster-9112.11196;orf1	1393.1	1497.6	1515.6	1293.4	1400.9	1353.6	len=2396 frame:-1 start:10536 end:3349 902875995_XP_013028105.1 PREDICTED: neuroblastoma-amplified sequence isoform X2 [Anser cygnoides domesticus]
Cluster-9112.12055;orf1	2536.7	2793.2	2789.6	2758.5	2816.7	2770.6	len=806 frame:3 start:3 end:2420 694837540_XP_009459309.1 PREDICTED: procollagen-lysine,2-oxoglutarate 5-dioxygenase 1 [Nipponia nippon]
Cluster-9112.10848;orf1	1955.7	2055.8	1979.5	1939.6	1881.5	2036.1	len=506 frame:-1 start:1576 end:59 403048721_NP_001258086.1 phenylalanine--tRNA ligase alpha subunit [Gallus gallus]
Cluster-9112.17009;orf1	1556.4	1440.8	1547.5	1614.6	1672.5	1511.4	len=213 frame:-1 start:928 end:290 902870152_XP_013047487.1 PREDICTED: synaptosomal-associated protein 23 [Anser cygnoides domesticus]
Cluster-9112.14066;orf1	1597.7	1608.5	1519.7	1453.3	1615.7	1555.8	len=1451 frame:1 start:175 end:4527 1540379010_XP_027325930.1 sister chromatid cohesion protein PDS5 homolog B isoform X2 [Anas platyrhynchos]
Cluster-9112.10067;orf1	1991.2	2022.4	2060.5	1925.1	1890.3	1884.4	len=393 frame:-2 start:2555 end:1377 902918069_XP_013047482.1 PREDICTED: aminoacylase-1 [Anser cygnoides domesticus]
Cluster-9112.14955;orf2	2236.6	2751.8	2742	3477.8	3396.2	3603.9	len=173 frame:-1 start:1038 end:520 1443669833_XP_025897506.1 sorting nexin-5 [Nothoprocta perdicaria]
Cluster-9112.6973;orf1	1516	1280.5	1289	1297.6	1265	1305.5	len=152 frame:2 start:620 end:1075 1208022619_OWK49680.1 Proteasome subunit beta type-6 [Lonchura striata domestica]
Cluster-9112.13649;	5189.5	4582.4	4728.7	4580.7	4698.7	4940.2	len=459 start:1 end:1376 minus strand
Cluster-9112.16141;orf2	3174.4	3754.2	3914.5	3182.7	3411.9	2999.1	len=856 frame:1 start:241 end:2808 1540421155_XP_027301627.1 collagen alpha-1(XVIII) chain-like, partial [Anas platyrhynchos]
Cluster-9112.14397;orf3	2763.5	2946.5	2915.7	3236.7	3065.9	3245.4	len=311 frame:2 start:2 end:934 1215451975_OXB54718.1 hypothetical protein ASZ78_006757 [Callipepla squamata]
Cluster-9112.13642;	644.7	682.7	694.7	840.4	781.9	812.8	len=307 start:4295 end:5214 minus strand
Cluster-9112.15393;orf1	2696.9	2016.5	1968	1822.1	1970.1	1900.4	len=2734 frame:3 start:84 end:8285 902896992_XP_013037703.1 PREDICTED: inositol 1,4,5-trisphosphate receptor type 1 isoform X2 [Anser cygnoides domesticus]
Cluster-9112.14507;orf2	2593.3	2510.1	2286.8	2002.6	2080	2120.8	len=1320 frame:-2 start:12064 end:8105 902895950_XP_013037278.1 PREDICTED: synemin [Anser cygnoides domesticus]
Cluster-9112.14471;orf1	1162.6	1311.7	1254.6	1356.1	1295.9	1392	len=773 frame:3 start:27 end:2345 1540442792_XP_027316566.1 WASH complex subunit 2 isoform X4 [Anas platyrhynchos]
Cluster-9112.8189;orf1	3025.3	2324	2515.9	1877.8	2045.7	1879.7	len=334 frame:2 start:119 end:1120 902923355_XP_013049952.1 PREDICTED: annexin A1 [Anser cygnoides domesticus]
Cluster-9112.15256;orf1	2860.7	3199.5	3665.7	3302.9	3371.9	3572.3	len=211 frame:1 start:1654 end:2286 1558434853_XP_027570950.1 endoplasmin [Pipra filicauda]
Cluster-9112.12596;orf1	2037.1	2362.2	2418.9	2311	2485	2414.5	len=929 frame:1 start:289 end:3075 694855714_XP_009469402.1 PREDICTED: wolframin [Nipponia nippon]
Cluster-9112.15279;orf1	4642.5	4482.6	4710.3	4678.7	4134.5	4667.6	len=340 frame:-3 start:3418 end:2399 915551976_XP_013225010.1 heterogeneous nuclear ribonucleoprotein K isoform X1 [Columba livia]
Cluster-9112.13114;orf1	2327.3	2422.6	2541.7	2047.2	2080	1962.1	len=269 frame:-1 start:3275 end:2469 729725817_XP_010583837.1 PREDICTED: LIM and SH3 domain protein 1 [Haliaeetus leucocephalus]
Cluster-9112.15893;orf1	2642.9	2707.8	2773.3	2407.3	2900.6	2538.4	len=342 frame:-1 start:2178 end:1153 465958345_EMP27835.1 Heterogeneous nuclear ribonucleoprotein L [Chelonia mydas]
Cluster-9112.14296;orf1	4934.3	3747.3	3465.7	3378.5	3521.7	3530.3	len=385 frame:1 start:199 end:1353 902937618_XP_013056827.1 PREDICTED: mimecan [Anser cygnoides domesticus]
Cluster-9112.13050;orf1	2206.9	2459.6	2466.5	2369.9	2648.2	2542	len=290 frame:-1 start:3132 end:2263 678198283_KFV65265.1 Proliferating cell nuclear antigen, partial [Picoides pubescens]
Cluster-9112.18545;orf1	2182.7	2204.7	2210.1	2206.9	2372.7	2301.3	len=365 frame:-3 start:4100 end:3006 224064110_XP_002187230.1 V-type proton ATPase subunit d 1 [Taeniopygia guttata]
Cluster-9112.16495;orf1	3137.8	2805.5	2957.2	2587.3	2590.9	2639.8	len=629 frame:-2 start:2101 end:215 1201877097_XP_021234738.1 heterogeneous nuclear ribonucleoprotein L isoform X1 [Numida meleagris]
Cluster-9112.16607;orf1	1960.5	1922.9	2040.3	1904.3	3131.4	1917.9	len=91 frame:-1 start:665 end:393 465972440_EMP33038.1 Nucleoside diphosphate kinase [Chelonia mydas]
Cluster-9112.15205;orf1	2632.9	3031.4	3216.2	2915.8	2861.8	2797.3	len=286 frame:-1 start:2250 end:1393 902867364_XP_013034547.1 PREDICTED: LOW QUALITY PROTEIN: alpha-2-macroglobulin receptor-associated protein [Anser cygnoides domesticus]
Cluster-9112.17670;orf1	4419.5	4228.8	4509.2	3834.6	3718.8	3661.4	len=192 frame:-2 start:3526 end:2951 690453034_XP_009326016.1 PREDICTED: high mobility group protein B1 isoform X2 [Pygoscelis adeliae]
Cluster-9112.14012;orf1	2018.7	1936.7	1927.1	1955.9	1969.2	2070.5	len=1953 frame:-1 start:6453 end:595 1540383779_XP_027305545.1 chromodomain-helicase-DNA-binding protein 4 isoform X3 [Anas platyrhynchos]
Cluster-9112.14583;orf1	2662.1	2591.3	2688.1	2528.7	2597.6	2622.9	len=611 frame:1 start:1444 end:3276 483519010_EOB04954.1 ATP-binding cassette sub-family E member 1, partial [Anas platyrhynchos]
Cluster-9112.10210;orf1	729.5	787.1	742.1	762.3	809	688.4	len=602 frame:1 start:1 end:1806 1540418148_XP_027300289.1 LOW QUALITY PROTEIN: ubiquilin-4 [Anas platyrhynchos]
Cluster-9112.14941;orf1	2783.2	2839	2655.7	2620.9	3091.3	2770.2	len=1881 frame:-2 start:5889 end:247 1540410002_XP_027308739.1 tyrosine-protein phosphatase non-receptor type 23 [Anas platyrhynchos]
Cluster-9112.8890;orf1	1152.5	1558.6	1596.6	2159.7	2388.9	2391.8	len=492 frame:1 start:1 end:1476 1540390259_XP_005018314.2 synaptic vesicle membrane protein VAT-1 homolog-like isoform X1 [Anas platyrhynchos]
Cluster-9112.14697;orf1	2165.7	2040	2124.3	2070.9	2293.6	2031.3	len=1356 frame:2 start:2 end:4069 1540410800_XP_027327843.1 microtubule-associated protein 1S [Anas platyrhynchos]
Cluster-9112.17236;orf1	4112.3	4180.8	4144	3806.3	3796.1	3789.3	len=552 frame:-1 start:1718 end:63 1390058573_XP_025002273.1 glucosidase 2 subunit beta, partial [Gallus gallus]
Cluster-9112.19692;orf1	1759.4	1738.4	1774.9	1824.3	2035.4	1973.2	len=746 frame:-1 start:2367 end:130 326930262_XP_003211267.1 long-chain fatty acid transport protein 4 [Meleagris gallopavo]
Cluster-9112.11586;orf1	2139	2294	2284.6	2194.4	2327.1	2305.9	len=194 frame:2 start:1034 end:1615 679008435_KFW08176.1 GDP-L-fucose synthase, partial [Eurypyga helias]
Cluster-9112.14237;	2435.8	2536.7	2603	2750.3	2512.5	2922.4	len=1377 start:1 end:4130 minus strand
Cluster-9112.11919;orf1	1854.7	1977.2	1989.4	1942.1	1919.4	2082.9	len=553 frame:-1 start:1781 end:123 1011588156_KYO34428.1 abhydrolase domain-containing protein 16A [Alligator mississippiensis]
Cluster-9112.16154;orf1	2727.5	2356.9	2274.8	2133.8	2379.2	2113.9	len=784 frame:3 start:2589 end:4940 729725957_XP_010583915.1 PREDICTED: signal transducer and activator of transcription 5B isoform X2 [Haliaeetus leucocephalus]
Cluster-9112.14745;orf2	1830	2334.6	2100.3	1867.1	1932.8	1859.2	len=335 frame:-1 start:1005 end:1 902901164_XP_013039611.1 PREDICTED: filamin-B isoform X1 [Anser cygnoides domesticus]
Cluster-9112.10689;orf1	2240	2136.1	2029.7	2019.4	2180.4	2054.3	len=336 frame:-3 start:6219 end:5212 1540379795_XP_027329141.1 LOW QUALITY PROTEIN: BTB/POZ domain-containing protein KCTD12 [Anas platyrhynchos]
Cluster-9112.14988;orf3	3133.2	3299.8	3303.5	2813.2	2749	2714.6	len=157 frame:3 start:9036 end:9506 1444715512_XP_025950672.1 vinculin isoform X2 [Dromaius novaehollandiae]
Cluster-9112.14338;orf2	2584	2336.5	2646.2	2554.7	2608.9	2645.2	len=146 frame:1 start:28 end:465 699646027_XP_009895315.1 PREDICTED: 60S ribosomal protein L24, partial [Picoides pubescens]
Cluster-9112.17410;orf1	2377.5	2420.8	2382.1	2072.8	2163	2289.2	len=1816 frame:-3 start:6063 end:616 1201846994_XP_021271279.1 unconventional myosin-XVIIIa isoform X1 [Numida meleagris]
Cluster-9112.14541;orf2	1690.1	1904.5	2089.4	1718.1	1691	2009.9	len=217 frame:-3 start:1583 end:933 696995604_XP_009564524.1 PREDICTED: elongation factor 1-delta isoform X1 [Cuculus canorus]
Cluster-9112.13313;orf1	3147.7	3296.2	3314.8	3464.9	3356.6	3544.4	len=843 frame:-2 start:5403 end:2875 1495954094_XP_026705977.1 cysteine--tRNA ligase, cytoplasmic [Athene cunicularia]
Cluster-9112.15397;orf1	2024.8	2141.6	2212.8	2079.6	1971.3	2087.3	len=955 frame:3 start:3 end:2867 1540410905_XP_027327890.1 lon protease homolog, mitochondrial [Anas platyrhynchos]
Cluster-9112.14965;orf2	3285	3692.6	3639.1	4088.2	3981.3	3990.1	len=178 frame:2 start:2723 end:3256 902898046_XP_013038183.1 PREDICTED: T-complex protein 1 subunit theta [Anser cygnoides domesticus]
Cluster-9112.8353;orf1	2682.5	2883.4	2700.9	2777.3	2659	2934.4	len=1358 frame:-3 start:6055 end:1982 1201893199_XP_021256486.1 aldehyde oxidase isoform X1 [Numida meleagris]
Cluster-9112.14751;orf1	2788.8	2366.5	2754.8	2218.7	2504.6	2282.3	len=192 frame:-1 start:578 end:3 395528812_XP_003766518.1 60S ribosomal protein L18 [Sarcophilus harrisii]
Cluster-9112.12086;orf1	1946.1	2267.8	2225.2	2323	2509.8	2403	len=295 frame:1 start:1 end:885 1540421262_XP_027301677.1 complement component 1 Q subcomponent-binding protein, mitochondrial [Anas platyrhynchos]
Cluster-9112.14304;orf1	2032.5	1994.1	2224.5	1736.3	2104.3	1950.1	len=612 frame:-3 start:7128 end:5293 1540448371_XP_027318723.1 LOW QUALITY PROTEIN: podocan [Anas platyrhynchos]
Cluster-9112.17021;orf1	2584.5	2532.5	2630.1	2647.3	2631.5	2566.8	len=782 frame:2 start:368 end:2713 701391229_XP_009994735.1 PREDICTED: carnitine O-palmitoyltransferase 1, liver isoform [Chaetura pelagica]
Cluster-9112.10288;orf1	2318.3	2443.7	2508.7	2246.4	2580.1	2288.4	len=554 frame:2 start:2 end:1663 1540389831_XP_027322632.1 cytoplasmic dynein 1 light intermediate chain 2 [Anas platyrhynchos]
Cluster-9112.17921;orf1	2294.6	2250.2	2173.9	2141.7	2229.8	2173.9	len=669 frame:-3 start:2262 end:256 960946238_XP_014801310.1 PREDICTED: endoglin, partial [Calidris pugnax]
Cluster-9112.13347;orf1	1857	2650.2	3054	2171.7	2539.6	2272.7	len=757 frame:-2 start:5737 end:3467 1540436049_XP_027314034.1 thrombospondin-1 [Anas platyrhynchos]
Cluster-9112.18336;orf1	2345.1	2287.2	2321	2143	2295.7	2331	len=673 frame:-1 start:6479 end:4461 1552368889_XP_027561401.1 heat shock 70 kDa protein 12A isoform X1 [Neopelma chrysocephalum]
Cluster-9112.18570;	2818	3643.5	3405.4	3539.6	3982.4	3104.5	len=140 start:1 end:419 minus strand
Cluster-9112.7549;orf2	2394.1	2248.7	2157	2086.6	2070.7	2021.1	len=635 frame:-3 start:3016 end:1112 729745117_XP_010568967.1 PREDICTED: calpain-1 catalytic subunit isoform X1 [Haliaeetus leucocephalus]
Cluster-9112.10334;	2044.7	2280.8	2324.4	2329.2	2329	2291	len=359 start:1140 end:2218 minus strand
Cluster-9112.9594;orf1	1806.2	1690	1660.4	1843.8	1872	2005.4	len=507 frame:1 start:1 end:1521 768337694_XP_011574088.1 PREDICTED: adenylosuccinate lyase [Aquila chrysaetos canadensis]
Cluster-9112.15305;orf3	2390.4	2654.6	2466.3	2682.7	2950.3	2667.8	len=145 frame:2 start:1577 end:2011 483478493_EOA92959.1 T-complex protein 1 subunit gamma, partial [Anas platyrhynchos]
Cluster-9112.15754;orf1	1869.3	1753.5	1723.1	1675.1	1647.5	1730.8	len=648 frame:-1 start:2236 end:293 1201816516_XP_021238561.1 acetolactate synthase-like protein [Numida meleagris]
Cluster-9112.14817;orf1	2025.3	1932.3	2220.5	2033	2108.1	2290.2	len=124 frame:-3 start:2278 end:1907 1540405188_XP_027306929.1 60S ribosomal protein L14 [Anas platyrhynchos]
Cluster-9112.15438;orf1	1574.9	1832.2	1930.7	1924.2	2063.3	1964.7	len=228 frame:2 start:179 end:862 1540405242_XP_005017388.2 tetranectin [Anas platyrhynchos]
Cluster-9112.14552;orf1	1152.9	1474.7	1556.4	1403.4	1565.3	1339.8	len=410 frame:-2 start:2563 end:1334 1540445990_XP_027317809.1 collagen alpha-1(III) chain isoform X2 [Anas platyrhynchos]
Cluster-9112.12345;orf1	1934.8	2106.6	2106.7	1967	1978.1	2163.9	len=860 frame:1 start:1 end:2580 902924490_XP_013050488.1 PREDICTED: ubiquitin carboxyl-terminal hydrolase 10 [Anser cygnoides domesticus]
Cluster-9112.15574;orf2	1868.8	2618.8	2832.5	1963.6	1812	1796.8	len=268 frame:1 start:439 end:1242 1307750367_PKK32716.1 four and a half LIM domains 2, transcript variant X5, partial [Columba livia]
Cluster-9112.22855;orf1	2270.1	2048.6	2056	2085	2729.6	2025.8	len=285 frame:-1 start:6170 end:5316 902913772_XP_013045523.1 PREDICTED: complement factor H [Anser cygnoides domesticus]
Cluster-9112.16891;orf1	2359.5	2602.7	2262.4	2615.1	2582.5	2496.7	len=3197 frame:-3 start:13796 end:4206 729741297_XP_010566919.1 PREDICTED: vacuolar protein sorting-associated protein 13A isoform X1 [Haliaeetus leucocephalus]
Cluster-9112.19073;orf1	1636.4	1672.5	1727.3	1592.8	1661.3	1662.1	len=1877 frame:-3 start:8365 end:2735 902918602_XP_013047732.1 PREDICTED: LOW QUALITY PROTEIN: proteasome-associated protein ECM29 homolog [Anser cygnoides domesticus]
Cluster-9112.10010;orf1	1525.5	1598.4	1448.1	1484.1	1421.4	1472.6	len=222 frame:3 start:951 end:1616 959039981_XP_014741974.1 PREDICTED: malignant T-cell-amplified sequence 1 [Sturnus vulgaris]
Cluster-9112.11234;orf1	3150.3	2224.4	2236.5	2137.4	2347.9	2172.2	len=512 frame:2 start:2 end:1537 1201868922_XP_021245108.1 poly [ADP-ribose] polymerase 1 isoform X2 [Numida meleagris]
Cluster-9112.15336;orf1	1860	2148	2060.7	1792.3	1838.8	1883.5	len=1452 frame:-3 start:5339 end:984 902894466_XP_013036572.1 PREDICTED: LOW QUALITY PROTEIN: leucine-rich repeat-containing protein 16A [Anser cygnoides domesticus]
Cluster-9112.12432;orf1	1762.5	1912.4	1915.6	1934.3	1990	1928.9	len=1258 frame:2 start:2 end:3775 902898106_XP_013038209.1 PREDICTED: LOW QUALITY PROTEIN: FK506-binding protein 15 [Anser cygnoides domesticus]
Cluster-9112.10961;orf1	1533.7	1709	1702.3	1645.9	1621.8	1664.2	len=968 frame:-3 start:7114 end:4211 902883161_XP_013031308.1 PREDICTED: protein transport protein Sec24A [Anser cygnoides domesticus]
Cluster-9112.16994;orf1	1787.1	1830.6	1733.1	1912	1790.5	1977.4	len=842 frame:-1 start:3620 end:1095 677966788_XP_009069512.1 PREDICTED: protein transport protein Sec23B isoform X1 [Acanthisitta chloris]
Cluster-9112.10766;orf2	1986.6	2072	2148.7	2110.9	2307.4	2279.3	len=1642 frame:-3 start:6841 end:1916 1540445086_XP_027317474.1 poly [ADP-ribose] polymerase 14 [Anas platyrhynchos]
Cluster-9112.15736;orf1	2675	2627.9	2584.4	2929.6	3064.6	2862.7	len=716 frame:-3 start:3606 end:1459 902885053_XP_013032213.1 PREDICTED: zona pellucida sperm-binding protein 2 [Anser cygnoides domesticus]
Cluster-9112.18649;orf1	1649.7	1723.4	1675.3	1745.1	1695.7	1877.3	len=1818 frame:-3 start:5849 end:396 690453803_XP_009326350.1 PREDICTED: focadhesin [Pygoscelis adeliae]
Cluster-9112.15215;orf1	1576	1484.2	1508.4	1451.9	1431.7	1503	len=1871 frame:2 start:338 end:5950 902936205_XP_013056120.1 PREDICTED: eukaryotic translation initiation factor 4 gamma 3 isoform X2 [Anser cygnoides domesticus]
Cluster-9112.17008;orf1	2516.1	2291.5	2393.8	2286.4	2170.2	2185.8	len=325 frame:-3 start:3050 end:2076 1540376700_XP_027316637.1 ATP synthase subunit gamma, mitochondrial isoform X2 [Anas platyrhynchos]
Cluster-9112.8425;orf1	2206	2276.8	1893.1	2581.9	2450	2510.3	len=612 frame:2 start:104 end:1939 1307749471_PKK32161.1 insulin-like growth factor 2 mRNA binding protein 3, transcript variant X1, partial [Columba livia]
Cluster-9112.13929;orf1	1232.4	1220	1229	1230.3	1317.7	1291.6	len=526 frame:2 start:71 end:1648 669262908_XP_008635338.1 PREDICTED: retinal dehydrogenase 2 [Corvus brachyrhynchos]
Cluster-9112.15057;orf1	1793.1	1746.5	1862.6	1630.6	1766.2	1676.4	len=152 frame:-2 start:2385 end:1930 1159662470_OPJ88098.1 40S ribosomal protein S14 [Patagioenas fasciata monilis]
Cluster-9112.14671;orf1	2612.5	2800.7	2878.7	2940.5	2710	2935.8	len=114 frame:-1 start:4276 end:3935 676771661_KFP00369.1 Rab GDP dissociation inhibitor beta, partial [Calypte anna]
Cluster-9112.14870;orf2	1657.3	1645.5	1710.1	1562.6	1568.2	1573.2	len=450 frame:3 start:3 end:1352 1552324092_XP_027538219.1 ras GTPase-activating protein-binding protein 1 isoform X1 [Neopelma chrysocephalum]
Cluster-9112.13473;orf1	1570.7	1548.3	1520	1370	1344.7	1362.8	len=337 frame:3 start:3 end:1013 1552352523_XP_027552839.1 eukaryotic initiation factor 4A-III [Neopelma chrysocephalum]
Cluster-9112.14579;orf1	2270.9	2328.5	2416.1	2279.5	2223.6	2263.8	len=251 frame:1 start:118 end:870 1540425052_XP_027310003.1 proteasome subunit beta type-1 [Anas platyrhynchos]
Cluster-9112.5181;orf1	2598.1	2781.9	2744.3	2805.9	2885.6	2804.5	len=290 frame:2 start:2 end:871 1558358339_XP_027576777.1 purine nucleoside phosphorylase-like isoform X2 [Pipra filicauda]
Cluster-9112.16131;orf1	4062.9	3859.5	4078.1	3562.3	3484.5	3490.6	len=169 frame:-3 start:3978 end:3472 768348419_XP_011571035.1 PREDICTED: cofilin-2 isoform X1 [Aquila chrysaetos canadensis]
Cluster-9112.14102;orf1	3134.2	2924.1	2916.6	3050.8	2928.8	3276.8	len=554 frame:-1 start:3367 end:1706 1003970261_XP_015735086.1 PREDICTED: peroxisomal acyl-coenzyme A oxidase 1 isoform X1 [Coturnix japonica]
Cluster-9112.12778;	2209.8	2007.4	2067.5	2089.9	2142.6	2073.7	len=944 start:6786 end:9623 minus strand
Cluster-9112.14675;orf2	177.7	237.7	228.6	294.7	329	291.2	len=78 frame:3 start:1617 end:1850 704520655_XP_010083115.1 PREDICTED: heat shock cognate 71 kDa protein isoform X4 [Pterocles gutturalis]
Cluster-9112.16084;orf1	376.3	379.1	374.2	326.9	330.1	332	len=917 frame:2 start:2 end:2752 1444529773_XP_025941635.1 protein argonaute-3 isoform X1 [Apteryx rowi]
Cluster-9112.14559;orf1	3533.3	3841.4	3921.4	3882.9	3718.5	3976.5	len=377 frame:1 start:379 end:1509 53128484_CAG31306.1 hypothetical protein RCJMB04_4o16 [Gallus gallus]
Cluster-9112.16811;orf1	1659.5	1703.6	1588.8	1529.1	1596.5	1451.5	len=492 frame:1 start:1 end:1476 829804302_XP_012627911.1 ATP-dependent RNA helicase DDX19B isoform X2 [Microcebus murinus]
Cluster-9112.15866;orf1	2722	2969.5	3016.4	2429.8	2506.8	2521.3	len=550 frame:1 start:145 end:1794 926501901_XP_013799738.1 PREDICTED: procollagen-lysine,2-oxoglutarate 5-dioxygenase 2, partial [Apteryx australis mantelli]
Cluster-9112.13793;orf2	1866.6	2098.1	2182.6	2459	2026	2300.5	len=221 frame:3 start:981 end:1643 902900817_XP_013039433.1 PREDICTED: pyruvate dehydrogenase E1 component subunit alpha, somatic form, mitochondrial [Anser cygnoides domesticus]
Cluster-9112.5332;orf1	1589.2	1362.3	1469.2	1284.9	1545.4	1291.4	len=284 frame:3 start:3 end:854 1390073036_XP_025010727.1 transcriptional activator protein Pur-alpha [Gallus gallus]
Cluster-9112.12806;orf2	3559.6	3101.5	2888.2	2843.3	2996.5	2913.5	len=596 frame:-3 start:7736 end:5949 1444468077_XP_025935751.1 synaptic functional regulator FMR1 isoform X7 [Apteryx rowi]
Cluster-9112.11234;orf2	2382.9	2390.7	2358.4	2402	2592.2	2304.5	len=594 frame:1 start:2122 end:3903 1201868922_XP_021245108.1 poly [ADP-ribose] polymerase 1 isoform X2 [Numida meleagris]
Cluster-9112.11781;orf1	2958.7	3091.5	3147.7	2712.1	2795.1	2813	len=326 frame:-1 start:3861 end:2884 902878830_XP_013029451.1 PREDICTED: 3(2),5-bisphosphate nucleotidase 1 [Anser cygnoides domesticus]
Cluster-9112.11945;orf1	1035.9	1417.5	1587.4	1392.7	1466.1	1519.1	len=578 frame:1 start:1 end:1734 624283_AAA92562.1 tissue-nonspecific alkaline phosphatase precursor [Gallus gallus]
Cluster-9112.14377;orf1	2119.8	2125.9	2252.4	1828.5	1962.9	1940.6	len=512 frame:-1 start:2854 end:1319 1540412361_XP_027328487.1 fatty aldehyde dehydrogenase-like isoform X1 [Anas platyrhynchos]
Cluster-9112.15198;orf1	1857.3	2098.8	2014.4	1992.8	2228.4	2043.5	len=969 frame:1 start:1 end:2907 1011591489_KYO36145.1 N-alpha-acetyltransferase 15, NatA auxiliary subunit [Alligator mississippiensis]
Cluster-9112.12092;orf1	1294.2	1286.4	1228.9	1370.5	1216.2	1277.3	len=541 frame:3 start:3 end:1625 1540424081_XP_027309651.1 adenylosuccinate synthetase isozyme 2 isoform X1 [Anas platyrhynchos]
Cluster-9112.10300;orf1	3474.6	3176.8	3152	3155.6	3174.6	2763	len=479 frame:2 start:2 end:1438 1540441221_XP_027315972.1 delta-1-pyrroline-5-carboxylate synthase isoform X3 [Anas platyrhynchos]
Cluster-9112.17143;orf1	1992.4	1680.4	1669.1	1682	1703.7	1672.9	len=306 frame:2 start:134 end:1051 1540394285_XP_027324274.1 heterogeneous nuclear ribonucleoprotein A0 [Anas platyrhynchos]
Cluster-9112.8397;orf1	1332.2	1439	1433.6	1521.8	1615.8	1549.6	len=518 frame:-1 start:2628 end:1075 1540434935_XP_027313577.1 acyl-coenzyme A thioesterase 1 [Anas platyrhynchos]
Cluster-9112.15147;orf1	1409	1493.5	1370.4	1511.6	1564.9	1435.9	len=547 frame:1 start:2125 end:3765 82082063_Q5ZKC1.1 RecName: Full=Eukaryotic translation initiation factor 2A Short=eIF-2A
Cluster-9112.14880;orf1	1990.6	2093.2	2217.9	2003.1	1982.1	1994.6	len=1041 frame:1 start:223 end:3345 1003929386_XP_015725549.1 PREDICTED: serine/threonine-protein kinase N2 isoform X1 [Coturnix japonica]
Cluster-9112.11683;orf2	4574.5	6010.4	6088.8	5151.1	5999.9	5065	len=71 frame:-2 start:213 end:1 699679235_XP_009886464.1 PREDICTED: uncharacterized protein LOC104289246, partial [Charadrius vociferus]
Cluster-9112.18192;orf1	602.6	620.8	640.9	686.7	633.2	650.1	len=381 frame:3 start:228 end:1370 1215486921_OXB80129.1 hypothetical protein H355_006961 [Colinus virginianus]
Cluster-9112.15882;orf1	2621.5	2753.5	2687.8	2353.2	2266.4	2327.6	len=233 frame:-2 start:4713 end:4015 902939208_XP_013057648.1 PREDICTED: ras GTPase-activating-like protein IQGAP1 [Anser cygnoides domesticus]
Cluster-9112.15521;	1726.6	1830.8	1627.8	1584.9	1752.5	1778.9	len=1979 start:231 end:6166 minus strand
Cluster-9112.6661;orf1	3220.2	3063.3	2724.9	2569.3	2889.1	2702.2	len=1297 frame:-3 start:5775 end:1885 1540420760_XP_027301455.1 angiotensin-converting enzyme isoform X1 [Anas platyrhynchos]
Cluster-9112.15603;orf1	2079.9	2130.7	2117.6	2378.1	2422.6	2251.6	len=311 frame:-3 start:4831 end:3899 902895229_XP_013036929.1 PREDICTED: WD repeat and FYVE domain-containing protein 1 isoform X1 [Anser cygnoides domesticus]
Cluster-9112.16622;orf1	702.9	643.5	632.4	664.9	540.5	644	len=518 frame:1 start:406 end:1959 723558579_XP_010300935.1 PREDICTED: F-box-like/WD repeat-containing protein TBL1XR1 [Balearica regulorum gibbericeps]
Cluster-9112.16396;orf2	2725.9	2728.1	2735.2	2829.6	2741.3	2881	len=96 frame:3 start:3 end:290 212772_AAA49094.1 TIM [Gallus gallus]
Cluster-9112.15026;orf1	2822	2672.4	2702.2	2483.4	2760.5	2512	len=452 frame:-1 start:4487 end:3132 699669929_XP_009884433.1 PREDICTED: sulfide:quinone oxidoreductase, mitochondrial [Charadrius vociferus]
Cluster-9112.9213;orf1	2167.7	2223.1	2134.1	2141.7	2115.8	2101.1	len=1008 frame:-3 start:3041 end:18 731278683_XP_010608236.1 PREDICTED: helicase SKI2W [Fukomys damarensis]
Cluster-9112.19296;orf1	2558.3	2486.3	2315.3	2031.4	2370.3	2094	len=748 frame:2 start:2 end:2245 1540373946_XP_027306534.1 SUN domain-containing protein 2 isoform X1 [Anas platyrhynchos]
Cluster-9112.14901;orf1	3383.5	3419.2	3280.9	2806.6	2980.2	2944.2	len=214 frame:2 start:1229 end:1870 902878358_XP_013029228.1 PREDICTED: endoplasmic reticulum resident protein 29 [Anser cygnoides domesticus]
Cluster-9112.11552;orf1	2148.1	2089.2	2163.6	2019.9	2129.2	2010.8	len=782 frame:3 start:3 end:2348 1540444190_XP_005017600.2 integrin beta-5 [Anas platyrhynchos]
Cluster-9112.13278;orf1	1714.9	1768.7	1740.8	1552.4	1689.3	1646.8	len=676 frame:3 start:159 end:2186 929511057_XP_014117350.1 PREDICTED: coiled-coil domain-containing protein 22 [Pseudopodoces humilis]
Cluster-9112.14641;orf1	1188.1	1298.2	1255.6	1114.7	1166.6	1162.8	len=1237 frame:-3 start:6283 end:2573 902897708_XP_013038028.1 PREDICTED: plasma membrane calcium-transporting ATPase 1 isoform X2 [Anser cygnoides domesticus]
Cluster-9112.13029;orf1	1261.2	1346.5	1282.3	1208.1	1204.1	1237.2	len=1017 frame:-1 start:5641 end:2591 1197358768_XP_021132510.1 liprin-beta-1 isoform X9 [Anas platyrhynchos]
Cluster-9112.12585;orf1	1753.4	1907.5	1955.2	2011.5	1992	2642.6	len=244 frame:1 start:136 end:867 1208036983_OWK63298.1 Rho-related GTP-binding protein RhoB [Lonchura striata domestica]
Cluster-9112.18627;orf1	2585.4	2602.5	2448.1	2350.1	2505.6	2408.5	len=538 frame:1 start:2809 end:4422 902883167_XP_013031310.1 PREDICTED: probable ATP-dependent RNA helicase DDX46 isoform X2 [Anser cygnoides domesticus]
Cluster-14307.0;orf1	2638.6	2444.7	2426.4	2982.3	3591.9	2856	len=151 frame:2 start:2 end:454 902883660_XP_013031535.1 PREDICTED: ovoinhibitor-like [Anser cygnoides domesticus]
Cluster-9112.16220;orf1	2378.6	2409.3	2481.8	2140.4	2396.7	2278.4	len=2220 frame:3 start:171 end:6830 902917442_XP_013047160.1 PREDICTED: LOW QUALITY PROTEIN: supervillin [Anser cygnoides domesticus]
Cluster-9112.13946;orf1	2138.9	1950.8	2052.8	1945.3	2195.2	1982.9	len=137 frame:3 start:1989 end:2399 902901703_XP_013039873.1 PREDICTED: cathepsin B [Anser cygnoides domesticus]
Cluster-9112.14298;orf2	1901.1	1939.5	1878.4	1960.1	2076.2	2053.9	len=335 frame:-3 start:5512 end:4508 483509494_EOA99140.1 Heat shock 70 kDa protein 4, partial [Anas platyrhynchos]
Cluster-9112.14525;orf1	1436.1	1463.4	1531.6	1690.2	1752.1	1698	len=313 frame:1 start:1 end:939 975101030_XP_015265640.1 PREDICTED: protein-L-isoaspartate(D-aspartate) O-methyltransferase [Gekko japonicus]
Cluster-9112.15101;orf2	1687.3	1922.6	1698.2	1607.9	1708	1612.7	len=952 frame:-1 start:9888 end:7033 1003748936_XP_015708570.1 PREDICTED: presequence protease, mitochondrial [Coturnix japonica]
Cluster-9112.14691;orf1	1783.6	1786.5	1771.1	2346.8	2156.8	2129.7	len=306 frame:-2 start:3648 end:2731 1390109918_XP_025006031.1 prolow-density lipoprotein receptor-related protein 1 isoform X1 [Gallus gallus]
Cluster-9112.12828;orf1	2219.4	2957.5	2286.7	2361.7	2081.5	2128.3	len=525 frame:3 start:42 end:1616 678209164_KFV76144.1 26S proteasome non-ATPase regulatory subunit 5, partial [Struthio camelus australis]
Cluster-9112.13946;orf2	1857.7	1643.5	1706.5	1681.1	1913.2	1722.7	len=261 frame:2 start:770 end:1552 902901703_XP_013039873.1 PREDICTED: cathepsin B [Anser cygnoides domesticus]
Cluster-9112.13561;orf1	1756.8	1810.3	1904.4	1776.4	1722.7	1864.4	len=282 frame:1 start:1 end:846 1540435269_XP_027313711.1 thioredoxin-related transmembrane protein 1 [Anas platyrhynchos]
Cluster-9112.13547;orf2	2152.2	1992.7	2051	1797.1	2008.6	1689	len=373 frame:-1 start:4436 end:3318 723148553_XP_010291603.1 PREDICTED: heterogeneous nuclear ribonucleoprotein R isoform X1 [Phaethon lepturus]
Cluster-9112.14772;orf2	1589.3	1697	1585.8	1554.5	1580.4	1557.2	len=756 frame:3 start:3 end:2270 1051216756_XP_017691721.1 PREDICTED: protein unc-45 homolog A [Lepidothrix coronata]
Cluster-9112.14862;orf1	1354.5	1485.8	1630.6	1380.1	1409.6	1437.9	len=304 frame:-1 start:1042 end:131 1008748681_XP_015850203.1 PREDICTED: LOW QUALITY PROTEIN: 26S protease regulatory subunit 6B-like [Peromyscus maniculatus bairdii]
Cluster-9112.11833;orf1	1576.4	1613.5	1426.2	1430.4	1508.9	1492.7	len=485 frame:-1 start:2101 end:647 678175270_KFV43226.1 hypothetical protein N341_07942, partial [Tyto alba]
Cluster-9112.14486;orf1	1666.5	1894.1	1682.8	1672.4	1784	1667.7	len=750 frame:1 start:127 end:2376 683451679_KFZ48196.1 Glutamine--fructose-6-phosphate aminotransferase [isomerizing] 1, partial [Antrostomus carolinensis]
Cluster-9112.17345;orf1	928.7	876.8	885.6	950.7	1029.5	973.3	len=788 frame:2 start:1865 end:4228 902936234_XP_013056136.1 PREDICTED: endothelin-converting enzyme 1 [Anser cygnoides domesticus]
Cluster-9112.13741;orf1	2106.9	1910	1861.8	1775.3	1818.3	1728	len=533 frame:1 start:322 end:1920 1540378480_XP_027323768.1 transcriptional coactivator YAP1 isoform X1 [Anas platyrhynchos]
Cluster-9112.11840;orf1	1890	1950.4	1999.9	1805	1878.5	1844.1	len=374 frame:2 start:2 end:1123 677538436_KFR00176.1 Ribose-phosphate pyrophosphokinase 1 [Nipponia nippon]
Cluster-9112.15291;orf1	2018.9	1974.3	1886.9	1769.2	1758.4	1819.8	len=309 frame:1 start:58 end:984 82075143_Q5F3J5.1 RecName: Full=Proteasome activator complex subunit 3 AltName: Full=Activator of multicatalytic protease subunit 3 AltName: Full=Proteasome activator 28 subunit gamma Short=PA28g Short=PA28gamma
Cluster-9112.12312;orf1	2551.8	2444.5	2529.3	2277.7	2447.7	2230.7	len=215 frame:-3 start:1687 end:1043 723130162_XP_010281428.1 PREDICTED: 60S ribosomal protein L23, partial [Phaethon lepturus]
Cluster-9112.16514;orf1	1679.3	1638.7	1526.9	1819.8	1608.7	1907.8	len=880 frame:-1 start:5054 end:2415 768376888_XP_011585982.1 PREDICTED: exocyst complex component 5 isoform X2 [Aquila chrysaetos canadensis]
Cluster-9112.14045;orf1	2216.8	2227.1	2425.4	2193.8	2158.7	2245.2	len=434 frame:3 start:42 end:1343 326927996_XP_003210172.1 transmembrane protein 43 isoform X1 [Meleagris gallopavo]
Cluster-9112.15255;orf2	2106	2698.8	3000.7	2331.4	2862.9	2348.8	len=362 frame:-2 start:6450 end:5365 676812609_KFP09152.1 SPARC [Egretta garzetta]
Cluster-9112.13415;orf1	2666.8	2746.2	2508.1	2510.1	2724.9	2502.8	len=374 frame:3 start:3 end:1124 1443708132_XP_025904742.1 tudor-interacting repair regulator protein, partial [Nothoprocta perdicaria]
Cluster-9112.15164;orf1	1044.7	1150.7	1254.8	1222.7	1291.6	1231.2	len=196 frame:2 start:131 end:718 723130807_XP_010281784.1 PREDICTED: cell division control protein 42 homolog isoform X1 [Phaethon lepturus]
Cluster-9112.16105;orf1	6333.8	5976.2	5976.6	6168.6	6110.5	6414.6	len=264 frame:-3 start:3299 end:2508 1603508896_VFV38910.1 serine arginine-rich splicing factor 1 isoform [Lynx pardinus]
Cluster-9112.12810;orf3	2237.9	2267.2	2334.6	1873.8	2201.9	1860.5	len=798 frame:2 start:2432 end:4825 1201844319_XP_021269935.1 niban-like protein 1 [Numida meleagris]
Cluster-9112.15212;orf1	2079.6	2379.4	2430.2	2245.4	2463.9	2142	len=1712 frame:2 start:149 end:5284 902887222_XP_013033186.1 PREDICTED: phosphatidylinositol 4-phosphate 3-kinase C2 domain-containing subunit alpha isoform X2 [Anser cygnoides domesticus]
Cluster-9112.8221;orf1	870.2	878.2	790.6	793.2	801.3	819.1	len=429 frame:2 start:2 end:1288 1561724606_XP_007060181.2 septin-6 isoform X4 [Chelonia mydas]
Cluster-9112.14287;orf1	3218.5	2981	3038.1	3131.6	2950.3	3116.2	len=451 frame:2 start:2 end:1354 902873899_XP_013027138.1 PREDICTED: NADH-ubiquinone oxidoreductase 75 kDa subunit, mitochondrial [Anser cygnoides domesticus]
Cluster-9112.15830;orf1	1586.1	1674.7	1611.2	1392.2	1599.3	1306.2	len=381 frame:1 start:2185 end:3327 902937112_XP_013056570.1 PREDICTED: heterochromatin-associated protein MENT-like [Anser cygnoides domesticus]
Cluster-9112.13826;orf1	2443.7	2733.1	2900	2739.7	2513.4	2580.7	len=384 frame:1 start:172 end:1323 1540416349_XP_027299557.1 four and a half LIM domains protein 3 isoform X2 [Anas platyrhynchos]
Cluster-9112.19558;orf2	2138.3	2280.7	2178.1	2176.2	2250.4	2142.3	len=213 frame:2 start:269 end:907 902898110_XP_013038211.1 PREDICTED: delta-aminolevulinic acid dehydratase, partial [Anser cygnoides domesticus]
Cluster-9112.12659;orf1	2557.7	2374.7	2388.8	2629.5	2354.4	3032.5	len=516 frame:2 start:2 end:1549 1215477713_OXB71362.1 hypothetical protein H355_009684 [Colinus virginianus]
Cluster-9112.14297;orf1	2040.8	2173.6	2188.9	2132.9	2129.7	2235.7	len=448 frame:1 start:1 end:1344 560964464_XP_006204645.1 eukaryotic peptide chain release factor subunit 1 [Vicugna pacos]
Cluster-9112.8578;orf1	1088.8	1118.6	1110.8	1115.9	1191.5	1105.9	len=520 frame:2 start:2 end:1561 543725701_XP_005503980.1 paxillin isoform X3 [Columba livia]
Cluster-9112.13040;orf1	2190.3	2216.1	2269.9	2379.5	2387.6	2352.3	len=556 frame:3 start:252 end:1919 902865228_XP_013038753.1 PREDICTED: ectonucleoside triphosphate diphosphohydrolase 1 [Anser cygnoides domesticus]
Cluster-9112.13592;orf2	2017.9	2059.4	2056.3	2112.2	2205.3	2222.1	len=511 frame:-3 start:7953 end:6421 1444520499_XP_025936840.1 AP-1 complex subunit gamma-1 isoform X2 [Apteryx rowi]
Cluster-9112.13499;orf1	1540.3	1629.3	1718.4	1306.3	1506.8	1326.9	len=155 frame:3 start:3 end:467 902875182_XP_013027740.1 PREDICTED: LOW QUALITY PROTEIN: glutathione S-transferase-like [Anser cygnoides domesticus]
Cluster-9112.14624;orf1	1111	1248.6	1209.8	1297.2	1229.4	1306.8	len=409 frame:-3 start:9222 end:7996 82081222_Q5ZIM5.1 RecName: Full=Methionine aminopeptidase 1 Short=MAP 1 Short=MetAP 1 AltName: Full=Peptidase M 1
Cluster-9112.12480;orf1	715.4	851.4	750.8	755.2	730.1	729.2	len=911 frame:-1 start:15147 end:12415 281352470_EFB28054.1 hypothetical protein PANDA_009461, partial [Ailuropoda melanoleuca]
Cluster-9112.14656;orf1	4503.1	4324.3	4754.1	4086.8	3829.3	3483.9	len=408 frame:1 start:970 end:2193 690459479_XP_009328782.1 PREDICTED: collagen alpha-2(I) chain isoform X1 [Pygoscelis adeliae]
Cluster-9112.17883;orf1	2499.3	2382.7	2413.9	2170.4	2302.7	2349.8	len=2135 frame:1 start:1 end:6405 768347225_XP_011570399.1 PREDICTED: dedicator of cytokinesis protein 7 isoform X4 [Aquila chrysaetos canadensis]
Cluster-9112.16070;orf1	2799.1	2450.5	2330.7	2242.8	2462.3	2302.6	len=320 frame:2 start:2 end:961 1540410990_XP_027327926.1 adapter molecule crk isoform X1 [Anas platyrhynchos]
Cluster-9112.5233;orf1	3138.5	3171.5	2952.8	3492.2	3146	3358.8	len=513 frame:3 start:12 end:1550 1049446098_XP_008638569.2 PREDICTED: argininosuccinate lyase [Corvus brachyrhynchos]
Cluster-9112.14313;orf1	724.2	839.2	815.4	760.3	891.4	833.2	len=923 frame:-2 start:2909 end:141 1201816706_XP_021238659.1 transportin-2 [Numida meleagris]
Cluster-9112.15872;orf2	686.9	630.4	731.3	616.2	700.3	655.9	len=189 frame:1 start:163 end:729 926486945_XP_013798275.1 PREDICTED: myosin regulatory light chain 2, smooth muscle minor isoform isoform X1 [Apteryx australis mantelli]
Cluster-9112.13485;orf2	3233	3380.5	3202.8	3387.3	3230	3380.5	len=275 frame:2 start:641 end:1465 902935754_XP_013055878.1 PREDICTED: puromycin-sensitive aminopeptidase, partial [Anser cygnoides domesticus]
Cluster-9112.17764;orf1	1836.1	1887.7	1898.8	1944.6	2091	2061.1	len=2582 frame:-3 start:9576 end:1831 902879446_XP_013029758.1 PREDICTED: E3 ubiquitin-protein ligase HECTD1 isoform X1 [Anser cygnoides domesticus]
Cluster-9112.11814;orf1	1620.5	1747.8	1805.4	1716.3	1851	1844.9	len=1011 frame:1 start:1 end:3033 1540402380_XP_027327497.1 (E3-independent) E2 ubiquitin-conjugating enzyme isoform X1 [Anas platyrhynchos]
Cluster-9112.13425;orf1	2386.3	2187.8	2400.1	2314.4	2224.2	2251.9	len=335 frame:-2 start:1062 end:58 959090534_XP_014749371.1 PREDICTED: mitochondrial 2-oxoglutarate/malate carrier protein [Sturnus vulgaris]
Cluster-9112.13799;orf2	2292.2	2311.6	2198.5	2061	2001	1969.8	len=189 frame:1 start:2458 end:3024 926488070_XP_013803981.1 PREDICTED: calumenin isoform X1 [Apteryx australis mantelli]
Cluster-9112.12168;orf1	2202.3	2018.8	2128.5	2061.7	2114.1	2034.6	len=165 frame:2 start:2 end:496 729746902_XP_010569929.1 PREDICTED: cytochrome c oxidase subunit 5A, mitochondrial isoform X1 [Haliaeetus leucocephalus]
Cluster-9112.15090;orf2	2959.5	3078	3113.5	2951.4	3024.9	2987	len=256 frame:-3 start:3854 end:3087 1003782596_XP_015720506.1 PREDICTED: proteasome subunit alpha type-6 [Coturnix japonica]
Cluster-9112.13409;orf1	1629.7	1649.9	1661.3	1513	1650.8	1544	len=345 frame:3 start:3 end:1037 1201835644_XP_021265614.1 protein SEC13 homolog [Numida meleagris]
Cluster-9112.8323;orf1	3188.6	3197.7	3202.9	3081.8	3077	3332.5	len=1161 frame:2 start:2 end:3484 327278416_XP_003223958.1 PREDICTED: nck-associated protein 1 isoform X3 [Anolis carolinensis]
Cluster-9112.16576;orf1	1742.9	1881.2	1892.8	1846.6	1866.5	1827.2	len=647 frame:1 start:322 end:2262 1540408936_XP_027308301.1 protein LYRIC isoform X1 [Anas platyrhynchos]
Cluster-9112.18657;orf1	2412.8	2335.8	2297.5	2193.3	2419.2	2116.4	len=1638 frame:-1 start:4914 end:1 959089594_XP_014748875.1 PREDICTED: host cell factor 1 [Sturnus vulgaris]
Cluster-9112.13746;orf1	2715.9	2676	2644.3	2817.5	2774.9	2969.5	len=535 frame:2 start:143 end:1747 902875433_XP_013027843.1 PREDICTED: copine-3 [Anser cygnoides domesticus]
Cluster-9112.14657;orf1	3608.2	3164.6	3137.4	2347.8	2577.1	2483.2	len=501 frame:-3 start:5101 end:3599 1201860854_XP_021230659.1 macrophage-capping protein [Numida meleagris]
Cluster-9112.15171;orf1	1465	1646.3	1622.5	1586.9	1599.4	1579.2	len=744 frame:-2 start:5905 end:3674 51259985_AAH79635.1 Dynamin 1-like [Mus musculus]
Cluster-9112.15207;orf1	3060.6	2651	2555.2	2724.2	2499	2699.8	len=427 frame:-3 start:1478 end:198 1197321358_XP_021125557.1 3-mercaptopyruvate sulfurtransferase isoform X1 [Anas platyrhynchos]
Cluster-9112.9316;orf1	784.4	576.8	572.2	1096.9	625.4	950.8	len=243 frame:2 start:674 end:1402 902913581_XP_013045428.1 PREDICTED: 14-3-3 protein gamma isoform X1 [Anser cygnoides domesticus]
Cluster-9112.13578;orf1	2563.2	2409.4	2648	2720.2	2674.2	2620.4	len=155 frame:-1 start:4055 end:3591 676822343_KFP16785.1 GTP-binding nuclear protein Ran, partial [Egretta garzetta]
Cluster-9112.7638;orf1	2164.6	2121	2076.5	1959.1	1834.4	1874.7	len=829 frame:3 start:3 end:2489 1390110868_XP_025006208.1 mannosyl-oligosaccharide glucosidase [Gallus gallus]
Cluster-9112.8653;	811.6	785	795.4	812.8	839.7	917.8	len=211 start:670 end:1300 minus strand
Cluster-9112.6970;orf1	1299.9	1354.1	1397.1	1508.9	1490.5	1477.9	len=717 frame:-3 start:3622 end:1472 690437601_XP_009320012.1 PREDICTED: methylcrotonoyl-CoA carboxylase subunit alpha, mitochondrial [Pygoscelis adeliae]
Cluster-9112.8426;orf1	780.8	726.4	689.1	698.5	947	1202	len=546 frame:-1 start:1971 end:334 1215480257_OXB73620.1 hypothetical protein H355_002073 [Colinus virginianus]
Cluster-24522.0;orf1	1457.1	1671.4	1550.8	2316.4	2516.6	2091.5	len=360 frame:3 start:3 end:1082 902898066_XP_013038189.1 PREDICTED: protein AMBP isoform X1 [Anser cygnoides domesticus]
Cluster-9112.14785;orf1	1166	1104.2	1235.8	1204.6	1301.6	1203.5	len=185 frame:1 start:1 end:555 1159637366_OPJ69739.1 60S ribosomal protein L8 [Patagioenas fasciata monilis]
Cluster-9112.16923;orf1	2146.9	2233.8	2237.4	2155.2	2129.4	2243.4	len=1225 frame:3 start:3 end:3677 1540385867_XP_027321046.1 protein diaphanous homolog 2 isoform X8 [Anas platyrhynchos]
Cluster-9112.14995;orf1	2209.3	1934.6	2020.7	1817.2	1790.3	1766.7	len=320 frame:1 start:1 end:960 1201849615_XP_021272574.1 cathepsin Z [Numida meleagris]
Cluster-9112.18319;orf2	1873.3	2074.6	2033.7	1889.7	1963.6	1947.8	len=465 frame:-1 start:3061 end:1667 699604598_XP_009871293.1 PREDICTED: rap1 GTPase-GDP dissociation stimulator 1 [Apaloderma vittatum]
Cluster-9112.11987;orf1	2384.5	2632	2917.9	2990.2	2436.2	3081.1	len=375 frame:2 start:2 end:1126 1151123107_AQV11928.1 cholesterol side chain cleavage protein [Anser cygnoides]
Cluster-9112.14222;orf1	1860.1	1909.8	1810.6	1680.2	1999.2	1769.3	len=536 frame:-1 start:1969 end:362 1540399383_XP_027326326.1 LOW QUALITY PROTEIN: E3 ubiquitin-protein ligase TRIM7-like [Anas platyrhynchos]
Cluster-9112.19217;orf2	2085.1	2086.7	2108.9	1897.1	2010	1983.5	len=651 frame:3 start:3 end:1955 1540423299_XP_027309350.1 LOW QUALITY PROTEIN: acetyl-coenzyme A synthetase 2-like, mitochondrial [Anas platyrhynchos]
Cluster-9112.13171;orf2	1469.5	1438.4	1495.7	1460.3	1371.1	1467	len=471 frame:-2 start:5164 end:3752 1209972415_XP_021404648.1 calcium/calmodulin-dependent protein kinase type II subunit gamma isoform X14 [Lonchura striata domestica]
Cluster-9112.16707;	2567	2709.4	2810.1	2318	2432.1	2266.8	len=195 start:2003 end:2586 minus strand
Cluster-9112.6232;orf1	1127.9	1019.6	1026.9	987.7	1094.1	1083.2	len=305 frame:-3 start:1106 end:192 1011597741_KYO39365.1 N(G),N(G)-dimethylarginine dimethylaminohydrolase 2 [Alligator mississippiensis]
Cluster-9112.14674;orf3	2846	2628	2871	2360	2335.9	2344.6	len=118 frame:3 start:3162 end:3515 1197362902_XP_021133485.1 annexin A2 isoform X1 [Anas platyrhynchos]
Cluster-9112.17471;orf1	1167.7	1107.6	1069.3	1101.6	1076.1	1078.9	len=571 frame:3 start:3 end:1715 356950524_AEF79983.1 immunoglobulin alpha heavy chain, partial [Anser anser domesticus]
Cluster-9112.16079;orf1	1756.5	1758.3	1720.5	1685.4	1571	1688.1	len=345 frame:-2 start:4870 end:3836 1540398364_XP_012958884.2 crk-like protein [Anas platyrhynchos]
Cluster-9112.15547;orf2	868.7	863.1	887.4	1034.4	817.4	1016.1	len=1373 frame:2 start:119 end:4237 768406616_XP_011599456.1 PREDICTED: transcription activator BRG1 isoform X7 [Aquila chrysaetos canadensis]
Cluster-9112.18632;orf1	1987	1988.9	1940.4	2039.8	2027.8	2127.3	len=147 frame:3 start:3 end:443 701328025_XP_009976331.1 PREDICTED: ribonuclease UK114 [Tauraco erythrolophus]
Cluster-9112.13033;orf1	1106.2	1157	1097.2	1881.6	1586.5	1793.5	len=675 frame:3 start:168 end:2192 878290201_NP_001297291.1 muellerian-inhibiting factor precursor [Anas platyrhynchos]
Cluster-9112.17732;orf1	2580.7	1490.3	1468.5	1526.3	1542.9	1525.8	len=275 frame:3 start:1854 end:2678 902935385_XP_013055714.1 PREDICTED: perilipin-2 isoform X2 [Anser cygnoides domesticus]
Cluster-9112.15070;orf1	665.5	638.7	675.2	549.2	615.6	601.6	len=392 frame:-2 start:3488 end:2313 902890324_XP_013034610.1 PREDICTED: cAMP-dependent protein kinase type I-alpha regulatory subunit [Anser cygnoides domesticus]
Cluster-9112.14368;orf1	1379.3	2123.8	1392.7	1429.6	1414.8	1500	len=614 frame:2 start:2 end:1843 1540415557_XP_005011139.2 leucine-rich repeat-containing protein 47 [Anas platyrhynchos]
Cluster-9112.11903;orf1	1187	1124.1	1039.4	882.1	981.4	966.2	len=242 frame:-2 start:1638 end:913 1390106076_XP_015128495.2 LOW QUALITY PROTEIN: RNA-binding protein 4B-like [Gallus gallus]
Cluster-9112.14308;orf1	2624.1	2724.1	2667.4	2491.6	2534.4	2933.7	len=600 frame:1 start:1 end:1800 704161623_XP_010143867.1 PREDICTED: phosphatidylinositide phosphatase SAC1, partial [Buceros rhinoceros silvestris]
Cluster-9112.16712;orf1	1540.2	1689.5	1542.6	1304.6	1469.3	1381	len=609 frame:-3 start:5543 end:3717 1054940_AAC60049.1 cSH-PTP2 [Gallus gallus]
Cluster-9112.18695;orf1	1571.3	1603	1667.4	1508	1487.5	1576.1	len=829 frame:3 start:411 end:2897 1569119952_GCF39668.1 hypothetical protein parPi_0000218 [Paroedura picta]
Cluster-9112.19140;orf1	1635.7	1830.6	1844.9	1580.2	1656.9	1604.3	len=3172 frame:3 start:3 end:9518 902936288_XP_013056165.1 PREDICTED: LOW QUALITY PROTEIN: microtubule-associated protein 1A [Anser cygnoides domesticus]
Cluster-9112.13804;orf1	1968.7	1933.9	1872.5	1451.8	1632.6	1530.3	len=809 frame:-1 start:6192 end:3766 902873184_XP_013026787.1 PREDICTED: prolyl endopeptidase FAP isoform X2 [Anser cygnoides domesticus]
Cluster-9112.15442;orf1	1008.3	939.7	980.7	820.4	905.7	844.4	len=432 frame:-3 start:2578 end:1283 1444761378_XP_025968465.1 C-terminal-binding protein 1 isoform X6 [Dromaius novaehollandiae]
Cluster-32723.1;	155.9	127.2	132.1	135.2	115.2	112.7	len=126 start:1 end:375 minus strand
Cluster-9112.12517;orf2	3115.3	3696.1	3682.2	3343.7	3610.4	3434.3	len=838 frame:-3 start:8460 end:5947 1540414046_XP_027298626.1 EMILIN-3 [Anas platyrhynchos]
Cluster-9112.18798;orf2	2023.4	2213.8	2064.1	1994	1962.5	1991.4	len=1079 frame:-1 start:9961 end:6725 1540401204_XP_027327062.1 C-Jun-amino-terminal kinase-interacting protein 4 isoform X2 [Anas platyrhynchos]
Cluster-9112.20758;orf1	1367.5	1407.5	1473.8	1476.4	1258.4	1437.8	len=530 frame:1 start:157 end:1746 1540453373_XP_027320619.1 serine/threonine-protein kinase PAK 2 [Anas platyrhynchos]
Cluster-9112.10703;orf1	2359.4	2334.4	2237.1	1974.3	1821	1996.3	len=658 frame:2 start:131 end:2104 669280827_XP_008632889.1 PREDICTED: LOW QUALITY PROTEIN: leiomodin-1 [Corvus brachyrhynchos]
Cluster-9112.16996;orf2	1115.4	1099.2	1141.9	1000.4	994.2	1060	len=391 frame:-2 start:3604 end:2432 1011596284_KYO38623.1 cAMP-dependent protein kinase type II-beta regulatory subunit isoform B [Alligator mississippiensis]
Cluster-9112.13280;orf1	2770.3	3025.4	2909.9	2751	3131.4	2785.8	len=140 frame:2 start:2 end:421 1159656464_OPJ83691.1 60S ribosomal protein L30 [Patagioenas fasciata monilis]
Cluster-9112.15042;	2380.7	2169	2198.2	2112.7	2017.9	2118.8	len=281 start:1892 end:2731 minus strand
Cluster-9112.18794;orf1	2077.7	2000.9	2003.6	1912.4	2196.1	1854	len=1550 frame:3 start:57 end:4706 1540408064_XP_027307977.1 trafficking protein particle complex subunit 8 isoform X1 [Anas platyrhynchos]
Cluster-9112.18057;orf2	2451.4	2450.8	2435.2	2199.2	2139.7	2236	len=348 frame:-2 start:3563 end:2520 1012197219_XP_016011677.1 PREDICTED: heterogeneous nuclear ribonucleoprotein D0 isoform X2 [Rousettus aegyptiacus]
Cluster-9112.8918;orf1	1754.6	1950.1	1968.8	1863	1856.5	1860.5	len=188 frame:1 start:1 end:564 1540414954_XP_027298970.1 succinate dehydrogenase [ubiquinone] iron-sulfur subunit, mitochondrial isoform X2 [Anas platyrhynchos]
Cluster-9112.17549;orf1	1903.1	1904.9	1733.9	1597.8	1728.1	1773.4	len=1322 frame:3 start:3 end:3968 1540421436_XP_027301758.1 myb-binding protein 1A isoform X1 [Anas platyrhynchos]
Cluster-9112.15108;orf1	1886.9	2199.3	2167.1	2217	2500	2351.3	len=952 frame:2 start:2 end:2857 971386096_XP_015133608.1 DNA mismatch repair protein Msh2 [Gallus gallus]
Cluster-9112.10157;orf1	1946.7	1875.3	1840.8	1974.1	1947.8	2061	len=728 frame:3 start:3 end:2186 1444785141_XP_025977397.1 propionyl-CoA carboxylase alpha chain, mitochondrial isoform X2 [Dromaius novaehollandiae]
Cluster-9112.15208;orf1	2834.6	2506.8	2727.7	2173.8	2411.8	2267.6	len=222 frame:-1 start:1240 end:575 483487565_EOA93091.1 Actin-related protein 2/3 complex subunit 2, partial [Anas platyrhynchos]
Cluster-9112.11920;orf1	2110	2087.2	2119.6	1999.1	2011	2015	len=729 frame:1 start:202 end:2388 902921531_XP_013049110.1 PREDICTED: glycerol-3-phosphate dehydrogenase, mitochondrial [Anser cygnoides domesticus]
Cluster-9112.8936;orf1	2074.7	1909.9	1716.1	1549.7	1639.3	1619.9	len=866 frame:2 start:356 end:2953 1444782867_XP_025976225.1 LOW QUALITY PROTEIN: interferon regulatory factor 2-binding protein-like [Dromaius novaehollandiae]
Cluster-9112.14133;orf1	3147.2	2954.3	3267.9	2639.8	2729.4	2858.5	len=148 frame:2 start:2 end:445 281350307_EFB25891.1 hypothetical protein PANDA_004337, partial [Ailuropoda melanoleuca]
Cluster-9112.9696;orf1	531.9	467.1	478.3	604	415.1	458.9	len=228 frame:2 start:401 end:1084 1561714469_XP_007058786.2 ras-related protein Ral-A [Chelonia mydas]
Cluster-9112.15059;orf1	2061.8	2288.6	2353.9	1722.2	1883.8	1938.5	len=357 frame:1 start:1 end:1071 1540436681_XP_027314269.1 reticulocalbin-1 [Anas platyrhynchos]
Cluster-9112.15119;orf1	3371.2	3063.9	3277	3233.4	2988.6	3353.2	len=305 frame:3 start:501 end:1415 902877207_XP_013028684.1 PREDICTED: 60S ribosomal protein L6 [Anser cygnoides domesticus]
Cluster-9112.15262;orf1	1866.3	1981.2	1980.6	1791.4	2081.6	1934.9	len=464 frame:-2 start:8876 end:7485 902911720_XP_013044585.1 PREDICTED: eukaryotic translation initiation factor 4 gamma 2 [Anser cygnoides domesticus]
Cluster-9112.12782;	1644.3	1653.5	1687.6	1644.2	1693.3	1945.7	len=702 start:501 end:2608 minus strand
Cluster-9112.10838;orf1	1508.5	1882.3	1727.9	1469.6	1632.6	1535.6	len=475 frame:2 start:677 end:2101 1561528822_XP_013160964.2 reticulocalbin-3, partial [Falco peregrinus]
Cluster-9112.13150;orf1	2668.2	2528.1	2414.6	2328.7	2466.3	2379.2	len=976 frame:-2 start:4096 end:1169 1561826669_XP_027757607.1 pre-mRNA-processing factor 6 [Empidonax traillii]
Cluster-9112.15900;orf1	1520.1	1956.1	1967.3	2619.4	2411.8	2596.5	len=210 frame:3 start:6165 end:6794 902895767_XP_013037185.1 PREDICTED: disabled homolog 2 [Anser cygnoides domesticus]
Cluster-9112.9703;orf1	2184.1	1927.1	1907.9	1826.2	1814	1889.5	len=669 frame:-2 start:2680 end:674 1201901238_XP_021260361.1 carnitine O-palmitoyltransferase 2, mitochondrial isoform X1 [Numida meleagris]
Cluster-9112.15018;orf2	1972.5	2328.7	2432.5	2951.7	2799.1	3103.8	len=192 frame:-1 start:3894 end:3319 1444706797_XP_025971963.1 sorting nexin-1 isoform X1 [Dromaius novaehollandiae]
Cluster-9112.12886;orf2	3135.2	3387.2	3314.7	2886.9	2961.1	3005.5	len=267 frame:2 start:1511 end:2311 698457998_XP_009702697.1 PREDICTED: phosphatidylinositol transfer protein beta isoform [Cariama cristata]
Cluster-9112.18245;orf1	1206.8	1241.1	1170.3	1258.8	1282.2	1351.9	len=898 frame:3 start:1416 end:4109 514716398_XP_005012778.1 exocyst complex component 1 isoform X5 [Anas platyrhynchos]
Cluster-9112.13863;orf1	2458.2	2383.2	2490.2	2380.8	2306.4	2353.6	len=676 frame:2 start:173 end:2200 1540394638_XP_027324400.1 clathrin interactor 1 [Anas platyrhynchos]
Cluster-9112.12307;orf1	1437.1	1587.5	1637.7	1524.5	1548.6	1550.7	len=374 frame:-1 start:2009 end:888 677478116_KFQ67530.1 hypothetical protein N335_10047, partial [Phaethon lepturus]
Cluster-9112.17131;orf1	861.1	743.3	794.7	687.2	691.7	867.8	len=230 frame:1 start:1 end:690 1051179296_XP_017672425.1 PREDICTED: ras-related protein Rab-8B isoform X1 [Lepidothrix coronata]
Cluster-9112.13433;orf1	1080	1373	1162.1	1380.7	1435.5	1358.5	len=370 frame:-2 start:8612 end:7503 1540425304_XP_027310083.1 acetyl-CoA acetyltransferase, cytosolic isoform X2 [Anas platyrhynchos]
Cluster-9112.11827;orf1	1643.1	1760.5	1720.8	1708.6	1711.4	1647.5	len=364 frame:-3 start:1764 end:673 1540415607_XP_027299210.1 cytosolic acyl coenzyme A thioester hydrolase [Anas platyrhynchos]
Cluster-9112.8553;orf2	2679.5	2864.9	2994.3	2797.8	2745.1	2649.9	len=353 frame:1 start:2440 end:3498 902913770_XP_013045521.1 PREDICTED: dimethylaniline monooxygenase [N-oxide-forming] 3 [Anser cygnoides domesticus]
Cluster-9112.18117;orf1	2627.8	2351.6	2305	2268.6	2678.7	2342.6	len=669 frame:2 start:143 end:2149 902882005_XP_013030919.1 PREDICTED: band 4.1-like protein 2 isoform X2 [Anser cygnoides domesticus]
Cluster-9112.16358;orf1	3399.8	3168.9	3277	2837.2	2762.4	2992.6	len=290 frame:-1 start:1343 end:474 902907224_XP_013042439.1 PREDICTED: ras suppressor protein 1 isoform X2 [Anser cygnoides domesticus]
Cluster-9112.13695;	1875.2	1812	1753.8	1915.3	1891.1	1877.3	len=439 start:47 end:1363 minus strand
Cluster-9112.15849;orf2	1626.7	1971.1	1711.9	1760.9	1648.7	1683.2	len=686 frame:3 start:3 end:2060 1540418005_XP_027300222.1 signal recognition particle receptor subunit alpha [Anas platyrhynchos]
Cluster-9112.24136;orf1	2296.2	2004.5	1996.6	1997.4	1893.5	2262	len=702 frame:1 start:406 end:2511 1003946599_XP_015729633.1 PREDICTED: cadherin-13 isoform X2 [Coturnix japonica]
Cluster-9112.18397;orf2	2877.7	2987.6	2895.5	3021.1	3020.1	3017.7	len=641 frame:-2 start:3727 end:1805 1201855842_XP_021243740.1 protein TBRG4 isoform X1 [Numida meleagris]
Cluster-9112.16502;orf1	1504.9	1920.1	2199.7	1788.9	1727.9	1844.5	len=1535 frame:2 start:2 end:4606 1540379916_XP_027299071.1 UDP-glucose:glycoprotein glucosyltransferase 2 [Anas platyrhynchos]
Cluster-9112.15993;orf1	2828.7	2639.7	2633	2519.5	2523.8	2586.1	len=826 frame:1 start:424 end:2901 960999369_XP_014815399.1 PREDICTED: probable ATP-dependent RNA helicase DDX23 isoform X1 [Calidris pugnax]
Cluster-9112.14506;orf1	2741	2721.9	2921.6	2680.4	2778.8	2792.3	len=148 frame:3 start:483 end:926 1159640734_OPJ72119.1 60S ribosomal protein L32 [Patagioenas fasciata monilis]
Cluster-9112.17934;orf1	249	282.8	252.1	277.9	247.6	246.6	len=132 frame:1 start:1 end:396 1166779331_XP_010394589.2 tubulin beta-6 chain [Corvus cornix cornix]
Cluster-9112.8239;	1009.2	865.5	882.9	813.4	943	846.2	len=399 start:995 end:2194 minus strand
Cluster-29785.0;	889.3	880.9	863.7	727.4	650.4	743.2	len=116 start:430 end:775 minus strand
Cluster-9112.6017;orf1	1577.5	2080.3	2395.6	1464.8	1185.4	1305.5	len=248 frame:1 start:166 end:909 902893789_XP_013036232.1 PREDICTED: lysozyme g [Anser cygnoides domesticus]
Cluster-9112.16932;orf1	1692.2	1802.6	1869.8	1779.6	1946.6	1829.2	len=1282 frame:-1 start:4920 end:1075 1159661657_OPJ87401.1 flightless-1-like protein [Patagioenas fasciata monilis]
Cluster-9112.15337;orf2	1916.3	2036.4	2008.6	2527.4	2623.3	2565.6	len=171 frame:2 start:3845 end:4357 699637448_XP_009893854.1 PREDICTED: pyruvate kinase PKM isoform X2 [Charadrius vociferus]
Cluster-9112.11837;orf1	1053.7	1068.7	1031	1038.3	1071.8	1025.8	len=249 frame:-1 start:3057 end:2311 1495927634_XP_026719836.1 adaptin ear-binding coat-associated protein 1 [Athene cunicularia]
Cluster-9112.15204;orf1	2179.1	2336.6	2411.5	2569.2	2495.7	2650.8	len=3182 frame:1 start:1 end:9546 768363826_XP_011579152.1 PREDICTED: FRAS1-related extracellular matrix protein 2 [Aquila chrysaetos canadensis]
Cluster-9112.14935;orf1	386.3	423.6	460.4	366.8	383.2	366.1	len=365 frame:2 start:656 end:1750 1540380342_XP_027300841.1 LIM and senescent cell antigen-like-containing domain protein 1 isoform X4 [Anas platyrhynchos]
Cluster-9112.15903;orf2	1225.4	1140.9	1077.4	1167.2	1051.7	1058.7	len=232 frame:1 start:3409 end:4104 1540378257_XP_027322932.1 dipeptidyl peptidase 1 isoform X2 [Anas platyrhynchos]
Cluster-9112.16649;orf2	2120.8	2120.3	2023.1	1980.1	2208.8	2103.6	len=1697 frame:2 start:167 end:5257 902936022_XP_013056020.1 PREDICTED: nuclear pore complex protein Nup98-Nup96 isoform X2 [Anser cygnoides domesticus]
Cluster-9112.16274;orf1	1070.5	1095.8	1189.7	987.4	1094.3	1083.4	len=371 frame:-3 start:9199 end:8087 926498316_XP_013797860.1 PREDICTED: polypyrimidine tract-binding protein 1 isoform X1 [Apteryx australis mantelli]
Cluster-9112.17244;orf2	2476.2	2319.4	2310.3	2207.1	2266.1	2387	len=264 frame:-2 start:2037 end:1246 902878208_XP_013029160.1 PREDICTED: short-chain specific acyl-CoA dehydrogenase, mitochondrial [Anser cygnoides domesticus]
Cluster-9112.9600;orf1	1250.6	1038	997.5	941.8	1128.7	950.8	len=375 frame:2 start:158 end:1282 1215469294_OXB67813.1 hypothetical protein ASZ78_005495 [Callipepla squamata]
Cluster-9112.15005;orf1	4417.8	4440	4694.9	4331.9	4662.2	4453.4	len=216 frame:3 start:3 end:650 1176292217_XP_020648488.1 60S ribosomal protein L13a [Pogona vitticeps]
Cluster-9112.15753;orf1	2265.6	2219.4	2162.3	2119.5	2284.1	2149.3	len=463 frame:3 start:3411 end:4799 902872842_XP_013026618.1 PREDICTED: cytochrome P450 20A1 [Anser cygnoides domesticus]
Cluster-9112.16729;orf1	1570.3	1854.3	1767	1997.4	1914.5	2181	len=310 frame:-3 start:2052 end:1123 1540415153_XP_027299054.1 phosphopantothenate--cysteine ligase [Anas platyrhynchos]
Cluster-9112.9547;orf1	1764.8	1971.8	1620.1	1668.6	1943	1568.8	len=440 frame:-3 start:1328 end:9 1488391151_XP_026575818.1 large proline-rich protein BAG6 isoform X4 [Pseudonaja textilis]
Cluster-9112.7813;	1921.2	1496.7	1481.5	1463.1	1862.8	1535.7	len=620 start:1 end:1861 minus strand
Cluster-9112.15413;orf1	1490.5	1461.6	1511.6	1327.5	1373.1	1443.1	len=862 frame:2 start:164 end:2749 902890958_XP_013034901.1 PREDICTED: band 4.1-like protein 3 isoform X14 [Anser cygnoides domesticus]
Cluster-9112.14507;orf1	1487.6	1428.4	1299.2	1171.4	1160.1	1239.9	len=376 frame:-1 start:13058 end:11931 902895950_XP_013037278.1 PREDICTED: synemin [Anser cygnoides domesticus]
Cluster-9112.15328;orf1	827.2	1030.2	1033.9	1107.7	1094.9	1066.4	len=179 frame:-2 start:3137 end:2601 902875504_XP_013027875.1 PREDICTED: tumor protein D52 isoform X3 [Anser cygnoides domesticus]
Cluster-9112.10545;	809.4	1035.7	969.7	738.1	869.4	774.9	len=541 start:338 end:1963 minus strand
Cluster-9112.15499;orf2	1708.2	1777.6	1804.6	1747.6	1734.4	1633.6	len=342 frame:1 start:1 end:1026 699624107_XP_009878893.1 PREDICTED: KDEL motif-containing protein 1 [Charadrius vociferus]
Cluster-9112.15410;	1530	1601.7	1653.9	1495.1	1661.9	1574	len=1379 start:169 end:4305 minus strand
Cluster-9112.12655;orf1	1798.2	1687.4	1704.7	1717.2	1641.2	1708.3	len=1985 frame:-1 start:10319 end:4365 1540428306_XP_027311212.1 kinesin-like protein KIF13B isoform X3 [Anas platyrhynchos]
Cluster-9112.21629;orf1	2890.5	2710.9	2706.9	2520.1	2405.7	2475.3	len=1356 frame:1 start:1 end:4068 1444534297_XP_025943930.1 5-oxoprolinase [Apteryx rowi]
Cluster-9112.16038;orf1	2332.2	2224.9	2034.8	2052.2	2176	2197.8	len=1783 frame:-3 start:8783 end:3435 1540446276_XP_027317895.1 LOW QUALITY PROTEIN: collagen alpha-1(XVIII) chain [Anas platyrhynchos]
Cluster-9112.8975;orf1	2611.2	2917.7	2776.1	3148.4	2757.5	3076.8	len=641 frame:-2 start:2367 end:445 902869535_XP_013044751.1 PREDICTED: polyadenylate-binding protein 1-like isoform X1 [Anser cygnoides domesticus]
Cluster-9112.17483;orf1	1410.9	1588.9	1509.5	2022.1	1785.1	2047.7	len=178 frame:-1 start:1046 end:513 902938442_XP_013057263.1 PREDICTED: 6-phosphogluconolactonase, partial [Anser cygnoides domesticus]
Cluster-9112.1644;orf1	967	900.3	881.9	1240.4	853.6	1195.9	len=509 frame:-1 start:2788 end:1262 902882062_XP_013030942.1 PREDICTED: pantetheinase-like [Anser cygnoides domesticus]
Cluster-9112.15372;orf1	2201.7	2285.3	2223.4	2907.8	2506.5	2777.1	len=85 frame:2 start:125 end:379 1540443647_XP_027316899.1 acyl-CoA-binding protein [Anas platyrhynchos]
Cluster-9112.19655;orf1	2008.6	2212.2	2123.1	2389	2110.4	2289.7	len=1248 frame:1 start:1 end:3744 1540441578_XP_027316117.1 WD repeat-containing protein 11 isoform X1 [Anas platyrhynchos]
Cluster-9112.15747;orf1	1592.8	1830.5	1897	1862.7	1765.5	1825.6	len=159 frame:-2 start:4251 end:3775 1540403821_XP_027306387.1 ras-related protein Rab-18 [Anas platyrhynchos]
Cluster-9112.15571;orf1	574.9	595.1	621.6	523.3	547	534.3	len=539 frame:2 start:3929 end:5545 1540419868_XP_027301058.1 glycylpeptide N-tetradecanoyltransferase 1 [Anas platyrhynchos]
Cluster-9112.12578;orf1	1371.7	1424	1446.1	1473.2	1407.6	1593.6	len=575 frame:-3 start:2065 end:341 1540454386_XP_027302176.1 LOW QUALITY PROTEIN: methylcrotonoyl-CoA carboxylase beta chain, mitochondrial [Anas platyrhynchos]
Cluster-9112.15806;orf1	2335.4	1925	1979.6	1828.2	1857.2	1862.6	len=442 frame:-1 start:2579 end:1254 1201848762_XP_021272171.1 mRNA export factor isoform X2 [Numida meleagris]
Cluster-9112.15779;orf1	2122.4	2267.4	2271.6	2306.5	2337.2	2225.3	len=185 frame:1 start:1 end:555 1540389824_XP_027322630.1 programmed cell death protein 5 isoform X4 [Anas platyrhynchos]
Cluster-9112.13889;orf3	2457.8	2035.5	1971.3	1745.8	1821.9	1846.7	len=371 frame:-1 start:3491 end:2379 1215477584_OXB71273.1 hypothetical protein H355_005744 [Colinus virginianus]
Cluster-9112.15493;orf1	1914.3	1952.8	1842.4	1787.8	1888.1	1892.9	len=570 frame:-2 start:1748 end:39 1540436438_XP_027314188.1 pre-mRNA-processing factor 19 [Anas platyrhynchos]
Cluster-9112.15117;orf1	2329.2	2463.6	2409.8	2113.2	2243.3	2053.3	len=141 frame:-1 start:8367 end:7945 729739824_XP_010566132.1 PREDICTED: 40S ribosomal protein S24 isoform X1 [Haliaeetus leucocephalus]
Cluster-9112.15339;orf1	956.8	794.5	713	903.2	1335.7	921.7	len=310 frame:-3 start:3379 end:2450 527256319_XP_005146432.1 clusterin [Melopsittacus undulatus]
Cluster-9112.15382;orf1	1951.1	2105	2200	1939.8	2014	2083.6	len=1873 frame:1 start:1 end:5619 902874678_XP_013027496.1 PREDICTED: sickle tail protein homolog isoform X2 [Anser cygnoides domesticus]
Cluster-9112.12197;orf1	2598.1	2381	2311.5	2096.1	2084.6	1993.7	len=787 frame:-2 start:3471 end:1111 1540444726_XP_027317311.1 integrin beta-2 [Anas platyrhynchos]
Cluster-9112.13583;	1123.6	1187.2	1243.3	1180.9	1212	1159.1	len=2866 start:1 end:8616 minus strand
Cluster-9112.15242;orf1	1629	1774.1	1753.1	1989.7	2003.4	1998.4	len=218 frame:-2 start:3706 end:3053 1540424461_XP_021130791.2 lactoylglutathione lyase [Anas platyrhynchos]
Cluster-9112.9201;orf1	868.2	904.5	914.2	691.7	786.9	726	len=396 frame:3 start:3 end:1190 1390104910_XP_025000280.1 LOW QUALITY PROTEIN: vasodilator-stimulated phosphoprotein [Gallus gallus]
Cluster-9112.7482;orf1	1226.1	1282.8	1334.3	1284	1194	1269.9	len=680 frame:-1 start:2232 end:193 1444520194_XP_025936675.1 pre-B-cell leukemia transcription factor-interacting protein 1-like isoform X2 [Apteryx rowi]
Cluster-9112.11892;orf1	1305.2	1333.3	1295.4	1360.1	1211.2	1359.6	len=906 frame:-3 start:6207 end:3490 1540421258_XP_027301675.1 rab GTPase-binding effector protein 1 isoform X2 [Anas platyrhynchos]
Cluster-9112.16401;orf1	1851.4	1834	1822.7	1390.1	1419.1	1476.3	len=142 frame:-2 start:426 end:1 15341202_BAB63943.1 filamin [Gallus gallus]
Cluster-9112.16414;orf1	2938.4	2510	2304.8	2328.3	2238.5	2277.1	len=1317 frame:1 start:1 end:3951 690442782_XP_009322183.1 PREDICTED: immunoglobulin superfamily member 3 [Pygoscelis adeliae]
Cluster-9112.13824;orf1	1775.2	1631.4	1622.6	1562	1673.4	1547	len=861 frame:1 start:1 end:2583 902905543_XP_013041663.1 PREDICTED: arf-GAP with coiled-coil, ANK repeat and PH domain-containing protein 2 isoform X4 [Anser cygnoides domesticus]
Cluster-9112.7792;	360.9	407.6	361.2	331.9	458.6	286.4	len=112 start:1 end:334 minus strand
Cluster-9112.14758;orf1	3275.8	3209	3191.7	3155.2	3037.5	3152.6	len=198 frame:2 start:2 end:595 1159663338_OPJ88875.1 40S ribosomal protein S10 [Patagioenas fasciata monilis]
Cluster-9112.18431;orf1	1596.9	1509.5	1543.5	1312.8	1375.5	1447.4	len=716 frame:2 start:2 end:2149 686594688_XP_009273349.1 PREDICTED: cGMP-dependent protein kinase 1 isoform X1 [Aptenodytes forsteri]
Cluster-9112.21044;orf1	1221.4	1301.6	1408.3	1267	1267.6	1368.8	len=398 frame:-2 start:2764 end:1571 1540448650_XP_027318842.1 RNA 3-terminal phosphate cyclase [Anas platyrhynchos]
Cluster-9112.17051;orf2	3617.5	3674.6	3604.2	3756.3	3956	3880.9	len=486 frame:1 start:175 end:1632 1390104337_XP_015128548.2 NEDD8-conjugating enzyme Ubc12 [Gallus gallus]
Cluster-9112.16208;orf1	811	897.9	834.1	935.3	953.2	954.5	len=387 frame:-2 start:2524 end:1364 1201864315_XP_021232377.1 secretory carrier-associated membrane protein 3 [Numida meleagris]
Cluster-9112.13357;orf1	1669.1	1592.5	1526.6	1533.2	1505.6	1624.3	len=1135 frame:-1 start:3427 end:23 82080942_Q5ZI08.1 RecName: Full=Transcription elongation factor SPT5 AltName: Full=DRB sensitivity-inducing factor large subunit Short=DSIF large subunit
Cluster-9112.16477;orf1	1424	1357.2	1352.5	1125.5	1361.8	1226.8	len=1439 frame:-2 start:7169 end:2853 632944106_XP_007887317.1 PREDICTED: sister chromatid cohesion protein PDS5 homolog A isoform X1 [Callorhinchus milii]
Cluster-9112.18951;orf2	828.8	1040.8	1083.8	1273.5	1278.9	1217.4	len=208 frame:-2 start:2216 end:1593 1215481441_OXB74762.1 hypothetical protein H355_003649 [Colinus virginianus]
Cluster-9112.12910;orf1	1948.5	2056.9	2207.1	1582.1	1636.8	1658.8	len=230 frame:-2 start:937 end:248 971422689_XP_015134822.1 adenylate kinase isoenzyme 1 isoform X1 [Gallus gallus]
Cluster-9112.17750;orf1	793.5	908	867.7	931.6	936.6	1041.3	len=605 frame:-3 start:4613 end:2799 1540424277_XP_027309738.1 protein FAM98A isoform X1 [Anas platyrhynchos]
Cluster-9112.13154;orf1	1713.1	1603.1	1631.3	1973.6	2143.9	1922.3	len=542 frame:1 start:1 end:1626 902912809_XP_013045042.1 PREDICTED: complement receptor type 1-like [Anser cygnoides domesticus]
Cluster-9112.13149;orf1	1210.5	1106.5	1054.1	1223.5	978.8	1279.7	len=323 frame:1 start:1 end:969 1051174994_XP_017670248.1 PREDICTED: COP9 signalosome complex subunit 7a [Lepidothrix coronata]
Cluster-9112.12221;orf1	777.2	674.8	667.3	713	694.6	749.2	len=75 frame:2 start:1655 end:1879 1215471103_OXB69285.1 hypothetical protein ASZ78_015685, partial [Callipepla squamata]
Cluster-9112.9447;orf1	1930.4	1969.9	1961.6	2115.8	2030.4	2145.2	len=789 frame:3 start:3 end:2369 71895589_NP_001025735.1 protein VAC14 homolog [Gallus gallus]
Cluster-9112.15464;orf1	1636.9	1859	1811.5	1952.4	1824	1975.6	len=279 frame:2 start:2 end:838 729732818_XP_010562316.1 PREDICTED: farnesyl pyrophosphate synthase isoform X1 [Haliaeetus leucocephalus]
Cluster-9112.17665;orf2	1306.4	1308.9	1202.2	1398.1	1484.7	1384.5	len=310 frame:1 start:94 end:1023 902867608_XP_013035570.1 PREDICTED: ADP-ribosyl cyclase/cyclic ADP-ribose hydrolase 2 isoform X2 [Anser cygnoides domesticus]
Cluster-9112.10414;	1866.3	1783.4	1805.9	1970.9	1671	1825.8	len=431 start:1 end:1297 minus strand
Cluster-9112.1293;orf1	879.7	1058.2	1095.7	1197.5	776.3	1178.1	len=159 frame:3 start:3 end:479 1465617228_XP_025990865.1 ubiquitin-40S ribosomal protein S27a isoform X1 [Solenopsis invicta]
Cluster-9112.13367;orf1	1738.6	1823.7	1768.1	2583.6	2336.3	2716.3	len=345 frame:2 start:299 end:1333 902936041_XP_013056029.1 PREDICTED: folate receptor gamma-like isoform X1 [Anser cygnoides domesticus]
Cluster-9112.13512;orf1	1855.8	2096.7	2154.7	2269.7	2011.4	2285.8	len=428 frame:-3 start:2776 end:1493 45383311_NP_989758.1 GDP-fucose protein O-fucosyltransferase 1 precursor [Gallus gallus]
Cluster-9112.15631;orf1	674.1	826.3	712.7	626.6	810.7	639.6	len=664 frame:-1 start:5805 end:3814 1540380010_XP_027299419.1 transmembrane 9 superfamily member 2 [Anas platyrhynchos]
Cluster-9112.14848;orf1	1217.1	1225.6	1226.6	1105	1170.5	1125.2	len=354 frame:-3 start:3041 end:1980 1540395381_XP_027324662.1 glycerol-3-phosphate phosphatase [Anas platyrhynchos]
Cluster-9112.14307;orf1	1802.1	1824.3	1782.5	1688.1	1790.8	1742.3	len=1322 frame:-1 start:4320 end:355 677500805_KFQ89184.1 WASH complex subunit strumpellin, partial [Phoenicopterus ruber ruber]
Cluster-9112.12439;orf1	1430.8	1503.1	1509.1	1519.5	1570.2	1591.4	len=154 frame:1 start:1 end:462 1540456297_XP_027302655.1 dynactin subunit 3 [Anas platyrhynchos]
Cluster-9112.10557;orf1	630.3	555.4	566.3	556.7	570.5	553.1	len=227 frame:3 start:42 end:722 1051211685_XP_017689155.1 PREDICTED: ras-related protein Rab-8A [Lepidothrix coronata]
Cluster-9112.13800;orf2	635.9	701.7	747.5	668.5	703.6	728.2	len=77 frame:-3 start:284 end:54 678214243_KFV81222.1 Elongation factor 1-beta, partial [Struthio camelus australis]
Cluster-9112.12824;orf2	2315.8	2532.6	2555	2440.4	2404.6	2468.3	len=1252 frame:-3 start:6303 end:2548 1209985170_XP_021385909.1 tripeptidyl-peptidase 2 isoform X1 [Lonchura striata domestica]
Cluster-9112.15127;orf2	3142.7	2999.7	3108.5	2818.4	3037.8	2815.6	len=266 frame:1 start:1438 end:2235 902924252_XP_013050377.1 PREDICTED: adipocyte plasma membrane-associated protein [Anser cygnoides domesticus]
Cluster-9112.7155;orf1	1506.2	1642.2	1652.4	1470.4	1474.3	1604.5	len=730 frame:-3 start:2689 end:500 641783867_XP_008174286.1 procollagen-lysine,2-oxoglutarate 5-dioxygenase 3 isoform X2 [Chrysemys picta bellii]
Cluster-9112.18615;orf2	1488	1483.8	1513.2	1379.6	1400.5	1376	len=349 frame:3 start:54 end:1100 929521549_XP_014130154.1 endophilin-A2 isoform X2 [Zonotrichia albicollis]
Cluster-9112.13779;orf1	1636.6	1813.5	1733.9	1563.4	1533.3	1670	len=542 frame:-2 start:6066 end:4441 1540381582_XP_027304795.1 amine oxidase [flavin-containing] B [Anas platyrhynchos]
Cluster-9112.9417;orf1	2491	2497.6	2414.8	2458.4	2471.3	2610	len=470 frame:-1 start:1540 end:131 1210014952_XP_021401770.1 NADH dehydrogenase [ubiquinone] iron-sulfur protein 2, mitochondrial [Lonchura striata domestica]
Cluster-9112.10779;orf1	1814.3	1805.3	1815.4	1652.8	1776.4	1766.7	len=162 frame:2 start:2 end:487 971438075_XP_015132976.1 histidine triad nucleotide-binding protein 2, mitochondrial [Gallus gallus]
Cluster-9112.16108;orf2	1080.4	1069.3	1078.8	1181.8	1092	1253.2	len=460 frame:2 start:3239 end:4618 902886148_XP_013032732.1 PREDICTED: myelin expression factor 2 isoform X3 [Anser cygnoides domesticus]
Cluster-9112.17598;orf1	975.9	1060.5	963.6	906.9	1136	1012.5	len=961 frame:-3 start:5219 end:2337 677229893_KFP52519.1 hypothetical protein N323_02925 [Cathartes aura]
Cluster-9112.15240;orf1	2291.5	2093.7	2275.9	2111.4	2102.5	2045.3	len=346 frame:-3 start:3198 end:2161 1540450874_XP_027319742.1 sodium/potassium-transporting ATPase subunit beta-3 isoform X2 [Anas platyrhynchos]
Cluster-9112.17785;orf1	1447.7	1558.5	1449.7	1360.9	1319.9	1337.8	len=290 frame:-2 start:1672 end:803 2506056_BAA22638.1 calpain small subunit, partial [Gallus gallus]
Cluster-9112.13878;orf1	1442.7	1445.6	1429	1425.8	1508.8	1519.5	len=803 frame:-2 start:4271 end:1863 1201862649_XP_021231529.1 centromere/kinetochore protein zw10 homolog [Numida meleagris]
Cluster-9112.11357;orf2	920.8	961.4	924.6	825.6	914.2	892.2	len=460 frame:-2 start:5506 end:4127 1540434559_XP_027313430.1 apoptosis inhibitor 5 [Anas platyrhynchos]
Cluster-9112.13662;	3595.3	3382	4117.1	3497.3	3025.6	3799	len=368 start:1 end:1106 minus strand
Cluster-9112.6864;orf1	2331.4	1706	1587.4	1417.6	1498.2	1580.5	len=1191 frame:3 start:3 end:3575 677538305_KFR00061.1 Integrin alpha-X, partial [Nipponia nippon]
Cluster-9112.15748;orf2	2198.9	2257.3	2400.6	2090.9	2027.7	2182.6	len=507 frame:-1 start:3859 end:2339 1540394700_XP_027324423.1 calnexin [Anas platyrhynchos]
Cluster-9112.24603;orf1	1279.7	1395.7	1295.5	1292.6	1295.7	1342.9	len=1147 frame:1 start:1 end:3441 1211306019_XP_021433310.1 1-phosphatidylinositol 4,5-bisphosphate phosphodiesterase beta-3-like [Oncorhynchus mykiss]
Cluster-9112.9875;orf1	1449.7	1476.7	1442.8	1299.4	1382.3	1380.7	len=409 frame:1 start:166 end:1392 1003712434_XP_015727436.1 PREDICTED: selenide, water dikinase 1 isoform X1 [Coturnix japonica]
Cluster-9112.15823;orf1	2223.5	2835.6	2331.4	2249.6	2340.1	2354.5	len=1334 frame:-3 start:7286 end:3285 1540456042_XP_027302599.1 elongator complex protein 1 [Anas platyrhynchos]
Cluster-9112.19155;orf1	295.4	277.9	271.3	267.2	286.8	312.1	len=1015 frame:-3 start:6798 end:3754 1444721171_XP_025953363.1 kinesin heavy chain [Dromaius novaehollandiae]
Cluster-9112.12520;orf1	2816.8	2782.6	2707.9	2593.6	2789.8	2718.1	len=1112 frame:1 start:1 end:3336 1159645641_OPJ75883.1 SWI/SNF-related matrix-associated actin-dependent regulator of chromatin subfamily A member 5 [Patagioenas fasciata monilis]
Cluster-9112.13407;orf1	1457.7	1549.3	1580	1576.2	1446	1538.1	len=314 frame:2 start:2 end:943 902873706_XP_013027041.1 PREDICTED: alkyldihydroxyacetonephosphate synthase, peroxisomal isoform X2 [Anser cygnoides domesticus]
Cluster-9112.12435;orf2	572.9	593	533	491.4	473.5	473.4	len=301 frame:2 start:59 end:961 658910915_XP_008395528.1 PREDICTED: ras-related protein Rab-10 [Poecilia reticulata]
Cluster-9112.14072;orf2	944.1	961.6	1093.2	917.3	863.2	880.9	len=255 frame:3 start:7287 end:8051 1558437366_XP_027572235.1 collagen alpha-5(IV) chain isoform X2 [Pipra filicauda]
Cluster-9112.15821;orf1	1249.3	1243.3	1319.5	1404	1436.7	1478.5	len=672 frame:-2 start:5869 end:3854 525027485_XP_005061169.1 PREDICTED: phospholipase A-2-activating protein [Ficedula albicollis]
Cluster-9112.18464;orf1	283.4	295.5	261.1	267.4	192.3	257.9	len=865 frame:1 start:505 end:3099 678113110_KFU89399.1 Protein argonaute-4, partial [Chaetura pelagica]
Cluster-9112.13630;orf1	3224.1	3117.5	3220.9	2857.7	2947.8	3096	len=216 frame:-1 start:1636 end:989 1214047426_XP_021574732.1 40S ribosomal protein S19 isoform X1 [Carlito syrichta]
Cluster-9112.13381;orf1	1201.2	1141	1222.7	975.6	1030.3	924.4	len=1500 frame:-3 start:6760 end:2261 902889204_XP_013034095.1 PREDICTED: collagen alpha-2(V) chain [Anser cygnoides domesticus]
Cluster-9112.9892;	924.3	857.2	778.2	646.7	594.4	627.9	len=187 start:1 end:558 minus strand
Cluster-9112.12378;orf2	2357.8	2255.9	2317.2	2192	2059.4	2224.9	len=1260 frame:1 start:349 end:4128 902894364_XP_013036523.1 PREDICTED: LOW QUALITY PROTEIN: TRIO and F-actin-binding protein [Anser cygnoides domesticus]
Cluster-9112.16026;orf1	1596.2	1859.2	1901	1954.7	1844.9	1896.1	len=498 frame:-1 start:1523 end:30 1558429399_XP_027568210.1 procollagen C-endopeptidase enhancer 1 isoform X2 [Pipra filicauda]
Cluster-9112.11338;orf1	1665.1	1561.8	1631.5	1267.9	1325.6	1292.3	len=200 frame:-3 start:2498 end:1899 543356731_XP_005522537.1 PREDICTED: calcineurin B homologous protein 1 [Pseudopodoces humilis]
Cluster-9112.18337;orf1	2337	1991.1	1878.8	1757.1	1845.6	1763.7	len=498 frame:-2 start:2466 end:973 1540444809_XP_027317347.1 uridine 5-monophosphate synthase isoform X1 [Anas platyrhynchos]
Cluster-9112.12979;orf2	1414.2	1388.8	1268	1179.8	1287.2	1211.8	len=179 frame:-3 start:4223 end:3687 1315502583_PKU38215.1 membrane-associated progesterone receptor component 2 [Limosa lapponica baueri]
Cluster-9112.17742;orf1	1638.5	2128.8	2743.5	1658.2	1608.2	1501.1	len=712 frame:3 start:447 end:2582 902879933_XP_013029993.1 PREDICTED: gamma-adducin isoform X1 [Anser cygnoides domesticus]
Cluster-9112.11065;orf1	2553.5	2309.2	2355.9	2115	2112.4	2071.5	len=249 frame:1 start:1 end:747 1062841733_XP_017934603.1 cysteine-rich protein 2 [Manacus vitellinus]
Cluster-9112.12165;orf1	1683.9	1866.3	1844.2	2136.5	1915.2	2179.1	len=282 frame:1 start:1 end:846 1215458408_OXB59336.1 hypothetical protein ASZ78_011681 [Callipepla squamata]
Cluster-9112.15720;orf1	969.6	1075.1	1315.1	1032.9	987.8	1219.8	len=346 frame:2 start:455 end:1492 902918646_XP_013047753.1 PREDICTED: prostaglandin reductase 1 [Anser cygnoides domesticus]
Cluster-9112.11915;orf1	1550.5	1546.7	1506	1581.3	1638.9	1657	len=257 frame:-1 start:1355 end:585 1540373087_XP_027321881.1 V-type proton ATPase subunit E 1 [Anas platyrhynchos]
Cluster-9112.10628;	2023.9	1708.8	1525.5	1296.6	1441.5	1274.4	len=2221 start:1098 end:7760 minus strand
Cluster-9112.11582;orf1	1396.6	1444	1439.7	1201.3	1311.9	1221.6	len=478 frame:3 start:3 end:1436 326931378_XP_003211808.1 bleomycin hydrolase [Meleagris gallopavo]
Cluster-9112.17136;orf2	1098.6	1010.4	977.3	966.3	1014.5	1007.5	len=473 frame:-2 start:8943 end:7525 902866874_XP_013032147.1 PREDICTED: annexin A7 isoform X2 [Anser cygnoides domesticus]
Cluster-9112.12794;orf1	2250.4	2422.1	2538.9	2037.1	2208.6	2056.1	len=605 frame:3 start:3 end:1817 1487346046_XP_026537202.1 rho guanine nucleotide exchange factor 1 isoform X4 [Notechis scutatus]
Cluster-9112.19680;orf1	2159.5	1970	1927.8	1965.2	2000.9	2056.6	len=1956 frame:-3 start:7141 end:1274 1444767991_XP_025971041.1 brefeldin A-inhibited guanine nucleotide-exchange protein 1 [Dromaius novaehollandiae]
Cluster-9112.16773;orf1	1631	1689	1748.6	1521.3	1659.7	1619.2	len=687 frame:-2 start:6312 end:4252 902868802_XP_013041175.1 PREDICTED: LOW QUALITY PROTEIN: CD166 antigen [Anser cygnoides domesticus]
Cluster-9112.15296;orf1	1628.3	1471.2	1421.6	1500.8	1372.2	1451	len=1802 frame:-3 start:5408 end:3 512991447_XP_004857483.1 DNA-directed RNA polymerase II subunit RPB1 [Heterocephalus glaber]
Cluster-9112.13759;orf1	2164.1	1616.1	1523.1	1929.1	2249	1900.2	len=636 frame:-3 start:4209 end:2302 902869002_XP_013042191.1 PREDICTED: vitamin K-dependent protein S [Anser cygnoides domesticus]
Cluster-9112.8831;orf1	815.7	789.1	771.3	827.2	814	855.8	len=388 frame:-1 start:3460 end:2297 1540375646_XP_027312761.1 twinfilin-1 isoform X1 [Anas platyrhynchos]
Cluster-9112.14346;orf1	2802	2738.8	2754.3	2651.3	2780.4	2598.4	len=121 frame:3 start:3 end:365 1333697159_XP_001494894.2 40S ribosomal protein S3 [Equus caballus]
Cluster-9112.12209;orf1	1266.3	1101	1110.4	945.4	1037.5	1049.9	len=1033 frame:-3 start:5592 end:2494 902893203_XP_013035951.1 PREDICTED: superkiller viralicidic activity 2-like 2 [Anser cygnoides domesticus]
Cluster-9112.20817;orf1	1371.1	1316.2	1262.5	1671.5	1544.9	1598.6	len=548 frame:1 start:16 end:1659 1558397843_XP_027595890.1 4F2 cell-surface antigen heavy chain, partial [Pipra filicauda]
Cluster-9112.15161;orf1	1584.9	1837	1973.2	2029.6	1831.8	2094.9	len=253 frame:3 start:3 end:761 944215891_KQK82017.1 translationally-controlled tumor protein [Amazona aestiva]
Cluster-9112.11749;orf2	1547.5	1366.6	1478.5	1208.5	1377	1177.2	len=631 frame:3 start:3 end:1895 729751358_XP_010572285.1 PREDICTED: RNA-binding protein FUS [Haliaeetus leucocephalus]
Cluster-9112.14101;orf1	1822.6	1589.2	1809.2	1412.7	1491.6	1509.3	len=232 frame:1 start:226 end:921 483501349_EOA95083.1 L-lactate dehydrogenase A chain, partial [Anas platyrhynchos]
Cluster-9112.13675;orf1	1311.8	1053.5	1060.3	937.5	950.5	898.8	len=486 frame:-1 start:1619 end:162 363742306_XP_428202.3 tubulointerstitial nephritis antigen-like [Gallus gallus]
Cluster-9112.12127;orf1	1561.5	1650.7	1759.1	1427.4	1560.2	1523.4	len=337 frame:2 start:2 end:1012 1540441069_XP_027315909.1 sideroflexin-3 isoform X1 [Anas platyrhynchos]
Cluster-9112.12149;orf1	1208.5	1291.9	1207.4	1145.3	1186	1147.7	len=387 frame:3 start:3 end:1163 729737275_XP_010564747.1 PREDICTED: transcription elongation factor SPT5 [Haliaeetus leucocephalus]
Cluster-9112.13784;orf3	1364.1	1379.4	1296.2	1510.7	1377.8	1433.6	len=60 frame:-1 start:3582 end:3403 902932489_XP_013054298.1 PREDICTED: LOW QUALITY PROTEIN: very low-density lipoprotein receptor [Anser cygnoides domesticus]
Cluster-9112.16597;orf1	1911.7	1954.9	2049.4	1637.6	1874	1739.9	len=475 frame:2 start:7877 end:9301 1176315503_XP_020660528.1 mothers against decapentaplegic homolog 2 isoform X2 [Pogona vitticeps]
Cluster-9112.15224;orf1	834.3	850.1	874.4	972.6	907.6	1004.3	len=908 frame:-3 start:3592 end:869 543279843_XP_005427803.1 catenin alpha-2 isoform X2 [Geospiza fortis]
Cluster-9112.16944;orf1	670.9	645.6	654.1	622.7	642.7	627.7	len=528 frame:1 start:469 end:2052 1540381009_XP_027303316.1 F-box-like/WD repeat-containing protein TBL1X isoform X1 [Anas platyrhynchos]
Cluster-9112.15293;orf2	1351	1229.5	1388.1	1158.6	1149.6	1296.2	len=170 frame:3 start:3 end:512 483499320_EOA94341.1 NADH dehydrogenase [ubiquinone] 1 alpha subcomplex subunit 8, partial [Anas platyrhynchos]
Cluster-9112.11185;orf2	1963.9	2008.7	1936.7	1953.7	1921.5	1937.5	len=697 frame:-2 start:4463 end:2373 902871499_XP_013053707.1 PREDICTED: nuclear pore complex protein Nup107 [Anser cygnoides domesticus]
Cluster-9112.14245;orf1	1979.6	1918.3	1989.3	1665.2	1781.7	1670.1	len=297 frame:1 start:2275 end:3165 483510914_EOA99976.1 Four and a half LIM domains protein 5, partial [Anas platyrhynchos]
Cluster-9112.16227;	1709	1759.8	1784.9	1675.9	1692.1	1689.5	len=426 start:230 end:1507 minus strand
Cluster-9112.18566;orf1	2148.5	2141.7	2161.8	2273.3	2153.5	2249.6	len=1584 frame:-2 start:7179 end:2428 902920795_XP_013048756.1 PREDICTED: LOW QUALITY PROTEIN: tetratricopeptide repeat protein 37 [Anser cygnoides domesticus]
Cluster-9112.15227;orf1	1703.9	1469.3	1596	1543.4	1509.8	1581.6	len=96 frame:1 start:1204 end:1491 313103448_ADR31541.1 mitochondrial cytochrome c oxidase subunit IV [Anser indicus]
Cluster-9112.8544;orf1	1159.8	1047.3	1037.4	1206.8	1198.5	1261.9	len=2934 frame:-2 start:10240 end:1439 1540431742_XP_027312469.1 LOW QUALITY PROTEIN: lipopolysaccharide-responsive and beige-like anchor protein [Anas platyrhynchos]
Cluster-9112.7888;orf1	2364.2	2272.1	2434.6	2665.2	2253.4	2533.7	len=435 frame:-3 start:5046 end:3742 530581836_XP_005284774.1 isovaleryl-CoA dehydrogenase, mitochondrial [Chrysemys picta bellii]
Cluster-9112.11503;orf1	2386.9	2393.2	2114.1	2090.3	2047	2122.3	len=877 frame:1 start:514 end:3144 768363233_XP_011578837.1 PREDICTED: WD repeat-containing protein 44 isoform X1 [Aquila chrysaetos canadensis]
Cluster-9112.12855;orf3	1606.1	1621.9	1694.8	1312.4	1355.8	1448.1	len=555 frame:2 start:1067 end:2731 902929451_XP_013052866.1 PREDICTED: guanylate-binding protein 3-like, partial [Anser cygnoides domesticus]
Cluster-9112.16580;orf1	1302.9	1142.6	1104	1008.5	1106.4	1029.4	len=192 frame:3 start:3 end:578 1315511938_PKU46461.1 hydroxypyruvate isomerase [Limosa lapponica baueri]
Cluster-9112.14169;orf1	1566.5	1667.6	1667.7	1536.2	1713	1550.2	len=509 frame:-3 start:2701 end:1175 1201816783_XP_021238700.1 procollagen galactosyltransferase 1 [Numida meleagris]
Cluster-9112.16777;orf3	901.1	913.3	1014.2	850.8	881.7	855.3	len=129 frame:2 start:9953 end:10339 676417334_KFO60531.1 Plastin-3, partial [Corvus brachyrhynchos]
Cluster-9112.23439;orf1	1641	1460.6	1556.8	1435.6	1449.4	1544.9	len=360 frame:3 start:3 end:1082 543379590_XP_005532992.1 PREDICTED: transcriptional activator protein Pur-beta [Pseudopodoces humilis]
Cluster-9112.12212;orf1	1551.7	1470.1	1371.2	1207.6	1313.4	1249.8	len=402 frame:2 start:2 end:1207 944218380_KQK83774.1 guanine nucleotide-binding protein subunit alpha-13 [Amazona aestiva]
Cluster-28740.0;orf1	1333.1	1131.8	1185.9	1268.5	1418.6	1474.7	len=367 frame:-3 start:1487 end:387 1540453868_XP_005015438.2 fructose-bisphosphate aldolase B [Anas platyrhynchos]
Cluster-9112.15702;orf1	1068.1	1212.7	1171.2	1169.2	1303.5	1127.7	len=580 frame:-2 start:4369 end:2630 1540452783_XP_027320420.1 arf-GAP domain and FG repeat-containing protein 1 isoform X6 [Anas platyrhynchos]
Cluster-9112.15258;orf1	1983.6	1834.4	1833.6	1836.8	1899.4	1806.8	len=395 frame:-1 start:4688 end:3504 1540400687_XP_027326861.1 LOW QUALITY PROTEIN: serine/threonine-protein phosphatase 6 catalytic subunit [Anas platyrhynchos]
Cluster-9112.13232;orf1	1028	1081.4	1055.3	1047.3	1118.7	1056.5	len=1573 frame:3 start:54 end:4772 768371212_XP_011583017.1 PREDICTED: arf-GAP with Rho-GAP domain, ANK repeat and PH domain-containing protein 1 isoform X2 [Aquila chrysaetos canadensis]
Cluster-9112.10025;orf1	906.3	920.5	930.8	913	879.3	941.3	len=320 frame:-3 start:2566 end:1607 1540413777_XP_027329080.1 proteasome inhibitor PI31 subunit [Anas platyrhynchos]
Cluster-9112.18348;orf1	480.5	503.1	499.6	499.7	474.9	514.1	len=498 frame:1 start:1 end:1494 1159653765_OPJ81781.1 glycylpeptide N-tetradecanoyltransferase 2 [Patagioenas fasciata monilis]
Cluster-9112.10467;orf2	2035.6	1751.5	1665.5	1904.4	1760.5	1793.1	len=177 frame:1 start:1711 end:2241 1540374404_XP_027308131.1 leukotriene A-4 hydrolase [Anas platyrhynchos]
Cluster-9112.16407;orf1	1640.1	2214.2	1746.1	1574.4	1943.6	1616.4	len=1790 frame:-2 start:5865 end:496 529430942_XP_005235275.1 maestro heat-like repeat-containing protein family member 1 isoform X2 [Falco peregrinus]
Cluster-9112.9324;orf1	1765.3	1996.8	1937.2	1991.7	1876.6	1844.9	len=261 frame:-2 start:1402 end:620 1215478854_OXB72303.1 hypothetical protein H355_014223 [Colinus virginianus]
Cluster-9112.14249;orf1	2210.2	2431.9	2449.7	2044.6	2049.5	2200.7	len=365 frame:2 start:2 end:1096 1540391541_XP_027323216.1 LIM and cysteine-rich domains protein 1 isoform X1 [Anas platyrhynchos]
Cluster-9112.18273;	2473	2369.2	2323.8	2214.1	2200.2	2253.8	len=469 start:670 end:2076 minus strand
Cluster-9112.11493;orf1	901.7	899.5	850.6	949.1	1025.7	997.8	len=349 frame:-2 start:1401 end:355 1344898136_XP_023968806.1 glyceraldehyde-3-phosphate dehydrogenase, testis-specific isoform X1 [Chrysemys picta bellii]
Cluster-9112.15256;orf2	2916	3011.6	3003.3	2842.2	2700.8	3005.1	len=72 frame:3 start:4401 end:4616 1558434853_XP_027570950.1 endoplasmin [Pipra filicauda]
Cluster-9112.8553;orf1	1476.3	1630.6	1779.2	1379.2	1653.8	1370.6	len=338 frame:3 start:1644 end:2657 902913770_XP_013045521.1 PREDICTED: dimethylaniline monooxygenase [N-oxide-forming] 3 [Anser cygnoides domesticus]
Cluster-9112.13362;orf1	1683.8	1852.7	1780.1	1530.8	1655.2	1512.9	len=1116 frame:2 start:2 end:3349 1390073347_XP_025010783.1 synaptopodin isoform X3 [Gallus gallus]
Cluster-9112.14520;orf1	1666.9	1793.7	1814.5	1537.9	1611.4	1507.9	len=746 frame:-1 start:2479 end:242 1033372359_XP_016851942.1 PREDICTED: dolichyl-diphosphooligosaccharide--protein glycosyltransferase subunit STT3A [Anolis carolinensis]
Cluster-9112.15033;orf1	1446	1388.6	1340.1	1250.8	1091.1	1274.7	len=529 frame:2 start:2 end:1588 902914322_XP_013045765.1 PREDICTED: adenylyl cyclase-associated protein 2 [Anser cygnoides domesticus]
Cluster-9112.16198;orf2	922.7	914.8	902.8	924	933.4	915.5	len=279 frame:-2 start:1489 end:653 1495917103_XP_026714893.1 peroxisomal 2,4-dienoyl-CoA reductase isoform X2 [Athene cunicularia]
Cluster-9112.16320;orf1	1004.1	914.7	895.3	910.1	858.6	961.4	len=257 frame:1 start:1 end:771 929512218_XP_014117617.1 PREDICTED: ATP-dependent Clp protease proteolytic subunit, mitochondrial [Pseudopodoces humilis]
Cluster-9112.11715;orf1	1067	1070	1142.1	1067	1016.4	1072.2	len=504 frame:3 start:3 end:1514 1561842838_XP_027766206.1 myeloid-associated differentiation marker homolog [Empidonax traillii]
Cluster-9112.12437;orf1	1434.1	1104	1100.8	1138.3	1164.7	1209.4	len=484 frame:2 start:2003 end:3454 1201828708_XP_021239363.1 tripeptidyl-peptidase 1 [Numida meleagris]
Cluster-9112.14315;orf1	1882.5	1212.8	1165.8	1057.3	992.4	1102.9	len=481 frame:2 start:542 end:1984 679000666_KFW03615.1 Glutamine synthetase [Fulmarus glacialis]
Cluster-9112.10784;orf1	1362	1352.4	1360.7	1262.4	1432.5	1320.8	len=834 frame:-2 start:3005 end:504 1540428085_XP_027311132.1 cell division cycle 5-like protein isoform X1 [Anas platyrhynchos]
Cluster-9112.14618;orf1	1208.6	1185.4	1097.6	1050.6	1145.2	1050.6	len=283 frame:2 start:2 end:850 1540429493_XP_027311664.1 sepiapterin reductase [Anas platyrhynchos]
Cluster-9112.2671;orf1	931.4	835.3	812.1	863.8	868.9	778.5	len=488 frame:2 start:2 end:1465 1540421153_XP_005029396.2 keratin, type I cytoskeletal 9 [Anas platyrhynchos]
Cluster-9112.15954;orf1	882.6	956.5	1000.9	1113.6	1038.2	1083.2	len=232 frame:3 start:51 end:746 959080884_XP_014744210.1 PREDICTED: ras-related protein Rab-6A isoform X3 [Sturnus vulgaris]
Cluster-9112.15793;orf1	909.2	774.9	718.1	809.5	843.5	833.9	len=789 frame:3 start:3 end:2369 1201864942_XP_021232697.1 importin-9, partial [Numida meleagris]
Cluster-9112.11805;orf1	1231.7	1290.5	1265.6	1256.8	1111	1294.5	len=969 frame:-3 start:10531 end:7625 1540395220_XP_027324593.1 UPF0505 protein C16orf62 homolog isoform X2 [Anas platyrhynchos]
Cluster-9112.17580;orf1	1647	1792.8	1776.9	1637.5	1771.1	1834.2	len=144 frame:3 start:3 end:434 1011570255_KYO25074.1 small nuclear ribonucleoprotein Sm D2 [Alligator mississippiensis]
Cluster-9112.15371;orf2	1010.7	950.1	891.4	1086.9	1078.8	1178.7	len=607 frame:3 start:264 end:2084 543744386_XP_005513014.1 cholinesterase isoform X3 [Columba livia]
Cluster-9112.15947;orf2	1177.2	982.2	974.4	975	978.3	1027.3	len=948 frame:-1 start:12569 end:9726 902911232_XP_013044341.1 PREDICTED: LOW QUALITY PROTEIN: laminin subunit alpha-5 [Anser cygnoides domesticus]
Cluster-9112.16396;orf1	1603.3	1541	1620.9	1657.5	1810	1697.6	len=123 frame:1 start:1030 end:1398 212772_AAA49094.1 TIM [Gallus gallus]
Cluster-9112.13942;orf1	1035	1127.1	1084.1	1078.4	1185.6	1117.9	len=2080 frame:1 start:3418 end:9657 902895178_XP_013036910.1 PREDICTED: LOW QUALITY PROTEIN: E3 ubiquitin-protein ligase TRIP12 [Anser cygnoides domesticus]
Cluster-9112.16189;orf1	1167.1	1219.9	1288.5	1297.4	1269.7	1263.7	len=1412 frame:-1 start:9634 end:5399 902903167_XP_013040562.1 PREDICTED: LOW QUALITY PROTEIN: collagen alpha-6(IV) chain [Anser cygnoides domesticus]
Cluster-9112.10258;orf1	1570.4	1282.9	1276.5	1162.7	1302.4	1287.5	len=536 frame:-2 start:3671 end:2064 950949125_XP_006276611.2 PREDICTED: WD40 repeat-containing protein SMU1 [Alligator mississippiensis]
Cluster-9112.15421;orf1	1166	991	1111.1	947.6	1198.9	963.6	len=140 frame:2 start:2366 end:2785 902916675_XP_013046809.1 PREDICTED: annexin A5 isoform X1 [Anser cygnoides domesticus]
Cluster-9112.18987;orf1	1255.4	1323.3	1157.6	1335.2	1334	1433.3	len=343 frame:-1 start:2055 end:1027 902924581_XP_013050521.1 PREDICTED: estradiol 17-beta-dehydrogenase 2 [Anser cygnoides domesticus]
Cluster-9112.17486;orf1	1052.7	1424.8	1150.2	1215.7	1119.2	1164	len=559 frame:2 start:2 end:1678 1540418126_XP_027300278.1 vacuolar protein sorting-associated protein 45 isoform X1 [Anas platyrhynchos]
Cluster-9112.18590;orf1	1035.1	1239.7	1270.1	1061.5	1125	965.8	len=609 frame:-1 start:2967 end:1141 1201882581_XP_021251447.1 leucine-rich repeat-containing protein 15 [Numida meleagris]
Cluster-9112.13342;orf1	1370.2	1371.1	1236.5	1196.3	1229.6	1183.8	len=598 frame:2 start:2 end:1795 733931242_XP_010726275.1 coronin-1B [Meleagris gallopavo]
Cluster-9112.9592;orf1	932.4	901.1	783.8	1128.8	1057.5	1110.2	len=331 frame:1 start:16 end:1008 1540397089_XP_027325365.1 ketimine reductase mu-crystallin isoform X2 [Anas platyrhynchos]
Cluster-9112.15081;orf1	1895.4	1620.6	1668.6	1507.2	1589	1630.3	len=545 frame:-2 start:6438 end:4804 1540430008_XP_027311868.1 lysosome membrane protein 2 [Anas platyrhynchos]
Cluster-9112.8895;orf1	1818.3	1642.4	1601.9	1689.5	1505.6	1713.4	len=295 frame:1 start:847 end:1731 677532166_KFQ94690.1 Aspartyl aminopeptidase, partial [Nipponia nippon]
Cluster-9112.10109;orf1	2307.9	1787.9	1751.6	1524.7	1681	1531.5	len=651 frame:2 start:68 end:2020 326914963_XP_003203792.1 atypical kinase COQ8A, mitochondrial [Meleagris gallopavo]
Cluster-9112.12668;orf1	964.7	1026	1040.5	1006.1	1048.4	1045.8	len=404 frame:-1 start:5106 end:3895 768361917_XP_011578150.1 PREDICTED: serine/threonine-protein phosphatase 2A activator [Aquila chrysaetos canadensis]
Cluster-9112.15060;orf1	2335.7	2035.4	2112.8	2115.4	2011.6	2103.2	len=182 frame:-2 start:2402 end:1857 699671798_XP_009900855.1 PREDICTED: NHP2-like protein 1 [Picoides pubescens]
Cluster-9112.12729;orf1	1851.8	1785.7	1496.5	1336.7	1539.6	1367.2	len=2830 frame:-1 start:9371 end:882 902926494_XP_013051449.1 PREDICTED: LOW QUALITY PROTEIN: von Willebrand factor [Anser cygnoides domesticus]
Cluster-9112.11407;orf1	1606.2	1581.5	1496.4	1532.7	1484.6	1512.5	len=291 frame:-3 start:2908 end:2036 729753721_XP_010573561.1 PREDICTED: ubiquitin carboxyl-terminal hydrolase isozyme L3 isoform X1 [Haliaeetus leucocephalus]
Cluster-9112.10512;orf1	2456.7	2256.7	2260.9	2186.7	2518.7	2327.2	len=1836 frame:3 start:3 end:5510 768352405_XP_011573125.1 PREDICTED: nuclear pore complex protein Nup205 [Aquila chrysaetos canadensis]
Cluster-9112.16140;orf1	1874.4	1773.8	1753.1	1534.9	1715.4	1656.4	len=1151 frame:3 start:108 end:3560 699635498_XP_009908873.1 PREDICTED: unconventional myosin-Ib isoform X1 [Picoides pubescens]
Cluster-9112.15179;orf1	2599.9	2341.3	2212	2160.3	2303.8	2162.3	len=145 frame:3 start:102 end:536 902932596_XP_013054341.1 PREDICTED: beta-2-microglobulin, partial [Anser cygnoides domesticus]
Cluster-9112.8033;orf1	1806.7	1999.7	1766.9	1669.1	1704.4	1788.6	len=939 frame:2 start:332 end:3148 902936826_XP_013056428.1 PREDICTED: serine/threonine-protein phosphatase 6 regulatory subunit 2 [Anser cygnoides domesticus]
Cluster-9112.16739;orf1	1156.9	1259.2	1144.6	1046.7	1239	1094.7	len=1972 frame:-2 start:8042 end:2127 1540425146_XP_027310038.1 LOW QUALITY PROTEIN: afadin [Anas platyrhynchos]
Cluster-9112.24202;orf1	1153.6	1143.6	1129.9	1234.5	1227.3	1184.2	len=380 frame:3 start:3 end:1142 960953325_XP_014822060.1 PREDICTED: trans-3-hydroxy-L-proline dehydratase [Calidris pugnax]
Cluster-9112.14280;orf2	1315.8	1619.7	1681.5	1837.4	1572.2	1746.6	len=100 frame:3 start:2136 end:2435 944298009_KQL61123.1 ras-related protein Rab-2A [Amazona aestiva]
Cluster-9112.14790;orf1	1344.3	1435.5	1391.5	1418.1	1525.6	1487	len=511 frame:-3 start:2233 end:701 902892641_XP_013035679.1 PREDICTED: NEDD8-activating enzyme E1 catalytic subunit [Anser cygnoides domesticus]
Cluster-9112.14781;orf1	1959.7	2472.9	2402.2	1832	1677.7	1900.8	len=484 frame:2 start:2 end:1453 1540419621_XP_027300961.1 acidic mammalian chitinase isoform X1 [Anas platyrhynchos]
Cluster-9112.9978;orf1	1534	1501	1473.6	1456.5	1443	1616.5	len=424 frame:3 start:591 end:1862 902887831_XP_013033473.1 PREDICTED: kynurenine--oxoglutarate transaminase 3 isoform X3 [Anser cygnoides domesticus]
Cluster-9112.14804;orf1	1680.3	1767.7	1854.8	1880.8	1973.6	1866	len=1024 frame:-1 start:6549 end:3478 1540424854_XP_027309938.1 echinoderm microtubule-associated protein-like 4 isoform X4 [Anas platyrhynchos]
Cluster-9112.14876;	1548.7	1541.7	1478.5	1445.8	1549.5	1464	len=1733 start:1 end:5195 minus strand
Cluster-9112.10361;orf1	1780.9	1678.5	1674.8	1688.7	1639.6	1664.1	len=3110 frame:1 start:1 end:9330 675315552_KFM10814.1 Laminin subunit alpha-1, partial [Aptenodytes forsteri]
Cluster-9112.9714;orf1	1863.7	1734	1699.8	1583.4	1624.9	1610.2	len=1516 frame:-1 start:7078 end:2531 1540434236_XP_027313317.1 RNA helicase aquarius isoform X1 [Anas platyrhynchos]
Cluster-9112.9595;orf1	1187.7	1205.7	1112.7	999.4	1043.1	982.4	len=623 frame:1 start:1 end:1869 1390103827_XP_025001544.1 GRIP1-associated protein 1 isoform X2 [Gallus gallus]
Cluster-9112.10101;orf2	1672.8	1780.9	1786.1	1578.4	1659.4	1652.3	len=721 frame:-1 start:8610 end:6448 902924278_XP_013050387.1 PREDICTED: kinesin light chain 4 isoform X1 [Anser cygnoides domesticus]
Cluster-9112.12330;orf1	1492	1423.9	1446.7	1502.5	1522.3	1575.9	len=1117 frame:-3 start:3466 end:116 524969917_XP_005084828.1 DNA polymerase delta catalytic subunit [Mesocricetus auratus]
Cluster-9112.16076;orf1	1202.9	1186.6	1115.6	1097.5	1170.2	1104.2	len=314 frame:-1 start:2660 end:1719 1444704793_XP_025963499.1 mitochondrial import receptor subunit TOM40 homolog [Dromaius novaehollandiae]
Cluster-9112.18005;orf1	459.9	531	568.1	590.9	593.3	645.2	len=1562 frame:3 start:3 end:4688 704499756_XP_010077577.1 PREDICTED: DNA topoisomerase 2-alpha, partial [Pterocles gutturalis]
Cluster-9112.13288;orf3	1462.2	1537.2	1490.5	1610.2	1626.4	1548.7	len=560 frame:2 start:1937 end:3616 1095983244_XP_009085712.2 AP-3 complex subunit mu-1 isoform X1 [Serinus canaria]
Cluster-9112.17296;orf1	2205.3	2196	2018.1	1983.7	1833.7	2019.2	len=878 frame:-2 start:4068 end:1435 223462311_AAI50976.1 Eml1 protein [Mus musculus]
Cluster-9112.14522;orf1	2171.2	2166.3	2205.2	2293.3	2394.2	2423.3	len=330 frame:-1 start:4392 end:3403 1495918723_XP_026715753.1 tricarboxylate transport protein, mitochondrial [Athene cunicularia]
Cluster-9112.18575;orf2	1304.7	1270.4	1571.4	1234.1	1338.6	1445.2	len=122 frame:-2 start:1244 end:879 1341057773_XP_023804143.1 protein/nucleic acid deglycase DJ-1-like [Cyanistes caeruleus]
Cluster-9112.13058;orf1	1357.1	1472.7	1467.2	1415.5	1455	1390.6	len=281 frame:1 start:13 end:855 1215461803_OXB61909.1 hypothetical protein H355_003908, partial [Colinus virginianus]
Cluster-9112.18979;orf1	526.6	434.2	490.8	424.3	453.2	427.2	len=1222 frame:-2 start:7231 end:3566 1488333046_XP_026580251.1 plasma membrane calcium-transporting ATPase 2 isoform X3 [Pseudonaja textilis]
Cluster-9112.12486;orf1	1324	1382.9	1330.9	1555.4	1910	1503.7	len=961 frame:2 start:2 end:2884 1540387509_XP_027321707.1 TBC1 domain family member 2B [Anas platyrhynchos]
Cluster-9112.9981;orf1	806.3	761.6	754.2	797.7	754.7	787.8	len=501 frame:-1 start:2733 end:1231 1540373732_XP_027305818.1 target of Myb protein 1 isoform X2 [Anas platyrhynchos]
Cluster-9112.6110;orf1	985.3	966.2	929	1285.8	865.4	1130.9	len=513 frame:1 start:1 end:1539 1540435178_XP_005029435.2 cytochrome P450 1B1 [Anas platyrhynchos]
Cluster-9112.13560;orf1	1433.2	1604.1	1738.5	1567.9	1675.6	1688.7	len=242 frame:2 start:446 end:1171 1540403526_XP_027306268.1 isopentenyl-diphosphate Delta-isomerase 1 [Anas platyrhynchos]
Cluster-9112.17469;	182.7	241	261.4	297.1	331.2	237.8	len=134 start:1 end:398 minus strand
Cluster-9112.6843;orf2	2027.3	2009.2	1968.6	1777.5	1915.7	1895.1	len=125 frame:3 start:3 end:377 902907177_XP_013042417.1 PREDICTED: sorcin [Anser cygnoides domesticus]
Cluster-9112.12955;orf1	1041.4	1014.4	997.7	1238.1	1077.9	1142.9	len=192 frame:3 start:3 end:578 1003937139_XP_015727509.1 PREDICTED: eukaryotic translation initiation factor 5A-2 [Coturnix japonica]
Cluster-9112.15922;orf1	1280.1	1267.1	1290.1	1225.4	1275.6	1291.5	len=282 frame:-2 start:9660 end:8815 729743113_XP_010567886.1 PREDICTED: vesicle-associated membrane protein-associated protein B/C isoform X1 [Haliaeetus leucocephalus]
Cluster-9112.16064;orf1	1430.5	1447.8	1516.2	1226.7	1297.7	1263.4	len=529 frame:3 start:15 end:1601 1495292920_RLW05809.1 hypothetical protein DV515_00004982 [Erythrura gouldiae]
Cluster-9112.10430;orf1	1270	1205.4	1264.8	988.3	1134.2	959.3	len=552 frame:-3 start:3667 end:2012 902933901_XP_013054971.1 PREDICTED: zyxin [Anser cygnoides domesticus]
Cluster-9112.26381;orf1	591.1	690	626.6	530.5	832.3	522.5	len=116 frame:3 start:3 end:350 961003058_XP_014817378.1 PREDICTED: apolipoprotein A-II-like [Calidris pugnax]
Cluster-9112.16815;orf2	1842.7	1452.2	1518.8	1613	1439.2	1677.2	len=114 frame:2 start:800 end:1141 1201824231_XP_021260546.1 ATP synthase subunit O, mitochondrial [Numida meleagris]
Cluster-9112.7973;orf1	873.5	978.4	961.3	1104.2	928.1	1117.1	len=397 frame:2 start:2 end:1192 729741735_XP_010567153.1 PREDICTED: hsp90 co-chaperone Cdc37 [Haliaeetus leucocephalus]
Cluster-9112.10051;orf1	1252.7	1196	1110.9	1374.7	1163	1419.2	len=616 frame:1 start:310 end:2157 929514502_XP_014118153.1 PREDICTED: LOW QUALITY PROTEIN: proline-, glutamic acid- and leucine-rich protein 1 [Pseudopodoces humilis]
Cluster-9112.16572;orf1	817.3	920.2	912.1	850.1	999.3	804.6	len=247 frame:-3 start:4704 end:3964 1561792483_XP_027739587.1 platelet-activating factor acetylhydrolase IB subunit alpha [Empidonax traillii]
Cluster-9112.13489;orf1	1564.9	1607.9	1632	1460.3	1429.8	1552.5	len=904 frame:-1 start:7968 end:5257 960980516_XP_014805425.1 PREDICTED: cGMP-specific 3,5-cyclic phosphodiesterase isoform X1 [Calidris pugnax]
Cluster-9112.13065;orf1	411.8	409.8	414.9	388.1	418.9	457.7	len=584 frame:3 start:3 end:1754 1540426262_XP_027310463.1 importin subunit alpha-6 isoform X1 [Anas platyrhynchos]
Cluster-9112.6677;orf1	1231.6	997.9	1014.8	927.2	1001.3	975.4	len=240 frame:-2 start:1969 end:1250 998655228_XP_015472735.1 PREDICTED: rho-related GTP-binding protein RhoG [Parus major]
Cluster-9112.11405;orf3	2069.3	1985	2018.7	1877.8	1826.3	1866	len=580 frame:1 start:2821 end:4560 971447005_XP_015128483.1 RNA-binding protein 14 isoform X1 [Gallus gallus]
Cluster-9112.15477;orf1	1636.1	1965.2	2052.5	2355.1	2347	2336.8	len=295 frame:1 start:1 end:885 1540399669_XP_027326455.1 endophilin-B2 isoform X12 [Anas platyrhynchos]
Cluster-9112.13379;orf1	638.7	712.3	724	707.2	713.9	688.2	len=815 frame:3 start:402 end:2846 1307737019_PKK22148.1 DnaJ (Hsp40) homolog, subfamily C, member 10, partial [Columba livia]
Cluster-9112.14098;orf1	1684.3	1677.6	1647.9	1687	1421.6	1705.7	len=244 frame:3 start:2043 end:2774 1443700737_XP_025903054.1 uncharacterized protein LOC112954126 [Nothoprocta perdicaria]
Cluster-9112.8377;orf1	1089.7	1066.9	1145.1	933.1	989.3	921.5	len=306 frame:3 start:786 end:1703 699586048_XP_009864657.1 PREDICTED: sushi repeat-containing protein SRPX [Apaloderma vittatum]
Cluster-9112.13081;orf3	1554.3	1606.4	1615.3	1466.8	1487.7	1503.3	len=1820 frame:3 start:3 end:5462 902879007_XP_013029546.1 PREDICTED: melanoma inhibitory activity protein 3 [Anser cygnoides domesticus]
Cluster-9112.14115;	1854.6	1707.1	1782.8	1886.1	1988.4	1777.4	len=690 start:262 end:2336 minus strand
Cluster-9112.17153;orf1	1068.7	1492.4	1111.5	1312.1	1822.1	1154.5	len=529 frame:1 start:268 end:1854 902920720_XP_013048720.1 PREDICTED: coronin-2B [Anser cygnoides domesticus]
Cluster-9112.14156;orf1	2093.1	2097.6	1956	1954.1	2061.4	2054.9	len=2081 frame:3 start:57 end:6299 902922131_XP_013049363.1 PREDICTED: nuclear pore complex protein Nup214 [Anser cygnoides domesticus]
Cluster-9112.13876;orf1	813.7	689.2	739.2	709.8	668.2	685.7	len=203 frame:3 start:3588 end:4196 1540407140_XP_027307623.1 NADH dehydrogenase [ubiquinone] iron-sulfur protein 6, mitochondrial [Anas platyrhynchos]
Cluster-9112.18418;orf1	1831.4	1763.5	1740.2	1495	1472.7	1589	len=757 frame:-3 start:2272 end:2 599137855_AHN59620.1 mucin 11A [Drosophila melanogaster]
Cluster-9112.12735;orf1	1141.2	1175.4	1158.1	1163.2	1113.9	1242.7	len=455 frame:3 start:3 end:1367 1540412253_XP_027328442.1 mitochondrial import inner membrane translocase subunit TIM44 isoform X1 [Anas platyrhynchos]
Cluster-9112.16767;orf1	304.7	347.3	322.1	287.3	311.4	303.6	len=321 frame:-2 start:1564 end:602 1113786899_XP_019354729.1 PREDICTED: serine/threonine-protein phosphatase 4 catalytic subunit [Alligator mississippiensis]
Cluster-9112.13551;orf1	1577	1057.7	1082.6	1373.9	1526.4	1497.1	len=146 frame:2 start:2066 end:2503 902891928_XP_013035359.1 PREDICTED: acid ceramidase [Anser cygnoides domesticus]
Cluster-9112.13829;orf1	2149.2	2206.3	2055.7	2537.5	2374.7	2454.8	len=357 frame:1 start:124 end:1194 542158735_XP_005488113.1 cyclin-dependent kinase 1 [Zonotrichia albicollis]
Cluster-9112.11900;orf1	1593.4	1699.1	1605.1	1502.8	1430.7	1491.7	len=403 frame:3 start:30 end:1238 960979165_XP_014804723.1 PREDICTED: NADH dehydrogenase [ubiquinone] 1 alpha subcomplex subunit 10, mitochondrial [Calidris pugnax]
Cluster-9112.10308;	1722.8	1558.1	1527.4	1719.1	1882.4	1774.1	len=1410 start:5073 end:9301 minus strand
Cluster-9112.16016;orf2	1680.4	1552.6	1694.1	1552	1493.4	1632.4	len=351 frame:3 start:354 end:1406 902888790_XP_013033931.1 PREDICTED: matrin-3 isoform X4 [Anser cygnoides domesticus]
Cluster-9112.11996;orf1	2151	2169.2	2217.6	2048.7	1979.8	2132.5	len=623 frame:2 start:1466 end:3334 723135391_XP_010284316.1 PREDICTED: signal transducer and activator of transcription 3 isoform X1 [Phaethon lepturus]
Cluster-9112.9953;	2548.7	2313.8	2098.1	2406.8	3892.9	2266.1	len=380 start:1 end:1137 minus strand
Cluster-9112.15549;orf2	1371.4	1430.8	1379	1303	1311.1	1289.6	len=258 frame:-2 start:2011 end:1238 1552666368_XP_027487148.1 interleukin enhancer-binding factor 2 [Corapipo altera]
Cluster-9112.15468;orf1	1183.4	1098.6	1129.9	1015.6	1025.6	1035.7	len=1097 frame:1 start:1 end:3291 1540439508_XP_027315334.1 pre-mRNA-processing factor 40 homolog A isoform X7 [Anas platyrhynchos]
Cluster-9112.23214;orf2	534.2	808	776.5	642.8	498.3	595.7	len=528 frame:-2 start:2609 end:1026 1201849691_XP_021272614.1 papilin-like isoform X9 [Numida meleagris]
Cluster-9112.16911;orf1	1708	1783.4	2029.8	1876.5	2154.4	2027.7	len=320 frame:1 start:1 end:960 902870615_XP_013049503.1 PREDICTED: very-long-chain 3-oxoacyl-CoA reductase [Anser cygnoides domesticus]
Cluster-9112.23214;orf3	1413	2013.5	2291.3	1499.3	1173.8	1565	len=299 frame:-1 start:3498 end:2602 1201849691_XP_021272614.1 papilin-like isoform X9 [Numida meleagris]
Cluster-9112.14150;orf1	1658.5	1800.4	1721.9	1545.2	1587	1580.6	len=530 frame:-3 start:1898 end:309 902928518_XP_013052408.1 PREDICTED: serine--tRNA ligase, cytoplasmic [Anser cygnoides domesticus]
Cluster-9112.15945;orf1	1340	1279.9	1253	1119.9	1180.2	1226	len=653 frame:2 start:2 end:1960 1003749583_XP_015708900.1 PREDICTED: peroxisomal carnitine O-octanoyltransferase isoform X1 [Coturnix japonica]
Cluster-9112.13807;orf1	1699.6	1652.5	1715.5	1667.1	1643.6	1662.9	len=247 frame:2 start:149 end:889 1350995_P47836.2 RecName: Full=40S ribosomal protein S4
Cluster-9112.12213;orf1	1751.2	1632	1586	1593	1856.1	1814.7	len=414 frame:1 start:196 end:1437 959089310_XP_014748724.1 PREDICTED: methylthioribose-1-phosphate isomerase [Sturnus vulgaris]
Cluster-9112.1035;orf1	617.1	709.7	683.9	739.7	809.2	681.6	len=869 frame:3 start:33 end:2639 902918089_XP_013047489.1 PREDICTED: inter-alpha-trypsin inhibitor heavy chain H3 isoform X2 [Anser cygnoides domesticus]
Cluster-9112.12406;orf1	2224.7	2163	2270.6	2002.8	1887.9	2041.4	len=255 frame:2 start:2345 end:3109 704463461_XP_010085019.1 PREDICTED: endoplasmic reticulum resident protein 44, partial [Pterocles gutturalis]
Cluster-9112.16436;orf1	1139.2	1136.5	1109.8	1069.8	981.2	1115.2	len=462 frame:3 start:3 end:1388 768357488_XP_011575803.1 PREDICTED: phenylalanine--tRNA ligase beta subunit [Aquila chrysaetos canadensis]
Cluster-9112.12053;	1491.4	1419.7	1447.8	1482.1	1455	1599.5	len=192 start:289 end:860 minus strand
Cluster-9112.23377;orf1	1066.5	951.9	950.8	698.9	777.5	707.9	len=167 frame:-2 start:732 end:232 1540416797_XP_027299759.1 fatty acid-binding protein, heart [Anas platyrhynchos]
Cluster-9112.10526;orf1	2064.8	2156.1	2041.5	1951.8	2000.1	1998.4	len=1034 frame:2 start:2 end:3103 902878354_XP_013029226.1 PREDICTED: squamous cell carcinoma antigen recognized by T-cells 3 [Anser cygnoides domesticus]
Cluster-9112.6616;orf1	1345.3	1174.6	1123.9	1121.8	1175	1126.8	len=213 frame:-1 start:3779 end:3141 1051184454_XP_017675087.1 PREDICTED: ras-related protein Rab-31 isoform X1 [Lepidothrix coronata]
Cluster-9112.16570;orf1	2690.8	2885.7	2946.7	2545.5	2886.4	2703.7	len=129 frame:2 start:2 end:388 530668835_EQB79136.1 hypothetical protein CB1_056579126 [Camelus ferus]
Cluster-9112.13304;orf1	1792.8	1783	1821.6	1825	1798	1963.6	len=631 frame:3 start:3 end:1895 971416795_XP_015148854.1 selenocysteine-specific elongation factor isoform X1 [Gallus gallus]
Cluster-9112.14346;orf2	1170.3	1194.4	1183.6	1084.5	1109.5	1079.5	len=137 frame:2 start:992 end:1402 1333697159_XP_001494894.2 40S ribosomal protein S3 [Equus caballus]
Cluster-9112.9867;orf2	1320.1	1396.4	1393.1	1429.1	1444.1	1436.3	len=594 frame:2 start:2 end:1783 1201859396_XP_021273161.1 ATPase family AAA domain-containing protein 3A [Numida meleagris]
Cluster-9112.10491;orf2	995	1108.5	1067	957.6	952.9	970.6	len=173 frame:3 start:906 end:1424 701410857_XP_009971209.1 PREDICTED: 26S proteasome non-ATPase regulatory subunit 4, partial [Tyto alba]
Cluster-9112.12764;orf1	557.1	702.7	615	569.2	580.5	578.6	len=650 frame:3 start:108 end:2057 1540385847_XP_005023863.2 transmembrane 9 superfamily member 2 [Anas platyrhynchos]
Cluster-9112.7079;orf1	539.5	528.3	529.8	600.5	468.4	565.4	len=403 frame:3 start:237 end:1445 1444534301_XP_025943932.1 casein kinase II subunit alpha-like isoform X1 [Apteryx rowi]
Cluster-9112.14563;orf1	1362.2	1307	1334.9	1370.9	1319.3	1386	len=1182 frame:-1 start:10957 end:7412 1540373613_XP_027305379.1 WASH complex subunit 4 [Anas platyrhynchos]
Cluster-4517.0;orf1	619.8	775.5	849.5	645.5	2361.2	667.8	len=328 frame:1 start:1 end:984 1540417693_XP_027300121.1 apolipoprotein C-III [Anas platyrhynchos]
Cluster-9112.15856;orf2	554.8	598.7	569.7	580.9	571.2	635.8	len=383 frame:-2 start:7136 end:5988 1540386933_XP_027321443.1 LOW QUALITY PROTEIN: dual specificity mitogen-activated protein kinase kinase 1 [Anas platyrhynchos]
Cluster-9112.17479;orf1	1669.2	1720.6	1791.5	1959.2	1778	2013.3	len=377 frame:2 start:5 end:1135 1003958843_XP_015732466.1 PREDICTED: developmentally-regulated GTP-binding protein 2 [Coturnix japonica]
Cluster-9112.13909;orf1	1725.5	1920.7	1871.2	2209.3	2373.3	2074.6	len=981 frame:1 start:1 end:2943 1540376784_XP_027317073.1 exocyst complex component 4 isoform X2 [Anas platyrhynchos]
Cluster-9112.11182;orf1	1399.1	1162.3	964.4	996.6	1011.2	1071.5	len=1465 frame:3 start:3 end:4397 733879660_XP_010706032.1 CD109 antigen [Meleagris gallopavo]
Cluster-9112.12799;orf1	1257	1474.7	1519.6	1679.2	1387.5	1715.4	len=597 frame:-1 start:4283 end:2493 902875579_XP_013027912.1 PREDICTED: double-stranded RNA-binding protein Staufen homolog 2 isoform X1 [Anser cygnoides domesticus]
Cluster-9112.14239;orf1	934.2	1140.4	1219.8	904.2	1022.5	935.7	len=286 frame:-1 start:4188 end:3331 686602798_XP_009277744.1 PREDICTED: pyrroline-5-carboxylate reductase 1, mitochondrial [Aptenodytes forsteri]
Cluster-9112.14811;orf1	3353.7	3037.6	3583.9	3062.9	3118.7	3087.1	len=92 frame:2 start:425 end:700 678221846_KFV88825.1 60S ribosomal protein L34, partial [Struthio camelus australis]
Cluster-9112.12504;orf1	1327.7	1400.9	1389.8	1248	1386.3	1236.6	len=315 frame:3 start:3 end:947 1540418200_XP_027300315.1 NAD(P)H-hydrate epimerase [Anas platyrhynchos]
Cluster-9112.16463;orf2	854.1	848.1	768.3	731.7	734.5	770.1	len=1211 frame:-2 start:4016 end:384 1561872606_XP_027712909.1 chromodomain-helicase-DNA-binding protein 3 isoform X6 [Vombatus ursinus]
Cluster-9112.8087;orf2	964.8	1026.1	1042	1239.8	1098	1134.5	len=577 frame:-2 start:1733 end:3 768404894_XP_011598527.1 PREDICTED: programmed cell death protein 4-like [Aquila chrysaetos canadensis]
Cluster-9112.14839;orf1	478.2	511.8	596.2	447.4	539.1	464.5	len=319 frame:3 start:105 end:1061 768352990_XP_011573432.1 PREDICTED: erlin-2 isoform X1 [Aquila chrysaetos canadensis]
Cluster-9112.12286;orf2	2215.6	2167.1	2239.4	2205.1	2151.8	2252.5	len=963 frame:-1 start:8868 end:5980 729735460_XP_010563755.1 PREDICTED: leucyl-cystinyl aminopeptidase isoform X2 [Haliaeetus leucocephalus]
Cluster-9112.11121;orf1	2873.4	2006.8	1782.8	1888.3	1705.8	1838.2	len=440 frame:1 start:178 end:1497 1121952782_XP_019478667.1 extracellular matrix protein 1 [Meleagris gallopavo]
Cluster-20935.0;orf1	504.5	617.7	656.5	1083.8	788.6	974.8	len=321 frame:1 start:1 end:963 1586301262_XP_028130195.1 translation elongation factor 2 [Diabrotica virgifera virgifera]
Cluster-9112.10344;orf1	1301.5	1512.5	1512.4	1670.2	1525.6	1546.9	len=196 frame:3 start:2700 end:3287 1540375027_XP_027310457.1 cysteine and glycine-rich protein 2 isoform X1 [Anas platyrhynchos]
Cluster-9112.15086;orf1	1975.1	1908.5	2009	2055.5	1822.4	2040.2	len=257 frame:1 start:25 end:795 1004003799_XP_015705475.1 PREDICTED: transmembrane emp24 domain-containing protein 7 [Coturnix japonica]
Cluster-9112.19113;orf1	929	868.2	868.3	886.9	908.2	946	len=324 frame:2 start:4247 end:5218 704189849_XP_010138494.1 PREDICTED: protein FAM49B [Buceros rhinoceros silvestris]
Cluster-9112.11550;orf1	628.5	640.4	641.3	696.8	687.8	659.7	len=415 frame:3 start:96 end:1340 902895531_XP_013037068.1 PREDICTED: LOW QUALITY PROTEIN: carbonic anhydrase 9 [Anser cygnoides domesticus]
Cluster-9112.17039;	1632.3	1463.7	1501.8	1368.3	1446.7	1430.3	len=438 start:1548 end:2862 minus strand
Cluster-9112.14805;orf1	1606.4	1588.9	1692.5	1474.4	1548.1	1510.6	len=61 frame:3 start:1017 end:1199 902919985_XP_013048371.1 PREDICTED: LOW QUALITY PROTEIN: superoxide dismutase [Cu-Zn] [Anser cygnoides domesticus]
Cluster-9112.12396;orf1	487.4	545.9	546.7	648.9	727.6	651.1	len=310 frame:1 start:1 end:930 1540414162_XP_027298665.1 eukaryotic translation initiation factor 6 [Anas platyrhynchos]
Cluster-9112.16203;orf1	1571.5	1686	1668.6	1580.2	1483.7	1537.6	len=147 frame:2 start:2711 end:3151 1540405615_XP_027307103.1 protein disulfide-isomerase A4 [Anas platyrhynchos]
Cluster-9112.16937;orf1	1321	1537.5	1351.2	1320.7	1413.4	1261.9	len=252 frame:3 start:2466 end:3221 902909205_XP_013043384.1 PREDICTED: S-methyl-5-thioadenosine phosphorylase isoform X1 [Anser cygnoides domesticus]
Cluster-9112.15824;orf2	2072.6	1887.8	1844.1	1735.4	1578.5	1615.2	len=254 frame:-1 start:3562 end:2801 1540387043_XP_027321491.1 acidic leucine-rich nuclear phosphoprotein 32 family member A isoform X5 [Anas platyrhynchos]
Cluster-9112.12964;orf2	1409.7	1584.9	1520.7	1770.1	1438.1	1651.1	len=367 frame:-3 start:1977 end:877 902929844_XP_013053058.1 PREDICTED: alpha-aminoadipic semialdehyde dehydrogenase [Anser cygnoides domesticus]
Cluster-9112.16784;orf1	1533.9	1663.6	1799.9	1263	1584.5	1317.4	len=630 frame:-1 start:2870 end:981 1444520220_XP_025936690.1 long-chain fatty acid transport protein 3 [Apteryx rowi]
Cluster-9112.12896;orf1	486.4	486.7	435	485	448.1	451.4	len=500 frame:-3 start:2261 end:762 1444471241_XP_025911539.1 RAC-beta serine/threonine-protein kinase [Apteryx rowi]
Cluster-9112.8254;orf1	474.3	512.4	525.5	532.8	517.5	544.7	len=910 frame:-3 start:4647 end:1918 699604538_XP_009871272.1 PREDICTED: cullin-4B [Apaloderma vittatum]
Cluster-9112.15456;orf1	2698.2	2498.9	2835.7	2635.8	2604.4	2864.2	len=334 frame:3 start:285 end:1286 960975426_XP_014802751.1 PREDICTED: sodium/potassium-transporting ATPase subunit beta-1 [Calidris pugnax]
Cluster-9112.8126;orf1	1737.4	1812.3	1985.9	1858	1639.7	1822.8	len=392 frame:-1 start:1280 end:105 1540368103_XP_027303009.1 LOW QUALITY PROTEIN: elongation factor Ts, mitochondrial [Anas platyrhynchos]
Cluster-9112.7034;orf1	1785.5	1756	1672.3	1571.5	1583.5	1603.9	len=347 frame:2 start:2 end:1042 959090926_XP_014749582.1 PREDICTED: probable tRNA N6-adenosine threonylcarbamoyltransferase [Sturnus vulgaris]
Cluster-9112.11296;orf1	1668.4	1694	1747.2	1632.5	1624.3	1602.8	len=397 frame:-3 start:6888 end:5698 527257105_XP_005146824.1 RNA-binding protein 39 isoform X1 [Melopsittacus undulatus]
Cluster-9112.17299;orf1	972.5	974.8	1016.5	978	961.8	971.2	len=1007 frame:2 start:2 end:3022 1540452574_XP_027320348.1 ATP-dependent DNA/RNA helicase DHX36 [Anas platyrhynchos]
Cluster-9112.18353;orf3	941.3	1026.1	1137.6	908.4	922.6	987.3	len=418 frame:3 start:3 end:1256 768341673_XP_011587048.1 PREDICTED: prolyl 3-hydroxylase 3 [Aquila chrysaetos canadensis]
Cluster-9112.14143;orf1	1819.3	1985.7	1823	1774.2	1978.1	1908.6	len=934 frame:-2 start:7861 end:5060 118086936_XP_424376.2 DNA replication licensing factor MCM4 [Gallus gallus]
Cluster-9112.10328;orf1	730	728.4	728.3	630	666.8	673.8	len=1931 frame:3 start:3 end:5795 902865674_XP_013026607.1 PREDICTED: Golgi-specific brefeldin A-resistance guanine nucleotide exchange factor 1 isoform X2 [Anser cygnoides domesticus]
Cluster-9112.13931;orf1	1156.9	1327	1428.7	1149.5	1211.7	1251.1	len=949 frame:3 start:180 end:3026 363744728_XP_001232418.2 endoplasmic reticulum aminopeptidase 1 [Gallus gallus]
Cluster-9112.12248;orf1	1521.5	1391.4	1416.6	1441.4	1439.5	1391.4	len=510 frame:-2 start:6592 end:5063 902893003_XP_013035856.1 PREDICTED: mitochondrial-processing peptidase subunit beta [Anser cygnoides domesticus]
Cluster-9112.11106;orf1	1605.9	1637.6	1644.5	1687.4	1835.9	1651.4	len=1162 frame:2 start:2 end:3487 71895863_NP_001026707.1 trafficking protein particle complex subunit 11 [Gallus gallus]
Cluster-9112.14114;	248	235.3	207.7	211.8	215.5	186.9	len=113 start:1 end:336 minus strand
Cluster-9112.11387;orf1	945.4	995.8	937.2	984.2	993	989.1	len=971 frame:3 start:207 end:3119 1540375480_XP_027312183.1 exportin-T [Anas platyrhynchos]
Cluster-9112.12604;orf1	1096.1	1137.4	1102.4	986.7	1103.9	1059	len=1286 frame:1 start:139 end:3996 902922606_XP_013049593.1 PREDICTED: paired amphipathic helix protein Sin3a isoform X1 [Anser cygnoides domesticus]
Cluster-9112.17569;orf1	383.6	404.6	393.5	468.9	404.1	425.1	len=562 frame:2 start:2 end:1687 302191625_NP_001180504.1 importin subunit alpha-4 [Gallus gallus]
Cluster-9112.14470;orf1	1253.5	1272.3	1355.3	1090.6	1019.4	1099.3	len=437 frame:3 start:2415 end:3725 1540453984_XP_027302010.1 LOW QUALITY PROTEIN: integrin alpha-1 [Anas platyrhynchos]
Cluster-9112.13668;orf1	1048	1022.2	987.4	1008.1	915	1010.6	len=138 frame:-2 start:1412 end:999 1049441008_XP_017596806.1 PREDICTED: uncharacterized protein LOC108448440 [Corvus brachyrhynchos]
Cluster-9112.14491;orf1	1020	1009.7	1003.9	1119	1063.9	1166.8	len=278 frame:1 start:1 end:834 1215451738_OXB54554.1 hypothetical protein ASZ78_003963 [Callipepla squamata]
Cluster-9112.14392;orf1	747.2	794.3	764.8	690.3	741.2	753.1	len=1782 frame:1 start:607 end:5952 1444715023_XP_025950509.1 serine/threonine-protein kinase MRCK alpha isoform X1 [Dromaius novaehollandiae]
Cluster-9112.16224;orf1	1901.9	1859.6	1796.3	1736.5	2001.8	1874.8	len=1057 frame:-1 start:3201 end:31 13161045_AAK13464.1 integrin alpha 3A subunit cytoplasmic domain variant [Gallus gallus]
Cluster-9112.18076;orf1	1989.8	1858.6	1888.8	1845.3	1962	1925.7	len=544 frame:1 start:25 end:1656 1444530079_XP_025941796.1 histone deacetylase 1 [Apteryx rowi]
Cluster-9112.11832;orf1	1125.9	1137.3	1163.6	1123.2	1122.4	1175.6	len=1025 frame:1 start:1 end:3075 902936606_XP_013056323.1 PREDICTED: ubiquitin-like modifier-activating enzyme 7 [Anser cygnoides domesticus]
Cluster-9112.12174;orf1	1252.8	1509.7	1408.2	1760.3	1771.8	1683.9	len=502 frame:-3 start:5947 end:4442 1495924004_XP_026700382.1 glucose 1,6-bisphosphate synthase [Athene cunicularia]
Cluster-9112.10403;orf1	1455.8	1401.6	1406.6	1345.1	1404	1359	len=1720 frame:3 start:156 end:5315 902919857_XP_013048310.1 PREDICTED: intersectin-1 isoform X2 [Anser cygnoides domesticus]
Cluster-9112.14427;orf1	1312.4	1412.5	1364.8	1214.6	1367.2	1236.5	len=683 frame:3 start:150 end:2198 902918778_XP_013047824.1 PREDICTED: 72 kDa type IV collagenase [Anser cygnoides domesticus]
Cluster-9112.14105;orf1	1054.6	980.6	978.1	922.5	924.4	973.6	len=359 frame:2 start:2 end:1078 514735388_XP_005017297.1 fructose-1,6-bisphosphatase 1 [Anas platyrhynchos]
Cluster-9112.19088;orf1	1349.4	1358.2	1408.8	1344.7	1435.4	1410.5	len=498 frame:3 start:3 end:1496 1121961326_XP_019469705.1 carboxypeptidase Q [Meleagris gallopavo]
Cluster-9112.9752;orf1	877.1	864.3	843.3	768.7	881.2	821.8	len=836 frame:-2 start:4824 end:2317 1540456754_XP_027302740.1 LOW QUALITY PROTEIN: nuclear cap-binding protein subunit 1 [Anas platyrhynchos]
Cluster-9112.13501;orf2	914.7	863.1	794.1	820	817.4	840	len=499 frame:2 start:137 end:1633 1540427260_XP_027310825.1 LOW QUALITY PROTEIN: stromal membrane-associated protein 1 [Anas platyrhynchos]
Cluster-9112.14454;orf1	1728.7	1592.8	1558.6	1449.4	1589.2	1508.4	len=587 frame:-3 start:6440 end:4680 902866000_XP_013028043.1 PREDICTED: sphingosine-1-phosphate lyase 1 isoform X2 [Anser cygnoides domesticus]
Cluster-9112.17700;orf1	132.8	129.1	102.2	106.8	123.9	118.1	len=457 frame:2 start:827 end:2197 1444524452_XP_025938889.1 cAMP-dependent protein kinase type I-beta regulatory subunit isoform X1 [Apteryx rowi]
Cluster-9112.13408;orf1	1712.7	1636.6	1624.1	1558	1620.2	1634.1	len=923 frame:2 start:2 end:2770 513162240_XP_416660.4 prostaglandin F2 receptor negative regulator [Gallus gallus]
Cluster-9112.14530;orf1	2118.9	2036.4	2311.8	1975.7	1939.1	2140.9	len=204 frame:-1 start:1724 end:1113 676424257_KFO65237.1 40S ribosomal protein S7, partial [Corvus brachyrhynchos]
Cluster-9112.13723;orf1	1468.9	1511.8	1364.1	1334.7	1480.3	1473.1	len=1470 frame:-3 start:8189 end:3780 1540399800_XP_027326505.1 GTPase-activating protein and VPS9 domain-containing protein 1 isoform X5 [Anas platyrhynchos]
Cluster-9112.17152;orf1	1315.3	1278.4	1257.7	1346.1	1421.1	1446.3	len=410 frame:3 start:3 end:1232 733875999_XP_010704592.1 LOW QUALITY PROTEIN: protein phosphatase methylesterase 1 [Meleagris gallopavo]
Cluster-9112.15314;orf1	808.2	795.3	766.7	717.2	689.9	714.3	len=545 frame:-1 start:8358 end:6724 768345121_XP_011600543.1 PREDICTED: serine/threonine-protein kinase 3 isoform X1 [Aquila chrysaetos canadensis]
Cluster-9112.15638;orf1	1242.2	1387.7	1444	1573.4	1849.2	1700.3	len=740 frame:-1 start:4941 end:2722 960982703_XP_014806569.1 PREDICTED: exocyst complex component 8 [Calidris pugnax]
Cluster-9112.10326;orf1	941.9	1112.4	978.2	982.1	885.6	816.4	len=334 frame:3 start:3 end:1004 697449607_KGL88853.1 Putative deoxyribose-phosphate aldolase, partial [Charadrius vociferus]
Cluster-9112.13483;orf1	705.9	733.1	657.1	607.8	743.5	642.1	len=697 frame:-3 start:7616 end:5526 1540402575_XP_021125990.2 LIM domain-containing protein 1 [Anas platyrhynchos]
Cluster-9112.14517;	1745.1	1646.1	1536.1	1568	1416	1559	len=672 start:1 end:2018 minus strand
Cluster-9112.15058;orf2	1291.4	1225.9	1156.5	1130.4	1262.8	1157.7	len=1190 frame:1 start:154 end:3723 1540425390_XP_027310126.1 syntaxin-binding protein 5 isoform X1 [Anas platyrhynchos]
Cluster-9112.15975;orf1	1150	1122.2	1107.3	1086.3	950.8	1107.2	len=154 frame:-1 start:683 end:222 723128524_XP_010280522.1 PREDICTED: activator of 90 kDa heat shock protein ATPase homolog 1, partial [Phaethon lepturus]
Cluster-9112.18147;orf2	1567.5	1620.7	1592.3	1846.6	1830.8	1799	len=423 frame:-1 start:4561 end:3293 959076223_XP_014741700.1 PREDICTED: cysteine desulfurase, mitochondrial isoform X3 [Sturnus vulgaris]
Cluster-9112.19448;orf1	1525.2	2286.6	1995.1	1364.3	1488.6	1462.7	len=219 frame:-3 start:657 end:1 1208023250_OWK50156.1 Neuroblast differentiation-associated protein AHNAK [Lonchura striata domestica]
Cluster-9112.17628;orf1	909.5	979.2	1000.5	1074.7	960.1	1033.4	len=154 frame:-2 start:902 end:441 1444478618_XP_025915357.1 protein CutA [Apteryx rowi]
Cluster-9112.15253;orf1	1147.5	1183.7	1169.3	1134.2	1159.7	1142.8	len=1722 frame:2 start:2 end:5167 1540439861_XP_027315467.1 serine/threonine-protein kinase MRCK beta isoform X7 [Anas platyrhynchos]
Cluster-9112.17727;orf1	947.8	962.6	998	799.6	880.9	910.4	len=1038 frame:-1 start:4830 end:1717 1540397717_XP_027325639.1 armadillo repeat protein deleted in velo-cardio-facial syndrome isoform X10 [Anas platyrhynchos]
Cluster-9112.15550;orf1	406.5	338	334.5	282.2	358.5	327.1	len=344 frame:-2 start:3637 end:2606 972950831_XP_015206235.1 PREDICTED: protein FAM49A isoform X2 [Lepisosteus oculatus]
Cluster-9112.14229;orf1	1508.7	1413	1516.3	1274.8	1270	1351.3	len=324 frame:1 start:247 end:1218 768377081_XP_011586082.1 PREDICTED: calcium uniporter protein, mitochondrial, partial [Aquila chrysaetos canadensis]
Cluster-9112.14608;orf1	617	643.7	613.2	911.8	484.4	870.6	len=259 frame:3 start:168 end:944 902882781_XP_013031200.1 PREDICTED: ovomucoid-like isoform X2 [Anser cygnoides domesticus]
Cluster-9112.14954;orf1	1323.3	1196.8	1250	1357.4	1606.5	1463.9	len=252 frame:2 start:2 end:757 971446081_XP_015128066.1 CD63 antigen [Gallus gallus]
Cluster-9112.15097;orf1	1738.5	1509.2	1518.4	1445.8	1517.3	1435.9	len=458 frame:3 start:3 end:1376 1444703083_XP_025958334.1 alpha-N-acetylgalactosaminidase [Dromaius novaehollandiae]
Cluster-9112.8077;orf1	844.2	904.8	855.2	923.6	832.5	944.8	len=406 frame:-3 start:1425 end:208 363738242_XP_423130.3 diphosphomevalonate decarboxylase [Gallus gallus]
Cluster-9112.16700;orf1	1605.9	1564.7	1683.8	1422.8	1497.2	1408.7	len=954 frame:-2 start:7074 end:4213 902917398_XP_013047140.1 PREDICTED: neuropilin-1 [Anser cygnoides domesticus]
Cluster-9112.14650;orf1	1177.8	1336	1290	1334.8	1335.9	1352.4	len=721 frame:-2 start:2524 end:362 1540442769_XP_027316559.1 nucleolar RNA helicase 2 isoform X2 [Anas platyrhynchos]
Cluster-9112.13412;orf1	3608.7	4415.6	4116.4	3391	4583.3	3471	len=125 frame:-2 start:376 end:2 329026133_AEB71783.1 immunoglobulin light chain [Anser anser]
Cluster-9112.13773;orf1	806.1	797.8	800.4	850.1	837.6	822.9	len=129 frame:1 start:2479 end:2865 694834006_XP_009474430.1 PREDICTED: T-complex protein 1 subunit delta [Nipponia nippon]
Cluster-9112.9044;orf1	632.2	724.9	676	651.8	728.6	692.6	len=210 frame:3 start:3 end:632 966644591_KTF79503.1 hypothetical protein cypCar_00005910 [Cyprinus carpio]
Cluster-9112.11496;orf1	1118.5	1189.5	1233.3	1183.3	1130.7	1229	len=309 frame:3 start:3 end:929 1201814286_XP_021237437.1 phosphatidylinositol 5-phosphate 4-kinase type-2 gamma-like, partial [Numida meleagris]
Cluster-9112.7588;orf1	953.8	960.1	924	1103.4	1064.6	1045	len=367 frame:-2 start:1368 end:268 1540420462_XP_027301339.1 UPF0160 protein MYG1, mitochondrial [Anas platyrhynchos]
Cluster-9112.13129;orf1	1688.2	1913.5	1766.9	1594.6	1741	1686.3	len=133 frame:1 start:28 end:426 1209981314_XP_021383857.1 60S ribosomal protein L36 [Lonchura striata domestica]
Cluster-9112.1486;orf1	1028.1	1017.7	1120.5	1239.1	1288.5	1128	len=429 frame:-1 start:1766 end:480 902916983_XP_013046945.1 PREDICTED: quinone oxidoreductase-like protein 2 [Anser cygnoides domesticus]
Cluster-9112.21697;orf1	221.2	146.3	155.7	123.9	162	122.9	len=569 frame:2 start:2 end:1708 1159636976_OPJ69349.1 importin subunit alpha-5 [Patagioenas fasciata monilis]
Cluster-9112.18760;orf2	978.2	974.5	942	987.2	953.6	1070.2	len=682 frame:3 start:1824 end:3869 1540375555_XP_027312461.1 RNA polymerase II-associated protein 3 isoform X2 [Anas platyrhynchos]
Cluster-9112.17216;orf2	1440.6	1570.4	1522.9	1678.8	1600.5	1874.3	len=212 frame:2 start:308 end:943 1540396348_XP_027325063.1 phosphoribosyl pyrophosphate synthase-associated protein 2 [Anas platyrhynchos]
Cluster-9112.16283;orf1	1060.8	1037.6	1113.2	1019.7	1055.1	976.5	len=397 frame:-1 start:4994 end:3804 1540407921_XP_027307918.1 microtubule-associated protein RP/EB family member 2 isoform X2 [Anas platyrhynchos]
Cluster-9112.11199;	779.5	711.7	698.6	857.6	944.3	806.4	len=1151 start:1 end:3455 minus strand
Cluster-9112.13516;orf1	1316.9	1313.7	1259.3	1159.9	1031.3	1207.6	len=270 frame:2 start:2 end:811 1540380991_XP_027303243.1 pseudouridine-5-phosphatase isoform X1 [Anas platyrhynchos]
Cluster-9664.0;	1521.4	1488.1	1589.3	1420.4	1477.9	1545.1	len=140 start:62 end:479 minus strand
Cluster-9112.18125;orf1	2745.3	2204.2	2102.3	1769.2	1836.5	1842.6	len=379 frame:2 start:2 end:1138 1201835482_XP_021265528.1 guanylate-binding protein 1-like isoform X1 [Numida meleagris]
Cluster-9112.11008;orf1	1772.3	1992.9	2183.8	2321.8	2243.1	2385.5	len=188 frame:2 start:68 end:631 902921682_XP_013049176.1 PREDICTED: 16 kDa beta-galactoside-binding lectin [Anser cygnoides domesticus]
Cluster-9112.15489;orf1	1177.2	1262.7	1222.2	1111.8	1169.1	1144	len=329 frame:-2 start:14004 end:13018 1540436210_XP_027314099.1 protein phosphatase 1A [Anas platyrhynchos]
Cluster-9112.8800;orf1	835.4	746.9	736.3	708.4	780.2	808.6	len=655 frame:-2 start:5245 end:3281 926524522_XP_013811455.1 PREDICTED: double-strand break repair protein MRE11A [Apteryx australis mantelli]
Cluster-9112.27693;orf1	1347.4	1248.3	1193.8	1263.1	1147.1	1332.1	len=394 frame:1 start:1 end:1182 1201817100_XP_021238862.1 branched-chain-amino-acid aminotransferase, mitochondrial-like [Numida meleagris]
Cluster-9112.12015;orf1	1539.9	1495.2	1455.9	1565.8	1459.5	1512.1	len=700 frame:-3 start:2241 end:142 902868002_XP_013037366.1 PREDICTED: LOW QUALITY PROTEIN: golgin subfamily A member 5 [Anser cygnoides domesticus]
Cluster-9112.15517;orf2	1945.2	2114.7	2303.9	1971.3	1969.5	1983.9	len=537 frame:2 start:2 end:1612 1378850142_XP_024590735.1 transmembrane 9 superfamily member 3 [Neophocaena asiaeorientalis asiaeorientalis]
Cluster-9112.12475;orf2	870.8	617.3	649.9	494.2	629.4	492.3	len=65 frame:3 start:4449 end:4643 971391460_XP_015133797.1 non-POU domain-containing octamer-binding protein isoform X2 [Gallus gallus]
Cluster-9112.15873;orf1	1883.5	1862.5	1958.1	1635.9	1718.6	1737.4	len=1064 frame:3 start:174 end:3365 1561746036_XP_027683574.1 apoptotic chromatin condensation inducer in the nucleus [Chelonia mydas]
Cluster-9112.10332;orf1	1349.2	961.8	966.7	893.6	933.7	931	len=195 frame:3 start:291 end:875 38322684_AAR16241.1 caveolin 1 [Gallus gallus]
Cluster-9112.13991;orf2	1550.7	1388.8	1378.1	1153.5	1393.3	1238.1	len=211 frame:1 start:1 end:633 1540398683_XP_027326019.1 actin-related protein 2/3 complex subunit 3 [Anas platyrhynchos]
Cluster-9112.9488;orf1	479.7	528.1	551.9	560.8	564.7	559.1	len=1030 frame:-3 start:3604 end:515 1495955619_XP_026706776.1 MMS19 nucleotide excision repair protein homolog [Athene cunicularia]
Cluster-9112.14983;	1953.6	1627.9	1529.9	1691.1	1856.5	1670.8	len=1137 start:21 end:3433 minus strand
Cluster-9112.10706;orf1	838.2	837.3	852.5	774.2	811.3	785.4	len=415 frame:-2 start:3556 end:2312 1208033882_OWK60247.1 SWI/SNF-related matrix-associated actin-dependent regulator of chromatin subfamily B member 1 [Lonchura striata domestica]
Cluster-9112.12990;orf1	822.7	771	820.7	770.3	736.9	772.3	len=561 frame:2 start:2 end:1684 944211037_KQK77806.1 serine/threonine-protein kinase OSR1 isoform X1 [Amazona aestiva]
Cluster-9112.6653;orf1	1631	1434.5	1375.7	1234	1253.5	1227.4	len=650 frame:1 start:1 end:1950 1558417288_XP_027605229.1 NAD-dependent malic enzyme, mitochondrial [Pipra filicauda]
Cluster-9112.12610;orf1	261	319.8	401.6	422.4	357.7	368.5	len=142 frame:-1 start:1364 end:939 1435020632_XP_025776805.1 ADP-ribosylation factor-like protein 8A [Puma concolor]
Cluster-9112.12931;orf1	1374	1524.1	1445.9	1466.4	1458.3	1459.3	len=442 frame:2 start:41 end:1366 1561811449_XP_027749568.1 actin-like protein 6A [Empidonax traillii]
Cluster-9112.12937;orf1	770.4	879	831.8	871	841.1	866.9	len=485 frame:1 start:2200 end:3654 971430865_XP_015153263.1 type II inositol 1,4,5-trisphosphate 5-phosphatase isoform X2 [Gallus gallus]
Cluster-9112.11925;orf1	1480.1	1327.8	1308	1402.7	1387.4	1525.2	len=299 frame:-3 start:1506 end:610 686591635_XP_009271689.1 PREDICTED: BTB/POZ domain-containing protein KCTD12 [Aptenodytes forsteri]
Cluster-9112.14943;orf2	1664.3	1665.8	1598.6	1557.7	1656.7	1469.4	len=273 frame:3 start:1851 end:2669 902916731_XP_013046822.1 PREDICTED: LOW QUALITY PROTEIN: putative C->U-editing enzyme APOBEC-4 [Anser cygnoides domesticus]
Cluster-9112.8803;orf1	626.5	694.8	698.4	768.8	652.3	762.4	len=532 frame:-2 start:1665 end:70 971436831_XP_015155704.1 serine--tRNA ligase, mitochondrial [Gallus gallus]
Cluster-9112.12706;orf1	1810.3	1578.9	1583.7	1413.2	1546.6	1510	len=664 frame:-3 start:7777 end:5786 902912927_XP_013045100.1 PREDICTED: retinoblastoma-binding protein 5 isoform X1 [Anser cygnoides domesticus]
Cluster-32959.0;	1293.1	1051.6	1010.4	1210.3	2611.3	1172.8	len=169 start:1 end:506 minus strand
Cluster-9112.10184;orf1	1421.2	1166	1235	1172.3	947.5	1168.2	len=279 frame:-3 start:1206 end:370 1569110258_GCF51150.1 hypothetical protein parPi_0012374 [Paroedura picta]
Cluster-9112.17505;orf1	636.3	686	697	721.1	593.4	673.3	len=455 frame:-2 start:2626 end:1262 1390103930_XP_015155690.2 UV excision repair protein RAD23 homolog A isoform X2 [Gallus gallus]
Cluster-9112.11486;orf1	2015.8	1748.2	1863.2	1617.9	1659	1674.7	len=443 frame:-2 start:2613 end:1285 944219297_KQK84467.1 mannose-1-phosphate guanyltransferase alpha-A-like protein [Amazona aestiva]
Cluster-9112.15106;orf1	627.2	687.8	688.3	874.9	891.5	953.8	len=264 frame:2 start:2 end:793 1540415182_XP_027299065.1 uncharacterized protein LOC101798590 [Anas platyrhynchos]
Cluster-9112.9300;orf1	1006.1	1013.6	1023.5	972.6	1019.1	1021.8	len=248 frame:3 start:3 end:746 1540436823_XP_027314317.1 COMM domain-containing protein 9 [Anas platyrhynchos]
Cluster-9112.13446;orf1	1703	1683.8	1872.2	1724	1760	1633.5	len=634 frame:-3 start:2620 end:719 944209135_KQK76075.1 SHC-transforming protein 1 isoform X1 [Amazona aestiva]
Cluster-9112.17067;orf1	942	1013.2	981.8	1125	1013.3	1091.8	len=728 frame:3 start:3 end:2186 1561674774_XP_005440409.3 FAS-associated factor 1 [Falco cherrug]
Cluster-9112.9898;orf1	709.8	700.9	688.3	717.4	637.2	613.2	len=505 frame:3 start:333 end:1847 678218185_KFV85164.1 Wiskott-Aldrich syndrome protein family member 2, partial [Struthio camelus australis]
Cluster-9112.6030;orf1	1309.7	1407.7	1379.9	1324.3	1292.5	1392.9	len=1989 frame:-2 start:7196 end:1230 768381308_XP_011588287.1 PREDICTED: dedicator of cytokinesis protein 1 isoform X1 [Aquila chrysaetos canadensis]
Cluster-9112.17633;orf1	1044.4	991.2	900.2	985.3	1045	943.8	len=1090 frame:2 start:2 end:3271 902873564_XP_013026979.1 PREDICTED: integrin alpha-6 isoform X5 [Anser cygnoides domesticus]
Cluster-9112.11169;orf1	1295.2	1248.3	1303.9	1282.6	1351.5	1402.2	len=477 frame:-1 start:1576 end:146 1011581960_KYO30894.1 putative RNA-binding protein 23 isoform A [Alligator mississippiensis]
Cluster-9112.11295;orf1	1629.1	1511.9	1467.1	1475	1530.4	1417	len=456 frame:-2 start:3055 end:1688 902908997_XP_013043288.1 PREDICTED: protein RCC2 [Anser cygnoides domesticus]
Cluster-9112.18399;orf1	907.4	966.7	908.5	869	877.3	850.6	len=1126 frame:-1 start:10268 end:6891 1540377397_XP_027319309.1 ELKS/Rab6-interacting/CAST family member 1 isoform X2 [Anas platyrhynchos]
Cluster-9112.10314;orf1	453.7	464.7	403.8	394.4	527.3	417.2	len=149 frame:1 start:25 end:471 1561720048_XP_027677817.1 huntingtin-interacting protein K [Chelonia mydas]
Cluster-9112.10733;orf1	1357.8	1294.5	1291.4	1207.5	1288.2	1202.9	len=1555 frame:-1 start:6094 end:1430 679139041_KFW67619.1 Multidrug resistance-associated protein 1, partial [Pygoscelis adeliae]
Cluster-9112.18330;orf1	1200.3	1235.8	1231.7	1159.7	1121.1	1219.3	len=2692 frame:3 start:414 end:8489 902928609_XP_013052454.1 PREDICTED: inositol 1,4,5-trisphosphate receptor type 3 isoform X2 [Anser cygnoides domesticus]
Cluster-9112.16972;orf1	1508.5	1247.7	1264.6	1247	1232.8	1248	len=1244 frame:1 start:1 end:3732 1444506436_XP_025929589.1 rho guanine nucleotide exchange factor 2 [Apteryx rowi]
Cluster-9112.16067;orf1	1785.8	1622.3	1659.5	1576	1565.5	1565	len=317 frame:-2 start:10086 end:9136 902902413_XP_013040210.1 PREDICTED: protein CDV3 homolog isoform X1 [Anser cygnoides domesticus]
Cluster-9112.14744;orf1	1570.8	1494.8	1511.5	1487.5	1517.8	1492.6	len=374 frame:-3 start:2941 end:1820 902914317_XP_013045762.1 PREDICTED: protein DEK [Anser cygnoides domesticus]
Cluster-9112.14651;orf1	1667.4	1700.6	1549.5	1554	1663.9	1578.6	len=944 frame:2 start:155 end:2986 733874208_XP_010726840.1 gamma-tubulin complex component 3 [Meleagris gallopavo]
Cluster-9112.12014;orf2	673.3	800.4	833.2	657.1	707.6	671.9	len=293 frame:3 start:3450 end:4328 902908854_XP_013043217.1 PREDICTED: fibulin-2 [Anser cygnoides domesticus]
Cluster-9112.19166;orf1	3098.8	3056.4	2958.8	2750.6	3004.9	2796	len=268 frame:1 start:1039 end:1842 902928526_XP_013052412.1 PREDICTED: LEM domain-containing protein 2 [Anser cygnoides domesticus]
Cluster-9112.17020;orf1	1449.1	1523.7	1555	1634.4	1689.1	1584.3	len=639 frame:3 start:651 end:2567 902919284_XP_013048040.1 PREDICTED: spartin isoform X4 [Anser cygnoides domesticus]
Cluster-9112.12870;orf1	1189.3	1129.1	1147.7	1045.6	1015.5	1018.4	len=324 frame:3 start:3 end:974 537176453_ERE75132.1 COP9 signalosome complex subunit 6 [Cricetulus griseus]
Cluster-9112.17184;orf1	922.2	1158.7	825	756	1285.4	725.6	len=241 frame:-3 start:5138 end:4416 902875080_XP_013027694.1 PREDICTED: ras-related protein Rab-23 [Anser cygnoides domesticus]
Cluster-9112.14771;orf1	485.3	508.2	560.7	483.5	545.4	444.6	len=622 frame:1 start:5026 end:6891 697447596_KGL87598.1 Calcium-binding mitochondrial carrier protein Aralar1, partial [Charadrius vociferus]
Cluster-9112.14447;orf1	1619.6	1403.1	1450	1317.6	1298.7	1375.1	len=703 frame:3 start:3 end:2111 902923489_XP_013050012.1 PREDICTED: CD2-associated protein [Anser cygnoides domesticus]
Cluster-9112.16457;orf1	1106.6	1029.9	1037.3	1022.8	1127.9	1095.8	len=1185 frame:2 start:911 end:4465 678115388_KFU91215.1 Signal-induced proliferation-associated 1-like 1 [Chaetura pelagica]
Cluster-9112.11140;orf1	1570.5	1467.8	1588.6	1344.4	1360.6	1400.1	len=283 frame:3 start:1716 end:2564 902908919_XP_013043247.1 PREDICTED: delta-1-pyrroline-5-carboxylate dehydrogenase, mitochondrial, partial [Anser cygnoides domesticus]
Cluster-9112.10046;orf1	1041.2	1027.6	1004.2	1042.6	1039	1083.1	len=1929 frame:2 start:89 end:5875 902913462_XP_013045374.1 PREDICTED: LOW QUALITY PROTEIN: WD repeat-containing protein 81 [Anser cygnoides domesticus]
Cluster-9112.9236;orf1	1099.6	1153.8	1163	1108.2	1045.2	1064	len=463 frame:-1 start:1616 end:228 1444465139_XP_025920190.1 dynamin-2 isoform X2 [Apteryx rowi]
Cluster-9112.17478;orf1	345.2	370.6	433.1	405.8	421.1	459	len=51 frame:1 start:1804 end:1956 1540390347_XP_012955473.2 xaa-Pro dipeptidase isoform X1 [Anas platyrhynchos]
Cluster-9112.14965;orf3	1087.5	1021.9	938.2	1030.5	1240.9	1128.6	len=51 frame:3 start:3627 end:3779 902898046_XP_013038183.1 PREDICTED: T-complex protein 1 subunit theta [Anser cygnoides domesticus]
Cluster-9112.17248;orf1	1829.8	1897.2	1890.5	1705.8	1894.6	1877.9	len=948 frame:-3 start:8206 end:5363 1540410705_XP_027327804.1 epidermal growth factor receptor substrate 15-like 1 isoform X3 [Anas platyrhynchos]
Cluster-9112.8880;orf1	851.1	777	766.6	823.1	881.1	877.6	len=372 frame:-1 start:1511 end:396 558140005_XP_006118307.1 syntaxin-5 isoform X1 [Pelodiscus sinensis]
Cluster-9112.7582;orf1	1415.3	1349.7	1407.7	1307.4	1186.8	1282.2	len=164 frame:2 start:500 end:991 902905762_XP_013041770.1 PREDICTED: thymidylate kinase isoform X1 [Anser cygnoides domesticus]
Cluster-9112.11943;	1507	1530.2	1424.5	1551.5	1536.7	1567.4	len=1120 start:505 end:3866 minus strand
Cluster-9112.16190;orf1	1121.8	1244.7	1413.3	1295.7	1317	1308.5	len=642 frame:-1 start:9080 end:7155 1552380373_XP_027527996.1 protein O-GlcNAcase [Neopelma chrysocephalum]
Cluster-9112.11538;orf1	866.4	814.2	745.4	741	775.9	781.9	len=707 frame:3 start:1566 end:3686 902908949_XP_013043264.1 PREDICTED: exosome component 10 [Anser cygnoides domesticus]
Cluster-9112.12680;orf1	1457.4	1476.7	1506.1	1387.5	1357.7	1424.3	len=495 frame:3 start:129 end:1613 1552359651_XP_027556535.1 protein transport protein Sec61 subunit alpha [Neopelma chrysocephalum]
Cluster-9112.16200;orf1	1367.3	1218	1222.7	1146.8	1024.9	1129.5	len=807 frame:-1 start:7265 end:4845 729769766_XP_010582128.1 PREDICTED: ribosomal protein S6 kinase alpha-5 isoform X2 [Haliaeetus leucocephalus]
Cluster-9112.16201;orf1	336.4	313.6	304.1	306.3	321.4	320.1	len=603 frame:2 start:2 end:1810 1561739489_XP_007063143.2 importin subunit alpha-3 [Chelonia mydas]
Cluster-9112.17353;orf1	803.1	829.7	748.5	741.1	725.9	701.4	len=391 frame:3 start:3 end:1175 1215459217_OXB59949.1 hypothetical protein ASZ78_008085 [Callipepla squamata]
Cluster-9112.14364;orf1	2125.3	2139	2173.8	1970.5	2015.9	2138.8	len=343 frame:3 start:51 end:1079 1003955604_XP_015731569.1 PREDICTED: endoplasmic reticulum-Golgi intermediate compartment protein 1 [Coturnix japonica]
Cluster-9112.18158;orf1	842.4	802.6	852.4	806.1	785.2	823.1	len=712 frame:-1 start:3293 end:1158 326923589_XP_003208017.1 arachidonate 5-lipoxygenase [Meleagris gallopavo]
Cluster-9112.14700;orf1	812.2	874.1	967.4	929.6	891.3	958.1	len=356 frame:-3 start:1298 end:231 1201816708_XP_021238660.1 ATPase ASNA1 [Numida meleagris]
Cluster-9112.12981;orf1	1953.3	1905.3	1857.3	1611.6	1804.8	1594.2	len=111 frame:3 start:468 end:800 431908371_ELK11968.1 Rho GDP-dissociation inhibitor 2 [Pteropus alecto]
Cluster-9112.12217;orf1	1860.8	1597.1	1552.5	1513.4	1431.2	1515.6	len=195 frame:-1 start:2427 end:1843 1444753280_XP_025964410.1 Golgi-associated plant pathogenesis-related protein 1 [Dromaius novaehollandiae]
Cluster-9112.16305;orf2	1619.5	1980.4	1859.9	1889.4	1952.4	1795.9	len=191 frame:-1 start:10684 end:10112 697018389_XP_009570589.1 PREDICTED: four and a half LIM domains protein 1 isoform X2 [Fulmarus glacialis]
Cluster-9112.10590;orf1	893.9	1013.9	957.8	1072	949.9	1011.2	len=972 frame:3 start:177 end:3092 902873731_XP_013027055.1 PREDICTED: oxysterol-binding protein-related protein 6 [Anser cygnoides domesticus]
Cluster-9112.12728;orf1	1238	1308.8	1193.6	1207.8	1263.5	1230.8	len=1206 frame:-3 start:10117 end:6500 902865643_XP_013057789.1 PREDICTED: protein transport protein Sec31B isoform X1 [Anser cygnoides domesticus]
Cluster-9112.17790;orf1	1483.8	1549.5	1554.3	1505.3	1641	1558.9	len=798 frame:2 start:2 end:2395 1540442765_XP_027316556.1 nucleolar RNA helicase 2 [Anas platyrhynchos]
Cluster-9112.14900;orf1	970	1095	1095.2	1191.8	1259.9	1208.1	len=944 frame:-2 start:6014 end:3183 768405198_XP_011598689.1 PREDICTED: transportin-3 isoform X1 [Aquila chrysaetos canadensis]
Cluster-9112.13405;orf2	2016.5	1938.6	1970.1	1696.9	1780	1580.4	len=156 frame:1 start:1 end:468 998733513_XP_015504985.1 PREDICTED: SH3 domain-binding glutamic acid-rich-like protein 3 [Parus major]
Cluster-9112.10385;orf1	824.6	924.5	970.6	757.1	806	832.1	len=610 frame:3 start:3 end:1832 902905040_XP_013041420.1 PREDICTED: protein NOXP20 [Anser cygnoides domesticus]
Cluster-9112.9494;orf1	1582.4	1573.8	1519.5	1551.1	1569.7	1585.5	len=2213 frame:-3 start:7127 end:489 483520367_EOB05873.1 Activating signal cointegrator 1 complex subunit 3, partial [Anas platyrhynchos]
Cluster-9112.14485;orf1	985.9	1064.2	908	1002.9	997.3	1046.8	len=496 frame:2 start:449 end:1936 704559730_XP_010182342.1 PREDICTED: threonine synthase-like 2 [Mesitornis unicolor]
Cluster-9112.19724;orf1	1602.8	1549.3	1665.1	1446.4	1289.9	1229.5	len=827 frame:1 start:7 end:2487 1540398797_XP_027326063.1 oxysterol-binding protein 2 isoform X1 [Anas platyrhynchos]
Cluster-9112.18092;orf1	873.2	1006	944.8	1043	1058.7	1052.4	len=384 frame:1 start:112 end:1263 902926248_XP_013051327.1 PREDICTED: protein NDRG3 isoform X2 [Anser cygnoides domesticus]
Cluster-9112.9559;orf1	935.3	1010.6	915.3	895.7	978.3	879.3	len=102 frame:3 start:282 end:587 1540374361_XP_027307980.1 NADH dehydrogenase [ubiquinone] 1 alpha subcomplex subunit 12 [Anas platyrhynchos]
Cluster-9112.14131;orf2	894.5	866.1	975.7	899.9	1050.7	947.2	len=175 frame:-3 start:1468 end:944 762006008_NP_001292117.1 60S ribosomal protein L11 [Gallus gallus]
Cluster-9112.16526;orf3	872.7	862.5	928.5	834.1	878.1	852.3	len=474 frame:-1 start:7319 end:5898 902921284_XP_013048997.1 PREDICTED: PC4 and SFRS1-interacting protein isoform X2 [Anser cygnoides domesticus]
Cluster-9112.21652;orf1	180.7	199.1	188.5	172.3	174.6	189.6	len=1258 frame:1 start:49 end:3822 1558353614_XP_027574357.1 cytoplasmic FMR1-interacting protein 2 isoform X1 [Pipra filicauda]
Cluster-9112.17440;orf1	821.9	835.2	828.1	698.1	772.8	753.1	len=548 frame:2 start:2 end:1645 1540434463_XP_027313407.1 signal transducing adapter molecule 2 isoform X2 [Anas platyrhynchos]
Cluster-9112.17187;orf1	997.3	988.6	971.6	962.6	997.5	953.2	len=406 frame:-3 start:3562 end:2345 1540395548_XP_027324730.1 Na(+)/H(+) exchange regulatory cofactor NHE-RF2 isoform X2 [Anas platyrhynchos]
Cluster-9112.16789;orf1	1028.7	1111.8	1145.6	1093.4	1163.4	1102.3	len=541 frame:-3 start:8892 end:7270 221042760_BAH13057.1 unnamed protein product [Homo sapiens]
Cluster-9112.14928;orf1	1100.4	1018.5	999.6	984.5	1039.9	938.8	len=351 frame:-2 start:1577 end:525 1201877268_XP_021234830.1 5-AMP-activated protein kinase subunit gamma-1 [Numida meleagris]
Cluster-9112.4851;orf1	1102.8	1037.4	1096.7	981.3	1515.4	981.2	len=579 frame:3 start:99 end:1835 902884764_XP_013032080.1 PREDICTED: fatty acyl-CoA hydrolase precursor, medium chain isoform X1 [Anser cygnoides domesticus]
Cluster-9112.15404;orf1	708.8	675.1	649.8	556.1	568.5	526	len=355 frame:2 start:2 end:1066 902939514_XP_013057806.1 PREDICTED: HLA class II histocompatibility antigen, DR alpha chain, partial [Anser cygnoides domesticus]
Cluster-9112.15194;orf1	1468.8	1499.2	1702.5	1496.3	1484.9	1702.4	len=401 frame:-3 start:1991 end:789 1304472440_AUD11671.1 steroid 17-alpha-hydroxylase/17,20 lyase [Anser cygnoides]
Cluster-9112.11455;orf1	1085.5	1237.6	1197.7	1018.8	1069.3	1073.4	len=785 frame:1 start:37 end:2391 884838445_XP_005154311.2 caprin-1 isoform X1 [Melopsittacus undulatus]
Cluster-9112.13288;orf1	1565.2	1486.9	1451.2	1440.8	1499.2	1489.8	len=517 frame:-1 start:2628 end:1078 1095983244_XP_009085712.2 AP-3 complex subunit mu-1 isoform X1 [Serinus canaria]
Cluster-9112.10953;orf1	1481	1404.1	1324.8	1629.6	1513.9	1643.7	len=973 frame:1 start:79 end:2997 902878182_XP_013029147.1 PREDICTED: LOW QUALITY PROTEIN: eukaryotic translation initiation factor 4E transporter [Anser cygnoides domesticus]
Cluster-9112.15967;orf1	1460.4	1425.8	1530.1	1380.6	1307.9	1419.9	len=347 frame:2 start:461 end:1501 677528986_KFQ92039.1 hypothetical protein Y956_03047, partial [Nipponia nippon]
Cluster-9112.14561;orf1	1070.7	910.1	914	870	949.1	919	len=441 frame:3 start:3 end:1325 82081594_Q5ZJF1.1 RecName: Full=COP9 signalosome complex subunit 3 Short=Signalosome subunit 3
Cluster-9112.5750;orf1	916.4	894.2	875.2	817.7	837	860.2	len=939 frame:-3 start:3057 end:241 1540453402_XP_027320632.1 disks large homolog 1 isoform X2 [Anas platyrhynchos]
Cluster-9112.17556;orf1	1214.8	1231.9	1283.5	1223.9	1300.1	1267	len=810 frame:-1 start:4025 end:1596 729757432_XP_010575561.1 PREDICTED: ER membrane protein complex subunit 1 [Haliaeetus leucocephalus]
Cluster-9112.12927;orf1	2790.5	2527.7	2457.1	2460.8	2381.1	2355.8	len=144 frame:3 start:51 end:482 1159663479_OPJ89016.1 serine/arginine-rich splicing factor 3 [Patagioenas fasciata monilis]
Cluster-9112.15878;orf1	1799.2	1871.7	1727.4	1721.8	1860.4	1616.1	len=1353 frame:-3 start:11220 end:7162 1540407485_XP_027307740.1 NPC intracellular cholesterol transporter 1 [Anas platyrhynchos]
Cluster-9112.13536;orf3	416	355.9	303.5	283.3	316.6	309.1	len=698 frame:-3 start:6261 end:4168 1558383081_XP_027588535.1 adenosylhomocysteinase 3 isoform X1 [Pipra filicauda]
Cluster-9112.11572;orf1	1458.5	1412.5	1399.2	1369.1	1345.6	1414.8	len=459 frame:2 start:2 end:1378 1201908443_XP_021235189.1 UV excision repair protein RAD23 homolog B isoform X1 [Numida meleagris]
Cluster-9112.10390;orf1	1120	1181.4	1061.9	1075.7	1018.1	1058.3	len=839 frame:-3 start:9540 end:7024 902915351_XP_013046188.1 PREDICTED: conserved oligomeric Golgi complex subunit 5 [Anser cygnoides domesticus]
Cluster-9112.19248;orf1	462.4	642.3	615.7	863.7	788.2	869.1	len=295 frame:3 start:111 end:995 1552364422_XP_027559051.1 ras-related protein Rab-3A [Neopelma chrysocephalum]
Cluster-9112.15939;orf1	1348.7	982.5	872.7	862.4	923.1	881.6	len=882 frame:3 start:33 end:2678 558182710_XP_006101644.1 U4/U6.U5 tri-snRNP-associated protein 1 [Myotis lucifugus]
Cluster-9112.5364;orf1	787.4	748.6	729.4	759.8	755.4	754	len=485 frame:-2 start:1592 end:138 1201878169_XP_021249280.1 neutral cholesterol ester hydrolase 1 [Numida meleagris]
Cluster-9112.19447;	1375.1	1508.2	1719.1	1081.8	1161.3	1163.2	len=118 start:1 end:352 minus strand
Cluster-9112.14257;orf1	1331.3	1373	1286	1596.3	1539.1	1371	len=897 frame:-2 start:3658 end:968 902905831_XP_013041796.1 PREDICTED: poly [ADP-ribose] polymerase 14-like, partial [Anser cygnoides domesticus]
Cluster-9112.16856;orf1	1667.3	1717.2	1710.6	1667.5	1726.4	1751.1	len=558 frame:-2 start:3563 end:1890 677483657_KFQ73062.1 hypothetical protein N335_07679, partial [Phaethon lepturus]
Cluster-9112.16441;orf1	1184.5	1313.4	1254	1131.4	1318.7	1194.8	len=449 frame:1 start:1 end:1347 902937152_XP_013056587.1 PREDICTED: protein canopy homolog 2 [Anser cygnoides domesticus]
Cluster-9112.15121;orf1	1128.5	1095.6	1092.5	1001	1029.2	981.3	len=522 frame:-2 start:5248 end:3683 1540410267_XP_027327609.1 ran-binding protein 3 isoform X1 [Anas platyrhynchos]
Cluster-9112.16247;orf1	1461.8	1274.2	1352	1283.1	1341.8	1274.3	len=206 frame:3 start:66 end:683 902868554_XP_013040080.1 PREDICTED: dermatopontin [Anser cygnoides domesticus]
Cluster-9112.18491;orf1	952.4	941.2	913.8	973	1078.9	966.5	len=1193 frame:-1 start:6776 end:3198 1540418419_XP_027300424.1 manganese-transporting ATPase 13A1 [Anas platyrhynchos]
Cluster-9112.15423;orf3	1440.2	1432	1542.2	1826.5	1642.3	1747.6	len=256 frame:3 start:843 end:1610 729762511_XP_010578240.1 PREDICTED: proactivator polypeptide isoform X1 [Haliaeetus leucocephalus]
Cluster-9112.14108;orf1	1677.9	1537.1	1539.5	1478.3	1534.2	1580.9	len=494 frame:2 start:2 end:1483 902885989_XP_013032657.1 PREDICTED: ribosomal L1 domain-containing protein 1 [Anser cygnoides domesticus]
Cluster-9112.13720;	1720.7	1842.9	1901.1	2103.8	1947.8	2107.6	len=403 start:2412 end:3619 minus strand
Cluster-9112.18761;orf1	2091.9	2069.3	2155.2	2372.8	1784.6	2314.9	len=305 frame:1 start:1 end:915 902875404_XP_013027830.1 PREDICTED: 2,4-dienoyl-CoA reductase, mitochondrial isoform X1 [Anser cygnoides domesticus]
Cluster-9112.14989;orf1	2571.7	2924.9	3099.3	2777.1	2655.2	2783.1	len=715 frame:-3 start:3698 end:1554 1201853399_XP_021242568.1 adseverin isoform X1 [Numida meleagris]
Cluster-9112.9533;orf1	1639.4	1535.5	1528.7	1523	1561.7	1484	len=356 frame:3 start:3303 end:4370 1121914449_XP_010718827.2 RNA-binding protein EWS [Meleagris gallopavo]
Cluster-9112.14271;orf1	1267.8	1494	1503.5	1321.1	1360.4	1415.1	len=785 frame:-1 start:6490 end:4136 902920748_XP_013048732.1 PREDICTED: multiple C2 and transmembrane domain-containing protein 1 isoform X2 [Anser cygnoides domesticus]
Cluster-9112.8538;orf1	1535.9	1312.8	1409.1	1267.1	1331.7	1304	len=241 frame:3 start:141 end:863 902875184_XP_013027741.1 PREDICTED: glutathione S-transferase-like [Anser cygnoides domesticus]
Cluster-9112.16242;orf1	1322.9	1458.2	1425.1	1256.6	1306.8	1307.6	len=261 frame:3 start:3 end:785 902878434_XP_013029270.1 PREDICTED: glutathione S-transferase theta-1-like [Anser cygnoides domesticus]
Cluster-9112.15383;orf2	896.6	1037.2	1017.8	920.8	787.1	958.6	len=164 frame:2 start:407 end:898 699665187_XP_009883406.1 PREDICTED: eukaryotic translation initiation factor 4H isoform X1 [Charadrius vociferus]
Cluster-9112.9327;orf1	747.2	724.9	665.3	688.1	709.7	685.1	len=791 frame:3 start:3 end:2375 1540437476_XP_027314585.1 gephyrin isoform X19 [Anas platyrhynchos]
Cluster-9112.9581;orf1	876.3	854.1	796.3	821.4	890.8	882.9	len=833 frame:-3 start:2911 end:413 1540411909_XP_027328311.1 vacuolar protein sorting-associated protein 53 homolog isoform X1 [Anas platyrhynchos]
Cluster-9112.13038;orf1	1275.6	1412	1281	1386.6	1541	1342.4	len=167 frame:-1 start:2928 end:2428 902916737_XP_013046825.1 PREDICTED: calcyclin-binding protein, partial [Anser cygnoides domesticus]
Cluster-9112.12786;orf1	1523.5	1502.2	1502.3	1383.6	1469.1	1397.7	len=309 frame:-1 start:1393 end:467 1605342878_TFJ99440.1 26S proteasome non-ATPase regulatory subunit 8 [Platysternon megacephalum]
Cluster-9112.10142;orf2	1274.6	1046.9	1052.5	932.6	1049.6	978.7	len=659 frame:1 start:1165 end:3141 483499672_EOA94468.1 tRNA (cytosine-5-)-methyltransferase NSUN2, partial [Anas platyrhynchos]
Cluster-9112.10037;orf1	461.3	460.4	516.8	608.1	807.4	739.1	len=452 frame:3 start:3 end:1358 1540412326_XP_027328472.1 nucleoredoxin isoform X1 [Anas platyrhynchos]
Cluster-9112.14531;orf1	928.3	955.1	1040.5	856.1	853.1	827.8	len=94 frame:3 start:2634 end:2915 1062861548_XP_017937244.1 calponin-3 [Manacus vitellinus]
Cluster-9112.17429;orf1	1178.5	1141.3	1240.3	1088.4	829.4	1068.9	len=146 frame:2 start:5318 end:5755 971433227_XP_015154202.1 peptidyl-prolyl cis-trans isomerase FKBP5 isoform X1 [Gallus gallus]
Cluster-9112.16214;orf1	510	502	492.1	581	637.2	583.8	len=651 frame:-3 start:2246 end:294 704588829_XP_010190829.1 PREDICTED: beta-galactosidase-1-like protein [Mesitornis unicolor]
Cluster-9112.11373;orf1	1356.8	1313.8	1239.6	1284.4	1184.5	1223.7	len=408 frame:2 start:842 end:2065 694840070_XP_009460710.1 PREDICTED: olfactomedin-like protein 3 [Nipponia nippon]
Cluster-9112.14833;orf1	1416.7	1157	1175.3	1137.6	1117.8	1091.2	len=347 frame:3 start:3 end:1043 902929589_XP_013052929.1 PREDICTED: lysosome-associated membrane glycoprotein 1, partial [Anser cygnoides domesticus]
Cluster-9112.16054;orf2	520.6	726.8	784.4	792.1	638	1008.8	len=232 frame:1 start:1525 end:2220 1197661513_XP_013225020.2 aromatase isoform X1 [Columba livia]
Cluster-9112.15015;	1084.5	1084.6	1147.3	1040.6	1078.5	1253.5	len=114 start:1412 end:1754 minus strand
Cluster-9112.11948;orf1	1593	1629.8	1575.5	1405.8	1361.1	1283.9	len=171 frame:2 start:2 end:514 543381123_XP_005533755.1 PREDICTED: translocon-associated protein subunit delta [Pseudopodoces humilis]
Cluster-9112.12906;orf1	1639.5	1500.5	1522.6	1402.7	1783.6	1342.3	len=293 frame:1 start:1414 end:2292 676585955_KFO74771.1 SAP domain-containing ribonucleoprotein, partial [Cuculus canorus]
Cluster-9112.8259;orf1	1465.6	1351.7	1392.3	1153.3	1199.8	1209.2	len=549 frame:2 start:173 end:1819 1540420309_XP_027301275.1 sulfite oxidase, mitochondrial [Anas platyrhynchos]
Cluster-9112.11551;orf1	1387.7	1377	1281.6	1226.4	1266.8	1289.2	len=370 frame:-3 start:7526 end:6417 683471215_KFZ65424.1 hypothetical protein N321_12732, partial [Antrostomus carolinensis]
Cluster-9112.16226;orf1	1583.8	1603.2	1540.6	1435.1	1587.8	1472.5	len=118 frame:2 start:1739 end:2092 507561176_XP_004673244.1 PREDICTED: LOW QUALITY PROTEIN: transforming protein RhoA [Jaculus jaculus]
Cluster-9112.16575;orf2	679.4	773.3	739.8	781.2	697.6	860.8	len=184 frame:2 start:329 end:880 677459488_KFQ48902.1 Glutathione S-transferase 3 [Nestor notabilis]
Cluster-9112.12540;orf1	443.7	440.1	382.3	401.2	389	383.6	len=439 frame:1 start:145 end:1461 1201909937_XP_021235920.1 guanine nucleotide-binding protein G(q) subunit alpha [Numida meleagris]
Cluster-25141.0;	168.8	150.1	154.3	143.7	98.8	163.5	len=133 start:1 end:396 minus strand
Cluster-9112.15357;orf1	732.1	684.6	678.7	533.2	597.8	489.8	len=1566 frame:-2 start:4698 end:1 902923295_XP_013049925.1 PREDICTED: collagen alpha-1(IV) chain [Anser cygnoides domesticus]
Cluster-9112.10476;orf1	1216.6	1353.6	1285.4	1378.4	1288.2	1342.2	len=254 frame:2 start:2 end:763 1201877093_XP_021234736.1 eukaryotic translation initiation factor 3 subunit K isoform X1 [Numida meleagris]
Cluster-9112.10791;orf1	2599.6	2128.7	2064.6	2088.4	2207.3	1960.1	len=335 frame:2 start:2 end:1006 1552674171_XP_027489583.1 histone H1x [Corapipo altera]
Cluster-9112.12021;orf2	861.2	920.5	860	1066.4	967.5	985.9	len=329 frame:2 start:503 end:1489 902938161_XP_013057111.1 PREDICTED: NSFL1 cofactor p47, partial [Anser cygnoides domesticus]
Cluster-9112.9531;orf1	1750	1426.7	1328.7	1248.5	1297.1	1273	len=856 frame:3 start:1557 end:4124 483519832_EOB05500.1 Serine/threonine-protein kinase Nek9, partial [Anas platyrhynchos]
Cluster-9112.17431;orf2	851.2	809.4	759	902.3	927.8	878.2	len=234 frame:-1 start:822 end:121 676584251_KFO73556.1 Protein NipSnap 1, partial [Cuculus canorus]
Cluster-9112.8833;orf1	1814.2	2172.5	1752	1766.6	1777.3	1795.6	len=226 frame:-2 start:4288 end:3611 1540379307_XP_027327199.1 SPRY domain-containing protein 7 isoform X1 [Anas platyrhynchos]
Cluster-9112.13262;orf1	853.4	822.6	823.3	784.3	759.5	810.1	len=267 frame:-1 start:818 end:18 1569109043_GCF52451.1 hypothetical protein parPi_0014028 [Paroedura picta]
Cluster-9112.13098;orf1	854.3	861.9	844.4	1000.4	897.9	1010.5	len=574 frame:3 start:3 end:1724 1540425833_XP_027310290.1 HBS1-like protein isoform X1 [Anas platyrhynchos]
Cluster-9112.16519;orf1	260.3	239.7	225.7	213.3	237.6	208.8	len=495 frame:-3 start:6364 end:4880 960964036_XP_014796765.1 PREDICTED: serine/threonine-protein kinase 4 isoform X2 [Calidris pugnax]
Cluster-9112.22715;orf1	876.1	920.9	897	788.8	833.9	807.4	len=760 frame:-3 start:2426 end:147 1558377800_XP_027585902.1 aldehyde dehydrogenase family 16 member A1 [Pipra filicauda]
Cluster-9112.13589;orf1	1299.1	1376.6	1433.1	1341.4	1371.6	1387.7	len=1000 frame:3 start:153 end:3152 1540410530_XP_027327732.1 LOW QUALITY PROTEIN: KN motif and ankyrin repeat domain-containing protein 3 [Anas platyrhynchos]
Cluster-9112.16232;orf1	2135.3	2039.4	2076.4	1931.4	2034.1	1956.7	len=449 frame:2 start:2 end:1348 1011606936_KYO43103.1 U1 small nuclear ribonucleoprotein isoform A [Alligator mississippiensis]
Cluster-9112.23289;orf1	788	876.6	923.2	666.6	789.3	688.7	len=695 frame:2 start:83 end:2167 902931779_XP_013053963.1 PREDICTED: protein-glutamine gamma-glutamyltransferase E-like [Anser cygnoides domesticus]
Cluster-9112.7247;orf1	1698.2	1531.8	1534.2	1362.7	1441.3	1400.3	len=252 frame:1 start:1 end:756 998735190_XP_015505858.1 PREDICTED: glutathione S-transferase 2 isoform X2 [Parus major]
Cluster-9112.16826;orf1	408.1	422.1	418.4	398.3	451.8	437.6	len=743 frame:-1 start:3983 end:1755 902900013_XP_013039073.1 PREDICTED: U3 small nucleolar RNA-associated protein 14 homolog A, partial [Anser cygnoides domesticus]
Cluster-9112.12651;orf1	1342.9	1382.5	1415.2	1574	1412.3	1582.9	len=297 frame:1 start:1735 end:2625 1540417748_XP_027300144.1 porphobilinogen deaminase [Anas platyrhynchos]
Cluster-9112.8370;orf1	601	574.2	555.9	497.7	507.6	565	len=424 frame:-3 start:1552 end:281 959089586_XP_014748870.1 PREDICTED: isocitrate dehydrogenase [NAD] subunit gamma, mitochondrial [Sturnus vulgaris]
Cluster-9112.12493;orf1	1734.8	1529.1	1452.5	1426.9	1494.7	1437.2	len=677 frame:1 start:1 end:2031 1540407592_XP_027307778.1 THO complex subunit 1 isoform X2 [Anas platyrhynchos]
Cluster-9112.17788;orf1	417.8	414.8	391.9	379.5	393.7	429.2	len=78 frame:-2 start:1258 end:1025 1051188597_XP_017677232.1 PREDICTED: EGF-containing fibulin-like extracellular matrix protein 1 [Lepidothrix coronata]
Cluster-9112.13122;orf1	733.4	932.1	707.6	720.2	715.4	650.5	len=264 frame:1 start:1 end:792 1540451841_XP_027320098.1 EF-hand domain-containing protein D1 [Anas platyrhynchos]
Cluster-9112.12541;orf1	264.4	253.2	238.9	280.3	247.4	261.8	len=302 frame:-1 start:1604 end:699 902904835_XP_013041325.1 PREDICTED: syntenin-1 [Anser cygnoides domesticus]
Cluster-9112.2560;orf1	695.8	640.1	629.1	580.8	626.5	632.2	len=208 frame:2 start:80 end:703 944209585_KQK76487.1 Ras-related C3 botulinum toxin substrate 2 [Amazona aestiva]
Cluster-9112.15957;orf1	1444.3	1379.1	1445.5	1103.2	1117.7	1109.7	len=723 frame:-2 start:5024 end:2856 902937614_XP_013056825.1 PREDICTED: extracellular matrix protein 2 [Anser cygnoides domesticus]
Cluster-9112.12590;orf1	1101.1	1092.1	1033.2	1060.5	1164	1100.8	len=820 frame:-3 start:3205 end:746 768395467_XP_011593477.1 PREDICTED: nucleolar transcription factor 1 isoform X6 [Aquila chrysaetos canadensis]
Cluster-9112.12057;	1319.4	1357.3	1324.5	1344.7	1377.5	1354.4	len=281 start:1 end:845 minus strand
Cluster-9112.17963;orf1	1184.7	1258.9	1268.5	1190.4	1227.6	1296.9	len=427 frame:-1 start:2140 end:860 1540448979_XP_027318986.1 cystathionine gamma-lyase [Anas platyrhynchos]
Cluster-9112.15872;orf1	881.8	771.9	821.7	607.2	611.6	600.5	len=82 frame:3 start:1641 end:1886 926486945_XP_013798275.1 PREDICTED: myosin regulatory light chain 2, smooth muscle minor isoform isoform X1 [Apteryx australis mantelli]
Cluster-9112.11070;orf1	1541.2	1924.8	2607.4	1134.1	1476.2	1117.7	len=143 frame:-2 start:597 end:169 902937467_XP_013056755.1 PREDICTED: protein MRP-126 [Anser cygnoides domesticus]
Cluster-9112.6264;orf1	984.6	918.1	893.1	1235.7	1131.1	1111.9	len=488 frame:2 start:2 end:1465 1540392147_XP_027323459.1 hyaluronidase-1 [Anas platyrhynchos]
Cluster-9112.10658;	1738	1322.2	1321.3	1278.3	1327.5	1333	len=1803 start:1 end:5399 minus strand
Cluster-9112.14676;orf1	3151	3057.7	3205.4	2955.7	2973.5	3260.5	len=160 frame:3 start:150 end:629 1337179728_POI20889.1 hypothetical protein CIB84_015364 [Bambusicola thoracicus]
Cluster-9112.14707;orf1	577.1	502.3	512.1	599	714.9	583.8	len=550 frame:3 start:423 end:2072 686608081_XP_009280599.1 PREDICTED: spermatogenesis-associated serine-rich protein 2 isoform X1 [Aptenodytes forsteri]
Cluster-9112.18115;orf1	623.8	677.3	694.9	655.7	650	684.6	len=225 frame:2 start:2960 end:3634 902923531_XP_013050033.1 PREDICTED: protein FAM3C [Anser cygnoides domesticus]
Cluster-9112.8057;orf1	1213.3	728.6	700.4	618.9	674	698.4	len=299 frame:1 start:1 end:897 1540388932_XP_021124372.2 uncharacterized protein LOC101805185 [Anas platyrhynchos]
Cluster-9112.14300;orf1	752.2	714	756.3	746.7	944.7	729.8	len=553 frame:3 start:294 end:1952 902918618_XP_013047740.1 PREDICTED: polypyrimidine tract-binding protein 3 isoform X1 [Anser cygnoides domesticus]
Cluster-9112.12085;orf1	1113.6	1252.1	1162.6	1329.4	1362.1	1275.9	len=320 frame:1 start:2329 end:3288 1540404833_XP_027306789.1 secernin-1 [Anas platyrhynchos]
Cluster-9112.14757;orf1	966.5	1018.7	969.2	924.5	1101.1	957.2	len=249 frame:3 start:426 end:1172 902934553_XP_013055300.1 PREDICTED: transmembrane protein 33 [Anser cygnoides domesticus]
Cluster-9112.16284;orf1	1729	1566.7	1468.7	1629.1	1802.3	1466.1	len=2469 frame:3 start:342 end:7748 902911045_XP_013044253.1 PREDICTED: LOW QUALITY PROTEIN: protein transport protein Sec16A [Anser cygnoides domesticus]
Cluster-9112.17621;orf1	1995.7	1916.4	1841.9	1664.5	1747.2	1691.7	len=1010 frame:2 start:2 end:3031 1003910500_XP_015722418.1 PREDICTED: insulin-degrading enzyme isoform X1 [Coturnix japonica]
Cluster-19365.0;	296.8	271.3	279.1	255.2	250.8	249.9	len=141 start:1 end:420 minus strand
Cluster-9112.14264;orf1	923.2	923.3	964.5	846.4	844.5	848.7	len=142 frame:3 start:3 end:428 197129082_ACH45580.1 putative FK506 binding protein 1A 12 kDa variant 1 [Taeniopygia guttata]
Cluster-9112.11079;orf1	1295.2	1256.3	1347.6	1159.2	1207.9	1168.8	len=168 frame:2 start:491 end:994 698393182_XP_009806614.1 PREDICTED: NADH dehydrogenase [ubiquinone] 1 beta subcomplex subunit 5, mitochondrial, partial [Gavia stellata]
Cluster-9112.17565;orf1	1060.6	1222.9	1193.3	1107.8	1108.6	1159	len=705 frame:-2 start:2578 end:464 1390105518_XP_025001231.1 glycogen [starch] synthase, muscle [Gallus gallus]
Cluster-9112.9793;	391	466	468.2	543.7	429.4	539.5	len=381 start:1 end:1145 minus strand
Cluster-9112.17593;orf1	606.4	561	503.5	501.1	568.4	487.8	len=769 frame:1 start:2917 end:5223 768395321_XP_011593399.1 PREDICTED: integrin beta-3 [Aquila chrysaetos canadensis]
Cluster-9112.13421;orf1	1197	1111.9	1079.6	1116.9	973.9	1085.3	len=74 frame:1 start:1237 end:1458 704189194_XP_010138255.1 PREDICTED: growth factor receptor-bound protein 2, partial [Buceros rhinoceros silvestris]
Cluster-9112.14889;orf2	606.7	727.4	584.9	560.8	556.8	575.6	len=978 frame:2 start:74 end:3007 513232091_XP_424907.4 ras GTPase-activating protein 1 [Gallus gallus]
Cluster-9112.14582;orf1	1425.9	1443.3	1242.7	1056.4	1225.4	1125.5	len=678 frame:-2 start:2380 end:347 902904557_XP_013041226.1 PREDICTED: nucleolar GTP-binding protein 1 [Anser cygnoides domesticus]
Cluster-9112.11445;orf1	1385.1	1638.5	1540.9	1795.4	1733.1	1769.3	len=463 frame:2 start:1769 end:3157 1197601558_XP_013224201.2 pancreatic alpha-amylase [Columba livia]
Cluster-9112.12112;orf1	1005.1	982.5	944.4	1170.4	1227.2	1181.7	len=350 frame:3 start:297 end:1346 902935877_XP_013055943.1 PREDICTED: glucosylceramidase [Anser cygnoides domesticus]
Cluster-9112.11987;orf2	1369	1599.2	1781.4	1608.1	1576.5	1769.3	len=220 frame:1 start:1000 end:1659 1151123107_AQV11928.1 cholesterol side chain cleavage protein [Anser cygnoides]
Cluster-9112.15287;orf3	1235.3	1105.1	1078.3	1506.2	1549.1	1607.9	len=193 frame:2 start:2 end:580 1003964263_XP_015733649.1 PREDICTED: putative phospholipase B-like 2 isoform X1 [Coturnix japonica]
Cluster-9112.10871;orf1	1042.7	1142.5	1065.3	1007.4	1054	1031.9	len=230 frame:1 start:1015 end:1704 902879019_XP_013029552.1 PREDICTED: Golgi resident protein GCP60, partial [Anser cygnoides domesticus]
Cluster-9112.16425;orf1	1197.8	1151.5	1114.5	1376.8	1202.3	1450.2	len=279 frame:2 start:3956 end:4792 1338813904_XP_023649256.1 guanine nucleotide-binding protein G(k) subunit alpha [Paramormyrops kingsleyae]
Cluster-9112.12971;	1339.8	1575.3	1748.3	1485.7	1680.5	1411.8	len=724 start:1 end:2173 minus strand
Cluster-9112.9297;orf1	1145.7	1239.2	1120.7	1085.5	1156	1134.6	len=417 frame:1 start:136 end:1386 514760710_XP_005023083.1 branched-chain-amino-acid aminotransferase, cytosolic isoform X1 [Anas platyrhynchos]
Cluster-9112.16544;orf1	704.7	862.3	823.5	928.1	934.6	852.1	len=779 frame:3 start:198 end:2534 768379249_XP_011587198.1 PREDICTED: heat shock 70 kDa protein 12B [Aquila chrysaetos canadensis]
Cluster-9112.17765;orf1	711.4	735.7	726.9	687.6	728.3	746.3	len=1279 frame:2 start:2 end:3838 1552554152_XP_027491714.1 protein transport protein Sec24B isoform X1 [Corapipo altera]
Cluster-9112.11232;orf2	1325.3	1316	1324.5	1459.4	1362.1	1459.5	len=434 frame:-3 start:2025 end:724 1540371650_XP_027304441.1 2-oxoisovalerate dehydrogenase subunit alpha, mitochondrial [Anas platyrhynchos]
Cluster-9112.17482;orf1	1097.9	1047	1088.9	1009.3	982.1	957.4	len=349 frame:2 start:2 end:1048 1540368780_XP_027303294.1 N-acetyl-D-glucosamine kinase [Anas platyrhynchos]
Cluster-9112.8212;orf2	1078	882.6	931.9	949.9	870.8	910.4	len=911 frame:2 start:524 end:3256 1540455357_XP_027302416.1 non-lysosomal glucosylceramidase, partial [Anas platyrhynchos]
Cluster-9112.16291;orf1	1158.4	1078.3	1138	851	1080.9	937	len=143 frame:-1 start:564 end:136 902937471_XP_013056757.1 PREDICTED: protein S100-A6 [Anser cygnoides domesticus]
Cluster-9112.13294;orf1	971.7	859.4	832.3	832.2	750.8	808.7	len=753 frame:-1 start:2261 end:3 530593170_XP_005290198.1 matrix metalloproteinase-14 [Chrysemys picta bellii]
Cluster-9112.16548;orf1	454.8	569.2	700.1	561	489.3	620	len=93 frame:1 start:2614 end:2892 1540385938_XP_027321077.1 membrane-associated progesterone receptor component 1 [Anas platyrhynchos]
Cluster-9112.11292;orf1	1189.8	1145.7	1249	1003.1	1042.1	1070.3	len=709 frame:1 start:1 end:2127 1003714039_XP_015712896.1 PREDICTED: acyl-CoA synthetase short-chain family member 3, mitochondrial isoform X1 [Coturnix japonica]
Cluster-9112.11746;orf1	960	992.6	1043.7	864.1	949.4	892.9	len=412 frame:-3 start:6473 end:5238 1540407325_XP_027307688.1 prostaglandin reductase 3 [Anas platyrhynchos]
Cluster-9112.13286;orf1	1465.6	1411.3	1397.1	1180.4	1381.8	1241.3	len=1187 frame:3 start:102 end:3662 902915208_XP_013046125.1 PREDICTED: receptor-type tyrosine-protein phosphatase C isoform X7 [Anser cygnoides domesticus]
Cluster-9112.18084;orf2	1308.7	1331.1	1359.8	1630.2	2037.4	1642	len=383 frame:-3 start:2642 end:1494 1540411771_XP_027328247.1 LOW QUALITY PROTEIN: inositol-3-phosphate synthase 1 [Anas platyrhynchos]
Cluster-9112.15636;orf1	1139.9	1189.6	1072.5	1044.2	1139.7	1022.2	len=929 frame:-3 start:2827 end:41 1338806518_XP_023700711.1 serrate RNA effector molecule homolog isoform X1 [Paramormyrops kingsleyae]
Cluster-9112.17336;	1081.8	1172.9	1210.9	1096.5	1174.1	1134.2	len=919 start:3565 end:6322 minus strand
Cluster-9112.6745;	684.5	723.4	741.2	662	695.8	661.2	len=398 start:1 end:1194 minus strand
Cluster-9112.18231;orf2	820.6	759.7	717.5	644.4	734.1	683.2	len=838 frame:3 start:3 end:2516 902916271_XP_013046615.1 PREDICTED: exosome complex exonuclease RRP44 isoform X1 [Anser cygnoides domesticus]
Cluster-9112.14813;orf1	956.1	1126.8	1128.7	1378.7	1074.2	1341.6	len=748 frame:-1 start:4142 end:1899 1540373216_XP_027327167.1 LOW QUALITY PROTEIN: protein NYNRIN-like [Anas platyrhynchos]
Cluster-9112.15757;orf1	1574.7	1669.8	1616.6	1576.6	2005.8	1666.3	len=414 frame:1 start:31 end:1272 1176267656_XP_020635487.1 structural maintenance of chromosomes protein 3 isoform X1 [Pogona vitticeps]
Cluster-9112.13285;orf1	993.5	989.2	932.3	902.1	975.8	935.2	len=347 frame:-1 start:3616 end:2576 1540412606_XP_027328585.1 regulation of nuclear pre-mRNA domain-containing protein 1B isoform X1 [Anas platyrhynchos]
Cluster-9112.15637;orf1	800.6	661	649.1	541.4	576.2	556.2	len=172 frame:3 start:123 end:638 1390091613_XP_024998818.1 astrocytic phosphoprotein PEA-15 [Gallus gallus]
Cluster-9112.21816;orf1	1396.7	1181.5	1140.7	1072.3	1092.9	1035.4	len=696 frame:2 start:2 end:2089 1605355819_TFK11989.1 nuclear receptor subfamily 1 group D member 2 [Platysternon megacephalum]
Cluster-9112.12613;orf1	527.9	560.7	539.1	724.8	584.2	726.6	len=430 frame:3 start:2982 end:4271 971391389_XP_015133760.1 cleavage stimulation factor subunit 2 isoform X1 [Gallus gallus]
Cluster-9112.15725;orf1	665.6	629.5	608	600.3	628.4	732.2	len=2776 frame:1 start:271 end:8598 700394164_XP_009937598.1 PREDICTED: protein PRRC2C [Opisthocomus hoazin]
Cluster-9112.3438;orf1	1285.1	1330.6	1301.2	1274.7	1229.9	1293.6	len=152 frame:2 start:641 end:1096 959088591_XP_014748333.1 PREDICTED: phosphomevalonate kinase [Sturnus vulgaris]
Cluster-9112.16777;orf1	1008.4	888.6	915.8	657.2	731	648.1	len=97 frame:3 start:6609 end:6899 676417334_KFO60531.1 Plastin-3, partial [Corvus brachyrhynchos]
Cluster-9112.13859;orf2	485.6	466.6	438.8	458.3	398.7	440.5	len=279 frame:1 start:100 end:936 961002399_XP_014817027.1 PREDICTED: DNA-(apurinic or apyrimidinic site) lyase-like [Calidris pugnax]
Cluster-9112.14239;orf2	1112.9	1440.9	1488.8	1174.9	1290.6	1227.4	len=248 frame:-3 start:3142 end:2399 686602798_XP_009277744.1 PREDICTED: pyrroline-5-carboxylate reductase 1, mitochondrial [Aptenodytes forsteri]
Cluster-9112.14226;orf1	1720.5	1611.2	1559.3	1707.3	1813.7	1792.9	len=447 frame:3 start:2127 end:3467 1095969256_XP_018782115.1 long-chain-fatty-acid--CoA ligase 1 [Serinus canaria]
Cluster-9112.16000;orf1	1472.5	1548.8	1542	1668.8	1688.3	1654.3	len=224 frame:-2 start:808 end:137 1197627668_XP_005503601.2 prefoldin subunit 1 [Columba livia]
Cluster-9112.11485;orf1	843.6	836.7	808.2	832.5	879.9	863.1	len=192 frame:3 start:3 end:578 1562441668_XP_027800031.1 ADP-ribosylation factor-like protein 2 [Marmota flaviventris]
Cluster-9112.11193;orf1	674.3	657.4	652.6	664	687.4	675.1	len=1030 frame:2 start:554 end:3643 1540389180_XP_027322378.1 aminopeptidase N [Anas platyrhynchos]
Cluster-9112.17886;orf2	1321.6	1420	1419.1	1197.6	1272.2	1155	len=171 frame:1 start:1 end:513 902880136_XP_013030087.1 PREDICTED: arsenite methyltransferase [Anser cygnoides domesticus]
Cluster-9112.12801;orf1	1030.8	1124	1092.1	1126.5	1184.3	1093	len=688 frame:-3 start:6680 end:4617 1540451737_XP_027320060.1 LOW QUALITY PROTEIN: protein kinase C iota type [Anas platyrhynchos]
Cluster-9112.10071;orf2	676.7	637.9	645.9	680	797.9	715.2	len=212 frame:-1 start:3407 end:2772 733909055_XP_010717353.1 vesicle transport protein SEC20 [Meleagris gallopavo]
Cluster-9112.12282;orf1	342.9	381.8	385.6	425.6	615.9	445.1	len=150 frame:-1 start:450 end:1 1334619_CAA46321.1 5.7S IgG heavy chain [Anas platyrhynchos]
Cluster-9112.13427;orf1	1912.2	1920.1	1850.5	1725.3	1930.5	1749.4	len=558 frame:1 start:169 end:1842 1540433191_XP_027312978.1 serine/threonine-protein phosphatase 2B catalytic subunit alpha isoform isoform X8 [Anas platyrhynchos]
Cluster-9112.12564;orf1	442.9	479.1	457.6	563.3	631.7	598.9	len=1176 frame:2 start:2 end:3529 1444495702_XP_025924109.1 AP-3 complex subunit beta-2 isoform X1 [Apteryx rowi]
Cluster-9112.12911;orf1	451.2	459.5	439.3	455.6	458.1	452.9	len=885 frame:-1 start:3703 end:1049 971431485_XP_015153529.1 neural cell adhesion molecule 1 isoform X11 [Gallus gallus]
Cluster-9112.11800;orf1	537.3	575.3	635.1	556.9	588	614.2	len=382 frame:3 start:3 end:1148 224065970_XP_002195082.1 twinfilin-2 isoform X2 [Taeniopygia guttata]
Cluster-9112.13530;	655.9	783.9	783.4	740.2	783.3	805	len=228 start:138 end:819 minus strand
Cluster-9112.18262;orf1	1080.2	1087.4	1044.5	1103.4	1042.4	1079.2	len=324 frame:3 start:1203 end:2174 902886181_XP_013032743.1 PREDICTED: tropomodulin-3 [Anser cygnoides domesticus]
Cluster-9112.9290;orf1	1668.4	1424.6	1446.4	1351.6	1339.9	1390	len=236 frame:-3 start:2258 end:1551 902931553_XP_013053853.1 PREDICTED: transaldolase [Anser cygnoides domesticus]
Cluster-9112.15884;orf1	1272.9	1394.5	1391.6	1485.1	1370.2	1581	len=1303 frame:3 start:3 end:3911 902864936_XP_013035174.1 PREDICTED: RRP12-like protein, partial [Anser cygnoides domesticus]
Cluster-9112.13787;orf1	1445.3	1480.9	1419.6	1179.2	1192.2	1182.4	len=673 frame:-1 start:2328 end:310 1011583907_KYO32258.1 putative carboxypeptidase X1 [Alligator mississippiensis]
Cluster-9112.14054;orf1	418.9	474.6	446.8	430.8	398.5	456.5	len=603 frame:1 start:277 end:2085 902875354_XP_013027808.1 PREDICTED: pyruvate dehyrogenase phosphatase catalytic subunit 1 [Anser cygnoides domesticus]
Cluster-9112.11434;orf1	1037	1009	1057.6	1051.5	1152.5	1298.3	len=317 frame:1 start:1 end:951 1540391760_XP_027323301.1 MICOS complex subunit MIC25 isoform X2 [Anas platyrhynchos]
Cluster-9112.12671;orf1	1305.9	1298.5	1245.1	1267.9	1259.4	1296.4	len=257 frame:3 start:144 end:914 543352937_XP_005521192.1 PREDICTED: UMP-CMP kinase [Pseudopodoces humilis]
Cluster-9112.14763;orf1	438.2	415.9	395.4	369.4	328.7	352.8	len=207 frame:3 start:3 end:623 1049448157_XP_017599308.1 PREDICTED: 40S ribosomal protein S15, partial [Corvus brachyrhynchos]
Cluster-9112.9105;orf1	1147.5	982.9	875.7	1064.6	1078	1069	len=1949 frame:3 start:3 end:5849 1561602981_XP_027672955.1 ankyrin-3 isoform X27 [Falco cherrug]
Cluster-9112.16383;orf1	587.7	580.7	686.8	726.3	786.8	708	len=134 frame:3 start:3 end:404 1004001419_XP_015704892.1 PREDICTED: histidine triad nucleotide-binding protein 1 [Coturnix japonica]
Cluster-9112.9098;orf1	2201.4	2246.6	2453.9	2359	2539.4	2524.9	len=133 frame:3 start:189 end:587 1201860799_XP_021230630.1 cytochrome c oxidase subunit 5B, mitochondrial [Numida meleagris]
Cluster-9112.15408;orf1	307.3	234.8	220.4	231.3	196.8	236.2	len=226 frame:3 start:3 end:680 1159644019_OPJ74731.1 ras-related protein Rab-35 [Patagioenas fasciata monilis]
Cluster-9112.18498;orf1	958.4	976.3	957.5	897.2	915.8	928.7	len=984 frame:-1 start:4366 end:1415 902867952_XP_013037123.1 PREDICTED: nesprin-3 isoform X1 [Anser cygnoides domesticus]
Cluster-9112.11013;orf1	552.4	638.3	566.5	571.7	597.4	589.3	len=552 frame:1 start:2821 end:4476 1540393993_XP_027324153.1 C-terminal-binding protein 2 isoform X1 [Anas platyrhynchos]
Cluster-9112.19602;orf1	951.8	941.5	937.3	783.4	804.4	775.5	len=233 frame:1 start:1 end:699 1390072526_XP_015149289.2 PDZ and LIM domain protein 7 isoform X6 [Gallus gallus]
Cluster-9112.16950;	843.3	804.2	735.3	857.3	936.6	868.1	len=1733 start:162 end:5361 minus strand
Cluster-9112.9754;orf2	346.5	365.4	331.3	287.9	324.6	337	len=603 frame:-1 start:1810 end:2 1201877107_XP_021234744.1 RNA polymerase II-associated factor 1 homolog [Numida meleagris]
Cluster-9112.14844;orf1	1008.2	1062	1108.7	1062.3	1022.4	1142.2	len=479 frame:2 start:239 end:1675 902883834_XP_013031620.1 PREDICTED: fatty-acid amide hydrolase 1-like [Anser cygnoides domesticus]
Cluster-9112.12571;orf1	1243.1	1372.2	1221	1179.8	1168	1158.1	len=337 frame:-3 start:1058 end:48 1159648190_OPJ77620.1 hypothetical protein AV530_006912 [Patagioenas fasciata monilis]
Cluster-9112.12810;orf2	1535.8	1671.3	1713.8	1826.2	1666.7	1708.9	len=226 frame:3 start:66 end:743 1201844319_XP_021269935.1 niban-like protein 1 [Numida meleagris]
Cluster-9112.12487;orf1	1350.4	1331.3	1269.8	1433.5	1388.8	1467.5	len=776 frame:2 start:1373 end:3700 1201817538_XP_021239088.1 geranylgeranyl transferase type-2 subunit alpha [Numida meleagris]
Cluster-9112.16470;orf1	941.6	841.5	796.1	808.4	925.8	841.2	len=367 frame:-2 start:2730 end:1630 902929743_XP_013053008.1 PREDICTED: sialic acid synthase [Anser cygnoides domesticus]
Cluster-9112.16042;orf1	1094.3	1143.4	1077.8	1394.5	1408.2	1471.9	len=828 frame:-1 start:3226 end:743 902922655_XP_013049618.1 PREDICTED: LOW QUALITY PROTEIN: uncharacterized protein LOC106044236 [Anser cygnoides domesticus]
Cluster-9112.16104;orf1	1386.1	1149.7	1025.5	1040.3	1069.3	1049.4	len=405 frame:2 start:2 end:1216 1540424881_XP_027309940.1 tubulin-specific chaperone C [Anas platyrhynchos]
Cluster-9112.14674;orf1	2414.3	2063.7	2171.3	1903.2	1867	1959.4	len=61 frame:2 start:6317 end:6499 1197362902_XP_021133485.1 annexin A2 isoform X1 [Anas platyrhynchos]
Cluster-9112.13257;orf1	1391	1504.2	1445.9	1574.2	1334.3	1533.3	len=1413 frame:2 start:2 end:4240 1540422084_XP_027308925.1 rab3 GTPase-activating protein non-catalytic subunit [Anas platyrhynchos]
Cluster-9112.14293;orf1	1675.9	1264.1	1282	1193.2	1196.1	1215.4	len=488 frame:-1 start:2726 end:1263 1201867715_XP_021234145.1 WD repeat-containing protein 18 isoform X3 [Numida meleagris]
Cluster-9112.5435;orf1	1359.7	1917.2	2047.5	1181.9	1457.6	1194.5	len=327 frame:1 start:1 end:981 1540412612_XP_027328588.1 WAP four-disulfide core domain protein 3-like [Anas platyrhynchos]
Cluster-9112.11291;orf1	288.5	310.1	286.3	321	317.7	343.4	len=435 frame:2 start:2 end:1306 1605344340_TFK00828.1 protocadherin gamma-C3-like [Platysternon megacephalum]
Cluster-9112.18501;	1056.8	1163	1007.3	1138.1	1091.1	1079.7	len=3366 start:1 end:10125 minus strand
Cluster-9112.16240;orf1	805.5	924.8	908.4	965.9	1025.6	1047.7	len=323 frame:-1 start:1491 end:523 902892218_XP_013035483.1 PREDICTED: V-type proton ATPase subunit C 1 [Anser cygnoides domesticus]
Cluster-9112.11500;orf1	1008.1	1041.6	1032.2	999.4	1122.9	1055.8	len=900 frame:2 start:2 end:2701 1540392261_XP_027323494.1 DNA replication licensing factor MCM2 isoform X2 [Anas platyrhynchos]
Cluster-9112.12387;orf1	1367.3	1441.7	1457	1544.4	1533.9	1492.4	len=379 frame:2 start:1778 end:2914 926490894_XP_013816840.1 PREDICTED: DBIRD complex subunit ZNF326 [Apteryx australis mantelli]
Cluster-9112.18692;orf1	1970.7	1766.5	1686.2	1950.5	1995.6	1969.6	len=435 frame:2 start:134 end:1438 902868006_XP_013037388.1 PREDICTED: legumain isoform X1 [Anser cygnoides domesticus]
Cluster-9112.15187;orf1	2383.8	1663.2	1742.9	1901.5	1823.8	1966.1	len=193 frame:3 start:3 end:581 1337262825_POI29491.1 hypothetical protein CIB84_006759 [Bambusicola thoracicus]
Cluster-9112.17622;orf1	1287.2	1406.2	1362	1280.2	1214.1	1284.1	len=514 frame:-2 start:3899 end:2358 1540400932_XP_027326956.1 UDP-N-acetylhexosamine pyrophosphorylase-like protein 1 isoform X2 [Anas platyrhynchos]
Cluster-9112.7709;orf1	717.1	817.3	807.8	873	987.3	873.7	len=994 frame:3 start:3 end:2984 1540447065_XP_027318199.1 putative tyrosine-protein phosphatase auxilin isoform X1 [Anas platyrhynchos]
Cluster-9112.13169;orf1	1411.4	1389.2	1253.1	1332.1	1297.8	1346.5	len=907 frame:2 start:2 end:2722 327267041_XP_003218311.1 PREDICTED: cullin-3 [Anolis carolinensis]
Cluster-9112.12120;orf1	1301.8	1358.2	1343.5	1421.8	1444.9	1478.1	len=501 frame:-3 start:2641 end:1139 1540392222_XP_027323474.1 THUMP domain-containing protein 3 isoform X1 [Anas platyrhynchos]
Cluster-9112.16526;orf2	1197.8	1227	1459	1234.9	1333.1	1250.6	len=193 frame:-2 start:9550 end:8972 902921284_XP_013048997.1 PREDICTED: PC4 and SFRS1-interacting protein isoform X2 [Anser cygnoides domesticus]
Cluster-9112.21861;orf1	756.2	830.7	802.7	1147.6	1186	1026.2	len=227 frame:2 start:167 end:847 902865127_XP_013034375.1 PREDICTED: uncharacterized protein LOC106034650 [Anser cygnoides domesticus]
Cluster-9112.11187;orf1	1220.5	1184.7	1214.5	1172.3	1203	1164.3	len=819 frame:-2 start:8654 end:6198 902885386_XP_013032373.1 PREDICTED: pyridoxal-dependent decarboxylase domain-containing protein 1 [Anser cygnoides domesticus]
Cluster-9112.19922;orf1	2268.1	979.9	1161.7	1477.4	1558.8	1661.3	len=226 frame:-2 start:1743 end:1066 1540374610_XP_027308839.1 histone H1.10 isoform X2 [Anas platyrhynchos]
Cluster-9112.6023;orf1	976	946.7	999.1	909.4	931.6	888.5	len=424 frame:1 start:274 end:1545 1540416688_XP_027299710.1 regulator of chromosome condensation isoform X2 [Anas platyrhynchos]
Cluster-9112.9448;	1246.6	1266.6	1315.5	1174.9	1222.8	1275.7	len=423 start:1 end:1272 minus strand
Cluster-9112.10713;orf1	890.5	928	944.8	907.2	874.2	935.2	len=779 frame:2 start:236 end:2572 902897528_XP_013037941.1 PREDICTED: 1-phosphatidylinositol 4,5-bisphosphate phosphodiesterase delta-1 isoform X2 [Anser cygnoides domesticus]
Cluster-9112.10874;orf1	1074.8	1154	1024.9	1080.1	1089.6	1096	len=574 frame:2 start:2 end:1723 902902300_XP_013040156.1 PREDICTED: ADP-ribosylation factor GTPase-activating protein 3 [Anser cygnoides domesticus]
Cluster-9112.15189;orf1	739.2	610.9	698.1	594	651.9	699.6	len=129 frame:3 start:5910 end:6296 902897638_XP_013037992.1 PREDICTED: thymopoietin [Anser cygnoides domesticus]
Cluster-9112.13177;orf1	856.3	901.9	936.1	1168.7	1092.2	1142.6	len=929 frame:1 start:1 end:2787 1540451540_XP_027319984.1 solute carrier family 12 member 9 [Anas platyrhynchos]
Cluster-9112.18522;orf1	983.7	986.8	983.7	935.5	900.8	915.6	len=434 frame:-3 start:2863 end:1562 1540396047_XP_027324933.1 LOW QUALITY PROTEIN: N-acetylglucosamine-6-phosphate deacetylase [Anas platyrhynchos]
Cluster-9112.14682;orf2	1564.3	1461.9	1520.7	1270.7	1552	1299	len=76 frame:-2 start:791 end:564 902893861_XP_013036268.1 PREDICTED: galectin-1 [Anser cygnoides domesticus]
Cluster-9112.13518;orf1	1043	966.7	957	942.6	977.3	987.3	len=1162 frame:1 start:352 end:3837 902878040_XP_013029075.1 PREDICTED: cytospin-A isoform X1 [Anser cygnoides domesticus]
Cluster-9112.15594;orf1	1027	1066.5	1036.7	964.5	1026.5	1001.6	len=469 frame:-2 start:12209 end:10803 679008794_KFW08396.1 WD repeat-containing protein 26, partial [Eurypyga helias]
Cluster-9112.13834;orf1	829	797.6	847	676.8	712.8	708.6	len=400 frame:-2 start:1691 end:492 726986270_XP_010392566.1 tumor susceptibility gene 101 protein isoform X2 [Corvus cornix cornix]
Cluster-9112.14516;orf2	462.7	417.9	406.3	413	395.9	451.2	len=519 frame:-3 start:2954 end:1398 1540388210_XP_027322002.1 U3 small nucleolar ribonucleoprotein protein MPP10 [Anas platyrhynchos]
Cluster-9112.12154;orf1	1298	1299.7	1274	1254.7	1104.7	1272.4	len=296 frame:1 start:214 end:1101 902924550_XP_013050508.1 PREDICTED: arylamine N-acetyltransferase, pineal gland isozyme NAT-3 [Anser cygnoides domesticus]
Cluster-9112.15804;orf3	1384.9	1509.5	1387.1	1278.4	1420.6	1337	len=1206 frame:2 start:149 end:3766 902922375_XP_013049483.1 PREDICTED: tight junction protein ZO-2 isoform X4 [Anser cygnoides domesticus]
Cluster-9112.12877;orf1	1332.2	1319.6	1317	1252.7	1350	1233.2	len=241 frame:-1 start:1136 end:414 1159639373_OPJ71277.1 high mobility group protein B2 [Patagioenas fasciata monilis]
Cluster-9112.10742;orf1	2646.4	2293.1	2386.5	2275.4	2471.2	2345.7	len=238 frame:-3 start:1393 end:680 902892024_XP_013035392.1 PREDICTED: cytochrome b-c1 complex subunit 7, partial [Anser cygnoides domesticus]
Cluster-9112.8734;orf1	95.4	106.9	117	89.9	119.6	134.9	len=641 frame:3 start:3 end:1925 1444783303_XP_025976460.1 CTP synthase 2 isoform X2 [Dromaius novaehollandiae]
Cluster-9112.14807;orf3	1443.9	1529.2	1408	1214	1360.1	1270.1	len=1330 frame:-1 start:10058 end:6069 902873125_XP_013026758.1 PREDICTED: lymphocyte antigen 75 [Anser cygnoides domesticus]
Cluster-9112.7802;orf2	358	350.9	376.4	284.5	345.9	300.1	len=354 frame:2 start:2 end:1063 768389736_XP_011590407.1 PREDICTED: putative adenosylhomocysteinase 2 isoform X1 [Aquila chrysaetos canadensis]
Cluster-9112.12753;orf1	980.4	854.8	786.3	714.2	765.5	709.7	len=250 frame:2 start:836 end:1585 637277305_XP_008104512.1 PREDICTED: calcium-binding protein 39 [Anolis carolinensis]
Cluster-9112.9124;orf2	640.5	786.3	699.1	1017.2	1049.7	1057.7	len=394 frame:-2 start:1860 end:679 902931020_XP_013053595.1 PREDICTED: myosin light chain kinase, smooth muscle-like isoform X1 [Anser cygnoides domesticus]
Cluster-9112.27330;orf1	589.6	534.9	472.7	478.4	483.2	505.5	len=1721 frame:-2 start:5277 end:115 1540414413_XP_027298764.1 myosin-7B isoform X1 [Anas platyrhynchos]
Cluster-9112.15614;orf1	934.9	901.4	890.2	840.9	851.7	902.9	len=1680 frame:-2 start:7101 end:2062 1540424035_XP_027309632.1 centrosomal protein of 170 kDa isoform X9 [Anas platyrhynchos]
Cluster-9112.14217;orf1	1375.1	1340	1325.2	1334.7	1340.2	1350.7	len=1535 frame:-1 start:8523 end:3919 1540394359_XP_027324292.1 gem-associated protein 5 isoform X1 [Anas platyrhynchos]
Cluster-9112.20057;orf1	982	922	868.4	826.5	779.4	791.4	len=592 frame:-1 start:3291 end:1516 1558396771_XP_027595353.1 uncharacterized protein LOC113997578 [Pipra filicauda]
Cluster-9112.10059;orf1	243.9	193.8	197.9	212	203.4	217.7	len=786 frame:3 start:3 end:2360 530641899_XP_005307673.1 cullin-4A isoform X1 [Chrysemys picta bellii]
Cluster-9112.15305;orf2	1049	1153.8	1141.9	1260.2	1330.9	1379	len=114 frame:1 start:2386 end:2727 483478493_EOA92959.1 T-complex protein 1 subunit gamma, partial [Anas platyrhynchos]
Cluster-9112.12064;orf1	633.6	651.7	616.6	613.9	602.4	670.3	len=358 frame:1 start:1 end:1074 1540400822_XP_027326904.1 prostaglandin E synthase 2 [Anas platyrhynchos]
Cluster-9112.15984;orf1	1214.3	1279.8	1329	1554.3	1496.8	1611.8	len=300 frame:3 start:30 end:929 1540395208_XP_027324590.1 LOW QUALITY PROTEIN: nmrA-like family domain-containing protein 1 [Anas platyrhynchos]
Cluster-9112.5111;orf1	739.3	1020.4	910.3	719	759.6	639.6	len=169 frame:3 start:1092 end:1598 902871483_XP_013053649.1 PREDICTED: lysozyme C [Anser cygnoides domesticus]
Cluster-9112.7909;orf1	207.4	343.9	377	185.7	237.1	180.9	len=153 frame:1 start:1 end:459 1594499363_QBN12677.1 cathelicidin-1 precursor [Anser cygnoides domesticus]
Cluster-9112.12816;orf1	1418.4	1510	1351.8	1472.3	1525.6	1461.7	len=262 frame:-3 start:1405 end:620 1307732772_PKK18692.1 tubulin polymerization-promoting protein family member 3, partial [Columba livia]
Cluster-9112.17417;orf2	477.2	508.6	472.6	447.5	476.2	440.6	len=1058 frame:-3 start:5369 end:2196 1540421320_XP_027301702.1 huntingtin-interacting protein 1 isoform X1 [Anas platyrhynchos]
Cluster-9112.25863;orf1	1046.4	978.7	949	904.1	859.3	868	len=424 frame:-1 start:3973 end:2702 1540437830_XP_005021521.2 serine protease inhibitor 2.1 [Anas platyrhynchos]
Cluster-9112.12024;orf1	625.4	827.4	797	921.4	897.1	916.7	len=236 frame:1 start:1609 end:2316 1215478917_OXB72363.1 hypothetical protein H355_005432 [Colinus virginianus]
Cluster-9112.17429;orf3	1583.2	1350.6	1330.1	1254.3	1067	1257.7	len=330 frame:3 start:2112 end:3101 971433227_XP_015154202.1 peptidyl-prolyl cis-trans isomerase FKBP5 isoform X1 [Gallus gallus]
Cluster-9112.17049;orf1	544.7	558.2	546	533.2	567.2	532.5	len=478 frame:1 start:229 end:1662 1159648683_OPJ77936.1 LSM14-like protein A isoform B [Patagioenas fasciata monilis]
Cluster-9112.15017;orf1	1537.3	1724.3	1718.8	1523.8	1577.9	1564	len=118 frame:1 start:3364 end:3717 902926198_XP_013051299.1 PREDICTED: copine-1, partial [Anser cygnoides domesticus]
Cluster-9112.16594;orf1	1468.5	1352.6	1516.4	1082.7	1142.7	1024.1	len=1875 frame:1 start:97 end:5721 902906260_XP_013042010.1 PREDICTED: collagen alpha-1(XI) chain isoform X2 [Anser cygnoides domesticus]
Cluster-9112.16581;orf2	485.1	568.5	653.5	579.5	614.4	643.3	len=181 frame:1 start:1117 end:1659 530575047_XP_005281909.1 GTP-binding protein SAR1a [Chrysemys picta bellii]
Cluster-9112.9776;orf1	611.4	510.9	463.1	385.4	468.3	414.8	len=553 frame:1 start:28 end:1686 1051171137_XP_017668275.1 PREDICTED: calpain-2 catalytic subunit isoform X1 [Lepidothrix coronata]
Cluster-9112.10949;orf1	1192.6	1518.4	1414.7	1451.8	1307.4	1363.7	len=143 frame:1 start:1 end:429 1104928170_XP_010601868.2 PREDICTED: transcription elongation factor B polypeptide 2 [Fukomys damarensis]
Cluster-9112.10121;orf1	836.1	735.3	714.4	799.7	753.6	780	len=639 frame:2 start:4610 end:6526 902920520_XP_013048617.1 PREDICTED: quinone oxidoreductase [Anser cygnoides domesticus]
Cluster-9112.15724;orf1	1102.8	1109	1148.1	1062.5	1066.9	1127.3	len=369 frame:3 start:1770 end:2876 1540379198_XP_027326721.1 28S ribosomal protein S31, mitochondrial [Anas platyrhynchos]
Cluster-9112.17409;orf1	1432	1457.8	1429.6	1346.2	1354.9	1428.9	len=229 frame:1 start:1 end:687 768402068_XP_011596996.1 PREDICTED: 40S ribosomal protein S27, partial [Aquila chrysaetos canadensis]
Cluster-9112.16573;orf1	1214	1050.2	1063	1040.8	1064	1067.2	len=179 frame:-2 start:1389 end:853 1495922152_XP_026717552.1 coiled-coil-helix-coiled-coil-helix domain-containing protein 2 [Athene cunicularia]
Cluster-9112.13750;orf1	658.2	724.1	648.5	643.7	671.8	685.8	len=659 frame:3 start:75 end:2051 483504251_EOA96456.1 NEDD8 ultimate buster 1, partial [Anas platyrhynchos]
Cluster-9112.13794;orf2	1019.7	996.4	951.6	873.6	926.4	887.6	len=1304 frame:1 start:328 end:4239 690436329_XP_009319469.1 PREDICTED: CAP-Gly domain-containing linker protein 1 isoform X4 [Pygoscelis adeliae]
Cluster-9112.12337;orf1	944.1	895	937.8	786.5	857.6	818.3	len=1268 frame:3 start:348 end:4151 1495288804_RLW02426.1 hypothetical protein DV515_00007091 [Erythrura gouldiae]
Cluster-9112.15748;orf1	1226.5	1259.3	1383.2	1338.5	1107.6	1218.4	len=182 frame:-2 start:4659 end:4114 1540394700_XP_027324423.1 calnexin [Anas platyrhynchos]
Cluster-9112.11337;orf1	782.1	609.3	568.5	584.1	604.4	562.9	len=795 frame:-2 start:3878 end:1494 1540421141_XP_027301621.1 formin-like protein 1 [Anas platyrhynchos]
Cluster-9112.15606;orf1	877.8	889.3	883.3	991.7	908.8	1012.3	len=366 frame:3 start:3 end:1100 902936616_XP_013056328.1 PREDICTED: interferon-induced 35 kDa protein [Anser cygnoides domesticus]
Cluster-9112.14243;orf1	946.3	883.4	888.2	835.4	872.5	758.7	len=536 frame:2 start:2 end:1609 1215476722_OXB70844.1 hypothetical protein H355_001656 [Colinus virginianus]
Cluster-9112.9979;orf1	1143.1	1146.7	1163	1078.7	1053.9	1109.6	len=759 frame:3 start:96 end:2372 902867218_XP_013033923.1 PREDICTED: LETM1 and EF-hand domain-containing protein 1, mitochondrial [Anser cygnoides domesticus]
Cluster-9112.9183;orf1	163.9	180.4	181.4	166	183.2	181.8	len=127 frame:1 start:1 end:381 902937237_XP_013056629.1 PREDICTED: late histone H2B.L4-like [Anser cygnoides domesticus]
Cluster-9112.16174;orf1	1784.2	1499.5	1533.7	1390.7	1525.1	1413.6	len=470 frame:-2 start:7359 end:5950 543350161_XP_005520243.1 PREDICTED: fibulin-5 [Pseudopodoces humilis]
Cluster-9112.16175;orf2	399.2	404.5	402.8	374.5	344.8	390.2	len=216 frame:1 start:1861 end:2508 902894717_XP_013036690.1 PREDICTED: proteasome assembly chaperone 1, partial [Anser cygnoides domesticus]
Cluster-9112.16061;orf2	2749.4	2536.8	2400.9	2067.2	2032.6	2310.5	len=63 frame:1 start:6112 end:6300 1337246202_POI27012.1 hypothetical protein CIB84_009238 [Bambusicola thoracicus]
Cluster-9112.14484;orf1	197.8	229	264.6	225.7	225.9	258.4	len=230 frame:1 start:1 end:690 676587560_KFO75925.1 Myotrophin [Cuculus canorus]
Cluster-9112.9296;orf1	940.9	1038.3	932.1	1019.8	1042.3	1073.3	len=718 frame:3 start:3 end:2156 530622918_XP_005301057.1 neurolysin, mitochondrial isoform X2 [Chrysemys picta bellii]
Cluster-9112.935;orf1	1097.2	1210.7	1045	1427.4	1076.4	1344.3	len=437 frame:-3 start:1570 end:260 1540411315_XP_027328060.1 leucine-rich alpha-2-glycoprotein [Anas platyrhynchos]
Cluster-9112.16499;orf1	470.6	499.9	497.7	613.6	447.7	578.2	len=257 frame:1 start:1 end:771 1540437085_XP_027314428.1 actin-related protein 10 [Anas platyrhynchos]
Cluster-9112.15049;orf1	1039.1	1076.7	1169.7	1077.4	1139.9	1143.8	len=252 frame:1 start:1 end:756 1540389517_XP_005027224.2 LRP chaperone MESD isoform X1 [Anas platyrhynchos]
Cluster-9112.15602;orf1	864	836.9	890.3	877.2	971.5	897.7	len=554 frame:1 start:487 end:2148 1540448414_XP_027318742.1 sterol O-acyltransferase 1 [Anas platyrhynchos]
Cluster-9112.14473;orf1	983.4	895	900.3	863.7	886.5	952	len=320 frame:2 start:1397 end:2356 589965579_XP_006995322.1 PREDICTED: casein kinase II subunit beta isoform X1 [Peromyscus maniculatus bairdii]
Cluster-9112.9556;orf1	1080	1085.7	1054.3	1025.6	965.7	1065.4	len=487 frame:1 start:4 end:1464 1201819747_XP_021239779.1 X-ray repair cross-complementing protein 6 [Numida meleagris]
Cluster-9112.14458;orf1	1107	1130.6	1091.6	1022.9	967.8	1037.4	len=346 frame:2 start:173 end:1210 483523974_EOB08128.1 DnaJ-like protein subfamily B member 4, partial [Anas platyrhynchos]
Cluster-9112.20017;orf1	687.5	608.1	576.5	628.5	569.9	632.7	len=313 frame:3 start:1215 end:2153 723569332_XP_010304849.1 PREDICTED: gamma-soluble NSF attachment protein [Balearica regulorum gibbericeps]
Cluster-9112.9037;orf1	1353.8	1305.6	1276.7	1389.6	1219.9	1431.7	len=399 frame:-2 start:1314 end:118 902882468_XP_013031108.1 PREDICTED: reticulon-4-interacting protein 1, mitochondrial [Anser cygnoides domesticus]
Cluster-9112.13068;orf2	524	698.9	713.6	984.8	927.2	947	len=160 frame:2 start:1286 end:1765 1540414245_XP_021127815.2 perilipin-3 isoform X1 [Anas platyrhynchos]
Cluster-9112.16100;orf1	1505.3	1463.2	1497.4	1297.1	1385.4	1372	len=203 frame:1 start:3811 end:4419 902886671_XP_013032961.1 PREDICTED: hydroxylysine kinase, partial [Anser cygnoides domesticus]
Cluster-9112.9665;orf1	601.9	566.4	619.5	647.1	785	659.5	len=525 frame:2 start:719 end:2293 326931783_XP_003212004.1 proto-oncogene tyrosine-protein kinase Src [Meleagris gallopavo]
Cluster-9112.14934;orf3	859.9	899.4	944.1	1034.8	987.4	1039.3	len=317 frame:-2 start:8712 end:7762 1540444223_XP_027317126.1 LOW QUALITY PROTEIN: lanosterol synthase [Anas platyrhynchos]
Cluster-9112.11971;orf1	667.7	718.8	714.1	641.6	780.6	669.5	len=632 frame:1 start:1 end:1896 363740846_XP_415704.3 nuclear protein localization protein 4 homolog isoform X1 [Gallus gallus]
Cluster-9112.1975;orf1	896.3	966.1	1030.6	978.5	1467.6	822.1	len=351 frame:1 start:142 end:1194 902903996_XP_013040957.1 PREDICTED: inter-alpha-trypsin inhibitor heavy chain H2 [Anser cygnoides domesticus]
Cluster-9112.16885;orf1	928.4	940.7	969.8	976.2	1056.4	1030.6	len=1152 frame:2 start:2 end:3457 902925544_XP_013051003.1 PREDICTED: ubiquitin-associated protein 2 isoform X2 [Anser cygnoides domesticus]
Cluster-9112.12626;orf1	1505.9	1355.3	1279	1273.8	1178.9	1209.3	len=152 frame:-1 start:870 end:415 971433064_XP_004948460.2 prefoldin subunit 2 [Gallus gallus]
Cluster-9112.6926;orf1	593.4	477.9	539.1	484.3	479.4	505	len=477 frame:-2 start:2509 end:1079 1444535439_XP_025944502.1 intercellular adhesion molecule 1 [Apteryx rowi]
Cluster-9112.16164;orf1	586.9	541.9	588.5	661.8	659.7	622.1	len=282 frame:-1 start:2992 end:2147 902883461_XP_013031441.1 PREDICTED: dynactin subunit 4 isoform X1 [Anser cygnoides domesticus]
Cluster-9112.7451;orf1	636.9	629.9	583.3	567	699.5	576.6	len=270 frame:2 start:2 end:811 320006185_ADW01220.1 mutant methyl CpG binding protein 2 variant 1 [Homo sapiens]
Cluster-9112.7110;orf1	1851.4	1864.6	1902.9	1888.8	1899.9	2021.1	len=344 frame:-2 start:1390 end:359 1561931952_XP_027701606.1 host cell factor 1 [Vombatus ursinus]
Cluster-9112.15437;orf1	1166.3	1333.4	1368.2	1209.3	1234.4	1354.2	len=652 frame:-3 start:2217 end:262 1540394118_XP_027324205.1 LOW QUALITY PROTEIN: drebrin [Anas platyrhynchos]
Cluster-9112.8929;orf1	1148.9	1346.6	1350.8	1172.4	1227	1196.1	len=255 frame:2 start:2 end:766 1561592166_XP_027659892.1 synaptobrevin homolog YKT6 [Falco cherrug]
Cluster-9112.12670;orf1	1007.9	1011.8	993.4	884.4	945.2	859.5	len=254 frame:1 start:154 end:915 483519502_EOB05262.1 Cytoglobin, partial [Anas platyrhynchos]
Cluster-9112.17673;orf1	777.3	875.2	903	973.5	779	895.3	len=288 frame:-2 start:3116 end:2253 1540447636_XP_027318430.1 glutamate--cysteine ligase regulatory subunit [Anas platyrhynchos]
Cluster-9112.15718;orf1	928.4	1000.9	929.3	921.6	1005.2	934.2	len=1006 frame:1 start:2296 end:5313 1390074990_XP_025011155.1 lysosomal alpha-glucosidase isoform X1 [Gallus gallus]
Cluster-9112.16103;orf1	898.9	811.4	844	862.2	808.3	886.6	len=268 frame:1 start:3826 end:4629 686611442_XP_009282430.1 PREDICTED: sorting nexin-2 [Aptenodytes forsteri]
Cluster-9112.7252;orf1	295.9	426.3	399.6	370.3	403	401.2	len=590 frame:-3 start:1782 end:13 733921394_XP_010722244.1 threonine--tRNA ligase, mitochondrial, partial [Meleagris gallopavo]
Cluster-9112.20420;orf1	899	878.9	904	926.4	850	853	len=186 frame:-3 start:2153 end:1596 944217623_KQK83238.1 thy-1 membrane glycoprotein [Amazona aestiva]
Cluster-9112.10650;orf1	616	643.2	684.6	717.6	567.1	751.7	len=361 frame:1 start:1 end:1083 1444484242_XP_025918236.1 hydroxymethylglutaryl-CoA lyase, mitochondrial isoform X1 [Apteryx rowi]
Cluster-9112.7502;orf1	944.6	1018.6	995.5	929.4	1097.8	954.2	len=331 frame:2 start:53 end:1045 1011610113_KYO45041.1 ras-related GTP-binding protein A [Alligator mississippiensis]
Cluster-9112.6217;orf1	1000	1012.4	950.2	1048.3	1051	1104.9	len=268 frame:2 start:2 end:805 677536946_KFQ98822.1 Peroxisomal membrane protein 11B, partial [Nipponia nippon]
Cluster-9112.15916;orf1	721	674.9	640.8	646.6	566	603.5	len=557 frame:2 start:2 end:1672 902877101_XP_013028634.1 PREDICTED: poly [ADP-ribose] polymerase 12-like [Anser cygnoides domesticus]
Cluster-9112.13899;orf1	836.3	752.1	772.4	1007.8	824.6	1060.5	len=267 frame:1 start:1 end:801 1558421695_XP_027607484.1 dehydrogenase/reductase SDR family member 11 [Pipra filicauda]
Cluster-9112.13282;orf1	1183.6	1168	1094.4	1139.4	1120.3	1153.7	len=2346 frame:3 start:3 end:7040 1540388615_XP_027322170.1 LOW QUALITY PROTEIN: chondroitin sulfate proteoglycan 4 [Anas platyrhynchos]
Cluster-9112.22814;orf1	1074.9	937.9	914.6	945.4	792.5	968.2	len=1121 frame:-3 start:4333 end:971 1201816441_XP_021238523.1 integrin alpha-7 [Numida meleagris]
Cluster-9112.10865;orf1	858.8	796.2	854.3	868.2	789.3	772.3	len=646 frame:-1 start:4489 end:2552 902919622_XP_013048199.1 PREDICTED: anoctamin-10 [Anser cygnoides domesticus]
Cluster-9112.11526;orf1	2060.2	2072.2	2015.7	1956.3	1930.1	2045.4	len=709 frame:3 start:3546 end:5672 902875365_XP_013027811.1 PREDICTED: RNA-binding protein 12B [Anser cygnoides domesticus]
Cluster-9112.12983;orf1	304.9	283	244.6	284	197.8	286	len=519 frame:3 start:3 end:1559 975116322_XP_015273455.1 PREDICTED: aldehyde dehydrogenase family 1 member A3 [Gekko japonicus]
Cluster-9112.17957;orf1	1335.6	1413	1300.1	1409.7	1453	1428.8	len=875 frame:1 start:1 end:2625 1201874346_XP_021247774.1 DNA replication licensing factor MCM3 [Numida meleagris]
Cluster-9112.13277;orf1	461.5	483.9	448.3	450.2	414.5	448.1	len=522 frame:-2 start:1597 end:32 1444748105_XP_025962697.1 CDK5 regulatory subunit-associated protein 3 isoform X1 [Dromaius novaehollandiae]
Cluster-9112.15339;orf2	430	379.2	327	515.6	732.6	467.2	len=183 frame:-2 start:1961 end:1413 527256319_XP_005146432.1 clusterin [Melopsittacus undulatus]
Cluster-9112.3664;orf1	878.1	833.8	741.2	688.6	749.2	726	len=253 frame:3 start:3 end:761 1004005193_XP_015705887.1 PREDICTED: death domain-containing protein CRADD-like [Coturnix japonica]
Cluster-9112.15266;orf1	644.4	469.9	454	374.5	398.3	406.4	len=407 frame:2 start:134 end:1354 1540445685_XP_027317694.1 caveolae-associated protein 2 [Anas platyrhynchos]
Cluster-9112.16955;orf1	770.7	818.9	789.7	829.2	885.3	848.6	len=537 frame:-1 start:5172 end:3562 902894241_XP_013036458.1 PREDICTED: 85/88 kDa calcium-independent phospholipase A2 isoform X1 [Anser cygnoides domesticus]
Cluster-9112.20279;orf1	964.5	1125.6	1122	1106	1140.7	1070.3	len=513 frame:-2 start:2135 end:597 697463723_KGL97815.1 Histidine--tRNA ligase, cytoplasmic, partial [Charadrius vociferus]
Cluster-9112.14827;orf1	1121.9	1205.1	1155.1	1089.6	1100.1	1068.8	len=906 frame:3 start:975 end:3692 1540392993_XP_027323752.1 dystroglycan [Anas platyrhynchos]
Cluster-9112.15235;orf1	642.7	628.4	648.8	541.1	590	568.7	len=865 frame:-2 start:6105 end:3511 530621473_XP_005300365.1 anoctamin-5 isoform X5 [Chrysemys picta bellii]
Cluster-9112.12621;orf1	1556.6	1558.1	1597.8	1596.2	1608	1563	len=496 frame:2 start:2 end:1489 1540398069_XP_027325776.1 TBC1 domain family member 10A [Anas platyrhynchos]
Cluster-9112.11472;orf1	1046.9	1216.7	1293.9	1244.3	1030.6	1239.5	len=202 frame:-2 start:4569 end:3964 1121909220_XP_019476075.1 GTP-binding protein SAR1b [Meleagris gallopavo]
Cluster-9112.17111;orf1	1259.8	1291.7	1266.2	1243.8	1314.6	1209.9	len=223 frame:1 start:322 end:990 902903581_XP_013040766.1 PREDICTED: H/ACA ribonucleoprotein complex subunit 1 [Anser cygnoides domesticus]
Cluster-9112.16897;orf1	1167.5	1173	1096.3	978.4	1118.1	987.1	len=194 frame:3 start:5097 end:5678 514774686_XP_005026413.1 protein LZIC [Anas platyrhynchos]
Cluster-9112.17166;orf1	779	805.2	809.8	953.1	987.2	1022.2	len=906 frame:3 start:3 end:2720 1315512323_PKU46834.1 exocyst complex component 6b isoform x1 [Limosa lapponica baueri]
Cluster-34678.0;orf1	505.9	595.1	643.8	597.4	492.6	562.3	len=105 frame:-1 start:315 end:1 910344766_XP_013176213.1 PREDICTED: 14-3-3 protein zeta isoform X1 [Papilio xuthus]
Cluster-9112.12854;orf1	241.9	241.5	205.8	206.1	229.9	210	len=755 frame:2 start:6788 end:9052 902914488_XP_013045824.1 PREDICTED: CLIP-associating protein 2 isoform X4 [Anser cygnoides domesticus]
Cluster-9112.18752;orf1	1599.7	1624.4	1694.9	1540.4	1436	1552.6	len=466 frame:-3 start:1691 end:294 1540419202_XP_027300766.1 aminopeptidase B isoform X1 [Anas platyrhynchos]
Cluster-9112.13539;orf1	985.7	1028.1	1030.1	1149.4	1262.1	1149	len=105 frame:-1 start:1721 end:1407 676274317_KFO28866.1 hypothetical protein H920_09809 [Fukomys damarensis]
Cluster-9112.20781;orf1	737.8	734.5	634.8	633.2	716.3	654.3	len=5787 frame:1 start:1 end:17361 723561401_XP_010301965.1 PREDICTED: LOW QUALITY PROTEIN: nesprin-1-like, partial [Balearica regulorum gibbericeps]
Cluster-9112.14630;orf1	810.2	869	876.9	987.7	907.8	1009.3	len=752 frame:-1 start:2973 end:718 677402491_KFQ16251.1 DNA replication licensing factor MCM5 [Leptosomus discolor]
Cluster-9112.18970;orf1	146.7	165.5	158.9	147.8	169.8	161.1	len=536 frame:1 start:508 end:2115 543344759_XP_005518338.1 PREDICTED: tyrosine-protein kinase Fyn isoform X2 [Pseudopodoces humilis]
Cluster-9112.25124;orf1	867.3	849.6	796.6	747.5	885.6	769	len=767 frame:1 start:1 end:2301 902902613_XP_013040313.1 PREDICTED: protein-glutamine gamma-glutamyltransferase 4 isoform X1 [Anser cygnoides domesticus]
Cluster-9112.12661;orf1	378.5	368.9	403	500.9	537.8	494.3	len=758 frame:-2 start:3143 end:870 1540448981_XP_027318987.1 sulfhydryl oxidase 1 [Anas platyrhynchos]
Cluster-9112.12997;orf2	771.4	817.7	837.2	766.5	739.1	727	len=316 frame:1 start:124 end:1071 961001084_XP_014816322.1 PREDICTED: LOW QUALITY PROTEIN: proteasome subunit beta type-4 [Calidris pugnax]
Cluster-9112.14531;orf2	1035.9	1090.2	1146.1	978.5	1005.7	973.4	len=116 frame:1 start:3310 end:3657 1062861548_XP_017937244.1 calponin-3 [Manacus vitellinus]
Cluster-9112.11839;orf1	1744.2	1703.3	1755.5	1517.1	1636.8	1537.1	len=170 frame:3 start:204 end:713 902877095_XP_013028630.1 PREDICTED: wee1-like protein kinase 2 [Anser cygnoides domesticus]
Cluster-9112.12276;	1002.1	853	769.9	994.2	703.7	891	len=337 start:1 end:1009 minus strand
Cluster-9112.13347;orf2	620.6	656.4	943	911.4	1101	883	len=453 frame:-3 start:3123 end:1765 1540436049_XP_027314034.1 thrombospondin-1 [Anas platyrhynchos]
Cluster-9112.12586;orf1	918.5	732.9	744.5	676.5	736.8	713.8	len=395 frame:2 start:2 end:1186 53130594_CAG31626.1 hypothetical protein RCJMB04_8n22 [Gallus gallus]
Cluster-9112.15349;orf1	1555.1	1627.7	1729.2	1440.8	1619.4	1515.5	len=668 frame:1 start:1 end:2004 961001266_XP_014816424.1 PREDICTED: eukaryotic translation initiation factor 4B [Calidris pugnax]
Cluster-9112.6489;orf1	677.2	761.2	738.7	763	769.2	787.8	len=2545 frame:1 start:67 end:7701 1159659691_OPJ86162.1 serine/threonine-protein kinase mTOR isoform B [Patagioenas fasciata monilis]
Cluster-9112.15623;	912.1	838.9	869.4	1080.5	1101.5	1034.5	len=285 start:1 end:854 minus strand
Cluster-9112.11936;orf2	930	798.7	770	733.8	876.1	719.7	len=574 frame:-3 start:1723 end:2 1049376889_XP_008642336.2 PREDICTED: splicing factor 1, partial [Corvus brachyrhynchos]
Cluster-9112.13694;orf1	748.6	989.5	941.9	1128.3	1361.2	1096.4	len=220 frame:2 start:152 end:811 63797_CAA46450.1 stathmin, partial [Gallus gallus]
Cluster-9112.8970;orf1	768	769.3	676.4	770.2	828.2	817.9	len=782 frame:1 start:1 end:2346 902937528_XP_013056782.1 PREDICTED: major vault protein isoform X1 [Anser cygnoides domesticus]
Cluster-9112.11129;orf1	1199.8	917.3	902.6	845.9	858.8	836.1	len=170 frame:3 start:141 end:650 1540374681_XP_027309146.1 heme-binding protein 1 [Anas platyrhynchos]
Cluster-9112.11536;orf1	792.9	1031.3	1071	957.6	1012.3	979	len=474 frame:3 start:345 end:1766 902888707_XP_013033891.1 PREDICTED: nucleotide exchange factor SIL1 isoform X2 [Anser cygnoides domesticus]
Cluster-9112.18270;orf1	618.1	581.4	578.8	540.1	617.5	571.4	len=737 frame:-2 start:2212 end:2 1605342875_TFJ99437.1 Heterogeneous nuclear ribonucleoprotein U-like protein 1 [Platysternon megacephalum]
Cluster-9112.21471;orf1	486.9	564.9	717.9	504.2	582	571.2	len=752 frame:2 start:2 end:2257 1390105967_XP_015129129.2 LOW QUALITY PROTEIN: N-terminal kinase-like protein [Gallus gallus]
Cluster-9112.14912;orf2	678.8	770	727.9	814.2	708	743	len=154 frame:1 start:1909 end:2370 1444487317_XP_025919810.1 nucleolysin TIAR isoform X6 [Apteryx rowi]
Cluster-9112.14320;orf2	1676.3	1609.4	1824	2114.1	2259.1	2181.2	len=72 frame:2 start:953 end:1168 1335121381_XP_023605732.1 glyceraldehyde-3-phosphate dehydrogenase isoform X1 [Myotis lucifugus]
Cluster-9112.10933;orf2	693.9	689.9	699.9	618.5	628.3	603.4	len=759 frame:-3 start:3031 end:755 1540388017_XP_027321916.1 alpha-mannosidase 2C1 isoform X1 [Anas platyrhynchos]
Cluster-9112.14842;orf1	1274.7	1083	1041.8	1154.1	1244.6	1224.2	len=602 frame:-1 start:4096 end:2291 902878001_XP_013029057.1 PREDICTED: gamma-glutamyltransferase 5 [Anser cygnoides domesticus]
Cluster-9112.10977;orf1	784.9	803	767.9	749.6	684	751.4	len=330 frame:1 start:1 end:990 971426667_XP_015151574.1 ras-related protein Rab-34 isoform X1 [Gallus gallus]
Cluster-9112.13350;orf1	484.4	556.7	501.2	702.7	568.5	515.8	len=383 frame:1 start:22 end:1170 733893015_XP_010711197.1 glycerol-3-phosphate dehydrogenase 1-like protein isoform X1 [Meleagris gallopavo]
Cluster-9112.14566;orf1	743	775.2	723.2	988.8	1089.1	944.1	len=238 frame:-3 start:4908 end:4195 902905274_XP_013041535.1 PREDICTED: pleckstrin homology domain-containing family B member 2 [Anser cygnoides domesticus]
Cluster-9112.11155;orf1	595.6	596	621.3	622.7	656.2	657.4	len=681 frame:-2 start:2317 end:275 768404922_XP_011598542.1 PREDICTED: vacuolar protein sorting-associated protein 16 homolog isoform X2 [Aquila chrysaetos canadensis]
Cluster-9112.17315;orf1	869.1	658.9	647.6	641.3	850.7	656.5	len=502 frame:3 start:261 end:1766 902904515_XP_013041208.1 PREDICTED: WD repeat-containing protein 37 [Anser cygnoides domesticus]
Cluster-9112.15383;orf1	514.2	517.5	514.5	469.7	522.4	471.9	len=106 frame:3 start:3438 end:3755 699665187_XP_009883406.1 PREDICTED: eukaryotic translation initiation factor 4H isoform X1 [Charadrius vociferus]
Cluster-9112.15141;orf1	1152.3	1055.8	1051.1	1134.7	1112	1153	len=660 frame:-1 start:7271 end:5292 902893666_XP_013036172.1 PREDICTED: N-acetylserotonin O-methyltransferase-like protein isoform X3 [Anser cygnoides domesticus]
Cluster-9112.14472;orf1	757.4	893.8	926.4	917.5	989.2	936.7	len=91 frame:1 start:2002 end:2274 483525351_EOB09005.1 Vacuolar protein sorting-associated protein 26A, partial [Anas platyrhynchos]
Cluster-9112.10209;orf1	374	355.5	460.1	344.5	393.4	343.1	len=543 frame:-2 start:1774 end:146 1394707905_XP_014375374.2 LOW QUALITY PROTEIN: general transcription factor IIF subunit 1 [Alligator sinensis]
Cluster-9112.8670;orf1	746.5	783.9	801.8	672.1	674.5	720.3	len=449 frame:-3 start:3765 end:2419 1540395766_XP_027324823.1 dual specificity mitogen-activated protein kinase kinase 3 isoform X2 [Anas platyrhynchos]
Cluster-9112.21020;orf1	920.3	870.6	798.3	774.1	831.2	809.4	len=2918 frame:1 start:1 end:8754 1444499532_XP_025926028.1 neurofibromin isoform X17 [Apteryx rowi]
Cluster-9112.5542;orf1	1100.1	1180.4	1187.3	959.9	1004	985.5	len=347 frame:-3 start:1043 end:3 1558358347_XP_027576781.1 protein NDRG2-like [Pipra filicauda]
Cluster-9112.13575;orf1	132.1	159.6	175.7	120.6	146	129.1	len=196 frame:2 start:26 end:613 1315512352_PKU46862.1 hypothetical protein llap_2835 [Limosa lapponica baueri]
Cluster-9112.7966;orf1	796.4	840.9	791	732.4	782.3	754.5	len=3047 frame:3 start:3 end:9143 902923374_XP_013049959.1 PREDICTED: protein prune homolog 2 isoform X2 [Anser cygnoides domesticus]
Cluster-9112.18971;orf1	469.1	453.3	437.9	497.7	388.9	524.8	len=374 frame:-1 start:1301 end:180 1540408392_XP_027308105.1 LOW QUALITY PROTEIN: ribosome biogenesis regulatory protein homolog [Anas platyrhynchos]
Cluster-9112.14459;orf1	807.3	838.6	781	909.6	814.2	887.2	len=1391 frame:1 start:1 end:4173 1540388264_XP_027322024.1 LOW QUALITY PROTEIN: insulin-like growth factor 1 receptor [Anas platyrhynchos]
Cluster-9112.7714;orf1	701.4	774.1	694.6	748.4	711.3	814.1	len=837 frame:2 start:89 end:2599 1540380161_XP_027300074.1 ATP-dependent (S)-NAD(P)H-hydrate dehydratase isoform X3 [Anas platyrhynchos]
Cluster-9112.18168;orf1	786.5	798.7	829.4	865.9	903	838.1	len=568 frame:-1 start:5456 end:3753 483495388_EOA93557.1 Myotubularin-related protein 9, partial [Anas platyrhynchos]
Cluster-9112.10265;	1012.7	1022.3	1078.5	1100.4	1116.9	1160.4	len=1975 start:1 end:5926 minus strand
Cluster-9112.20150;orf1	1154.7	1059.9	971	948	1016.1	960.9	len=156 frame:-2 start:470 end:3 1147351645_XP_020027673.1 persulfide dioxygenase ETHE1, mitochondrial [Castor canadensis]
Cluster-9112.13699;orf1	1374.1	1292.7	1229.8	1282.2	1326.8	1318.9	len=633 frame:2 start:455 end:2353 902937233_XP_013056627.1 PREDICTED: ATP-binding cassette sub-family F member 2 isoform X1 [Anser cygnoides domesticus]
Cluster-9112.10581;orf1	1021.4	879.4	845	858.5	801.3	867.7	len=644 frame:1 start:1 end:1932 1558342596_XP_027597400.1 glypican-4 [Pipra filicauda]
Cluster-9112.8029;orf1	905.6	937.3	1020.3	765.1	905.7	831.6	len=572 frame:-1 start:2066 end:351 902931725_XP_013053936.1 PREDICTED: beta-catenin-like protein 1, partial [Anser cygnoides domesticus]
Cluster-9112.9810;orf1	618.4	617.1	711.5	553.8	558.6	564	len=462 frame:2 start:2 end:1387 1495937504_XP_026697224.1 protein disulfide-isomerase TMX3 [Athene cunicularia]
Cluster-9112.13365;orf2	700.3	674.8	713.3	706.9	739.1	751.4	len=165 frame:-3 start:1249 end:755 971428579_XP_015152283.1 alpha-1-syntrophin [Gallus gallus]
Cluster-9112.11891;orf1	907.8	932.7	921.8	881.8	950.7	904.8	len=2288 frame:-3 start:7649 end:786 902926613_XP_013051507.1 PREDICTED: golgin subfamily A member 4 isoform X1 [Anser cygnoides domesticus]
Cluster-9112.12547;orf1	895.6	888.6	927.4	819.2	845.8	848.1	len=382 frame:1 start:1414 end:2559 902935743_XP_013055872.1 PREDICTED: phosphatidylinositol 5-phosphate 4-kinase type-2 beta isoform X1 [Anser cygnoides domesticus]
Cluster-9112.14549;orf1	703.7	615.1	616.7	616.8	568.5	641.5	len=331 frame:3 start:447 end:1439 704239501_XP_010159998.1 PREDICTED: secretory carrier-associated membrane protein 2, partial [Eurypyga helias]
Cluster-9112.16259;orf1	629.7	716.6	643.2	639.9	601.9	638.2	len=1518 frame:-3 start:6188 end:1635 874483540_XP_012958384.1 ATP-binding cassette sub-family C member 9 isoform X14 [Anas platyrhynchos]
Cluster-9112.9724;orf1	727.1	844.4	803.1	705.1	932.1	747.1	len=213 frame:1 start:76 end:714 679008624_KFW08293.1 Golgi SNAP receptor complex member 2, partial [Fulmarus glacialis]
Cluster-9112.16691;orf1	716.5	817.1	795.4	608.9	665.3	559.8	len=175 frame:1 start:3712 end:4236 676243935_KFO07807.1 Reticulocalbin-2 [Balearica regulorum gibbericeps]
Cluster-9112.17749;orf1	934.9	928	874.5	789.8	848.7	854.1	len=437 frame:2 start:635 end:1945 1201894192_XP_021256972.1 ectonucleoside triphosphate diphosphohydrolase 5 isoform X2 [Numida meleagris]
Cluster-9112.4103;orf2	2305.3	1049.8	910.3	1076.1	877.8	966.3	len=124 frame:2 start:2 end:373 700421891_XP_009949218.1 PREDICTED: fatty acid-binding protein, adipocyte-like isoform X1 [Leptosomus discolor]
Cluster-9112.15648;orf1	1312.2	1269.3	1184.7	1102	1163	1182.3	len=382 frame:1 start:469 end:1614 902914080_XP_013045663.1 PREDICTED: cytoplasmic protein NCK2 [Anser cygnoides domesticus]
Cluster-9112.13998;orf2	965.1	1016.8	950.5	900.4	1001.3	898.8	len=473 frame:-2 start:4066 end:2648 902870429_XP_013048685.1 PREDICTED: DNA damage-binding protein 2 isoform X2 [Anser cygnoides domesticus]
Cluster-9112.5808;orf1	1257.3	1351.9	1280.2	1315.7	1361.1	1349.9	len=447 frame:3 start:3 end:1343 1540411307_XP_027328056.1 perilipin-3-like [Anas platyrhynchos]
Cluster-9112.13117;orf1	2404.9	2216.6	2310.3	2125.9	2066.2	2162.6	len=129 frame:-2 start:1537 end:1151 697503696_XP_009680456.1 PREDICTED: 60S ribosomal protein L35a [Struthio camelus australis]
Cluster-9112.16342;orf2	1422.7	1451.8	1468.4	1333.8	1301.6	1292	len=573 frame:1 start:502 end:2220 1540416048_XP_027299423.1 LOW QUALITY PROTEIN: vinexin [Anas platyrhynchos]
Cluster-9112.16625;orf1	1255	1168	1127.9	1060	1081.2	1043.8	len=1153 frame:-2 start:4530 end:1072 1051222741_XP_017694879.1 PREDICTED: integrin alpha-L-like isoform X1 [Lepidothrix coronata]
Cluster-9112.13739;orf1	464.2	435.2	460.8	419.9	509.4	423	len=264 frame:2 start:134 end:925 902870576_XP_013049325.1 PREDICTED: CD82 antigen isoform X1 [Anser cygnoides domesticus]
Cluster-9112.16548;orf2	1315.2	1340.8	1396.7	1361.9	1196.1	1457.2	len=254 frame:2 start:509 end:1270 1540385938_XP_027321077.1 membrane-associated progesterone receptor component 1 [Anas platyrhynchos]
Cluster-9112.15851;orf1	449.2	503.5	436.8	448.7	378.9	412	len=862 frame:-2 start:13379 end:10794 483504068_EOA96395.1 Sarcolemmal membrane-associated protein, partial [Anas platyrhynchos]
Cluster-9112.16035;orf1	553.8	569.7	572.3	489.2	544.2	521.2	len=399 frame:3 start:219 end:1415 483505854_EOA97203.1 Thyroid hormone receptor-associated protein 3, partial [Anas platyrhynchos]
Cluster-9112.10366;orf1	1757.9	1925.3	2000.2	1893.4	1750.4	1877.3	len=158 frame:-3 start:1690 end:1217 1159663115_OPJ88679.1 nucleoside diphosphate kinase-like [Patagioenas fasciata monilis]
Cluster-9112.14232;orf1	1007.8	1013.7	1118.2	1076.1	1048.1	1042.1	len=157 frame:3 start:2985 end:3455 938071216_KPP69633.1 AP-2 complex subunit mu-B-like [Scleropages formosus]
Cluster-9112.7937;orf2	833.4	815.8	795.9	973.5	1074.7	958.7	len=307 frame:2 start:2 end:922 902915317_XP_013046173.1 PREDICTED: syntaxin-binding protein 3 isoform X1 [Anser cygnoides domesticus]
Cluster-9112.16976;orf2	1289.7	1354.5	1422.5	1397.4	1143.3	1454	len=279 frame:2 start:7487 end:8323 902927412_XP_013051870.1 PREDICTED: 3 beta-hydroxysteroid dehydrogenase/Delta 5-->4-isomerase-like [Anser cygnoides domesticus]
Cluster-9112.12677;orf1	903.5	838.8	875.4	961.6	924.4	930.6	len=468 frame:-2 start:2042 end:639 1561606482_XP_013158104.2 fibronectin type III and SPRY domain-containing protein 1 [Falco peregrinus]
Cluster-9112.18205;orf1	1617.9	1480.8	1570.3	1275.8	1427.8	1275.9	len=140 frame:3 start:1233 end:1652 1540430321_XP_027311986.1 inorganic pyrophosphatase 2, mitochondrial [Anas platyrhynchos]
Cluster-9112.18953;orf1	1513.9	1390.1	1285.5	1397.4	1304.4	1421.7	len=457 frame:1 start:163 end:1533 1540444393_XP_005021837.2 lanC-like protein 1 [Anas platyrhynchos]
Cluster-9112.16985;orf1	1325	1360.3	1407	1451	1406.5	1449.9	len=478 frame:1 start:52 end:1485 1540391491_XP_027323197.1 CCA tRNA nucleotidyltransferase 1, mitochondrial isoform X1 [Anas platyrhynchos]
Cluster-9112.17105;orf1	1823.2	1932.3	1933.8	1917.5	2135.8	1832.5	len=64 frame:2 start:1589 end:1780 678172320_KFV40324.1 Dynein light chain 2, cytoplasmic, partial [Tyto alba]
Cluster-9112.9958;orf1	1136.2	1135.1	1126.2	1163.2	977.8	1158	len=218 frame:2 start:80 end:733 1327795879_XP_023368297.1 cold-inducible RNA-binding protein isoform X6 [Otolemur garnettii]
Cluster-9112.16148;orf1	1055.1	884.8	899.3	778.4	873.6	810.5	len=1708 frame:1 start:235 end:5358 1495931940_XP_026718256.1 kinesin-like protein KIF1B isoform X21 [Athene cunicularia]
Cluster-9112.19506;	755.1	745.6	777	783.9	729.1	748.6	len=1188 start:636 end:4198 minus strand
Cluster-9112.14542;orf1	1407	1231.3	1273.9	1154.1	1199.7	1202.3	len=200 frame:-1 start:3151 end:2552 1561595704_XP_014137746.2 focal adhesion kinase 1 isoform X10 [Falco cherrug]
Cluster-9112.17257;orf1	1141	1104.2	1065.2	1078.7	1192.6	1112.5	len=223 frame:1 start:1 end:669 1540396140_XP_005018614.4 5-demethoxyubiquinone hydroxylase, mitochondrial [Anas platyrhynchos]
Cluster-9112.15367;orf1	980.6	1056.2	1109.2	1002.8	1018.6	1063.8	len=380 frame:1 start:184 end:1323 960978668_XP_014804459.1 PREDICTED: 1-acyl-sn-glycerol-3-phosphate acyltransferase epsilon [Calidris pugnax]
Cluster-9112.10723;orf1	380.8	380.1	379	384.4	362.2	362.3	len=1017 frame:-1 start:5566 end:2516 686609148_XP_009281183.1 PREDICTED: 2-oxoglutarate dehydrogenase-like, mitochondrial [Aptenodytes forsteri]
Cluster-9112.12759;orf2	879.1	907.6	781.3	786	776.7	799.8	len=709 frame:3 start:4542 end:6668 902867379_XP_013034635.1 PREDICTED: peroxisomal acyl-coenzyme A oxidase 3 isoform X1 [Anser cygnoides domesticus]
Cluster-9112.12312;orf2	316.1	257.6	253.5	240.1	243.6	269.3	len=112 frame:-2 start:434 end:99 723130162_XP_010281428.1 PREDICTED: 60S ribosomal protein L23, partial [Phaethon lepturus]
Cluster-9112.9455;orf1	1028.4	1019.4	962.7	826.8	941.2	854.2	len=834 frame:2 start:2 end:2503 1540435580_XP_027313850.1 reticulon-1 isoform X1 [Anas platyrhynchos]
Cluster-3099.0;orf1	998.4	1003	1019.6	855.6	1850.8	858.1	len=180 frame:-2 start:671 end:132 1159643282_OPJ74247.1 hypothetical protein AV530_013598 [Patagioenas fasciata monilis]
Cluster-9112.16755;orf1	1472.5	1548.6	1679.2	1491.7	1404.6	1563.9	len=361 frame:3 start:75 end:1157 1540425678_XP_027310230.1 vacuolar protein sorting-associated protein VTA1 homolog isoform X1 [Anas platyrhynchos]
Cluster-9112.13068;orf1	888.6	1021.9	926.3	1650.9	1663.6	1881.4	len=259 frame:1 start:1837 end:2613 1540414245_XP_021127815.2 perilipin-3 isoform X1 [Anas platyrhynchos]
Cluster-9112.18847;orf1	1426.5	1233.1	1234.2	1194.5	1180.3	1199	len=661 frame:-3 start:4709 end:2727 926515278_XP_013806667.1 PREDICTED: Fc receptor-like protein 5 isoform X1 [Apteryx australis mantelli]
Cluster-9112.11261;orf1	602.9	600.8	619.2	747.5	557	735.4	len=126 frame:1 start:1450 end:1827 677539724_KFR01332.1 Transcription elongation factor B polypeptide 1, partial [Nipponia nippon]
Cluster-9112.12823;orf1	1189.3	1090.8	1087	1010.6	1126.4	1081.9	len=206 frame:1 start:1594 end:2211 701289039_XP_010009920.1 PREDICTED: cleavage and polyadenylation specificity factor subunit 5 [Nestor notabilis]
Cluster-9112.18939;orf1	195.7	169.9	164.9	156.2	165.5	177.4	len=411 frame:-2 start:3687 end:2455 513224015_XP_004934842.1 sphingomyelin phosphodiesterase 2 [Gallus gallus]
Cluster-9112.13721;orf1	625.8	628.1	653.8	709.9	664.8	743.5	len=894 frame:-1 start:3926 end:1245 902924895_XP_013050679.1 PREDICTED: dipeptidyl peptidase 9 isoform X1 [Anser cygnoides domesticus]
Cluster-9112.6328;orf1	230.8	229.2	253.2	266.8	302.8	237	len=114 frame:-1 start:563 end:222 817285433_XP_012312970.1 vesicle-associated membrane protein 2 isoform X1 [Aotus nancymaae]
Cluster-9112.5182;orf1	533.2	563.8	640.2	561.1	619.5	617	len=178 frame:-2 start:615 end:82 1390105823_XP_025001324.1 peptidyl-prolyl cis-trans isomerase FKBP2 [Gallus gallus]
Cluster-9112.9164;orf1	699.4	607.1	614.9	621.4	672.7	650.8	len=129 frame:3 start:3 end:389 959090213_XP_014749202.1 PREDICTED: NADH dehydrogenase [ubiquinone] 1 beta subcomplex subunit 11, mitochondrial [Sturnus vulgaris]
Cluster-9112.12071;orf3	478.2	533	458.8	522.9	518.2	578.5	len=700 frame:2 start:1007 end:3106 902923131_XP_013049851.1 PREDICTED: inhibitor of nuclear factor kappa-B kinase subunit beta isoform X3 [Anser cygnoides domesticus]
Cluster-9112.15800;orf1	842.8	871.8	854	795	813.5	848.7	len=320 frame:-1 start:3780 end:2821 1540418122_XP_027300277.1 acidic leucine-rich nuclear phosphoprotein 32 family member E isoform X3 [Anas platyrhynchos]
Cluster-9112.16437;orf1	856.1	860.8	811.2	752.1	793.5	854.2	len=142 frame:1 start:2047 end:2472 1540401020_XP_027326992.1 torsin-1B [Anas platyrhynchos]
Cluster-9112.7802;orf1	651.9	657.5	661.6	577.7	695.2	556.4	len=282 frame:3 start:1101 end:1946 768389736_XP_011590407.1 PREDICTED: putative adenosylhomocysteinase 2 isoform X1 [Aquila chrysaetos canadensis]
Cluster-9112.11289;orf1	1052.9	1048.7	1013.3	925	941.6	923.9	len=102 frame:3 start:1380 end:1685 444516843_ELV11295.1 Serine/threonine-protein phosphatase 2A catalytic subunit alpha isoform, partial [Tupaia chinensis]
Cluster-9112.9049;orf1	713	610.7	633.2	540	636.9	589.1	len=385 frame:1 start:199 end:1353 1540435072_XP_027313634.1 protein FAM98B [Anas platyrhynchos]
Cluster-9112.18605;orf2	1304.8	1171.5	1067.6	1095.1	1082.9	1074.5	len=267 frame:-1 start:2402 end:1602 641778506_XP_008172232.1 serine/threonine-protein phosphatase 5 [Chrysemys picta bellii]
Cluster-9112.18154;orf1	730.4	792.3	675.5	656.3	705.2	709.9	len=843 frame:-1 start:10708 end:8180 1003963753_XP_015733555.1 PREDICTED: sphingomyelin phosphodiesterase 4 isoform X1 [Coturnix japonica]
Cluster-9112.7527;orf1	1130	1236.7	1264	1469.1	1059.1	1243.7	len=419 frame:-1 start:1551 end:295 527244947_XP_005140816.1 prolactin regulatory element-binding protein [Melopsittacus undulatus]
Cluster-9112.17218;orf1	803.2	704.3	672.9	790.2	820.3	841.2	len=628 frame:3 start:558 end:2441 902889678_XP_013034298.1 PREDICTED: LOW QUALITY PROTEIN: spermatogenesis-associated protein 20, partial [Anser cygnoides domesticus]
Cluster-9112.10380;orf1	1247.8	1087.3	1055.8	1061.1	928.3	998.2	len=190 frame:-2 start:1998 end:1429 1540405190_XP_027306931.1 gamma-glutamylcyclotransferase [Anas platyrhynchos]
Cluster-9112.17013;orf2	354.9	380.3	337.1	351.7	325.4	368.1	len=94 frame:2 start:3341 end:3622 1540397084_XP_027325363.1 cytochrome b-c1 complex subunit 2, mitochondrial [Anas platyrhynchos]
Cluster-9112.11561;orf1	661	632.9	643.8	673.8	701.2	669.2	len=1218 frame:3 start:705 end:4358 1201836848_XP_021266213.1 DNA repair protein RAD50 [Numida meleagris]
Cluster-9112.16906;orf2	642.3	617.7	562.1	614.1	630.4	588.1	len=261 frame:2 start:128 end:910 1390106117_XP_015128500.2 copper chaperone for superoxide dismutase [Gallus gallus]
Cluster-9112.7537;orf1	939.2	1016.4	896.4	954.5	984.1	931.5	len=518 frame:-1 start:1657 end:104 1394657688_XP_025052908.1 U4/U6 small nuclear ribonucleoprotein Prp31 isoform X1 [Alligator sinensis]
Cluster-9112.13670;orf1	1139.9	1017.3	1009.7	945.5	918.3	971.9	len=195 frame:1 start:1954 end:2538 483510360_EOA99639.1 Serine/threonine-protein kinase MST4, partial [Anas platyrhynchos]
Cluster-9112.19666;orf1	534.2	516.4	482.1	463.9	486.8	494.6	len=1731 frame:-3 start:7060 end:1868 729750718_XP_010571941.1 PREDICTED: transcription elongation factor SPT6 [Haliaeetus leucocephalus]
Cluster-9112.11477;orf1	1221.1	1136.2	1107.9	1097.3	1150.9	1108.8	len=485 frame:3 start:3249 end:4703 1540434895_XP_027313564.1 tryptophan--tRNA ligase, cytoplasmic [Anas platyrhynchos]
Cluster-9112.12897;orf1	740.9	685	625.9	612.1	596.9	634.1	len=1298 frame:-1 start:3894 end:1 1540415872_XP_027299340.1 ankyrin-1 isoform X5 [Anas platyrhynchos]
Cluster-9112.16016;orf1	1401.2	1393.9	1401.3	1206.4	1397.3	1243.7	len=616 frame:2 start:5972 end:7819 902888790_XP_013033931.1 PREDICTED: matrin-3 isoform X4 [Anser cygnoides domesticus]
Cluster-9112.19939;orf1	646.1	573.4	506.7	466.5	518.7	478	len=391 frame:1 start:700 end:1872 697480705_XP_009672377.1 PREDICTED: isobutyryl-CoA dehydrogenase, mitochondrial, partial [Struthio camelus australis]
Cluster-9112.11560;orf1	555.2	544.3	533	510.5	537.3	544.8	len=1019 frame:1 start:1 end:3057 902878306_XP_013029205.1 PREDICTED: probable RNA-binding protein 19 isoform X2 [Anser cygnoides domesticus]
Cluster-9112.14159;orf1	1225.6	1302.6	1184.4	1184.9	1139.8	1132.5	len=983 frame:1 start:187 end:3135 1201874727_XP_021247943.1 uncharacterized protein LOC110396570 [Numida meleagris]
Cluster-9112.9475;orf1	1338.6	1227.7	1245.8	1278.6	1254.9	1328.8	len=319 frame:1 start:310 end:1266 1540432604_XP_027312771.1 ADP-ribose pyrophosphatase, mitochondrial [Anas platyrhynchos]
Cluster-9112.16699;orf1	516.5	615.6	669.8	538.3	582.4	636.7	len=209 frame:-2 start:2737 end:2111 902876688_XP_013028432.1 PREDICTED: BH3-interacting domain death agonist [Anser cygnoides domesticus]
Cluster-9112.17936;orf1	1495.2	1224.5	1236.7	1316.5	1260.2	1284.5	len=680 frame:2 start:2 end:2041 1197610244_XP_021140753.1 calpain-5 isoform X2 [Columba livia]
Cluster-9112.14996;orf2	737.9	623.2	616.6	576.9	646.2	578.9	len=269 frame:1 start:883 end:1689 1540387813_XP_027321838.1 mannose-6-phosphate isomerase [Anas platyrhynchos]
Cluster-9112.13260;orf1	630.5	676.8	633.3	737.6	691.9	709	len=413 frame:-1 start:6850 end:5612 1540383501_XP_027305432.1 beta-1,4-galactosyltransferase 4 [Anas platyrhynchos]
Cluster-9112.14704;orf1	606.3	504.8	487.4	476	499.9	398.6	len=107 frame:2 start:1478 end:1798 699670311_XP_009900534.1 PREDICTED: hydroxyacyl-coenzyme A dehydrogenase, mitochondrial isoform X2 [Picoides pubescens]
Cluster-9112.3456;orf1	100.7	85.6	80.9	81.4	95	109	len=562 frame:-2 start:4338 end:2653 483500967_EOA94920.1 Thioredoxin reductase 1, cytoplasmic, partial [Anas platyrhynchos]
Cluster-9112.15693;orf1	681.8	584.3	562.2	529.5	515.9	543.2	len=1564 frame:-3 start:8323 end:3632 902929644_XP_013052954.1 PREDICTED: tensin-3 isoform X2 [Anser cygnoides domesticus]
Cluster-9112.17411;orf1	1956.1	2151.4	1414.2	1508.1	1685.4	1359	len=582 frame:1 start:1513 end:3258 1540413464_XP_027328951.1 tyrosine-protein phosphatase non-receptor type 1 isoform X1 [Anas platyrhynchos]
Cluster-9112.16585;orf1	738.7	836.9	823.3	773.4	778.1	806.4	len=480 frame:3 start:3 end:1442 1540419716_XP_027301000.1 endoplasmic reticulum protein SC65 [Anas platyrhynchos]
Cluster-9112.13762;orf1	1508.2	1752.8	1743.2	2336.9	2164.9	2250.3	len=216 frame:1 start:1 end:648 1215486261_OXB79481.1 hypothetical protein H355_013877 [Colinus virginianus]
Cluster-9112.15057;orf2	1420.5	1156.5	1103.8	957.1	1113.8	1006.9	len=71 frame:-1 start:1867 end:1655 1159662470_OPJ88098.1 40S ribosomal protein S14 [Patagioenas fasciata monilis]
Cluster-9112.18889;orf1	670.8	670.4	764.2	562.3	629.5	603.8	len=1018 frame:-1 start:8496 end:5443 1561735107_XP_027672137.1 unconventional myosin-Id isoform X1 [Falco cherrug]
Cluster-9112.14048;orf1	1692.3	1659.2	1721.2	1562.4	1517.9	1763.9	len=155 frame:-1 start:4043 end:3579 543741811_XP_005511773.1 phosphate carrier protein, mitochondrial [Columba livia]
Cluster-9112.17911;orf1	1827.7	1972.1	1726.4	1900.3	1760.2	1805.6	len=263 frame:-2 start:1201 end:413 1334615176_XP_023598785.1 ubiquitin-conjugating enzyme E2 variant 1 isoform X1 [Trichechus manatus latirostris]
Cluster-9112.16036;orf1	682.4	776.5	890.3	752.6	788.7	831.9	len=335 frame:3 start:666 end:1670 902878699_XP_013029382.1 PREDICTED: epoxide hydrolase 1 [Anser cygnoides domesticus]
Cluster-9112.15286;orf1	1831.9	1861.6	1846.2	1787.3	1650.2	1770.7	len=158 frame:1 start:580 end:1053 355561588_EHH18220.1 Ke-3, partial [Macaca mulatta]
Cluster-4240.1;orf1	674.7	861	969.4	802	988.8	910.3	len=75 frame:-2 start:404 end:180 902921877_XP_013049252.1 PREDICTED: vitamin D-binding protein isoform X1 [Anser cygnoides domesticus]
Cluster-9112.13365;orf1	109.7	95.4	88.9	87.6	89.3	111.1	len=250 frame:-1 start:3096 end:2347 971428579_XP_015152283.1 alpha-1-syntrophin [Gallus gallus]
Cluster-9112.15946;orf1	787	908	869.5	948.2	843.8	974.1	len=350 frame:-2 start:2814 end:1765 902905663_XP_013041724.1 PREDICTED: D-beta-hydroxybutyrate dehydrogenase, mitochondrial [Anser cygnoides domesticus]
Cluster-9112.17001;orf1	1064.9	1147.2	1085.7	1305.5	1375.9	1080.3	len=358 frame:3 start:2409 end:3482 1390103955_XP_025001588.1 LOW QUALITY PROTEIN: very-long-chain enoyl-CoA reductase-like [Gallus gallus]
Cluster-9112.16787;	1467	1385.3	1339.4	1280.4	1283.7	1315.9	len=933 start:1 end:2802 minus strand
Cluster-9112.16295;orf1	696.9	672.2	642.4	685.3	756.6	649.6	len=558 frame:-2 start:9599 end:7926 683457447_KFZ52779.1 Enhancer of mRNA-decapping protein 3 [Antrostomus carolinensis]
Cluster-9112.16190;orf2	683.1	736.6	698.4	811	769.4	814.5	len=243 frame:-3 start:2913 end:2185 1552380373_XP_027527996.1 protein O-GlcNAcase [Neopelma chrysocephalum]
Cluster-9112.19022;orf1	421.6	436	355.2	327.7	340.5	303.2	len=165 frame:3 start:3 end:497 1540451829_XP_021130865.2 ras-related protein Rap-2b [Anas platyrhynchos]
Cluster-9112.10934;orf1	1059.2	1171.1	1133.6	1124.5	1131.6	1225.2	len=247 frame:3 start:2088 end:2828 902895567_XP_013037085.1 PREDICTED: polyadenylate-binding protein-interacting protein 1 [Anser cygnoides domesticus]
Cluster-9112.24362;	1000.4	766.6	632.4	589.7	638.7	654.6	len=523 start:1 end:1568 minus strand
Cluster-9112.15230;orf1	514	557.6	558.8	468.8	501.2	509.8	len=898 frame:-2 start:11339 end:8646 768379604_XP_011587383.1 PREDICTED: striatin isoform X1 [Aquila chrysaetos canadensis]
Cluster-9112.19985;orf1	1168.3	1130	1265.7	1075.2	990.2	1027.4	len=207 frame:2 start:2 end:622 1540395890_XP_027324876.1 jupiter microtubule associated homolog 2 [Anas platyrhynchos]
Cluster-9112.14350;orf1	976.8	1040.2	1082.4	1329.9	1257.4	1371.1	len=359 frame:2 start:2483 end:3559 1341007287_XP_023781989.1 enolase-phosphatase E1 [Cyanistes caeruleus]
Cluster-9112.16119;orf1	535.1	511.7	450.6	419.8	456.1	435.7	len=769 frame:3 start:99 end:2405 768381510_XP_011588397.1 PREDICTED: ARF GTPase-activating protein GIT2 isoform X3 [Aquila chrysaetos canadensis]
Cluster-9112.12069;orf1	1428	1388.3	1300.1	1345.5	1248.8	1356.5	len=141 frame:-3 start:6732 end:6310 1215464036_OXB63574.1 hypothetical protein ASZ78_014199, partial [Callipepla squamata]
Cluster-9112.15129;orf1	325.1	314.7	328.2	308.5	328.2	330.9	len=626 frame:-1 start:5731 end:3854 1003756742_XP_015712145.1 PREDICTED: serine/threonine-protein phosphatase 2A 56 kDa regulatory subunit delta isoform isoform X1 [Coturnix japonica]
Cluster-9112.13449;orf1	697.7	606.2	607.1	591.3	588.7	590.3	len=236 frame:-3 start:2967 end:2260 1540444642_XP_027317289.1 COP9 signalosome complex subunit 8 [Anas platyrhynchos]
Cluster-9112.16745;orf1	1061.7	1677.6	1294.1	1310.1	1421.6	1360.8	len=184 frame:1 start:1 end:552 699663555_XP_009899092.1 PREDICTED: eukaryotic translation initiation factor 1A, X-chromosomal [Picoides pubescens]
Cluster-9112.16655;orf2	191.7	161.5	169.9	146.1	162	157.7	len=268 frame:3 start:4491 end:5294 1444521813_XP_025937518.1 nucleolysin TIA-1 isoform X3 [Apteryx rowi]
Cluster-9112.13997;orf1	913.4	930.3	981.6	836.3	921.4	869.7	len=213 frame:-1 start:5860 end:5222 1444760017_XP_025967756.1 cold shock domain-containing protein E1 isoform X1 [Dromaius novaehollandiae]
Cluster-9112.17064;orf1	851.3	960	871	791	823.8	850	len=4728 frame:1 start:1 end:14184 768391690_XP_011591436.1 PREDICTED: E3 ubiquitin-protein ligase MYCBP2 isoform X14 [Aquila chrysaetos canadensis]
Cluster-9112.10956;orf1	528.6	546.7	542.2	564	545.1	547.7	len=626 frame:2 start:2 end:1879 729749128_XP_010571103.1 PREDICTED: nucleoporin p58/p45 [Haliaeetus leucocephalus]
Cluster-9112.11559;	882.9	786.8	759.3	719.7	701.3	688	len=1143 start:1 end:3432 minus strand
Cluster-9112.10487;orf1	1143.7	1021.9	988.1	1073.7	1040.2	1063.4	len=553 frame:-3 start:2601 end:943 483521783_EOB06740.1 Putative phospholipase B-like 1, partial [Anas platyrhynchos]
Cluster-9112.11578;orf1	1394.9	1323.8	1304.7	1355	1187.8	1318.9	len=289 frame:-3 start:4622 end:3756 1491401763_XP_005486491.2 phosducin-like protein 3 [Zonotrichia albicollis]
Cluster-9112.20021;orf1	591.4	638.4	594	620.1	594	616.6	len=1482 frame:1 start:121 end:4566 902924725_XP_013050589.1 PREDICTED: WD repeat-containing protein 7 isoform X3 [Anser cygnoides domesticus]
Cluster-9112.17985;orf1	533	519.9	489.8	489.3	484.6	475.7	len=580 frame:3 start:3 end:1742 677527436_KFQ90736.1 Negative elongation factor B, partial [Nipponia nippon]
Cluster-9112.11996;orf2	624.9	588.7	574.9	515.2	498.6	518.8	len=315 frame:1 start:331 end:1275 723135391_XP_010284316.1 PREDICTED: signal transducer and activator of transcription 3 isoform X1 [Phaethon lepturus]
Cluster-9112.11204;orf1	897.6	1235.9	1620.5	1516.1	1172.5	1472.9	len=657 frame:2 start:602 end:2572 1215469058_OXB67621.1 hypothetical protein ASZ78_016744 [Callipepla squamata]
Cluster-9112.13348;orf1	1424.2	1621.7	1555.4	1664.8	1994.3	1656.8	len=172 frame:1 start:46 end:561 1540398378_XP_027325899.1 macrophage migration inhibitory factor [Anas platyrhynchos]
Cluster-9112.13187;orf1	683.3	772.2	778.2	753.2	788.8	796.2	len=577 frame:3 start:3 end:1733 1072247153_XP_018408307.1 PREDICTED: E3 ubiquitin-protein ligase ARIH1 [Nanorana parkeri]
Cluster-9112.14659;orf1	790.5	796.9	806.7	740.7	763.2	769.4	len=1099 frame:-3 start:8020 end:4724 1215462462_OXB62401.1 hypothetical protein ASZ78_009467 [Callipepla squamata]
Cluster-9112.10661;orf1	806.9	725.1	773.6	747.3	700.1	758.2	len=164 frame:-3 start:2670 end:2179 1561776926_XP_027750483.1 CXXC motif containing zinc binding protein isoform X1 [Empidonax traillii]
Cluster-9112.16153;orf1	1546.9	1453.9	1337.2	1293.4	1271.4	1307.1	len=340 frame:2 start:125 end:1144 961001637_XP_014816619.1 PREDICTED: eukaryotic translation initiation factor 3 subunit G [Calidris pugnax]
Cluster-9112.14740;orf1	870	757.9	804.8	781.2	851.7	773.7	len=385 frame:-2 start:2894 end:1740 902884993_XP_013032187.1 PREDICTED: anamorsin isoform X1 [Anser cygnoides domesticus]
Cluster-9112.12860;orf1	615.5	633.5	603.2	655.9	651.3	656.5	len=143 frame:-1 start:945 end:517 1326159056_XP_023356699.1 persulfide dioxygenase ETHE1, mitochondrial [Sarcophilus harrisii]
Cluster-9112.11395;orf1	675.6	668.7	535	596.3	624.5	593.7	len=1201 frame:1 start:40 end:3642 902930903_XP_013053538.1 PREDICTED: integrator complex subunit 2 [Anser cygnoides domesticus]
Cluster-9112.14597;orf1	1097.3	1060.2	979.5	1041.4	1022.7	1072	len=514 frame:3 start:258 end:1799 507666821_XP_004707669.1 serine/threonine-protein phosphatase 2A 55 kDa regulatory subunit B alpha isoform [Echinops telfairi]
Cluster-9112.16786;orf1	1182.7	889	733.2	756.7	746.5	700.2	len=1083 frame:1 start:1 end:3249 1540407631_XP_027307794.1 EMILIN-2 [Anas platyrhynchos]
Cluster-9112.13036;orf1	1342.5	1242.7	1238.3	1170	1421	1121.3	len=334 frame:-3 start:5415 end:4414 1208025810_OWK52457.1 Charged multivesicular body protein 4b [Lonchura striata domestica]
Cluster-9112.10547;orf1	390.1	401.4	401.1	422.5	411.5	456.2	len=786 frame:3 start:666 end:3023 1108913475_XP_019141178.1 cullin-1 isoform X1 [Corvus cornix cornix]
Cluster-9112.12014;orf1	781.4	803.1	830.7	1043.7	992	940	len=930 frame:1 start:175 end:2964 902908854_XP_013043217.1 PREDICTED: fibulin-2 [Anser cygnoides domesticus]
Cluster-9112.10708;orf1	487	490.3	465.3	633	605	585	len=386 frame:1 start:37 end:1194 1540444916_XP_027317400.1 UPF0565 protein C2orf69 homolog [Anas platyrhynchos]
Cluster-9112.15527;orf2	989.3	1105.2	1101.1	946.4	1047.2	951.3	len=126 frame:1 start:1153 end:1530 1208033311_OWK59685.1 Vimentin [Lonchura striata domestica]
Cluster-9112.17396;orf1	712.4	724.3	730.4	652.7	673.1	713.2	len=1444 frame:3 start:3 end:4334 1540375507_XP_027312270.1 LOW QUALITY PROTEIN: protein MON2 homolog [Anas platyrhynchos]
Cluster-9112.16986;orf1	184.1	202	197.7	173.4	186	180.8	len=246 frame:-2 start:4512 end:3775 1540397855_XP_027325696.1 BRI3-binding protein [Anas platyrhynchos]
Cluster-9112.15673;orf1	966.7	807.7	836.7	910	808	979.9	len=483 frame:1 start:2386 end:3834 902902288_XP_013040150.1 PREDICTED: nuclear pore complex protein Nup50 [Anser cygnoides domesticus]
Cluster-9112.13519;orf1	828.1	806.6	820.3	777.1	798.4	739.6	len=314 frame:2 start:6749 end:7690 1020982149_XP_016154536.1 PREDICTED: src substrate cortactin isoform X2 [Ficedula albicollis]
Cluster-9112.15069;orf1	934.8	877.8	898.9	823.2	868.2	878.6	len=230 frame:-3 start:6092 end:5403 1540433994_XP_027313234.1 grpE protein homolog 1, mitochondrial [Anas platyrhynchos]
Cluster-9112.19184;orf1	2807.6	1966.5	2311.1	1676.1	1895.9	1790	len=36 frame:2 start:2 end:109 704583989_XP_010189351.1 PREDICTED: histone H2A type 2-C-like [Mesitornis unicolor]
Cluster-19708.0;	945.6	948.3	899.5	862.8	957.4	844.2	len=243 start:1 end:727 minus strand
Cluster-9112.9768;orf1	551.7	502	519.9	451.6	570.9	505.4	len=443 frame:1 start:1 end:1329 960978461_XP_014804346.1 PREDICTED: flap endonuclease 1 [Calidris pugnax]
Cluster-9112.15931;orf1	1371.2	1234.4	1284.7	1379.2	1269	1417.2	len=450 frame:2 start:2 end:1351 902918598_XP_013047730.1 PREDICTED: hydroxysteroid dehydrogenase-like protein 2 [Anser cygnoides domesticus]
Cluster-9112.14169;orf2	482.4	560.6	562.1	536.6	451	528	len=167 frame:-2 start:968 end:468 1201816783_XP_021238700.1 procollagen galactosyltransferase 1 [Numida meleagris]
Cluster-9112.13835;orf1	665.8	611.5	655.7	671.3	698.8	708.6	len=171 frame:-2 start:543 end:31 971436565_XP_015155603.1 NADH dehydrogenase [ubiquinone] 1 alpha subcomplex subunit 13 [Gallus gallus]
Cluster-9112.13896;orf1	370.9	364.8	346.6	353.9	339.2	372.5	len=192 frame:3 start:3 end:578 902930764_XP_013053475.1 PREDICTED: coiled-coil domain-containing protein 12 isoform X1 [Anser cygnoides domesticus]
Cluster-9112.11532;orf1	1287.7	909.1	868.7	808.3	862.6	794.6	len=378 frame:1 start:1 end:1134 1540453301_XP_027320589.1 xyloside xylosyltransferase 1 isoform X1 [Anas platyrhynchos]
Cluster-9112.13780;orf1	201.1	228.1	222.1	160.8	178.9	168.2	len=486 frame:2 start:2 end:1459 1540402414_XP_027327511.1 luc7-like protein 3 isoform X1 [Anas platyrhynchos]
Cluster-9112.13714;orf1	779.4	856.6	730.8	746.7	787.4	768	len=453 frame:1 start:1 end:1359 1003865324_XP_015721736.1 PREDICTED: coiled-coil domain-containing protein 6 isoform X2 [Coturnix japonica]
Cluster-9112.12932;orf1	799.6	755.9	767.2	695.4	746	771.4	len=406 frame:-3 start:1407 end:190 1201829048_XP_021239861.1 beta-arrestin-1 [Numida meleagris]
Cluster-9112.12391;orf1	966.2	910	838.6	884.9	1091.1	881.7	len=1230 frame:3 start:3 end:3692 729738662_XP_010565511.1 PREDICTED: symplekin [Haliaeetus leucocephalus]
Cluster-9112.12420;orf1	2006.2	2146.2	2118.3	1935.7	1963.9	1973.9	len=97 frame:3 start:177 end:467 223646550_ACN10033.1 60S ribosomal protein L38 [Salmo salar]
Cluster-9112.10466;orf1	560.5	676.8	573.9	537.9	533.8	554.6	len=242 frame:-2 start:3208 end:2483 902882058_XP_013030940.1 PREDICTED: syntaxin-7 [Anser cygnoides domesticus]
Cluster-9112.19505;orf2	1233	1159.6	1099.4	1294.7	1278.9	1256.2	len=919 frame:-3 start:5542 end:2786 1051164228_XP_017664662.1 PREDICTED: meiotic recombination protein REC8 homolog isoform X1 [Lepidothrix coronata]
Cluster-9112.11657;orf1	982.7	1094.1	1079.1	1181.8	1231.8	1233	len=167 frame:1 start:2179 end:2679 677431460_KFQ31683.1 Trafficking protein particle complex subunit 3, partial [Merops nubicus]
Cluster-9112.8341;orf1	1000.5	1015.9	1190	785.7	942.1	895.2	len=728 frame:1 start:1 end:2184 1004695048_XP_007443818.2 vacuolar protein sorting-associated protein 52 homolog [Python bivittatus]
Cluster-9112.11138;orf1	811.2	708.6	881.3	797.9	880	818.9	len=104 frame:-1 start:535 end:224 465993388_EMP39217.1 Barrier-to-autointegration factor [Chelonia mydas]
Cluster-9112.14539;orf1	286.4	253.6	232.6	271.7	301.4	254.4	len=178 frame:3 start:3 end:536 1003976747_XP_015737068.1 PREDICTED: protein LSM14 homolog B isoform X1 [Coturnix japonica]
Cluster-9112.11163;orf1	833.5	746.6	726.8	767.8	648.6	692.8	len=448 frame:-3 start:1903 end:560 902913669_XP_013045475.1 PREDICTED: P2X purinoceptor 1 [Anser cygnoides domesticus]
Cluster-9112.14033;orf1	596.8	486.9	525.9	491.9	554	518.6	len=478 frame:-2 start:2800 end:1367 1201860175_XP_021230315.1 peroxisomal membrane protein PEX14 [Numida meleagris]
Cluster-9112.13327;orf1	281.5	324.7	412.6	329.2	376.7	386.3	len=52 frame:-3 start:670 end:515 548961462_NP_001271562.1 40S ribosomal protein S11 [Macaca fascicularis]
Cluster-9112.15172;orf2	1807.1	1766.9	1742.4	1512.1	1605.1	1544	len=55 frame:-1 start:3474 end:3310 694835166_XP_009475074.1 PREDICTED: 60S ribosomal protein L21 [Nipponia nippon]
Cluster-9112.16185;orf1	208.5	200.9	206.9	198.3	201.6	211.2	len=972 frame:3 start:3711 end:6626 1108986226_XP_019149039.1 receptor-type tyrosine-protein phosphatase S isoform X5 [Corvus cornix cornix]
Cluster-9112.9472;orf1	1336.7	1141	1216.6	1043.5	1094.7	1062.9	len=653 frame:-1 start:4276 end:2318 675617019_XP_008937348.1 PREDICTED: lamin-B receptor [Merops nubicus]
Cluster-9112.12301;orf1	1179.5	1164.6	1200	1142	1099.1	1112.4	len=186 frame:1 start:1 end:558 1540415942_XP_027299374.1 peptidyl-prolyl cis-trans isomerase-like 1 [Anas platyrhynchos]
Cluster-9112.17656;orf1	964.8	1013.5	1012.9	940.5	961.7	910.1	len=231 frame:3 start:3 end:695 951013299_XP_014459537.1 PREDICTED: synaptophysin-like protein 1 isoform X3 [Alligator mississippiensis]
Cluster-9112.10131;orf1	416.8	415.3	412	696.7	919.2	605.3	len=542 frame:1 start:508 end:2133 902913458_XP_013045372.1 PREDICTED: alpha-2-antiplasmin [Anser cygnoides domesticus]
Cluster-9112.16887;orf1	1486.9	1081.8	990	926.6	892.3	1013.5	len=1370 frame:-3 start:4418 end:309 1390105678_XP_025001270.1 LOW QUALITY PROTEIN: tensin-2 [Gallus gallus]
Cluster-9112.15855;orf1	1221.8	1229.7	1303	1259.8	1246.7	1264.2	len=422 frame:-1 start:2010 end:745 1540411513_XP_027328131.1 peptidyl-prolyl cis-trans isomerase FKBP8, partial [Anas platyrhynchos]
Cluster-9112.9984;orf1	468.4	411.7	405.6	454.7	463.9	469.2	len=743 frame:1 start:229 end:2457 1540445090_XP_005030596.2 X-ray repair cross-complementing protein 5 isoform X1 [Anas platyrhynchos]
Cluster-9112.15154;orf1	1136.1	1290.2	1321.7	1121.7	1152.8	1179.5	len=424 frame:-1 start:3040 end:1769 1540444518_XP_027317247.1 Golgi reassembly-stacking protein 2 [Anas platyrhynchos]
Cluster-9112.14710;orf1	601.4	681.1	623.7	481.6	552.2	501.9	len=376 frame:-1 start:1405 end:278 902936622_XP_013056331.1 PREDICTED: alanyl-tRNA editing protein Aarsd1-like [Anser cygnoides domesticus]
Cluster-9112.17434;orf2	832.2	609.9	635.2	587.6	674	638.8	len=184 frame:3 start:1656 end:2207 902875477_XP_013027863.1 PREDICTED: inositol monophosphatase 1 isoform X1 [Anser cygnoides domesticus]
Cluster-9112.14395;orf1	537.8	616.8	583.6	671.5	534.1	625.9	len=1764 frame:1 start:628 end:5919 902922574_XP_013049577.1 PREDICTED: pseudopodium-enriched atypical kinase 1 isoform X2 [Anser cygnoides domesticus]
Cluster-9112.9505;orf1	582.6	573.7	661.9	623.5	707.2	710.4	len=361 frame:3 start:3 end:1085 1051188412_XP_017677131.1 PREDICTED: RNA-binding protein Musashi homolog 2 isoform X3 [Lepidothrix coronata]
Cluster-9112.14193;orf1	675.4	615.4	595.7	546.7	581	523.9	len=206 frame:3 start:1287 end:1904 676769470_KFO98612.1 cAMP-dependent protein kinase catalytic subunit beta [Calypte anna]
Cluster-9112.9413;orf1	715.5	755.7	768.6	1059.8	911.9	1135.7	len=158 frame:2 start:338 end:811 902877947_XP_013029031.1 PREDICTED: vacuolar protein sorting-associated protein 29-like [Anser cygnoides domesticus]
Cluster-9112.18700;orf1	1235.3	1263.8	1293	1464.6	1371.2	1511.5	len=795 frame:2 start:365 end:2749 1540445078_XP_027317469.1 DNA replication licensing factor MCM6, partial [Anas platyrhynchos]
Cluster-9112.7341;orf1	760	789.1	767.1	630.4	689.2	640.5	len=247 frame:3 start:3 end:743 483522033_EOB06909.1 ES1 protein-like protein, mitochondrial, partial [Anas platyrhynchos]
Cluster-9112.6875;orf1	852.5	843.1	837.1	856.7	1005.5	936.3	len=299 frame:3 start:3 end:899 902928199_XP_013052260.1 PREDICTED: epimerase family protein SDR39U1 isoform X1 [Anser cygnoides domesticus]
Cluster-9112.13440;	1034.5	1109.8	1103.8	1216.6	1125.3	1152.4	len=552 start:2474 end:4126 minus strand
Cluster-9112.12477;orf1	1911.6	2047.1	1839.8	1916.5	1926.6	1880.5	len=461 frame:1 start:1 end:1383 1540388484_XP_005021393.2 LOW QUALITY PROTEIN: zona pellucida sperm-binding protein 3 [Anas platyrhynchos]
Cluster-9112.17239;	392	431	477.6	444.6	443.9	466.6	len=648 start:1 end:1939 minus strand
Cluster-9112.15166;orf1	813.6	939.4	765.6	603.9	558.8	638.7	len=376 frame:1 start:1 end:1128 1540402505_XP_027305925.1 succinate-semialdehyde dehydrogenase, mitochondrial, partial [Anas platyrhynchos]
Cluster-9112.4234;orf1	585.7	666.8	659.6	576	607.7	595.7	len=477 frame:1 start:1 end:1431 564241795_XP_006277708.1 PREDICTED: glutamate-rich WD repeat-containing protein 1 [Alligator mississippiensis]
Cluster-9112.12749;orf1	672.2	784.4	729.2	781.6	850.5	794.5	len=223 frame:1 start:28 end:696 1176287774_XP_020646124.1 AP-1 complex subunit sigma-1A isoform X3 [Pogona vitticeps]
Cluster-9112.14353;orf1	1150.1	1266.9	1383.6	1221.6	1102.3	1212.2	len=102 frame:-3 start:3299 end:2994 1201906959_XP_021263189.1 protein disulfide-isomerase A3 [Numida meleagris]
Cluster-9112.15962;orf1	928.8	1067.6	955.5	1509.5	1768.4	1316.2	len=443 frame:-1 start:4096 end:2768 1495936379_XP_026720608.1 tumor necrosis factor receptor superfamily member 16 [Athene cunicularia]
Cluster-9112.16735;orf1	344	340.8	344.6	328.5	406.2	363.1	len=1901 frame:3 start:2538 end:8240 959049856_XP_014727616.1 PREDICTED: receptor-type tyrosine-protein phosphatase F isoform X2 [Sturnus vulgaris]
Cluster-9112.14503;orf1	810.9	874.6	883.9	791.5	832.5	781.3	len=1553 frame:1 start:487 end:5145 694832756_XP_009471580.1 PREDICTED: golgin subfamily A member 3 [Nipponia nippon]
Cluster-9112.16599;orf1	202	234.3	238.6	225.2	248.2	223.2	len=554 frame:2 start:245 end:1906 874486186_XP_012959261.1 serine/threonine-protein kinase PAK 1 [Anas platyrhynchos]
Cluster-9112.2989;orf1	1301.9	1477.2	1294.4	1365	1390.8	1357.1	len=323 frame:-1 start:1045 end:77 585174147_XP_006738956.1 mannose-P-dolichol utilization defect 1 protein isoform X2 [Leptonychotes weddellii]
Cluster-9112.11381;orf1	321.4	330.6	308.6	368.5	396.8	416.1	len=1022 frame:-2 start:5801 end:2736 1540408888_XP_027308284.1 integrator complex subunit 8 [Anas platyrhynchos]
Cluster-9112.13391;orf1	728.7	628.8	648.6	597.2	620.3	586	len=486 frame:3 start:120 end:1577 1540378232_XP_005026125.3 lysosomal Pro-X carboxypeptidase [Anas platyrhynchos]
Cluster-9112.18807;orf1	628.6	624.8	652.7	667.7	612.8	558.8	len=628 frame:3 start:144 end:2027 1540420288_XP_027301266.1 aladin isoform X1 [Anas platyrhynchos]
Cluster-9112.11242;orf1	743.4	689.3	716.8	656.6	723.5	665	len=323 frame:2 start:935 end:1903 483505931_EOA97248.1 Nuclear inhibitor of protein phosphatase 1, partial [Anas platyrhynchos]
Cluster-9112.12151;orf1	721.6	676.7	687	758.5	743.7	833	len=144 frame:-3 start:1616 end:1185 1540452880_XP_027320450.1 propionyl-CoA carboxylase beta chain, mitochondrial isoform X1 [Anas platyrhynchos]
Cluster-9112.16610;orf1	693.2	734.1	715.6	626.7	644.6	719.4	len=700 frame:-3 start:3732 end:1633 589269148_NP_001277130.1 protein CASP [Gallus gallus]
Cluster-9112.18801;orf1	1680.1	1350.1	1386.1	1107.9	1284.4	1217	len=935 frame:3 start:96 end:2900 694843995_XP_009462893.1 PREDICTED: band 3 anion transport protein [Nipponia nippon]
Cluster-9112.15169;orf1	789.2	745.1	696.1	647.6	747	646	len=248 frame:1 start:313 end:1056 1307734875_PKK20377.1 ADP-ribosylation factor 6, partial [Columba livia]
Cluster-9112.12827;orf2	211	241.2	235.7	263.1	272.6	260.6	len=544 frame:2 start:2 end:1633 1540435845_XP_027313960.1 serine/threonine-protein phosphatase 2A 56 kDa regulatory subunit gamma isoform isoform X1 [Anas platyrhynchos]
Cluster-9112.9155;orf1	275	288.4	289.9	253.2	266.1	310	len=457 frame:-1 start:2425 end:1055 1113802163_XP_014455251.2 PREDICTED: lysophospholipid acyltransferase 7 isoform X1 [Alligator mississippiensis]
Cluster-9112.17502;orf1	558.9	512.1	596.9	517.5	530.7	825	len=2390 frame:1 start:199 end:7368 697477145_XP_009671181.1 PREDICTED: acetyl-CoA carboxylase 1 isoform X2 [Struthio camelus australis]
Cluster-9112.9329;orf1	731.4	617.7	627	521.9	868.2	559.1	len=628 frame:1 start:175 end:2058 960996289_XP_014813749.1 PREDICTED: NADP-dependent malic enzyme, mitochondrial [Calidris pugnax]
Cluster-9112.16328;orf1	716.4	759.4	696.8	742.8	729.7	783.9	len=346 frame:-3 start:7662 end:6625 1540421871_XP_027308837.1 transmembrane protein 206 isoform X1 [Anas platyrhynchos]
Cluster-9112.8578;orf2	457.9	582.6	709.9	550.9	557	735.4	len=120 frame:1 start:2908 end:3267 543725701_XP_005503980.1 paxillin isoform X3 [Columba livia]
Cluster-9112.3113;orf1	1315.3	660.1	631.1	704.7	783.9	718	len=477 frame:-1 start:2667 end:1237 902887909_XP_013033511.1 PREDICTED: collagenase 3-like [Anser cygnoides domesticus]
Cluster-9112.11441;orf1	884.1	850.9	796.6	851.8	824.2	833.9	len=1792 frame:-2 start:6387 end:1012 902897992_XP_013038165.1 PREDICTED: E3 ubiquitin-protein ligase listerin [Anser cygnoides domesticus]
Cluster-9112.14956;orf2	1382.5	1445.4	1326.3	1216.8	1316.4	1414.1	len=475 frame:1 start:1 end:1425 1540443213_XP_027316735.1 signal transducer and activator of transcription 1-alpha/beta isoform X2 [Anas platyrhynchos]
Cluster-9112.18054;orf1	686	591.2	569.7	508.8	635.3	540.4	len=769 frame:2 start:2 end:2308 1540378440_XP_027323633.1 progesterone receptor isoform X1 [Anas platyrhynchos]
Cluster-9112.15461;orf2	905.7	883.3	906.1	808.3	882.9	825.7	len=128 frame:1 start:160 end:543 1337238726_POI25901.1 hypothetical protein CIB84_010349 [Bambusicola thoracicus]
Cluster-9112.22927;orf1	283.6	262.3	209.2	255.1	258	238.4	len=597 frame:1 start:91 end:1881 902894780_XP_013036719.1 PREDICTED: cystathionine beta-synthase-like isoform X1 [Anser cygnoides domesticus]
Cluster-9112.10427;	545.7	547	537.8	567.8	517.3	587.2	len=777 start:506 end:2835 minus strand
Cluster-9112.12023;orf1	766.2	718.4	690.1	483.7	599.6	520.7	len=391 frame:3 start:222 end:1394 902922336_XP_013049465.1 PREDICTED: argininosuccinate synthase [Anser cygnoides domesticus]
Cluster-9112.15742;orf2	1374.7	1142.4	1095.6	1106.5	1080.3	1128.2	len=835 frame:2 start:2 end:2506 1540438069_XP_027314777.1 nuclear pore complex protein Nup160 isoform X2 [Anas platyrhynchos]
Cluster-9112.21166;orf2	565.6	554.4	558	440.2	609.1	449.5	len=311 frame:3 start:1323 end:2255 902925493_XP_013050980.1 PREDICTED: trans-2-enoyl-CoA reductase, mitochondrial isoform X1 [Anser cygnoides domesticus]
Cluster-9112.10568;orf1	304.3	286.1	292.2	271.1	304.3	279.3	len=591 frame:2 start:2 end:1774 700321345_XP_009922793.1 PREDICTED: ankyrin repeat domain-containing protein 13A isoform X2 [Haliaeetus albicilla]
Cluster-9112.13072;orf1	447.4	410.2	397.8	403.4	415.8	399.1	len=1345 frame:-1 start:7270 end:3236 902898291_XP_013038299.1 PREDICTED: LOW QUALITY PROTEIN: patatin-like phospholipase domain-containing protein 7 [Anser cygnoides domesticus]
Cluster-9112.10226;orf1	679.5	676	665.3	621.9	747.9	672.5	len=265 frame:2 start:2 end:796 1003714798_XP_015716629.1 PREDICTED: coiled-coil domain-containing protein 134 [Coturnix japonica]
Cluster-9112.16634;orf1	768.6	773.5	716.8	665.8	727.9	725.6	len=1321 frame:1 start:55 end:4017 1540452316_XP_027320267.1 GRB10-interacting GYF protein 2 isoform X7 [Anas platyrhynchos]
Cluster-17052.0;orf1	679.5	816.8	901.8	618.6	728.2	583.2	len=111 frame:2 start:2 end:334 902924045_XP_013050287.1 PREDICTED: LOW QUALITY PROTEIN: apolipoprotein B-100 [Anser cygnoides domesticus]
Cluster-9112.12647;orf1	692.2	680.6	636.1	609.1	689.2	660.5	len=729 frame:1 start:142 end:2328 1540442279_XP_027316386.1 gamma-tubulin complex component 2 isoform X2 [Anas platyrhynchos]
Cluster-9112.16469;orf1	1001.8	909.7	968.5	957.3	992.5	940.5	len=159 frame:2 start:2 end:478 729765043_XP_010579602.1 PREDICTED: NADH dehydrogenase [ubiquinone] 1 alpha subcomplex subunit 5 [Haliaeetus leucocephalus]
Cluster-9112.13697;orf2	957.7	933.7	975	835.1	834.2	943.9	len=566 frame:1 start:1 end:1698 1215491199_OXB84355.1 hypothetical protein H355_010782 [Colinus virginianus]
Cluster-9112.13353;orf1	686	622.1	633.2	612.1	576.2	635.5	len=1261 frame:-3 start:3804 end:22 1561837858_XP_027763522.1 latent-transforming growth factor beta-binding protein 3 [Empidonax traillii]
Cluster-9112.14589;orf2	743.2	696.5	685.5	719.5	755.9	726.5	len=671 frame:-3 start:10109 end:8097 1540419938_XP_027301090.1 V-type proton ATPase 116 kDa subunit a isoform X4 [Anas platyrhynchos]
Cluster-9112.10729;orf2	311.9	318.6	330.5	252.2	281.9	280.7	len=114 frame:-3 start:4001 end:3660 733918851_XP_010721283.1 adaptin ear-binding coat-associated protein 2 [Meleagris gallopavo]
Cluster-9112.12352;orf1	539.8	594.5	578.6	538.7	542.9	533.7	len=218 frame:1 start:1 end:654 1201833663_XP_021264675.1 ER membrane protein complex subunit 8 [Numida meleagris]
Cluster-9112.17243;	538.1	622.7	639.7	514.5	673.6	524.3	len=335 start:205 end:1209 minus strand
Cluster-9112.10523;orf1	868.8	821.2	858	798.7	820.4	829.7	len=216 frame:2 start:2 end:649 1540441303_XP_027316007.1 peptidyl-prolyl cis-trans isomerase F, mitochondrial [Anas platyrhynchos]
Cluster-9112.10638;orf1	693.4	663.2	606.7	644.5	641.7	669.2	len=338 frame:1 start:1 end:1014 1540380012_XP_027299434.1 citramalyl-CoA lyase, mitochondrial isoform X1 [Anas platyrhynchos]
Cluster-9112.13238;orf1	1356.5	1117.4	1141.4	999.3	987.8	1035	len=801 frame:-3 start:5500 end:3098 1201826418_XP_021271091.1 rho guanine nucleotide exchange factor 7 isoform X1 [Numida meleagris]
Cluster-9112.13905;orf1	593.9	641.4	574.9	602.7	594.7	687.4	len=1421 frame:-2 start:5222 end:960 902930218_XP_013053221.1 PREDICTED: phosphoinositide 3-kinase regulatory subunit 4 [Anser cygnoides domesticus]
Cluster-9112.15233;orf1	1320.8	1297.9	1293.6	1247.6	1393.6	1291.1	len=676 frame:2 start:3719 end:5746 697512129_XP_009683244.1 PREDICTED: UDP-N-acetylglucosamine--peptide N-acetylglucosaminyltransferase 110 kDa subunit [Struthio camelus australis]
Cluster-9112.10777;orf1	361.2	351.2	368.3	399.8	320.6	374.6	len=204 frame:1 start:2566 end:3177 1214047336_XP_021574702.1 splicing factor U2AF 35 kDa subunit isoform X1 [Carlito syrichta]
Cluster-9112.11045;orf2	354.6	414.1	412.8	393.9	457.1	398.6	len=71 frame:2 start:2 end:214 1159636935_OPJ69308.1 prohibitin-2 [Patagioenas fasciata monilis]
Cluster-9112.16901;orf1	1381	1192.5	1327	908.9	999.6	944.1	len=437 frame:3 start:3 end:1313 902870701_XP_013049931.1 PREDICTED: CD44 antigen [Anser cygnoides domesticus]
Cluster-9112.12470;orf1	604.6	693.4	682	654	726.5	707.7	len=390 frame:3 start:429 end:1598 902930991_XP_013053582.1 PREDICTED: N-myc-interactor isoform X2 [Anser cygnoides domesticus]
Cluster-9112.17164;orf1	835.9	788.7	803.8	929.8	886	856.6	len=476 frame:1 start:589 end:2016 1540399688_XP_027326462.1 dipeptidyl peptidase 2 [Anas platyrhynchos]
Cluster-9112.12267;orf1	506.8	483.7	472.4	425.4	489.2	410.6	len=859 frame:3 start:720 end:3296 483491967_EOA93248.1 Epididymis-specific alpha-mannosidase, partial [Anas platyrhynchos]
Cluster-9112.1320;	1057.6	1083.5	1041.5	1011.5	1016.2	918.2	len=357 start:1 end:1068 minus strand
Cluster-9112.12122;orf1	448.4	630.2	616.2	488.3	523	582.7	len=531 frame:-1 start:5194 end:3602 1540422016_XP_027308898.1 LOW QUALITY PROTEIN: HHIP-like protein 2 [Anas platyrhynchos]
Cluster-9112.10305;orf1	652.1	690.2	618.3	704	896.5	684.2	len=717 frame:2 start:2 end:2152 758371890_NP_001291989.1 glypican-1 precursor [Gallus gallus]
Cluster-9112.17140;orf1	645.6	721.1	666.5	643.6	674.5	661.8	len=679 frame:1 start:1 end:2037 1540399817_XP_027326512.1 sulfhydryl oxidase 2 [Anas platyrhynchos]
Cluster-9112.13799;orf1	1080	1213.7	1288.2	1236.7	1136.2	1211.6	len=265 frame:2 start:2 end:796 926488070_XP_013803981.1 PREDICTED: calumenin isoform X1 [Apteryx australis mantelli]
Cluster-9112.15896;orf2	695.9	619.4	588.9	631.2	598.7	675.1	len=165 frame:2 start:2051 end:2545 483522793_EOB07362.1 Vacuolar protein sorting-associated protein 26B, partial [Anas platyrhynchos]
Cluster-9112.17703;orf1	909.3	1035.4	974.2	888.3	1076	936.1	len=958 frame:1 start:286 end:3159 902885838_XP_013032587.1 PREDICTED: MICAL-like protein 2 [Anser cygnoides domesticus]
Cluster-9112.6006;orf1	791.1	702.5	660.1	789.5	908.6	826.9	len=361 frame:3 start:303 end:1385 902923495_XP_013050016.1 PREDICTED: quinone oxidoreductase PIG3 isoform X2 [Anser cygnoides domesticus]
Cluster-9112.18353;orf1	1086.8	1300.3	1246.6	1059.6	1106.9	1126.3	len=352 frame:1 start:1927 end:2982 768341673_XP_011587048.1 PREDICTED: prolyl 3-hydroxylase 3 [Aquila chrysaetos canadensis]
Cluster-9112.12862;orf1	1228.2	1210.4	1246.8	1237.5	1283.4	1215.8	len=812 frame:-3 start:2903 end:468 902897648_XP_013037997.1 PREDICTED: WD repeat-containing protein 91, partial [Anser cygnoides domesticus]
Cluster-9112.11741;orf1	495.5	484.7	488.6	494.6	451.3	504.3	len=452 frame:1 start:1 end:1356 326932703_XP_003212453.1 AP-3 complex subunit mu-2 [Meleagris gallopavo]
Cluster-9112.10887;orf1	1535.1	1461.3	1400.4	1152.8	1185.5	1054.9	len=1023 frame:-3 start:5103 end:2035 1540436284_XP_027314130.1 RNA cytidine acetyltransferase [Anas platyrhynchos]
Cluster-9112.20923;orf1	670.2	606.3	560.3	726.9	610.4	785.7	len=153 frame:1 start:385 end:843 525030162_XP_005062472.1 PREDICTED: protein S100-A14 [Ficedula albicollis]
Cluster-9112.17806;orf1	351.9	340.4	337.7	322.2	301.4	336.5	len=2255 frame:3 start:3 end:6767 768366169_XP_011580371.1 PREDICTED: UPF0378 protein KIAA0100 homolog [Aquila chrysaetos canadensis]
Cluster-9112.17253;orf1	169.6	154.1	167.1	169.6	160.3	172.6	len=3408 frame:-3 start:12395 end:2172 1540407481_XP_027307737.1 LOW QUALITY PROTEIN: laminin subunit alpha-3 [Anas platyrhynchos]
Cluster-9112.13288;orf2	230.3	234.4	259.8	250.5	276.9	279.2	len=120 frame:1 start:3550 end:3909 1095983244_XP_009085712.2 AP-3 complex subunit mu-1 isoform X1 [Serinus canaria]
Cluster-9112.6210;orf1	252.5	304.3	304.4	233.3	251.4	247	len=216 frame:3 start:333 end:980 902881711_XP_013030800.1 PREDICTED: HD domain-containing protein 2, partial [Anser cygnoides domesticus]
[truncated: 2,656 more rows]
