# Supplementary material for: Integrated transcriptome and proteome revealed that the declined expression of cell cycle-related genes associated with follicular atresia in geese
Source: BMC Genomics. 2023 Jan 16;24:24. doi: 10.1186/s12864-022-09088-1 (PMC9843891; doi:10.1186/s12864-022-09088-1)
Supplement: Supplementary file 12 — Additional file 12: Table S9. The differentially expressed proteins between normal and atretic follicles. [file 12864_2022_9088_MOESM12_ESM.xlsx]

## Sheet: Sheet1
Table S9. The differentially expressed proteins between normal and atretic follicles
Protein	Description	Gene	N1	N2	N3	A1	A2	A3	FC	P-value	log2FC	UPDOWN
Cluster-9112.25489;orf2	len=224 frame:2 start:2 end:673 902887942_XP_013033527.1 PREDICTED: stromelysin-1-like [Anser cygnoides domesticus]	MMP3	22.3	17.1	25	41	55.6	74.8	2.66149	0.0238829	1.41223	up
Cluster-9112.14658;orf2	len=79 frame:1 start:1 end:237 1168874503_ARB18773.1 hemoglobin alpha D subunit [Anser anser]	HBZ	491.5	629.4	522.3	1148.5	755	879.5	1.69365	0.0369807	0.760133	up
Cluster-9112.10601;orf1	len=173 frame:3 start:177 end:695 1540414883_XP_005012660.2 heat shock protein beta-7 [Anas platyrhynchos]	HSPB7	234.3	185	268.4	339.4	398.7	381.1	1.62745	0.00860272	0.702617	up
Cluster-9112.22775;orf1	len=155 frame:1 start:157 end:621 1197673429_XP_021156391.1 myosin light chain 3 [Columba livia]	MYL3	91.2	87.3	93.1	133.4	132.9	157	1.55854	0.00340552	0.640197	up
Cluster-9112.23899;orf1	len=214 frame:3 start:3 end:644 sp_Q6MG48_PRC2A_RAT Protein PRRC2A OS=Rattus norvegicus OX=10116 GN=Prrc2a PE=1 SV=1	PRRC2A	134.7	115.3	138	204.6	192.2	200.9	1.54046	0.000935446	0.623365	up
Cluster-9112.6017;orf1	len=248 frame:1 start:166 end:909 902893789_XP_013036232.1 PREDICTED: lysozyme g [Anser cygnoides domesticus]	LYG	1464.8	1185.4	1305.5	1577.5	2080.3	2395.6	1.5303	0.0498575	0.613813	up
Cluster-9112.9523;orf1	len=159 frame:-1 start:624 end:148 543382292_XP_005534336.1 PREDICTED: trafficking protein particle complex subunit 1 [Pseudopodoces humilis]	TRAPPC1, BET5	173.9	160.3	170.3	208.1	269.7	274.7	1.49158	0.0192302	0.576837	up
Cluster-9112.12518;orf1	len=67 frame:1 start:4876 end:5076 677462847_KFQ52261.1 Eukaryotic translation initiation factor 2 subunit 2, partial [Pelecanus crispus]	EIF2S2	252.5	270.4	194.8	350.2	312.8	407.1	1.49101	0.0301093	0.576293	up
Cluster-9112.19651;orf1	len=382 frame:3 start:69 end:1214 768379374_XP_011587259.1 PREDICTED: NF-kappa-B inhibitor epsilon [Aquila chrysaetos canadensis]	NFKBIE	105.4	117.6	121.3	181.5	152.3	170.2	1.46384	0.00549943	0.549758	up
Cluster-9112.13569;orf1	len=650 frame:-3 start:2357 end:408 723569212_XP_010304805.1 PREDICTED: LOW QUALITY PROTEIN: matrix metalloproteinase-9-like, partial [Balearica regulorum gibbericeps]	MMP9	4679	4611.7	4740.8	6241.2	6692	7588.2	1.46252	0.030945	0.54846	up
Cluster-9112.16575;orf1	len=90 frame:1 start:10 end:279 677459488_KFQ48902.1 Glutathione S-transferase 3 [Nestor notabilis]	GST, gst	337.1	320.8	356.7	459.2	510.6	492.7	1.44145	0.0012268	0.527526	up
Cluster-9112.9615;orf1	len=1238 frame:2 start:2 end:3715 902914841_XP_013045991.1 PREDICTED: BMP-2-inducible protein kinase isoform X1 [Anser cygnoides domesticus]	BMP2K, BIKE	381.7	404.8	399.9	574.8	561.5	566.6	1.43535	2.7907e-05	0.521403	up
Cluster-9112.16155;orf1	len=915 frame:2 start:2615 end:5359 902900302_XP_013039214.1 PREDICTED: NHS-like protein 2 isoform X1 [Anser cygnoides domesticus]	NHS	112.6	123.7	107.8	152.6	193.5	142.5	1.41994	0.0416642	0.505826	up
Cluster-9112.19909;orf1	len=198 frame:3 start:687 end:1280 926499984_XP_013798746.1 PREDICTED: protein YIF1B-A, partial [Apteryx australis mantelli]	YIF1	324.8	359.5	355.7	559.9	472.8	441.8	1.41779	0.0173598	0.503642	up
Cluster-9112.4661;orf1	len=109 frame:-1 start:635 end:309 1558403012_XP_027598356.1 methyl-CpG-binding domain protein 1 [Pipra filicauda]	MED1	129.3	137.8	121.2	155.1	184.7	204.1	1.40072	0.0260409	0.48617	up
Cluster-9112.15166;orf1	len=376 frame:1 start:1 end:1128 1540402505_XP_027305925.1 succinate-semialdehyde dehydrogenase, mitochondrial, partial [Anas platyrhynchos]	ALDH5A1	603.9	558.8	638.7	813.6	939.4	765.6	1.39813	0.0135556	0.483503	up
Cluster-9112.3119;orf1	len=402 frame:-3 start:1419 end:214 1540435806_XP_027313943.1 LOW QUALITY PROTEIN: leupaxin [Anas platyrhynchos]	LPXN	54.9	59.9	50.2	87.2	70.9	71.5	1.39152	0.0233099	0.476657	up
Cluster-9112.15629;orf1	len=123 frame:3 start:3 end:371 1201863787_XP_021232096.1 protein S100-A10 isoform X3 [Numida meleagris]	S100A10	656.8	719.1	685.7	1123.3	840.9	885.4	1.38223	0.0425971	0.466995	up
Cluster-9112.16777;orf1	len=97 frame:3 start:6609 end:6899 676417334_KFO60531.1 Plastin-3, partial [Corvus brachyrhynchos]	PLS3	657.2	731	648.1	1008.4	888.6	915.8	1.38133	0.00444413	0.466057	up
Cluster-9112.9797;orf2	len=531 frame:1 start:1 end:1593 699682577_XP_009903181.1 PREDICTED: serine protease HTRA2, mitochondrial [Picoides pubescens]	HTRA2, PRSS25	336.9	346.9	358.5	438.5	547.5	452.7	1.38031	0.019114	0.464995	up
Cluster-9112.11267;orf1	len=1247 frame:-2 start:6584 end:2844 859854286_XP_012918646.1 PREDICTED: RNA-binding protein 33 [Mustela putorius furo]	RBM33	327.6	339	339.5	489.2	466.4	430.6	1.3778	0.00192801	0.462362	up
Cluster-9112.10327;orf1	len=877 frame:-2 start:5108 end:2478 1540375509_XP_027312283.1 ubiquitin carboxyl-terminal hydrolase 15 isoform X1 [Anas platyrhynchos]	CYLD	412	465.9	471.6	538.1	687.3	631.6	1.37607	0.0235404	0.460549	up
Cluster-9112.6895;orf1	len=470 frame:1 start:133 end:1542 1540439045_XP_027315166.1 ADP-ribosylation factor GTPase-activating protein 2 isoform X1 [Anas platyrhynchos]	ARFGAP2_3	254.6	317.6	279.4	421.6	390.7	359	1.37541	0.0143668	0.459863	up
Cluster-9112.7456;orf1	len=103 frame:3 start:255 end:563 1540408760_XP_027308233.1 carbonic anhydrase 2 isoform X1 [Anas platyrhynchos]	CA2	432.5	451.5	454.4	637.8	544.9	656.8	1.3744	0.00904408	0.458804	up
Cluster-9112.16450;orf1	len=130 frame:3 start:1728 end:2117 1540376257_XP_027315001.1 nicotinamide phosphoribosyltransferase isoform X1 [Anas platyrhynchos]	NAMPT	75.8	91.1	80.8	128.4	109.2	102.1	1.37142	0.027615	0.455667	up
Cluster-9112.9892	len=187 start:1 end:558 minus strand	ACTB_G1	646.7	594.4	627.9	924.3	857.2	778.2	1.36956	0.0068533	0.453708	up
Cluster-9112.9506;orf1	len=316 frame:3 start:900 end:1847 902906866_XP_013042279.1 PREDICTED: pleckstrin homology domain-containing family F member 1 isoform X1 [Anser cygnoides domesticus]	--	303	297.4	315	469.4	397	386.9	1.36913	0.0131453	0.453258	up
Cluster-9112.4008;orf1	len=220 frame:1 start:64 end:723 1159652210_OPJ80468.1 pleiotrophin [Patagioenas fasciata monilis]	PTN	150.5	150.6	158.2	194	213.1	221.5	1.3686	0.00270249	0.452705	up
Cluster-9112.16901;orf1	len=437 frame:3 start:3 end:1313 902870701_XP_013049931.1 PREDICTED: CD44 antigen [Anser cygnoides domesticus]	CD44	908.9	999.6	944.1	1381	1192.5	1327	1.36735	0.00487048	0.451382	up
Cluster-9112.4988;orf1	len=749 frame:2 start:2 end:2248 768364722_XP_011579619.1 PREDICTED: coagulation factor XIII A chain [Aquila chrysaetos canadensis]	F13A1	2468.9	2951.5	2557.1	3998.3	3522.9	3376.4	1.36604	0.0152461	0.450002	up
Cluster-9112.21170;orf1	len=85 frame:2 start:119 end:373 817336610_XP_012294710.1 ADP-ribosylation factor-like protein 3 [Aotus nancymaae]	ARL3	39.9	35.9	37.8	45.7	53.6	55.8	1.36532	0.0134611	0.449236	up
Cluster-9112.10921;orf1	len=457 frame:-2 start:2612 end:1242 1201818085_XP_021239361.1 3-methyl-2-oxobutanoate dehydrogenase [lipoamide] kinase, mitochondrial [Numida meleagris]	BCKDK	336.9	345.1	304.8	401.7	521.7	421	1.36238	0.0383203	0.446133	up
Cluster-9112.4979	len=148 start:109 end:552 minus strand	#N/A	784.2	760.4	797.5	1065.1	1109.6	1013.2	1.36113	0.000704816	0.444804	up
Cluster-9112.15872;orf1	len=82 frame:3 start:1641 end:1886 926486945_XP_013798275.1 PREDICTED: myosin regulatory light chain 2, smooth muscle minor isoform isoform X1 [Apteryx australis mantelli]	MYL12	607.2	611.6	600.5	881.8	771.9	821.7	1.36063	0.0195865	0.444278	up
Cluster-9112.23377;orf1	len=167 frame:-2 start:732 end:232 1540416797_XP_027299759.1 fatty acid-binding protein, heart [Anas platyrhynchos]	FABP3	698.9	777.5	707.9	1066.5	951.9	950.8	1.35934	0.00461476	0.442903	up
Cluster-9112.12992;orf3	len=94 frame:1 start:11254 end:11535 1540400607_XP_027326831.1 spectrin alpha chain, non-erythrocytic 1 isoform X6 [Anas platyrhynchos]	SPTA	223.8	235.6	247.9	349.9	303.5	307.9	1.35911	0.0066035	0.442664	up
Cluster-9112.15013;orf1	len=160 frame:2 start:2 end:481 1168875024_ARB19013.1 hemoglobin alpha A subunit [Anser cygnoides]	HBA	8760.2	10909.8	9368.3	14849.6	11545.9	13053.2	1.35851	0.0391987	0.442021	up
Cluster-9112.26517;orf1	len=237 frame:2 start:2 end:712 902871432_XP_013053428.1 PREDICTED: tetraspanin-8 [Anser cygnoides domesticus]	TSPAN8	90.8	108.5	84.2	132.3	129.3	123.1	1.35697	0.0120988	0.440385	up
Cluster-9112.13376;orf1	len=432 frame:-3 start:2175 end:880 1540425464_XP_027310155.1 nucleoporin Nup43 isoform X2 [Anas platyrhynchos]	NUP43	201.1	189.5	212.3	295.5	276.2	245.8	1.35595	0.0108148	0.4393	up
Cluster-9112.12023;orf1	len=391 frame:3 start:222 end:1394 902922336_XP_013049465.1 PREDICTED: argininosuccinate synthase [Anser cygnoides domesticus]	argG, ASS1	483.7	599.6	520.7	766.2	718.4	690.1	1.3558	0.00953804	0.439142	up
Cluster-9112.8189;orf1	len=334 frame:2 start:119 end:1120 902923355_XP_013049952.1 PREDICTED: annexin A1 [Anser cygnoides domesticus]	ANXA1	1877.8	2045.7	1879.7	3025.3	2324	2515.9	1.35532	0.0337154	0.438635	up
Cluster-9112.11467;orf1	len=206 frame:-1 start:974 end:357 558126005_XP_006115250.1 transgelin-2 [Pelodiscus sinensis]	TAGLN	10559	10718.3	9954.7	14074	13928	14298.8	1.35441	0.000135455	0.43766	up
Cluster-9112.19447	len=118 start:1 end:352 minus strand	AHNAK	1081.8	1161.3	1163.2	1375.1	1508.2	1719.1	1.35114	0.0183714	0.434181	up
Cluster-9112.10379;orf1	len=190 frame:3 start:3 end:572 902929193_XP_013052735.1 PREDICTED: calcium-regulated heat stable protein 1 isoform X1 [Anser cygnoides domesticus]	CARHSP1	556.8	677.3	579.4	788.5	852.9	804.4	1.34866	0.00723673	0.43153	up
Cluster-9112.16697;orf1	len=329 frame:1 start:2065 end:3051 902937345_XP_013056687.1 PREDICTED: conserved oligomeric Golgi complex subunit 6 [Anser cygnoides domesticus]	COG6, COD2	249.3	265.7	225.7	349.9	318.4	327	1.34373	0.00473796	0.426242	up
Cluster-9112.9180;orf1	len=288 frame:-1 start:1089 end:226 1495937697_XP_026697335.1 pyrroline-5-carboxylate reductase 3 [Athene cunicularia]	proC	533.2	594.1	549.9	678.5	777.2	796.3	1.34271	0.00931445	0.425152	up
Cluster-9112.16061;orf1	len=157 frame:2 start:3995 end:4465 1337246202_POI27012.1 hypothetical protein CIB84_009238 [Bambusicola thoracicus]	ACTN1_4	568.5	543.5	530.8	723.4	750	726.1	1.33887	0.000183661	0.421019	up
Cluster-9112.14657;orf1	len=501 frame:-3 start:5101 end:3599 1201860854_XP_021230659.1 macrophage-capping protein [Numida meleagris]	CAPG	2347.8	2577.1	2483.2	3608.2	3164.6	3137.4	1.33775	0.00743923	0.419811	up
Cluster-9112.16594;orf1	len=1875 frame:1 start:97 end:5721 902906260_XP_013042010.1 PREDICTED: collagen alpha-1(XI) chain isoform X2 [Anser cygnoides domesticus]	COL5AS	1082.7	1142.7	1024.1	1468.5	1352.6	1516.4	1.33482	0.00365744	0.416646	up
Cluster-9112.15421;orf2	len=325 frame:1 start:235 end:1209 902916675_XP_013046809.1 PREDICTED: annexin A5 isoform X1 [Anser cygnoides domesticus]	ANXA5	3517.6	3528.5	3332.1	5289.1	4325.1	4227.4	1.33372	0.0285991	0.415454	up
Cluster-9112.27886;orf1	len=204 frame:-3 start:867 end:256 326934005_XP_003213087.1 myosin light chain 4 isoform X2 [Meleagris gallopavo]	MYL4	1661.5	1715.2	1717.3	2263.5	2224.3	2292.2	1.33098	3.07701e-05	0.412486	up
Cluster-9112.14775;orf1	len=763 frame:1 start:1819 end:4107 1540404320_XP_027306603.1 collagen alpha-2(I) chain isoform X2 [Anas platyrhynchos]	COL1A	7616.3	8253.8	6318.4	10861.5	9146.8	9384.5	1.32469	0.0372988	0.405651	up
Cluster-9112.10770;orf1	len=743 frame:-3 start:3015 end:787 729737179_XP_010564695.1 PREDICTED: serine/threonine-protein kinase PAK 4 [Haliaeetus leucocephalus]	PAK4	371.2	383.2	386.2	521.8	528.9	460.1	1.32457	0.00523057	0.40552	up
Cluster-9112.3759;orf1	len=621 frame:2 start:2 end:1864 1540400312_XP_027326713.1 prostaglandin G/H synthase 1 isoform X1 [Anas platyrhynchos]	PTGS1, COX1	147.2	162.1	168.5	223.6	201	207.5	1.32294	0.00505469	0.403746	up
Cluster-9112.13882;orf2	len=120 frame:2 start:6086 end:6445 1215479900_OXB73275.1 hypothetical protein H355_001488 [Colinus virginianus]	HNRNPA2B1	1334.1	1233.5	1156.5	1597.2	1693.3	1615.2	1.31728	0.0026634	0.397567	up
Cluster-9112.14822;orf1	len=296 frame:-3 start:1196 end:309 729753192_XP_010573274.1 PREDICTED: transgelin isoform X1 [Haliaeetus leucocephalus]	TAGLN	29687.8	26940.9	29026.6	33174.2	38440.3	41189.8	1.31696	0.0221603	0.397208	up
Cluster-9112.5030;orf1	len=213 frame:-2 start:771 end:133 507658887_XP_004705722.1 CD2 antigen cytoplasmic tail-binding protein 2 [Echinops telfairi]	CD2BP2, PPP1R59	201.4	220.2	206.7	310.7	255.3	261.1	1.31641	0.0229242	0.396608	up
Cluster-9112.17808;orf1	len=242 frame:2 start:575 end:1300 148690555_EDL22502.1 Luc7 homolog (S. cerevisiae)-like, isoform CRA_b, partial [Mus musculus]	--	137.2	155.1	141.1	190.2	196.5	182.5	1.31334	0.00261114	0.393237	up
Cluster-9112.9511;orf1	len=787 frame:3 start:144 end:2504 1540431777_XP_027312477.1 rho GTPase-activating protein 10 isoform X1 [Anas platyrhynchos]	ARHGAP10	106.2	116.9	117.4	161.7	135	149.7	1.31101	0.0144601	0.390682	up
Cluster-9112.16725;orf1	len=1137 frame:1 start:118 end:3528 1201907490_XP_021263418.1 unconventional myosin-Ie isoform X1 [Numida meleagris]	MYO1	236.6	216.7	235.9	318.3	298.3	284.7	1.30775	0.00382525	0.387085	up
Cluster-9112.12994;orf1	len=626 frame:3 start:468 end:2345 1121876067_XP_019467694.1 plastin-2 [Meleagris gallopavo]	LCP1, PLS2	9140.7	9904.3	8814.1	13447.3	11520.8	11339.5	1.30326	0.0196725	0.382123	up
Cluster-9112.8581;orf2	len=201 frame:-3 start:3037 end:2435 723137155_XP_010285299.1 PREDICTED: sorting nexin-11, partial [Phaethon lepturus]	SNX10_11	201.9	184.8	212.6	146.3	161.9	152.7	0.769064	0.00763215	-0.378825	down
Cluster-9112.12564;orf1	len=1176 frame:2 start:2 end:3529 1444495702_XP_025924109.1 AP-3 complex subunit beta-2 isoform X1 [Apteryx rowi]	AP3B	563.3	631.7	598.9	442.9	479.1	457.6	0.769051	0.00349879	-0.378849	down
Cluster-9112.12950;orf1	len=867 frame:3 start:231 end:2831 902903035_XP_013040498.1 PREDICTED: ectonucleotide pyrophosphatase/phosphodiesterase family member 2 isoform X3 [Anser cygnoides domesticus]	ENPP2	260.6	318.1	243.6	213.6	203	215.2	0.768333	0.0499532	-0.380197	down
Cluster-9112.12730;orf2	len=200 frame:-3 start:3692 end:3093 768359721_XP_011576983.1 PREDICTED: E3 ubiquitin-protein ligase RNF114 isoform X3 [Aquila chrysaetos canadensis]	RNF114	509.6	513.8	499.4	372.4	404	393.1	0.767993	0.000322133	-0.380835	down
Cluster-9112.14917;orf1	len=764 frame:1 start:1 end:2292 1540381396_XP_027304340.1 C2 domain-containing protein 2 isoform X1 [Anas platyrhynchos]	--	409.4	373.1	395.1	267.5	318.9	314.3	0.764861	0.00911659	-0.386731	down
Cluster-9112.10269;orf1	len=385 frame:2 start:2 end:1156 768358005_XP_011576077.1 PREDICTED: phosphoserine aminotransferase isoform X1 [Aquila chrysaetos canadensis]	serC, PSAT1	312.2	252.5	318.5	237.4	228.3	208.5	0.763361	0.0372964	-0.389564	down
Cluster-9112.14793;orf1	len=860 frame:1 start:154 end:2733 483511355_EOB00233.1 A kinase anchor protein 1, mitochondrial, partial [Anas platyrhynchos]	AKAP1	385.9	401	471.7	287.1	345	327.1	0.762117	0.0339158	-0.391916	down
Cluster-9112.16327;orf1	len=439 frame:-3 start:4525 end:3209 1159643769_OPJ74554.1 synaptic vesicle membrane VAT-1-like protein isoform A [Patagioenas fasciata monilis]	--	12088.7	11848.4	12098.7	8456.3	9497.5	9493.6	0.76167	0.00129734	-0.392761	down
Cluster-9112.17359;orf1	len=546 frame:3 start:3 end:1640 641792512_XP_008177634.1 dnaJ homolog subfamily C member 3 isoform X2 [Chrysemys picta bellii]	DNAJC3	537	503.9	523.6	415.6	384.4	391.6	0.761649	0.000765811	-0.392802	down
Cluster-9112.11285;orf1	len=531 frame:3 start:3 end:1595 902866040_XP_013028233.1 PREDICTED: equilibrative nucleoside transporter 3 isoform X1 [Anser cygnoides domesticus]	SLC29A1_2_3, ENT1_2_3	203.3	231.1	228.2	183.6	165.3	155.2	0.760791	0.0120747	-0.394428	down
Cluster-9112.10734;orf1	len=335 frame:-2 start:2834 end:1830 1540400225_XP_027326675.1 neural proliferation differentiation and control protein 1 isoform X1 [Anas platyrhynchos]	--	332.3	322.4	362.3	248.6	279.7	245.3	0.760669	0.00752399	-0.39466	down
Cluster-9112.15018;orf2	len=192 frame:-1 start:3894 end:3319 1444706797_XP_025971963.1 sorting nexin-1 isoform X1 [Dromaius novaehollandiae]	SNX1_2	2951.7	2799.1	3103.8	1972.5	2328.7	2432.5	0.760475	0.0127323	-0.395028	down
Cluster-9112.15269;orf2	len=59 frame:2 start:1331 end:1507 1215479805_OXB73185.1 hypothetical protein H355_007445 [Colinus virginianus]	SNX4	100.2	126.6	107.2	80.7	87.3	85.6	0.759281	0.0301522	-0.397293	down
Cluster-9112.12500;orf1	len=362 frame:-1 start:7741 end:6656 1569103295_GCF58136.1 hypothetical protein parPi_0021074 [Paroedura picta]	WDR68, HAN11	227.5	222.6	194.4	187.8	158.5	142	0.757642	0.0369247	-0.400413	down
Cluster-9112.14961;orf1	len=337 frame:1 start:55 end:1065 768368423_XP_011581534.1 PREDICTED: L-lactate dehydrogenase B chain [Aquila chrysaetos canadensis]	LDH, ldh	8931.9	8710.7	9287.5	6384.7	6943.8	7038.1	0.756276	0.00116087	-0.403014	down
Cluster-9112.15196;orf1	len=1163 frame:1 start:49 end:3537 1540384083_XP_027305671.1 alpha-2-macroglobulin [Anas platyrhynchos]	A2M	16384.3	13905.3	15603.3	10921.1	11852.7	11735.8	0.751959	0.00856166	-0.411273	down
Cluster-9112.12661;orf1	len=758 frame:-2 start:3143 end:870 1540448981_XP_027318987.1 sulfhydryl oxidase 1 [Anas platyrhynchos]	QSOX	500.9	537.8	494.3	378.5	368.9	403	0.750424	0.00165904	-0.414222	down
Cluster-9112.10134;orf1	len=352 frame:1 start:2110 end:3165 768338032_XP_011591232.1 PREDICTED: phosphotriesterase-related protein isoform X1 [Aquila chrysaetos canadensis]	PTER, php	390.9	373.2	370.1	280.2	277.5	290.9	0.748193	0.000241313	-0.418518	down
Cluster-9112.10350;orf2	len=142 frame:1 start:922 end:1347 676589988_KFO77616.1 Vesicle transport protein USE1 [Cuculus canorus]	USE1	221.6	207.6	226.6	155.6	163.5	170.8	0.747027	0.00153164	-0.420769	down
Cluster-9112.15109;orf2	len=838 frame:2 start:1376 end:3889 768405889_XP_011599059.1 PREDICTED: lysosomal alpha-mannosidase isoform X1 [Aquila chrysaetos canadensis]	MAN2B1, LAMAN	2607.1	2732.6	2761.6	1991.2	2074.7	1956.9	0.743436	0.000299239	-0.427719	down
Cluster-9112.14691;orf2	len=869 frame:-3 start:2912 end:306 1390109918_XP_025006031.1 prolow-density lipoprotein receptor-related protein 1 isoform X1 [Gallus gallus]	LRP1	14255.2	13568.5	15046.2	10278.3	10788.6	10742.6	0.742001	0.00128208	-0.430507	down
Cluster-9112.14566;orf1	len=238 frame:-3 start:4908 end:4195 902905274_XP_013041535.1 PREDICTED: pleckstrin homology domain-containing family B member 2 [Anser cygnoides domesticus]	--	988.8	1089.1	944.1	743	775.2	723.2	0.741694	0.00461548	-0.431104	down
Cluster-9112.12891;orf1	len=408 frame:1 start:1 end:1224 1208026219_OWK52839.1 3-oxo-5-beta-steroid 4-dehydrogenase [Lonchura striata domestica]	AKR1D1	6472.4	6290.3	6685.7	4593.5	4961	4862.8	0.74131	0.000451553	-0.43185	down
Cluster-9112.13762;orf1	len=216 frame:1 start:1 end:648 1215486261_OXB79481.1 hypothetical protein H355_013877 [Colinus virginianus]	CLTA, LCA	2336.9	2164.9	2250.3	1508.2	1752.8	1743.2	0.741132	0.00346439	-0.432197	down
Cluster-9112.11090;orf1	len=587 frame:-2 start:3930 end:2170 902894167_XP_013036423.1 PREDICTED: solute carrier family 41 member 2 [Anser cygnoides domesticus]	SLC41A	225.9	216.8	226	172.3	164.2	158.8	0.740691	0.000312246	-0.433056	down
Cluster-9112.14955;orf2	len=173 frame:-1 start:1038 end:520 1443669833_XP_025897506.1 sorting nexin-5 [Nothoprocta perdicaria]	SNX5_6_32	3477.8	3396.2	3603.9	2236.6	2751.8	2742	0.737781	0.00711568	-0.438735	down
Cluster-9112.13646;orf1	len=1231 frame:1 start:97 end:3789 902876798_XP_013028489.1 PREDICTED: caprin-2 isoform X2 [Anser cygnoides domesticus]	CAPRIN2, EEG1	3253.8	3566.3	3388	2449	2572	2502.1	0.736974	0.000774917	-0.440315	down
Cluster-9112.15106;orf1	len=264 frame:2 start:2 end:793 1540415182_XP_027299065.1 uncharacterized protein LOC101798590 [Anas platyrhynchos]	--	874.9	891.5	953.8	627.2	687.8	688.3	0.736453	0.00160691	-0.441334	down
Cluster-9112.12196;orf1	len=873 frame:2 start:13988 end:16606 699673187_XP_009885135.1 PREDICTED: LOW QUALITY PROTEIN: E3 ubiquitin-protein ligase RNF213 [Charadrius vociferus]	RN213	1151.2	1041	1122.5	806.1	823.4	810.9	0.736236	0.011112	-0.441761	down
Cluster-9112.18387;orf2	len=234 frame:-1 start:1210 end:509 62899039_NP_001017414.1 NAD-dependent protein deacetylase sirtuin-2 [Gallus gallus]	SIRT2, SIR2L2	805.4	590.5	683.4	466.3	531.6	528.3	0.733997	0.0486105	-0.446154	down
Cluster-9112.15287;orf3	len=193 frame:2 start:2 end:580 1003964263_XP_015733649.1 PREDICTED: putative phospholipase B-like 2 isoform X1 [Coturnix japonica]	--	1506.2	1549.1	1607.9	1235.3	1105.1	1078.3	0.733123	0.00186229	-0.447872	down
Cluster-9112.14691;orf3	len=1415 frame:-1 start:7888 end:3644 1390109918_XP_025006031.1 prolow-density lipoprotein receptor-related protein 1 isoform X1 [Gallus gallus]	LRP1	22386.1	20202.5	22744.9	15289	16398.4	16179.4	0.732653	0.00252551	-0.448798	down
Cluster-9112.10047	len=310 start:11 end:938 minus strand	#N/A	210	214.3	227.8	179.2	155.5	142.6	0.731943	0.00826793	-0.450197	down
Cluster-9112.10991;orf1	len=449 frame:2 start:6800 end:8146 902876514_XP_013028348.1 PREDICTED: pleckstrin homology domain-containing family A member 5 isoform X5 [Anser cygnoides domesticus]	--	378.8	344.5	338.2	287.3	255.5	231.7	0.729628	0.00947423	-0.454767	down
Cluster-9112.21470;orf1	len=623 frame:1 start:1 end:1869 961008004_XP_014820046.1 PREDICTED: mRNA-capping enzyme [Calidris pugnax]	RNGTT	46.8	61.9	50.7	41.5	39.4	35.2	0.728356	0.0419	-0.457284	down
Cluster-9112.9004;orf1	len=956 frame:-2 start:7868 end:5001 1004000592_XP_015704645.1 PREDICTED: proprotein convertase subtilisin/kexin type 5 isoform X3 [Coturnix japonica]	PCSK5	586.2	555.2	563.4	424.1	404.3	405	0.723487	0.000156013	-0.466962	down
Cluster-9112.22106	len=1824 start:1 end:5476 minus strand	#N/A	528.3	700	552.8	452	418.9	415.1	0.722026	0.0396695	-0.469878	down
Cluster-9112.15071;orf1	len=561 frame:-2 start:5526 end:3844 530627473_XP_005303251.1 N-acetylglucosamine-6-sulfatase [Chrysemys picta bellii]	GNS	8632.8	8463.6	8473.7	6418.1	6139.7	5890.4	0.721475	0.00012605	-0.470978	down
Cluster-9112.13498;orf1	len=560 frame:1 start:1 end:1680 902901480_XP_013039758.1 PREDICTED: importin subunit alpha-7 isoform X2 [Anser cygnoides domesticus]	--	423.5	419.8	463.6	314.1	321.6	306.6	0.721019	0.0011611	-0.47189	down
Cluster-9112.9413;orf1	len=158 frame:2 start:338 end:811 902877947_XP_013029031.1 PREDICTED: vacuolar protein sorting-associated protein 29-like [Anser cygnoides domesticus]	VPS29	1059.8	911.9	1135.7	715.5	755.7	768.6	0.720796	0.0128851	-0.472338	down
Cluster-9112.11565;orf2	len=112 frame:-2 start:1487 end:1152 1540451296_XP_027319897.1 selenocysteine lyase [Anas platyrhynchos]	SCLY	126.5	107	122.3	86.2	87.4	82.3	0.719224	0.00554554	-0.475486	down
Cluster-9112.16553;orf1	len=1344 frame:-3 start:9295 end:5264 902896227_XP_013037393.1 PREDICTED: Fanconi anemia group I protein isoform X1 [Anser cygnoides domesticus]	FANCI	63.5	71	62.6	39.6	50.4	51.6	0.718417	0.0164564	-0.477107	down
Cluster-9112.9153	len=185 start:1 end:552 minus strand	acyP	239.5	255.7	265	155.4	198.4	192	0.717969	0.00957035	-0.478007	down
Cluster-9112.17495;orf1	len=265 frame:-3 start:798 end:4 1552666116_XP_027487061.1 sperm-associated antigen 7 [Corapipo altera]	--	89	82	93	65.4	59.4	64.6	0.717424	0.00261573	-0.479102	down
Cluster-9112.11628;orf2	len=63 frame:2 start:515 end:703 902883802_XP_013031602.1 PREDICTED: tetratricopeptide repeat protein 4, partial [Anser cygnoides domesticus]	TTC4	79.5	84	101.7	66	59.3	64.8	0.716817	0.0241339	-0.480322	down
Cluster-9112.12657;orf1	len=1470 frame:1 start:1 end:4410 902922254_XP_013049422.1 PREDICTED: A disintegrin and metalloproteinase with thrombospondin motifs 13 isoform X1 [Anser cygnoides domesticus]	ADAMTS13	78.4	102.2	88.2	60.6	66.5	65.1	0.71503	0.0231623	-0.483925	down
Cluster-9112.11262;orf1	len=487 frame:3 start:600 end:2060 1540387758_XP_027321814.1 putative sodium-coupled neutral amino acid transporter 7 isoform X2 [Anas platyrhynchos]	SLC38A7_8	147.8	150.1	142.2	98	106	110.6	0.714838	0.000662475	-0.484313	down
Cluster-9112.15900;orf1	len=210 frame:3 start:6165 end:6794 902895767_XP_013037185.1 PREDICTED: disabled homolog 2 [Anser cygnoides domesticus]	DAB2	2619.4	2411.8	2596.5	1520.1	1956.1	1967.3	0.713649	0.0106947	-0.486714	down
Cluster-9112.11452;orf2	len=469 frame:2 start:152 end:1558 902891515_XP_013035166.1 PREDICTED: phosphatidylinositol 3,4,5-trisphosphate 3-phosphatase TPTE2-like [Anser cygnoides domesticus]	TPTE, TPIP	7593.1	6798.5	7946.3	4871	5654.2	5399.2	0.712887	0.00647274	-0.488255	down
Cluster-9112.21861;orf1	len=227 frame:2 start:167 end:847 902865127_XP_013034375.1 PREDICTED: uncharacterized protein LOC106034650 [Anser cygnoides domesticus]	#N/A	1147.6	1186	1026.2	756.2	830.7	802.7	0.711233	0.00360791	-0.491606	down
Cluster-9112.11966;orf3	len=87 frame:2 start:5711 end:5971 698413062_XP_009693660.1 PREDICTED: geranylgeranyl transferase type-2 subunit beta, partial [Cariama cristata]	RABGGTB	172.3	170	194.5	117.6	128.5	134.7	0.709389	0.00496887	-0.495351	down
Cluster-9112.14158	len=1079 start:1 end:3236 minus strand	CNDP2	12304.4	12585.8	12963.5	8521.1	9159.2	9004.7	0.704951	0.000162486	-0.504405	down
Cluster-9112.14675;orf2	len=78 frame:3 start:1617 end:1850 704520655_XP_010083115.1 PREDICTED: heat shock cognate 71 kDa protein isoform X4 [Pterocles gutturalis]	HSPA1_8	294.7	329	291.2	177.7	237.7	228.6	0.703902	0.0153112	-0.506553	down
Cluster-9112.10348;orf2	len=297 frame:-1 start:4193 end:3303 1540441279_XP_027315997.1 uncharacterized protein C10orf88 homolog isoform X2 [Anas platyrhynchos]	--	128.1	125.7	106.2	82.3	94.5	75.1	0.699722	0.0157997	-0.515146	down
Cluster-9112.8001;orf1	len=472 frame:1 start:190 end:1605 1540440402_XP_027315672.1 carboxypeptidase N catalytic chain isoform X2 [Anas platyrhynchos]	CPN1	146.9	171.8	139	103.1	111.3	105.6	0.699148	0.0107382	-0.51633	down
Cluster-9112.13367;orf1	len=345 frame:2 start:299 end:1333 902936041_XP_013056029.1 PREDICTED: folate receptor gamma-like isoform X1 [Anser cygnoides domesticus]	#N/A	2583.6	2336.3	2716.3	1738.6	1823.7	1768.1	0.698044	0.00253131	-0.518611	down
Cluster-9112.16925;orf1	len=848 frame:-1 start:9184 end:6641 902878295_XP_013029200.1 PREDICTED: two pore calcium channel protein 1 isoform X1 [Anser cygnoides domesticus]	TPCN1	209.5	234.6	215	148.6	163.7	146.6	0.696252	0.00202652	-0.522318	down
Cluster-9112.18325;orf1	len=862 frame:1 start:1 end:2586 902897128_XP_013037753.1 PREDICTED: sodium bicarbonate transporter-like protein 11 isoform X1 [Anser cygnoides domesticus]	SLC4A11, BTR1	435.2	473.4	423.9	275.4	348.2	303	0.695385	0.00647405	-0.524117	down
Cluster-9112.18299;orf1	len=479 frame:1 start:568 end:2004 902937579_XP_013056806.1 PREDICTED: LOW QUALITY PROTEIN: vitronectin [Anser cygnoides domesticus]	VTN	11757.9	13176.1	10078.6	9173.1	7902	7269.1	0.695298	0.0280962	-0.524296	down
Cluster-9112.22714;orf1	len=354 frame:3 start:537 end:1598 902914039_XP_013045649.1 PREDICTED: histidine protein methyltransferase 1 homolog [Anser cygnoides domesticus]	MET18	267.3	247.9	228.8	218.2	150.5	145.8	0.691532	0.0417962	-0.532132	down
Cluster-9112.19645;orf1	len=418 frame:-2 start:1402 end:149 1201854300_XP_021243006.1 NAC-alpha domain-containing protein 1-like [Numida meleagris]	--	937.1	940.1	917	578.6	692	637.5	0.682879	0.00091704	-0.550299	down
Cluster-9112.19248;orf1	len=295 frame:3 start:111 end:995 1552364422_XP_027559051.1 ras-related protein Rab-3A [Neopelma chrysocephalum]	RAB3A	863.7	788.2	869.1	462.4	642.3	615.7	0.682428	0.0124958	-0.551252	down
Cluster-9112.9124;orf2	len=394 frame:-2 start:1860 end:679 902931020_XP_013053595.1 PREDICTED: myosin light chain kinase, smooth muscle-like isoform X1 [Anser cygnoides domesticus]	MYLK	1017.2	1049.7	1057.7	640.5	786.3	699.1	0.680375	0.00165437	-0.555598	down
Cluster-9112.13068;orf2	len=160 frame:2 start:1286 end:1765 1540414245_XP_021127815.2 perilipin-3 isoform X1 [Anas platyrhynchos]	PLIN3	984.8	927.2	947	524	698.9	713.6	0.677335	0.00824572	-0.562059	down
Cluster-9112.20734;orf1	len=338 frame:-1 start:2727 end:1714 1191816644_XP_020920976.1 calcium-binding protein 39-like isoform X1 [Sus scrofa]	CAB39, MO25	165.8	145.2	185.7	111.2	114.8	110	0.676465	0.0426452	-0.563914	down
Cluster-24522.0;orf1	len=360 frame:3 start:3 end:1082 902898066_XP_013038189.1 PREDICTED: protein AMBP isoform X1 [Anser cygnoides domesticus]	AMBP	2316.4	2516.6	2091.5	1457.1	1671.4	1550.8	0.67576	0.00554133	-0.565417	down
Cluster-9112.11345;orf1	len=46 frame:3 start:3651 end:3788 971375478_XP_015156280.1 periodic tryptophan protein 2 homolog [Gallus gallus]	PWP2, UTP1	156.4	174.8	179.5	104.9	109.7	126.5	0.667907	0.00419052	-0.582281	down
Cluster-9112.10037;orf1	len=452 frame:3 start:3 end:1358 1540412326_XP_027328472.1 nucleoredoxin isoform X1 [Anas platyrhynchos]	NXN	608.1	807.4	739.1	461.3	460.4	516.8	0.667641	0.0177044	-0.582855	down
Cluster-9112.5026;orf1	len=428 frame:-1 start:1285 end:2 1561937841_XP_027697980.1 helicase SRCAP isoform X4 [Vombatus ursinus]	SRCAP	253.2	216.2	222.8	159.9	154.6	144.7	0.663392	0.00315351	-0.592066	down
Cluster-9112.6344;orf1	len=2490 frame:1 start:352 end:7821 729743018_XP_010567835.1 PREDICTED: death-inducer obliterator 1 isoform X1 [Haliaeetus leucocephalus]	DIDO1	115.7	138	130.2	79.2	77.2	97.4	0.66111	0.00908917	-0.597038	down
Cluster-9112.8655;orf1	len=241 frame:2 start:2 end:724 1540451504_XP_027319967.1 PTB-containing, cubilin and LRP1-interacting protein [Anas platyrhynchos]	PCLI1	129.7	136.7	147.8	91.5	90.1	89.2	0.65379	0.0109691	-0.6131	down
Cluster-9112.8130;orf1	len=83 frame:-3 start:1181 end:933 902929038_XP_013052656.1 PREDICTED: NADH dehydrogenase [ubiquinone] 1 alpha subcomplex subunit 9, mitochondrial, partial [Anser cygnoides domesticus]	NDUFA9	108	131.8	112.1	76.1	79.3	73.3	0.649901	0.00553954	-0.621709	down
Cluster-9112.15423;orf1	len=120 frame:2 start:1934 end:2293 729762511_XP_010578240.1 PREDICTED: proactivator polypeptide isoform X1 [Haliaeetus leucocephalus]	PSAP, SGP1	369.9	410.3	317.9	222.9	259.9	227.4	0.646753	0.0114031	-0.628712	down
Cluster-9112.15962;orf1	len=443 frame:-1 start:4096 end:2768 1495936379_XP_026720608.1 tumor necrosis factor receptor superfamily member 16 [Athene cunicularia]	NGFR, CD271	1509.5	1768.4	1316.2	928.8	1067.6	955.5	0.642542	0.0164751	-0.638138	down
Cluster-9112.15043;orf1	len=1221 frame:2 start:2252 end:5914 1497499406_RMC14465.1 hypothetical protein DUI87_09561 [Hirundo rustica rustica]	--	11826	14251.4	10977.6	7841.7	8137.1	7791.5	0.641487	0.0442417	-0.640508	down
Cluster-9112.15475;orf1	len=528 frame:-3 start:1814 end:231 678129655_KFU98841.1 U5 small nuclear ribonucleoprotein 200 kDa helicase, partial [Tauraco erythrolophus]	--	909.8	975.3	1038.1	620.6	639.5	614.2	0.641181	0.000760362	-0.641197	down
Cluster-9112.13033;orf1	len=675 frame:3 start:168 end:2192 878290201_NP_001297291.1 muellerian-inhibiting factor precursor [Anas platyrhynchos]	AMH	1881.6	1586.5	1793.5	1106.2	1157	1097.2	0.638665	0.00209287	-0.646869	down
Cluster-9112.13091;orf1	len=323 frame:-3 start:3379 end:2411 1540448107_XP_027318613.1 transmembrane protein 59 isoform X3 [Anas platyrhynchos]	--	375.6	364.2	340.2	245.3	221.8	208.6	0.625648	0.000842422	-0.676577	down
Cluster-9112.11937;orf1	len=472 frame:-1 start:3206 end:1791 1540403294_XP_027306179.1 Golgi reassembly-stacking protein 1 [Anas platyrhynchos]	--	1201.4	873.2	1139	560.8	703.4	744.1	0.624938	0.0250069	-0.678216	down
Cluster-20935.0;orf1	len=321 frame:1 start:1 end:963 1586301262_XP_028130195.1 translation elongation factor 2 [Diabrotica virgifera virgifera]	EF2	1083.8	788.6	974.8	504.5	617.7	656.5	0.624719	0.0217152	-0.678721	down
Cluster-9112.8890;orf1	len=492 frame:1 start:1 end:1476 1540390259_XP_005018314.2 synaptic vesicle membrane protein VAT-1 homolog-like isoform X1 [Anas platyrhynchos]	--	2159.7	2388.9	2391.8	1152.5	1558.6	1596.6	0.62067	0.00557669	-0.688101	down
Cluster-9112.13738;orf1	len=182 frame:3 start:216 end:761 902912060_XP_013044705.1 PREDICTED: transducin beta-like protein 2, partial [Anser cygnoides domesticus]	TBL2	147.9	105.4	138.6	77.4	84.9	79.6	0.617249	0.0187819	-0.696075	down
Cluster-9112.11671;orf1	len=210 frame:3 start:3 end:632 902926773_XP_013051575.1 PREDICTED: adrenodoxin-like isoform X2 [Anser cygnoides domesticus]	ADRO	358.6	374.1	324.7	223.4	211.3	205.3	0.605258	0.000858227	-0.724377	down
Cluster-9112.12767;orf1	len=612 frame:2 start:26 end:1861 902912811_XP_013045043.1 PREDICTED: complement receptor type 1-like [Anser cygnoides domesticus]	CR1, CD35	1214.1	790.3	1055.8	655.8	590.7	593.2	0.60117	0.0315912	-0.734155	down
Cluster-9112.12959;orf1	len=185 frame:1 start:88 end:642 1540383313_XP_027305362.1 vesicle transport protein SFT2B [Anas platyrhynchos]	SFT2B	213.6	205.9	206.4	108.5	135.5	131.7	0.600256	0.000690771	-0.736351	down
Cluster-14835.0;orf1	len=571 frame:3 start:3 end:1715 902887447_XP_013033291.1 PREDICTED: vitellogenin-2-like [Anser cygnoides domesticus]	VTG2	70219.6	45959.3	64059.4	33152.4	37560.6	37288.6	0.599216	0.0315069	-0.738853	down
Cluster-9112.18260;orf1	len=649 frame:3 start:297 end:2243 902932639_XP_013054363.1 PREDICTED: protein PAT1 homolog 2 isoform X2 [Anser cygnoides domesticus]	PATL1, PAT1	320.4	276.2	350.8	184.8	191.4	187.9	0.595419	0.0267775	-0.748023	down
Cluster-9112.17094;orf1	len=198 frame:1 start:157 end:750 1540381117_XP_027303639.1 trafficking protein particle complex subunit 2 [Anas platyrhynchos]	TRAPPC2, TRS20	63.1	60.6	64.3	33.5	37.4	40.8	0.594149	0.000430129	-0.751103	down
Cluster-9112.14151;orf1	len=714 frame:-3 start:5295 end:3154 902901424_XP_013039729.1 PREDICTED: podocalyxin-like protein 2 isoform X1 [Anser cygnoides domesticus]	PODXL2	101.1	130.1	111.6	61.4	62.5	79.7	0.593932	0.0109367	-0.75163	down
Cluster-9112.17150;orf1	len=189 frame:3 start:3 end:569 1540374856_XP_027309806.1 desumoylating isopeptidase 1 [Anas platyrhynchos]	DESI1	238.3	202.9	239.1	113.2	136.2	152	0.590034	0.0047889	-0.76113	down
Cluster-9112.11626;orf1	len=723 frame:1 start:1 end:2169 902937682_XP_013056862.1 PREDICTED: nicastrin [Anser cygnoides domesticus]	NCSTN	674.7	657.8	589.2	283.9	432.6	411	0.58672	0.00764175	-0.769256	down
Cluster-9112.13866;orf1	len=990 frame:3 start:3 end:2972 677249778_KFP59291.1 Importin-13, partial [Cathartes aura]	IPO13	310.5	251.5	326.3	162.1	176.2	175.5	0.578408	0.00578311	-0.78984	down
Cluster-9112.15043;orf2	len=877 frame:3 start:5955 end:8585 1497499406_RMC14465.1 hypothetical protein DUI87_09561 [Hirundo rustica rustica]	--	3199.1	3938.3	3269.6	2085.6	2001.6	1915.1	0.576756	0.00364982	-0.793967	down
Cluster-9112.8116;orf1	len=425 frame:3 start:321 end:1595 902867976_XP_013037240.1 PREDICTED: alpha-1-antitrypsin-like [Anser cygnoides domesticus]	AIAT	132.8	153.1	123.1	68.5	88	75.6	0.567482	0.00496877	-0.817354	down
Cluster-9112.12939;orf1	len=504 frame:1 start:49 end:1560 1159645057_OPJ75477.1 hypothetical protein AV530_003974 [Patagioenas fasciata monilis]	NOP53, GLTSCR2	163.5	163.5	139.3	72.8	94.5	95.5	0.563586	0.00345302	-0.827293	down
Cluster-9112.13068;orf1	len=259 frame:1 start:1837 end:2613 1540414245_XP_021127815.2 perilipin-3 isoform X1 [Anas platyrhynchos]	PLIN3	1650.9	1663.6	1881.4	888.6	1021.9	926.3	0.545969	0.000747875	-0.873109	down
Cluster-9112.11859;orf1	len=593 frame:2 start:1781 end:3559 1540419904_XP_027301074.1 cyclin-T1 [Anas platyrhynchos]	CCNT	226.4	254.7	261.8	115	133.7	136.4	0.518374	0.000724111	-0.947935	down
Cluster-9112.4474;orf1	len=327 frame:3 start:3 end:983 1201868992_XP_021245140.1 glycine N-methyltransferase [Numida meleagris]	GNMT	86.6	93	93.6	33.5	43.8	49.4	0.463763	0.000699089	-1.10854	down
Cluster-9112.11244	len=1094 start:1 end:3286 minus strand	PRKAB	186.1	237	157.6	69	86.7	84.9	0.414328	0.00900707	-1.27116	down
Cluster-9112.10020;orf1	len=557 frame:2 start:152 end:1822 1540402406_XP_005016103.2 U3 small nucleolar RNA-associated protein 18 homolog [Anas platyrhynchos]	UTP18	697.5	354.4	597.5	170	244.1	263.7	0.410937	0.0376129	-1.28301	down
