# Supplementary material for: Integrated transcriptome and proteome revealed that the declined expression of cell cycle-related genes associated with follicular atresia in geese
Source: BMC Genomics. 2023 Jan 16;24:24. doi: 10.1186/s12864-022-09088-1 (PMC9843891; doi:10.1186/s12864-022-09088-1)
Supplement: Supplementary file 13 — Additional file 13: Table S10. GO enrichment of differentially expressed proteins between normal and atretic follicles (p < 0.05). [file 12864_2022_9088_MOESM13_ESM.xlsx]

## Sheet: MF
Table S10. GO enrichment of differentially expressed proteins between normal and atretic follicles (p < 0.05).
GO_ID	GO_Term	GO_Class	Up	Up_Prot_names	Down	Down_Prot_names	Pvalue
GO:0005543	phospholipid binding	MF	2	Cluster-9112.15421;orf2 Cluster-9112.8189;orf1	3	Cluster-9112.14955;orf2 Cluster-9112.15018;orf2 Cluster-9112.8581;orf2	0.00558797
GO:0008289	lipid binding	MF	3	Cluster-9112.15421;orf2 Cluster-9112.8189;orf1 Cluster-9112.23377;orf1	3	Cluster-9112.14955;orf2 Cluster-9112.15018;orf2 Cluster-9112.8581;orf2	0.00816183
GO:0005215	transporter activity	MF	1	Cluster-9112.23377;orf1	8	Cluster-14835.0;orf1 Cluster-9112.11452;orf2 Cluster-9112.13498;orf1 Cluster-9112.13367;orf1 Cluster-9112.18325;orf1 Cluster-9112.11090;orf1 Cluster-9112.11285;orf1 Cluster-9112.16925;orf1	0.00821476
GO:0030247	polysaccharide binding	MF	0		2	Cluster-9112.18299;orf1 Cluster-9112.12950;orf1	0.0144181
GO:0008083	growth factor activity	MF	1	Cluster-9112.4008;orf1	1	Cluster-9112.13033;orf1	0.0144181
GO:0022892	substrate-specific transporter activity	MF	0		7	Cluster-14835.0;orf1 Cluster-9112.11452;orf2 Cluster-9112.13498;orf1 Cluster-9112.18325;orf1 Cluster-9112.11090;orf1 Cluster-9112.11285;orf1 Cluster-9112.16925;orf1	0.0182789
GO:0008138	protein tyrosine/serine/threonine phosphatase activity	MF	0		2	Cluster-9112.11452;orf2 Cluster-9112.21470;orf1	0.01976
GO:0005044	scavenger receptor activity	MF	0		2	Cluster-9112.18299;orf1 Cluster-9112.12950;orf1	0.01976
GO:0008449	N-acetylglucosamine-6-sulfatase activity	MF	0		1	Cluster-9112.15071;orf1	0.0325037
GO:0005542	folic acid binding	MF	0		1	Cluster-9112.13367;orf1	0.0325037
GO:0008517	folic acid transporter activity	MF	0		1	Cluster-9112.13367;orf1	0.0325037
GO:0004055	argininosuccinate synthase activity	MF	1	Cluster-9112.12023;orf1	0		0.0325037
GO:0005540	hyaluronic acid binding	MF	1	Cluster-9112.16901;orf1	0		0.0325037
GO:0034237	protein kinase A regulatory subunit binding	MF	0		1	Cluster-9112.14793;orf1	0.0325037
GO:0003998	acylphosphatase activity	MF	0		1	Cluster-9112.9153;	0.0325037
GO:0004666	prostaglandin-endoperoxide synthase activity	MF	1	Cluster-9112.3759;orf1	0		0.0325037
GO:0004484	mRNA guanylyltransferase activity	MF	0		1	Cluster-9112.21470;orf1	0.0325037
GO:0017174	glycine N-methyltransferase activity	MF	0		1	Cluster-9112.4474;orf1	0.0325037
GO:0005245	voltage-gated calcium channel activity	MF	0		1	Cluster-9112.16925;orf1	0.0325037
GO:0004622	lysophospholipase activity	MF	0		1	Cluster-9112.12950;orf1	0.0325037
GO:0035091	phosphatidylinositol binding	MF	0		3	Cluster-9112.14955;orf2 Cluster-9112.15018;orf2 Cluster-9112.8581;orf2	0.0328272
GO:0008237	metallopeptidase activity	MF	2	Cluster-9112.13569;orf1 Cluster-9112.25489;orf2	2	Cluster-9112.8001;orf1 Cluster-9112.12657;orf1	0.0425269
GO:0004222	metalloendopeptidase activity	MF	2	Cluster-9112.13569;orf1 Cluster-9112.25489;orf2	1	Cluster-9112.12657;orf1	0.0457173
GO:0022891	substrate-specific transmembrane transporter activity	MF	0		5	Cluster-9112.11452;orf2 Cluster-9112.18325;orf1 Cluster-9112.11090;orf1 Cluster-9112.11285;orf1 Cluster-9112.16925;orf1	0.0465764
GO:0005544	calcium-dependent phospholipid binding	MF	2	Cluster-9112.15421;orf2 Cluster-9112.8189;orf1	0		0.0475519

## Sheet: BP
Table S10. GO enrichment of differentially expressed proteins between normal and atretic follicles (p < 0.05).
GO_ID	GO_Term	GO_Class	Up	Up_Prot_names	Down	Down_Prot_names	Pvalue
GO:0051179	localization	BP	5	Cluster-9112.15013;orf1 Cluster-9112.13569;orf1 Cluster-9112.23377;orf1 Cluster-9112.9523;orf1 Cluster-9112.16697;orf1	17	Cluster-14835.0;orf1 Cluster-9112.11452;orf2 Cluster-9112.13498;orf1 Cluster-9112.14955;orf2 Cluster-9112.15018;orf2 Cluster-9112.13367;orf1 Cluster-9112.12564;orf1 Cluster-9112.13762;orf1 Cluster-9112.18325;orf1 Cluster-9112.13866;orf1 Cluster-9112.12959;orf1 Cluster-9112.8581;orf2 Cluster-9112.11090;orf1 Cluster-9112.11285;orf1 Cluster-9112.16925;orf1 Cluster-9112.12950;orf1 Cluster-9112.17094;…	0.00611177
GO:0006810	transport	BP	4	Cluster-9112.15013;orf1 Cluster-9112.23377;orf1 Cluster-9112.9523;orf1 Cluster-9112.16697;orf1	16	Cluster-14835.0;orf1 Cluster-9112.11452;orf2 Cluster-9112.13498;orf1 Cluster-9112.14955;orf2 Cluster-9112.15018;orf2 Cluster-9112.13367;orf1 Cluster-9112.12564;orf1 Cluster-9112.13762;orf1 Cluster-9112.18325;orf1 Cluster-9112.13866;orf1 Cluster-9112.12959;orf1 Cluster-9112.8581;orf2 Cluster-9112.11090;orf1 Cluster-9112.11285;orf1 Cluster-9112.16925;orf1 Cluster-9112.17094;orf1	0.0113876
GO:0046394	carboxylic acid biosynthetic process	BP	3	Cluster-9112.12023;orf1 Cluster-9112.9180;orf1 Cluster-9112.3759;orf1	0		0.0137426
GO:0071705	nitrogen compound transport	BP	0		2	Cluster-9112.13367;orf1 Cluster-9112.11285;orf1	0.01976
GO:0009084	glutamine family amino acid biosynthetic process	BP	2	Cluster-9112.12023;orf1 Cluster-9112.9180;orf1	0		0.01976
GO:0071702	organic substance transport	BP	0		10	Cluster-14835.0;orf1 Cluster-9112.13498;orf1 Cluster-9112.14955;orf2 Cluster-9112.15018;orf2 Cluster-9112.13367;orf1 Cluster-9112.12564;orf1 Cluster-9112.13762;orf1 Cluster-9112.13866;orf1 Cluster-9112.8581;orf2 Cluster-9112.11285;orf1	0.0246303
GO:0030203	glycosaminoglycan metabolic process	BP	1	Cluster-9112.6017;orf1	1	Cluster-9112.15071;orf1	0.0257928
GO:0046907	intracellular transport	BP	0		8	Cluster-9112.13498;orf1 Cluster-9112.14955;orf2 Cluster-9112.15018;orf2 Cluster-9112.12564;orf1 Cluster-9112.13762;orf1 Cluster-9112.13866;orf1 Cluster-9112.8581;orf2 Cluster-9112.17094;orf1	0.0319056
GO:0008652	cellular amino acid biosynthetic process	BP	2	Cluster-9112.12023;orf1 Cluster-9112.9180;orf1	0		0.0324668
GO:0001503	ossification	BP	1	Cluster-9112.13569;orf1	0		0.0325037
GO:0050900	leukocyte migration	BP	1	Cluster-9112.13569;orf1	0		0.0325037
GO:0008406	gonad development	BP	0		1	Cluster-9112.13033;orf1	0.0325037
GO:0009253	peptidoglycan catabolic process	BP	1	Cluster-9112.6017;orf1	0		0.0325037
GO:0016998	cell wall macromolecule catabolic process	BP	1	Cluster-9112.6017;orf1	0		0.0325037
GO:0015884	folic acid transport	BP	0		1	Cluster-9112.13367;orf1	0.0325037
GO:0006526	arginine biosynthetic process	BP	1	Cluster-9112.12023;orf1	0		0.0325037
GO:0019371	cyclooxygenase pathway	BP	1	Cluster-9112.3759;orf1	0		0.0325037
GO:0006886	intracellular protein transport	BP	0		7	Cluster-9112.13498;orf1 Cluster-9112.14955;orf2 Cluster-9112.15018;orf2 Cluster-9112.12564;orf1 Cluster-9112.13762;orf1 Cluster-9112.13866;orf1 Cluster-9112.8581;orf2	0.0385911

## Sheet: CC
Table S10. GO enrichment of differentially expressed proteins between normal and atretic follicles (p < 0.05).
GO_ID	GO_Term	GO_Class	Up	Up_Prot_names	Down	Down_Prot_names	Pvalue
GO:0005764	lysosome	CC	0		2	Cluster-9112.15071;orf1 Cluster-9112.11285;orf1	0.00601926
GO:0030904	retromer complex	CC	0		2	Cluster-9112.15018;orf2 Cluster-9112.9413;orf1	0.00981958
GO:0044421	extracellular region part	CC	2	Cluster-9112.13569;orf1 Cluster-9112.25489;orf2	4	Cluster-9112.15196;orf1 Cluster-9112.8001;orf1 Cluster-9112.8116;orf1 Cluster-9112.12657;orf1	0.0179023
GO:0031588	nucleotide-activated protein kinase complex	CC	0		1	Cluster-9112.11244;	0.0325037
GO:0005765	lysosomal membrane	CC	0		1	Cluster-9112.11285;orf1	0.0325037
