# Supplementary material for: Integrated transcriptome and proteome revealed that the declined expression of cell cycle-related genes associated with follicular atresia in geese
Source: BMC Genomics. 2023 Jan 16;24:24. doi: 10.1186/s12864-022-09088-1 (PMC9843891; doi:10.1186/s12864-022-09088-1)
Supplement: Supplementary file 14 — Additional file 14: Table S11. The expressions of mRNAs and proteins that corresponds to each other in the goose follicles. [file 12864_2022_9088_MOESM14_ESM.xlsx]

## Sheet: Table S11
Table S11. The expressions of mRNAs and proteins that corresponds to each other in the goose follicles.
Gene_id	Tran_id	Prot_id	GO_fun	kegg	Protein(log2fc)	Protein(pval)	Tran(log2fc)	Tran(pval)
Cluster-9112.9888	Cluster-9112.9888	Cluster-9112.9888;orf1	membrane	-	0.271568	0.00305669	-0.35208	0.26082
Cluster-9112.12992	Cluster-9112.12992	Cluster-9112.12992;orf3	binding	Apoptosis(map04210)	0.442664	0.0066035	-0.07326	0.79226
Cluster-9112.15018	Cluster-9112.15018	Cluster-9112.15018;orf2	localization	Endocytosis(map04144)	-0.395028	0.0127323	-1.4864	0.0021805
Cluster-9112.18325	Cluster-9112.18325	Cluster-9112.18325;orf1	localization	-	-0.524117	0.00647405	0.11929	0.8958
Cluster-9112.15372	Cluster-9112.15372	Cluster-9112.15372;orf1	binding	PPAR signaling pathway(map03320)	-0.287711	0.0150137	-0.70945	0.053638
Cluster-9112.9909	Cluster-9112.9909	Cluster-9112.9909;orf1	binding	-	-0.291644	0.0341087	-0.033215	0.91888
Cluster-9112.10601	Cluster-9112.10601	Cluster-9112.10601;orf1	-	-	0.702617	0.00860272	-1.415	0.027616
Cluster-9112.12613	Cluster-9112.12613	Cluster-9112.12613;orf1	binding	-	-0.322619	0.0476196	-0.050908	0.88506
Cluster-9112.15196	Cluster-9112.15196	Cluster-9112.15196;orf1	extracellular region	Complement and coagulation cascades(map04610)	-0.411273	0.00856166	1.5892	0.00095931
Cluster-9112.15984	Cluster-9112.15984	Cluster-9112.15984;orf1	-	-	-0.286485	0.00397801	-0.2009	0.54412
Cluster-20935.0	Cluster-20935.0	Cluster-20935.0;orf1	binding	Oxytocin signaling pathway(map04921)	-0.678721	0.0217152	-0.076995	0.97113
Cluster-9112.17711	Cluster-9112.17711	Cluster-9112.17711;orf1	single-organism process	TGF-beta signaling pathway(map04350)	-0.328116	0.0106747	0.1945	0.58963
Cluster-9112.6264	Cluster-9112.6264	Cluster-9112.6264;orf1	carbohydrate metabolic process	Glycosaminoglycan degradation(map00531)	-0.315287	0.00848917	-0.30637	0.56044
Cluster-9112.12910	Cluster-9112.12910	Cluster-9112.12910;orf1	binding	Purine metabolism(map00230)	0.348973	0.00474918	-0.35418	0.52388
Cluster-9112.4979	Cluster-9112.4979	Cluster-9112.4979;	-	Hypertrophic cardiomyopathy (HCM)(map05410)	0.444804	0.000704816	-2.3567	0.2129
Cluster-9112.8577	Cluster-9112.8577	Cluster-9112.8577;orf1	-	-	0.268567	0.00694719	-0.58849	0.19946
Cluster-9112.4860	Cluster-9112.4860	Cluster-9112.4860;	binding	-	0.275634	0.000119689	-0.153	0.73242
Cluster-9112.17107	Cluster-9112.17107	Cluster-9112.17107;orf2	binding	-	0.36137	0.00156417	-0.21349	0.47301
Cluster-9112.11338	Cluster-9112.11338	Cluster-9112.11338;orf1	binding	-	0.32227	0.000731889	0.05004	0.86838
Cluster-9112.11285	Cluster-9112.11285	Cluster-9112.11285;orf1	lysosome	-	-0.394428	0.0120747	0.73402	0.12984
Cluster-9112.15623	Cluster-9112.15623	Cluster-9112.15623;	single-organism process	-	-0.295705	0.00238081	-1.0036	0.027886
Cluster-9112.15337	Cluster-9112.15337	Cluster-9112.15337;orf2	carbohydrate metabolic process	Glycolysis / Gluconeogenesis(map00010)	-0.372282	0.000215866	0.095505	0.80136
Cluster-9112.12850	Cluster-9112.12850	Cluster-9112.12850;orf1	binding	-	-0.282614	0.0383918	-0.044693	0.90381
Cluster-9112.14153	Cluster-9112.14153	Cluster-9112.14153;orf1	binding	-	0.266402	0.0356367	-0.2137	0.56442
Cluster-17334.0	Cluster-17334.0	Cluster-17334.0;	localization	-	-0.278344	0.0277528	-0.30723	0.89783
Cluster-9112.18765	Cluster-9112.18765	Cluster-9112.18765;orf1	-	-	-0.355909	0.0132684	-0.875	0.067504
Cluster-9112.15672	Cluster-9112.15672	Cluster-9112.15672;orf1	binding	-	0.333311	0.0148951	0.17479	0.6137
Cluster-9112.10047	Cluster-9112.10047	Cluster-9112.10047;	-	Ferroptosis(map04216)	-0.450197	0.00826793	0.86017	0.48656
Cluster-9112.6996	Cluster-9112.6996	Cluster-9112.6996;orf1	localization	-	-0.306454	0.0389223	-0.4232	0.22739
Cluster-9112.12557	Cluster-9112.12557	Cluster-9112.12557;orf3	immune system process	-	0.311862	0.0269941	1.2337	0.0026053
Cluster-9112.14582	Cluster-9112.14582	Cluster-9112.14582;orf1	binding	Ribosome biogenesis in eukaryotes(map03008)	0.271176	0.0437686	-0.021917	0.9481
Cluster-28549.0	Cluster-28549.0	Cluster-28549.0;orf1	binding	Protein digestion and absorption(map04974)	-0.29148	0.0390668	-5.3346	0.0021349
Cluster-9112.13381	Cluster-9112.13381	Cluster-9112.13381;orf1	extracellular matrix structural constituent	Protein digestion and absorption(map04974)	0.282813	0.00568047	-0.45647	0.35582
Cluster-9112.5026	Cluster-9112.5026	Cluster-9112.5026;orf1	-	-	-0.592066	0.00315351	0.19349	0.68816
Cluster-9112.11809	Cluster-9112.11809	Cluster-9112.11809;orf1	-	-	0.273838	0.0392517	-0.0092454	0.97663
Cluster-9112.12959	Cluster-9112.12959	Cluster-9112.12959;orf1	localization	-	-0.736351	0.000690771	-0.54126	0.22716
Cluster-14835.0	Cluster-14835.0	Cluster-14835.0;orf1	localization	-	-0.738853	0.0315069	-1.3825	0.21234
Cluster-9112.6344	Cluster-9112.6344	Cluster-9112.6344;orf1	binding	-	-0.597038	0.00908916	0.45111	0.20846
Cluster-9112.11671	Cluster-9112.11671	Cluster-9112.11671;orf1	binding	-	-0.724377	0.000858227	-1.5648	0.00030836
Cluster-9112.11816	Cluster-9112.11816	Cluster-9112.11816;orf1	binding	-	0.312972	0.0142668	0.30919	0.44249
Cluster-9112.11565	Cluster-9112.11565	Cluster-9112.11565;orf2	-	Selenocompound metabolism(map00450)	-0.475486	0.00554553	-0.43449	0.43122
Cluster-9112.16925	Cluster-9112.16925	Cluster-9112.16925;orf1	localization	-	-0.522318	0.00202652	0.16659	0.67387
Cluster-9112.7011	Cluster-9112.7011	Cluster-9112.7011;orf1	localization	Endocytosis(map04144)	0.359686	0.00385702	0.71445	0.029991
Cluster-9112.16155	Cluster-9112.16155	Cluster-9112.16155;orf1	-	-	0.505826	0.0416642	1.1391	0.017927
Cluster-9112.10221	Cluster-9112.10221	Cluster-9112.10221;orf1	carbohydrate derivative metabolic process	Glycosaminoglycan biosynthesis - heparan sulfate / heparin(map00534)	-0.357789	0.0269	0.56387	0.18304
Cluster-9112.7456	Cluster-9112.7456	Cluster-9112.7456;orf1	-	Proximal tubule bicarbonate reclamation(map04964)	0.458804	0.00904408	0.48409	0.34058
Cluster-9112.14350	Cluster-9112.14350	Cluster-9112.14350;orf1	-	Cysteine and methionine metabolism(map00270)	-0.352928	0.00318845	-0.64602	0.045033
Cluster-9112.13068	Cluster-9112.13068	Cluster-9112.13068;orf1	-	-	-0.873109	0.000747875	-1.0694	0.24373
Cluster-9112.14925	Cluster-9112.14925	Cluster-9112.14925;orf2	binding	Th17 cell differentiation(map04659)	-0.314381	0.00799564	-0.20953	0.51978
Cluster-9112.11628	Cluster-9112.11628	Cluster-9112.11628;orf2	-	-	-0.480322	0.0241339	-0.33674	0.31569
Cluster-9112.3418	Cluster-9112.3418	Cluster-9112.3418;orf1	binding	Rap1 signaling pathway(map04015)	0.276115	0.0233879	0.0054031	0.99282
Cluster-9112.16553	Cluster-9112.16553	Cluster-9112.16553;orf1	response to stimulus	Fanconi anemia pathway(map03460)	-0.477107	0.0164564	0.015257	0.96351
Cluster-9112.8581	Cluster-9112.8581	Cluster-9112.8581;orf2	localization	-	-0.378825	0.00763215	0.20588	0.63023
Cluster-9112.19601	Cluster-9112.19601	Cluster-9112.19601;orf1	binding	-	0.329102	0.0475864	-0.056003	0.85803
Cluster-9112.10348	Cluster-9112.10348	Cluster-9112.10348;orf2	-	-	-0.515146	0.0157997	-0.037777	0.90446
Cluster-9112.11158	Cluster-9112.11158	Cluster-9112.11158;orf2	localization	Endocytosis(map04144)	-0.26635	0.0230513	0.27285	0.58358
Cluster-9112.4661	Cluster-9112.4661	Cluster-9112.4661;orf1	-	-	0.48617	0.0260409	0.48951	0.46567
Cluster-9112.10037	Cluster-9112.10037	Cluster-9112.10037;orf1	single-organism process	-	-0.582855	0.0177044	-0.036035	0.91262
Cluster-9112.10708	Cluster-9112.10708	Cluster-9112.10708;orf1	-	-	-0.337643	0.00136469	-0.093741	0.87376
Cluster-9112.10921	Cluster-9112.10921	Cluster-9112.10921;orf1	-	-	0.446133	0.0383203	0.37503	0.41035
Cluster-9112.13866	Cluster-9112.13866	Cluster-9112.13866;orf1	localization	-	-0.78984	0.00578311	-0.061911	0.86205
Cluster-9112.13033	Cluster-9112.13033	Cluster-9112.13033;orf1	binding	Cytokine-cytokine receptor interaction(map04060)	-0.646869	0.00209287	-1.7367	0.03574
Cluster-9112.15512	Cluster-9112.15512	Cluster-9112.15512;orf1	-	Hypertrophic cardiomyopathy (HCM)(map05410)	0.283293	0.0169264	-0.5397	0.28359
Cluster-9112.19724	Cluster-9112.19724	Cluster-9112.19724;orf1	-	-	0.280583	0.0175484	0.92362	0.026045
Cluster-9112.9180	Cluster-9112.9180	Cluster-9112.9180;orf1	single-organism process	Biosynthesis of amino acids(map01230)	0.425152	0.00931445	-0.52591	0.32727
Cluster-9112.8655	Cluster-9112.8655	Cluster-9112.8655;orf1	binding	-	-0.6131	0.0109691	0.79708	0.058266
Cluster-9112.17736	Cluster-9112.17736	Cluster-9112.17736;orf1	transferase activity, transferring acyl groups	-	-0.316048	0.029788	0.1927	0.53702
Cluster-9112.17301	Cluster-9112.17301	Cluster-9112.17301;orf1	extracellular region	Rap1 signaling pathway(map04015)	0.279026	0.0194774	-0.15611	0.7191
Cluster-9112.17022	Cluster-9112.17022	Cluster-9112.17022;orf1	extracellular region	Proteoglycans in cancer(map05205)	0.303026	0.0159799	-0.87637	0.15872
Cluster-9112.15013	Cluster-9112.15013	Cluster-9112.15013;orf1	localization	Malaria(map05144)	0.442021	0.0391987	0.43638	0.4581
Cluster-9112.17124	Cluster-9112.17124	Cluster-9112.17124;orf1	-	-	0.281021	0.0437861	1.3504	0.00016107
Cluster-9112.12885	Cluster-9112.12885	Cluster-9112.12885;orf2	methyltransferase activity	-	-0.310148	0.00280374	-0.06459	0.90286
Cluster-9112.14955	Cluster-9112.14955	Cluster-9112.14955;orf2	localization	Endocytosis(map04144)	-0.438735	0.00711568	-0.64158	0.36938
Cluster-9112.5030	Cluster-9112.5030	Cluster-9112.5030;orf1	binding	-	0.396608	0.0229242	-1.2624	0.16677
Cluster-9112.14151	Cluster-9112.14151	Cluster-9112.14151;orf1	-	-	-0.75163	0.0109367	-1.1112	0.074857
Cluster-9112.13990	Cluster-9112.13990	Cluster-9112.13990;orf1	localization	-	-0.336395	0.0115245	-0.97256	0.010064
Cluster-9112.23377	Cluster-9112.23377	Cluster-9112.23377;orf1	localization	PPAR signaling pathway(map03320)	0.442903	0.00461476	1.8099	0.022808
Cluster-9112.3834	Cluster-9112.3834	Cluster-9112.3834;orf1	binding	Purine metabolism(map00230)	0.277474	0.00600851	0.6259	0.10041
Cluster-9112.13762	Cluster-9112.13762	Cluster-9112.13762;orf1	localization	Endocytosis(map04144)	-0.432197	0.00346438	-0.051777	0.89046
Cluster-9112.10770	Cluster-9112.10770	Cluster-9112.10770;orf1	binding	Focal adhesion(map04510)	0.40552	0.00523057	0.21485	0.56944
Cluster-9112.14858	Cluster-9112.14858	Cluster-9112.14858;orf1	extracellular matrix structural constituent	-	0.296469	0.00767472	-1.0577	0.015518
Cluster-9112.19151	Cluster-9112.19151	Cluster-9112.19151;orf1	binding	Influenza A(map05164)	0.272662	0.0172961	0.80254	0.067318
Cluster-9112.21470	Cluster-9112.21470	Cluster-9112.21470;orf1	dephosphorylation	-	-0.457284	0.0419	-0.21194	0.52891
Cluster-9112.9797	Cluster-9112.9797	Cluster-9112.9797;orf2	proteolysis	Apoptosis - multiple species(map04215)	0.464995	0.019114	-0.67432	0.079149
Cluster-9112.17228	Cluster-9112.17228	Cluster-9112.17228;orf2	binding	-	-0.268937	0.00619828	-0.4691	0.15354
Cluster-9112.6751	Cluster-9112.6751	Cluster-9112.6751;orf1	-	-	0.28552	0.0343812	-0.10514	0.78546
Cluster-9112.11090	Cluster-9112.11090	Cluster-9112.11090;orf1	localization	-	-0.433056	0.000312246	0.04655	0.90109
Cluster-9112.16673	Cluster-9112.16673	Cluster-9112.16673;orf1	-	-	0.28827	0.034403	-0.42167	0.17031
Cluster-9112.13738	Cluster-9112.13738	Cluster-9112.13738;orf1	binding	-	-0.696075	0.0187819	-0.60322	0.079865
Cluster-9112.12196	Cluster-9112.12196	Cluster-9112.12196;orf1	hydrolase activity	-	-0.441761	0.011112	0.17925	0.66184
Cluster-9112.13091	Cluster-9112.13091	Cluster-9112.13091;orf1	-	-	-0.676577	0.000842422	-0.44757	0.15633
Cluster-9112.8001	Cluster-9112.8001	Cluster-9112.8001;orf1	extracellular region	-	-0.51633	0.0107382	-2.3507	5.55e-06
Cluster-9112.10991	Cluster-9112.10991	Cluster-9112.10991;orf1	-	-	-0.454767	0.00947423	0.82195	0.03994
Cluster-9112.16042	Cluster-9112.16042	Cluster-9112.16042;orf1	-	-	-0.366563	0.00049454	0.52768	0.67871
Cluster-9112.4640	Cluster-9112.4640	Cluster-9112.4640;orf1	binding	-	0.33324	0.0148777	0.36346	0.60055
Cluster-9112.13569	Cluster-9112.13569	Cluster-9112.13569;orf1	immune system process	Leukocyte transendothelial migration(map04670)	0.54846	0.030945	0.79713	0.2169
Cluster-9112.13909	Cluster-9112.13909	Cluster-9112.13909;orf1	localization	-	-0.270927	0.0219539	-0.32173	0.3815
Cluster-9112.15357	Cluster-9112.15357	Cluster-9112.15357;orf1	extracellular matrix structural constituent	Protein digestion and absorption(map04974)	0.37052	0.0113438	-0.20334	0.76738
Cluster-9112.14658	Cluster-9112.14658	Cluster-9112.14658;orf2	-	-	0.760133	0.0369807	0.32082	0.56941
Cluster-24522.0	Cluster-24522.0	Cluster-24522.0;orf1	binding	-	-0.565417	0.00554133	-1.054	0.16293
Cluster-9112.12767	Cluster-9112.12767	Cluster-9112.12767;orf1	-	Hematopoietic cell lineage(map04640)	-0.734155	0.0315912	-0.053453	0.922
Cluster-9112.15677	Cluster-9112.15677	Cluster-9112.15677;orf1	RNA processing	-	0.269646	0.00921153	-1.003	0.012868
Cluster-9112.14675	Cluster-9112.14675	Cluster-9112.14675;orf2	-	-	-0.506553	0.0153112	-0.85103	0.039108
Cluster-9112.16692	Cluster-9112.16692	Cluster-9112.16692;orf1	-	-	0.309567	0.0209459	0.16734	0.72886
Cluster-9112.12635	Cluster-9112.12635	Cluster-9112.12635;orf1	binding	-	0.313345	0.0342374	0.5416	0.15383
Cluster-9112.14921	Cluster-9112.14921	Cluster-9112.14921;orf2	-	-	-0.287445	0.0405317	0.69491	0.03603
Cluster-9112.3759	Cluster-9112.3759	Cluster-9112.3759;orf1	binding	Platelet activation(map04611)	0.403746	0.00505469	-0.068346	0.88255
Cluster-9112.9358	Cluster-9112.9358	Cluster-9112.9358;orf1	carbohydrate metabolic process	Glycolysis / Gluconeogenesis(map00010)	-0.330015	0.00207159	0.18881	0.76423
Cluster-9112.14917	Cluster-9112.14917	Cluster-9112.14917;orf1	binding	-	-0.386731	0.00911659	-0.051944	0.86862
Cluster-9112.20220	Cluster-9112.20220	Cluster-9112.20220;orf1	localization	Endocytosis(map04144)	-0.326753	0.0314924	-0.42943	0.14404
Cluster-9112.11262	Cluster-9112.11262	Cluster-9112.11262;orf1	-	-	-0.484313	0.000662475	0.66127	0.04236
Cluster-9112.14204	Cluster-9112.14204	Cluster-9112.14204;orf1	immune system process	Hematopoietic cell lineage(map04640)	0.312096	0.0396978	0.50572	0.48043
Cluster-9112.27886	Cluster-9112.27886	Cluster-9112.27886;orf1	binding	Adrenergic signaling in cardiomyocytes(map04261)	0.412486	3.08e-05	-3.0164	0.00025374
Cluster-9112.12396	Cluster-9112.12396	Cluster-9112.12396;orf1	binding	Ribosome biogenesis in eukaryotes(map03008)	-0.359849	0.0100804	0.083373	0.77792
Cluster-9112.19248	Cluster-9112.19248	Cluster-9112.19248;orf1	binding	Synaptic vesicle cycle(map04721)	-0.551252	0.0124958	0.1574	0.64834
Cluster-9112.10020	Cluster-9112.10020	Cluster-9112.10020;orf1	binding	Ribosome biogenesis in eukaryotes(map03008)	-1.28301	0.0376129	0.1034	0.78932
Cluster-9112.13177	Cluster-9112.13177	Cluster-9112.13177;orf1	localization	-	-0.337109	0.00183779	0.29804	0.44156
Cluster-9112.22714	Cluster-9112.22714	Cluster-9112.22714;orf1	methyltransferase activity	-	-0.532132	0.0417962	-0.28978	0.408
Cluster-9112.10327	Cluster-9112.10327	Cluster-9112.10327;orf1	proteolysis	Mitophagy - animal(map04137)	0.460549	0.0235404	0.068137	0.82656
Cluster-9112.15269	Cluster-9112.15269	Cluster-9112.15269;orf2	-	Endocytosis(map04144)	-0.397293	0.0301522	-0.24623	0.53785
Cluster-9112.12564	Cluster-9112.12564	Cluster-9112.12564;orf1	localization	Lysosome(map04142)	-0.378849	0.00349879	-0.72465	0.078287
Cluster-9112.12110	Cluster-9112.12110	Cluster-9112.12110;orf1	binding	-	0.330575	0.00269356	0.18344	0.68195
Cluster-9112.13543	Cluster-9112.13543	Cluster-9112.13543;orf2	binding	-	-0.27413	0.0195121	-0.68526	0.042462
Cluster-9112.17114	Cluster-9112.17114	Cluster-9112.17114;	binding	Tight junction(map04530)	-0.314418	0.0205437	0.15126	0.84527
Cluster-9112.17359	Cluster-9112.17359	Cluster-9112.17359;orf1	binding	Influenza A(map05164)	-0.392802	0.000765811	0.05302	0.86996
Cluster-9112.14422	Cluster-9112.14422	Cluster-9112.14422;orf1	-	-	0.336229	0.0417551	0.17185	0.66722
Cluster-9112.15510	Cluster-9112.15510	Cluster-9112.15510;orf1	-	-	0.330488	0.0018706	-0.17871	0.60901
Cluster-9112.9201	Cluster-9112.9201	Cluster-9112.9201;orf1	single-organism process	Focal adhesion(map04510)	0.285426	0.00670022	0.14102	0.84695
Cluster-9112.19909	Cluster-9112.19909	Cluster-9112.19909;orf1	-	-	0.503642	0.0173598	0.14122	0.72967
Cluster-9112.8890	Cluster-9112.8890	Cluster-9112.8890;orf1	single-organism process	-	-0.688101	0.00557669	1.2357	0.008001
Cluster-9112.19377	Cluster-9112.19377	Cluster-9112.19377;orf1	single-organism process	Ras signaling pathway(map04014)	0.268727	0.0236477	0.35328	0.51419
Cluster-9112.12661	Cluster-9112.12661	Cluster-9112.12661;orf1	single-organism process	-	-0.414222	0.00165904	-0.43435	0.35199
Cluster-9112.9523	Cluster-9112.9523	Cluster-9112.9523;orf1	localization	-	0.576837	0.0192302	-0.094918	0.84324
Cluster-9112.6017	Cluster-9112.6017	Cluster-9112.6017;orf1	carbohydrate derivative metabolic process	-	0.613813	0.0498575	-1.667	0.12978
Cluster-9112.18387	Cluster-9112.18387	Cluster-9112.18387;orf2	binding	-	-0.446154	0.0486105	-0.52236	0.24221
Cluster-9112.8189	Cluster-9112.8189	Cluster-9112.8189;orf1	binding	-	0.438635	0.0337154	1.6616	9.59e-05
Cluster-9112.9413	Cluster-9112.9413	Cluster-9112.9413;orf1	membrane	Endocytosis(map04144)	-0.472338	0.0128851	0.37171	0.62945
Cluster-9112.19179	Cluster-9112.19179	Cluster-9112.19179;orf2	single-organism process	Purine metabolism(map00230)	0.276613	0.0395693	0.14595	0.66777
Cluster-9112.12950	Cluster-9112.12950	Cluster-9112.12950;orf1	immune system process	Ether lipid metabolism(map00565)	-0.380197	0.0499532	0.93849	0.0224
Cluster-9112.17007	Cluster-9112.17007	Cluster-9112.17007;orf2	binding	Rap1 signaling pathway(map04015)	0.306723	0.0152344	-0.28166	0.33904
Cluster-9112.4474	Cluster-9112.4474	Cluster-9112.4474;orf1	methyltransferase activity	Glycine, serine and threonine metabolism(map00260)	-1.10854	0.000699089	-0.79709	0.29584
Cluster-9112.12298	Cluster-9112.12298	Cluster-9112.12298;orf1	binding	-	0.304888	0.000166419	0.78593	0.056091
Cluster-9112.18198	Cluster-9112.18198	Cluster-9112.18198;orf1	-	Glucagon signaling pathway(map04922)	0.266834	0.0163322	0.024077	0.9339
Cluster-9112.11381	Cluster-9112.11381	Cluster-9112.11381;orf1	-	-	-0.29849	0.00843298	0.13593	0.65121
Cluster-9112.15962	Cluster-9112.15962	Cluster-9112.15962;orf1	binding	Apoptosis - multiple species(map04215)	-0.638138	0.0164751	-1.7799	0.0046428
Cluster-9112.14775	Cluster-9112.14775	Cluster-9112.14775;orf1	-	Protein digestion and absorption(map04974)	0.405651	0.0372988	0.28484	0.66
Cluster-9112.14657	Cluster-9112.14657	Cluster-9112.14657;orf1	binding	-	0.419811	0.00743923	0.65461	0.18708
Cluster-9112.9507	Cluster-9112.9507	Cluster-9112.9507;orf1	-	-	0.349668	0.00953179	0.23122	0.5136
Cluster-9112.11267	Cluster-9112.11267	Cluster-9112.11267;orf1	binding	-	0.462362	0.00192801	0.801	0.026625
Cluster-9112.13376	Cluster-9112.13376	Cluster-9112.13376;orf1	binding	-	0.4393	0.0108148	-0.26764	0.59776
Cluster-9112.16450	Cluster-9112.16450	Cluster-9112.16450;orf1	-	Nicotinate and nicotinamide metabolism(map00760)	0.455667	0.027615	0.56837	0.10788
Cluster-9112.8130	Cluster-9112.8130	Cluster-9112.8130;orf1	-	Retrograde endocannabinoid signaling(map04723)	-0.621709	0.00553954	-0.83441	0.016486
Cluster-9112.19098	Cluster-9112.19098	Cluster-9112.19098;orf1	-	-	-0.325437	0.0114199	-0.35603	0.25463
Cluster-9112.9506	Cluster-9112.9506	Cluster-9112.9506;orf1	binding	-	0.453258	0.0131453	0.22961	0.63051
Cluster-9112.15166	Cluster-9112.15166	Cluster-9112.15166;orf1	single-organism process	Alanine, aspartate and glutamate metabolism(map00250)	0.483503	0.0135556	0.15382	0.62879
Cluster-9112.16061	Cluster-9112.16061	Cluster-9112.16061;orf1	binding	Focal adhesion(map04510)	0.421019	0.000183661	-0.85063	0.015752
Cluster-9112.10017	Cluster-9112.10017	Cluster-9112.10017;orf1	single-organism process	-	0.315891	0.00347957	-0.34442	0.37251
Cluster-9112.14560	Cluster-9112.14560	Cluster-9112.14560;orf1	binding	Cocaine addiction(map05030)	0.369632	0.0460164	-1.2701	0.0014978
Cluster-9112.9615	Cluster-9112.9615	Cluster-9112.9615;orf1	binding	Transcriptional misregulation in cancer(map05202)	0.521403	2.79e-05	0.70567	0.050072
Cluster-9112.16401	Cluster-9112.16401	Cluster-9112.16401;orf1	binding	-	0.362091	0.000106882	0.42772	0.43939
Cluster-9112.7937	Cluster-9112.7937	Cluster-9112.7937;orf2	localization	-	-0.298383	0.00790324	-0.61206	0.11231
Cluster-9112.17744	Cluster-9112.17744	Cluster-9112.17744;orf2	-	-	0.309804	0.0465783	0.3253	0.39624
Cluster-9112.9148	Cluster-9112.9148	Cluster-9112.9148;orf1	-	-	0.284215	0.0159274	0.75245	0.083288
Cluster-9112.12500	Cluster-9112.12500	Cluster-9112.12500;orf1	binding	-	-0.400413	0.0369247	0.1379	0.6267
Cluster-29785.0	Cluster-29785.0	Cluster-29785.0;	-	-	0.312456	0.00448315	1.9077	0.22851
Cluster-9112.3546	Cluster-9112.3546	Cluster-9112.3546;orf1	-	-	0.336753	0.0306601	2.431	0.0010342
Cluster-9112.15629	Cluster-9112.15629	Cluster-9112.15629;orf1	binding	-	0.466995	0.0425971	-0.15564	0.74312
Cluster-9112.14990	Cluster-9112.14990	Cluster-9112.14990;orf1	extracellular matrix structural constituent	Protein digestion and absorption(map04974)	0.26769	0.0049645	-0.86217	0.099763
Cluster-9112.10134	Cluster-9112.10134	Cluster-9112.10134;orf1	binding	-	-0.418518	0.000241313	0.18036	0.60117
Cluster-9112.15966	Cluster-9112.15966	Cluster-9112.15966;orf1	NAD+ ADP-ribosyltransferase activity	-	-0.289042	0.0375375	-0.73489	0.020758
Cluster-9112.13154	Cluster-9112.13154	Cluster-9112.13154;orf1	-	-	-0.287801	0.00817857	0.71588	0.032133
Cluster-9112.9152	Cluster-9112.9152	Cluster-9112.9152;orf1	binding	-	0.27985	0.00206616	0.3183	0.39426
Cluster-9112.14793	Cluster-9112.14793	Cluster-9112.14793;orf1	binding	-	-0.391916	0.0339158	-0.41754	0.3878
Cluster-9112.14822	Cluster-9112.14822	Cluster-9112.14822;orf1	binding	-	0.397208	0.0221603	-1.6984	7.68e-05
Cluster-9112.19521	Cluster-9112.19521	Cluster-9112.19521;orf1	binding	-	0.27379	0.00272402	-0.45214	0.26007
Cluster-9112.25489	Cluster-9112.25489	Cluster-9112.25489;orf2	extracellular region	Transcriptional misregulation in cancer(map05202)	1.41223	0.0238829	3.9316	1.74e-05
Cluster-9112.16691	Cluster-9112.16691	Cluster-9112.16691;orf1	binding	-	0.344717	0.0187379	-0.66318	0.043101
Cluster-9112.9771	Cluster-9112.9771	Cluster-9112.9771;orf1	carbohydrate metabolic process	Carbon metabolism(map01200)	-0.273741	0.00239878	0.81985	0.027587
Cluster-9112.18951	Cluster-9112.18951	Cluster-9112.18951;orf2	membrane	Phagosome(map04145)	-0.352111	0.0285673	0.77465	0.072807
Cluster-9112.9892	Cluster-9112.9892	Cluster-9112.9892;	-	Hypertrophic cardiomyopathy (HCM)(map05410)	0.453708	0.0068533	-0.92839	0.057761
Cluster-9112.14158	Cluster-9112.14158	Cluster-9112.14158;	hydrolase activity	Arginine and proline metabolism(map00330)	-0.504405	0.000162486	-0.22791	0.64106
Cluster-9112.13145	Cluster-9112.13145	Cluster-9112.13145;orf1	localization	-	0.287017	0.0256897	0.2135	0.4972
Cluster-9112.13780	Cluster-9112.13780	Cluster-9112.13780;orf1	binding	-	0.358778	0.00796101	-0.18554	0.53034
Cluster-9112.10384	Cluster-9112.10384	Cluster-9112.10384;orf1	nuclear part	-	-0.304461	0.00603119	-0.23103	0.63496
Cluster-9112.15071	Cluster-9112.15071	Cluster-9112.15071;orf1	lysosome	Glycosaminoglycan degradation(map00531)	-0.470978	0.00012605	-1.3593	3.58e-05
Cluster-9112.12937	Cluster-9112.12937	Cluster-9112.12937;orf2	single-organism process	-	0.347174	0.0251176	-0.18541	0.58095
Cluster-9112.12939	Cluster-9112.12939	Cluster-9112.12939;orf1	-	-	-0.827293	0.00345302	0.33434	0.53445
Cluster-9112.15475	Cluster-9112.15475	Cluster-9112.15475;orf1	-	-	-0.641197	0.000760362	-1.2795	0.12903
Cluster-9112.17938	Cluster-9112.17938	Cluster-9112.17938;orf1	binding	-	-0.295856	0.0283192	0.74714	0.040528
Cluster-9112.6895	Cluster-9112.6895	Cluster-9112.6895;orf1	-	Endocytosis(map04144)	0.459863	0.0143668	0.58593	0.051848
Cluster-9112.17604	Cluster-9112.17604	Cluster-9112.17604;orf2	binding	-	-0.309532	0.0470678	0.12121	0.74268
Cluster-9112.14566	Cluster-9112.14566	Cluster-9112.14566;orf1	-	-	-0.431104	0.00461548	-0.069331	0.81176
Cluster-9112.15872	Cluster-9112.15872	Cluster-9112.15872;orf1	-	Focal adhesion(map04510)	0.444278	0.0195865	0.3291	0.38754
Cluster-9112.10379	Cluster-9112.10379	Cluster-9112.10379;orf1	binding	-	0.43153	0.00723673	-0.090462	0.79209
Cluster-9112.19264	Cluster-9112.19264	Cluster-9112.19264;orf1	binding	Endocytosis(map04144)	0.357342	0.0153889	0.18067	0.67909
Cluster-9112.13077	Cluster-9112.13077	Cluster-9112.13077;orf1	binding	Ubiquinone and other terpenoid-quinone biosynthesis(map00130)	0.304196	0.00224334	-0.2919	0.4736
Cluster-9112.11406	Cluster-9112.11406	Cluster-9112.11406;orf1	methyltransferase activity	-	0.302861	0.00589419	-0.51433	0.22611
Cluster-9112.10253	Cluster-9112.10253	Cluster-9112.10253;orf1	binding	-	0.282716	0.0350388	-0.11616	0.71699
Cluster-9112.13283	Cluster-9112.13283	Cluster-9112.13283;orf1	carbohydrate metabolic process	Glycolysis / Gluconeogenesis(map00010)	-0.280093	6.32e-05	0.040748	0.91551
Cluster-9112.13787	Cluster-9112.13787	Cluster-9112.13787;orf1	binding	-	0.290259	0.000131271	1.3906	0.0061046
Cluster-9112.3119	Cluster-9112.3119	Cluster-9112.3119;orf1	binding	-	0.476657	0.0233099	1.2634	0.095449
Cluster-9112.11452	Cluster-9112.11452	Cluster-9112.11452;orf2	localization	-	-0.488255	0.00647274	-0.14016	0.86525
Cluster-9112.17808	Cluster-9112.17808	Cluster-9112.17808;orf1	binding	-	0.393237	0.00261114	-0.49155	0.086987
Cluster-9112.17053	Cluster-9112.17053	Cluster-9112.17053;orf1	nuclear part	-	0.307549	0.048358	0.37746	0.29647
Cluster-9112.16575	Cluster-9112.16575	Cluster-9112.16575;orf1	binding	Fluid shear stress and atherosclerosis(map05418)	0.527526	0.0012268	-0.025581	0.95933
Cluster-9112.14952	Cluster-9112.14952	Cluster-9112.14952;orf1	binding	-	0.275312	0.0441857	-0.019401	0.94723
Cluster-9112.19651	Cluster-9112.19651	Cluster-9112.19651;orf1	binding	Th17 cell differentiation(map04659)	0.549758	0.00549943	1.3915	0.010059
Cluster-9112.14421	Cluster-9112.14421	Cluster-9112.14421;orf1	binding	-	-0.276582	0.0166287	0.58591	0.27693
Cluster-9112.10438	Cluster-9112.10438	Cluster-9112.10438;orf1	-	-	0.353049	0.00304386	0.25326	0.48963
Cluster-9112.10269	Cluster-9112.10269	Cluster-9112.10269;orf1	-	Glycine, serine and threonine metabolism(map00260)	-0.389564	0.0372964	-0.71521	0.089887
Cluster-9112.22106	Cluster-9112.22106	Cluster-9112.22106;	-	-	-0.469878	0.0396695	2.9404	1.69e-06
Cluster-9112.12023	Cluster-9112.12023	Cluster-9112.12023;orf1	binding	Fluid shear stress and atherosclerosis(map05418)	0.439142	0.00953804	1.7845	0.00084159
Cluster-9112.18260	Cluster-9112.18260	Cluster-9112.18260;orf1	-	-	-0.748023	0.0267775	-0.34999	0.6561
Cluster-9112.12174	Cluster-9112.12174	Cluster-9112.12174;orf1	carbohydrate metabolic process	Starch and sucrose metabolism(map00500)	-0.322654	0.0119167	0.35766	0.35413
Cluster-9112.20734	Cluster-9112.20734	Cluster-9112.20734;orf1	-	AMPK signaling pathway(map04152)	-0.563914	0.0426452	-0.25661	0.50103
Cluster-9112.14235	Cluster-9112.14235	Cluster-9112.14235;orf1	localization	Focal adhesion(map04510)	0.286825	0.0235581	-0.98831	0.013419
Cluster-9112.13646	Cluster-9112.13646	Cluster-9112.13646;orf1	-	-	-0.440315	0.000774917	-0.59675	0.41432
Cluster-9112.12818	Cluster-9112.12818	Cluster-9112.12818;orf1	binding	-	0.267544	0.0284649	0.28466	0.42567
Cluster-9112.15957	Cluster-9112.15957	Cluster-9112.15957;orf1	binding	-	0.358082	0.00015082	-0.6582	0.14652
Cluster-9112.10789	Cluster-9112.10789	Cluster-9112.10789;orf1	extracellular region	-	-0.328368	0.0147582	0.77192	0.4316
Cluster-9112.19112	Cluster-9112.19112	Cluster-9112.19112;orf1	binding	-	-0.302592	0.0389249	-0.17937	0.66144
Cluster-9112.14509	Cluster-9112.14509	Cluster-9112.14509;orf1	binding	-	-0.378393	0.048552	-0.60077	0.13613
Cluster-9112.14385	Cluster-9112.14385	Cluster-9112.14385;	-	-	-0.273696	0.0109236	0.95843	0.46072
Cluster-9112.12518	Cluster-9112.12518	Cluster-9112.12518;orf1	binding	-	0.576293	0.0301093	-0.2632	0.44482
Cluster-9112.16725	Cluster-9112.16725	Cluster-9112.16725;orf1	binding	-	0.387085	0.00382525	-0.9039	0.17338
Cluster-9112.20404	Cluster-9112.20404	Cluster-9112.20404;orf1	-	-	0.350493	0.0161086	0.66888	0.12488
Cluster-9112.16345	Cluster-9112.16345	Cluster-9112.16345;orf1	binding	-	0.298738	0.0165313	-0.2427	0.41855
Cluster-9112.11244	Cluster-9112.11244	Cluster-9112.11244;	binding	Hypertrophic cardiomyopathy (HCM)(map05410)	-1.27116	0.00900707	0.057543	0.84199
Cluster-9112.16594	Cluster-9112.16594	Cluster-9112.16594;orf1	extracellular matrix structural constituent	Protein digestion and absorption(map04974)	0.416646	0.00365744	-1.9365	8.9e-06
Cluster-9112.15106	Cluster-9112.15106	Cluster-9112.15106;orf1	-	-	-0.441334	0.00160691	-2.8245	3.52e-07
Cluster-9112.15287	Cluster-9112.15287	Cluster-9112.15287;orf3	-	-	-0.447872	0.00186228	-0.2738	0.56262
Cluster-9112.14470	Cluster-9112.14470	Cluster-9112.14470;orf1	-	Hypertrophic cardiomyopathy (HCM)(map05410)	0.274207	0.00510315	-0.13136	0.75612
Cluster-9112.11294	Cluster-9112.11294	Cluster-9112.11294;orf1	-	-	-0.314013	0.0109604	-0.42262	0.17642
Cluster-9112.13804	Cluster-9112.13804	Cluster-9112.13804;orf1	proteolysis	-	0.323609	0.0028741	0.1617	0.77073
Cluster-9112.12014	Cluster-9112.12014	Cluster-9112.12014;orf1	extracellular region	-	-0.301086	0.00488344	-0.3399	0.5602
Cluster-9112.11859	Cluster-9112.11859	Cluster-9112.11859;orf1	-	Transcriptional misregulation in cancer(map05202)	-0.947935	0.000724111	-0.0293	0.93408
Cluster-9112.10499	Cluster-9112.10499	Cluster-9112.10499;orf1	binding	-	0.294777	0.0205551	0.10811	0.77972
Cluster-9112.18798	Cluster-9112.18798	Cluster-9112.18798;orf1	-	-	0.276811	0.0226231	0.2011	0.5157
Cluster-9112.11015	Cluster-9112.11015	Cluster-9112.11015;orf1	single-organism process	Retrograde endocannabinoid signaling(map04723)	-0.348938	0.0379698	-0.55175	0.19742
Cluster-9112.15471	Cluster-9112.15471	Cluster-9112.15471;orf1	binding	Focal adhesion(map04510)	0.26813	0.0324615	-0.0033836	0.99177
Cluster-9112.21223	Cluster-9112.21223	Cluster-9112.21223;orf1	binding	Carbon metabolism(map01200)	-0.376915	0.0344633	-0.58447	0.077373
Cluster-9112.12342	Cluster-9112.12342	Cluster-9112.12342;	binding	-	-0.362348	0.00279474	-0.076085	0.94324
Cluster-9112.16391	Cluster-9112.16391	Cluster-9112.16391;orf1	binding	-	0.362649	0.0101118	-0.0058359	0.98946
Cluster-9112.11966	Cluster-9112.11966	Cluster-9112.11966;orf1	-	-	-0.281262	0.00834081	-0.48587	0.099998
Cluster-9112.12112	Cluster-9112.12112	Cluster-9112.12112;orf1	single-organism process	Lysosome(map04142)	-0.287792	0.000961017	-0.16507	0.69762
Cluster-9112.14685	Cluster-9112.14685	Cluster-9112.14685;orf1	single-organism process	-	0.311603	0.0423907	-0.1451	0.69792
Cluster-9112.16855	Cluster-9112.16855	Cluster-9112.16855;orf1	-	Regulation of lipolysis in adipocytes(map04923)	0.315367	0.00294893	0.12502	0.77773
Cluster-9112.17931	Cluster-9112.17931	Cluster-9112.17931;orf1	-	-	0.366461	0.0298339	-0.5054	0.4254
Cluster-9112.23899	Cluster-9112.23899	Cluster-9112.23899;orf1	-	-	0.623365	0.000935446	0.29542	0.80548
Cluster-9112.10430	Cluster-9112.10430	Cluster-9112.10430;orf1	binding	Focal adhesion(map04510)	0.279342	0.0193152	0.30851	0.33929
Cluster-9112.14374	Cluster-9112.14374	Cluster-9112.14374;orf1	receptor activity	Phagosome(map04145)	0.308036	0.00254871	1.6025	0.013594
Cluster-9112.22775	Cluster-9112.22775	Cluster-9112.22775;orf1	binding	Hypertrophic cardiomyopathy (HCM)(map05410)	0.640197	0.00340552	-0.018885	0.97288
Cluster-9112.1677	Cluster-9112.1677	Cluster-9112.1677;orf2	binding	-	0.350121	0.0145493	0.19205	0.69374
Cluster-9112.26517	Cluster-9112.26517	Cluster-9112.26517;orf1	membrane	-	0.440385	0.0120988	1.3081	0.020846
Cluster-9112.15423	Cluster-9112.15423	Cluster-9112.15423;orf1	-	Lysosome(map04142)	-0.628712	0.0114031	0.6543	0.12148
Cluster-9112.13367	Cluster-9112.13367	Cluster-9112.13367;orf1	localization	Endocytosis(map04144)	-0.518611	0.00253131	-0.86823	0.43287
Cluster-9112.14710	Cluster-9112.14710	Cluster-9112.14710;orf1	binding	-	0.311803	0.0175746	-0.27046	0.47778
Cluster-9112.12186	Cluster-9112.12186	Cluster-9112.12186;	binding	One carbon pool by folate(map00670)	0.35152	0.0182522	0.50242	0.1859
Cluster-9112.14333	Cluster-9112.14333	Cluster-9112.14333;orf1	-	Purine metabolism(map00230)	0.277574	0.0136124	0.13868	0.66641
Cluster-9112.10859	Cluster-9112.10859	Cluster-9112.10859;orf1	-	-	0.31381	0.014974	-0.19765	0.51894
Cluster-9112.16876	Cluster-9112.16876	Cluster-9112.16876;orf1	single-organism process	Antifolate resistance(map01523)	-0.291356	0.00270779	-0.93489	0.0046887
Cluster-9112.18299	Cluster-9112.18299	Cluster-9112.18299;orf1	immune system process	Focal adhesion(map04510)	-0.524296	0.0280962	-3.1933	1.7e-05
Cluster-9112.12303	Cluster-9112.12303	Cluster-9112.12303;orf1	-	-	0.344199	0.00242557	-0.23814	0.42677
Cluster-9112.10887	Cluster-9112.10887	Cluster-9112.10887;orf1	transferase activity, transferring acyl groups	Ribosome biogenesis in eukaryotes(map03008)	0.373807	0.0037629	-0.43732	0.18095
Cluster-9112.15176	Cluster-9112.15176	Cluster-9112.15176;orf1	-	-	-0.308254	0.0114337	-0.036829	0.93475
Cluster-9112.4783	Cluster-9112.4783	Cluster-9112.4783;orf1	-	-	0.344648	0.011365	-0.45463	0.42224
Cluster-9112.13755	Cluster-9112.13755	Cluster-9112.13755;orf1	binding	-	0.315879	0.000569344	-0.416	0.3639
Cluster-9112.4008	Cluster-9112.4008	Cluster-9112.4008;orf1	binding	-	0.452705	0.00270249	-0.41236	0.49899
Cluster-9112.14726	Cluster-9112.14726	Cluster-9112.14726;orf1	-	Mitophagy - animal(map04137)	0.299392	0.0426915	0.47099	0.17943
Cluster-9112.4988	Cluster-9112.4988	Cluster-9112.4988;orf1	transferase activity, transferring acyl groups	Complement and coagulation cascades(map04610)	0.450002	0.0152461	0.080537	0.88833
Cluster-9112.16021	Cluster-9112.16021	Cluster-9112.16021;orf1	extracellular region	-	0.353919	0.0483568	-2.7786	1.33e-06
Cluster-23142.0	Cluster-23142.0	Cluster-23142.0;orf1	binding	Nicotinate and nicotinamide metabolism(map00760)	0.303576	0.00969334	-0.22557	0.85712
Cluster-9112.8504	Cluster-9112.8504	Cluster-9112.8504;orf1	single-organism process	-	0.367996	0.024694	0.16813	0.58042
Cluster-9112.13498	Cluster-9112.13498	Cluster-9112.13498;orf1	localization	-	-0.47189	0.0011611	-0.97282	0.040745
Cluster-9112.14399	Cluster-9112.14399	Cluster-9112.14399;orf1	-	-	0.31665	0.0122107	0.013224	0.97001
Cluster-9112.12891	Cluster-9112.12891	Cluster-9112.12891;orf1	single-organism process	Primary bile acid biosynthesis(map00120)	-0.43185	0.000451553	0.37475	0.65538
Cluster-25562.0	Cluster-25562.0	Cluster-25562.0;orf1	-	Systemic lupus erythematosus(map05322)	0.313398	0.0287574	-0.6162	0.21732
Cluster-9112.18712	Cluster-9112.18712	Cluster-9112.18712;orf2	carbohydrate metabolic process	Glycolysis / Gluconeogenesis(map00010)	-0.303134	0.0332838	0.35342	0.5146
Cluster-9112.20817	Cluster-9112.20817	Cluster-9112.20817;orf1	carbohydrate metabolic process	Protein digestion and absorption(map04974)	-0.285756	0.00393917	0.28575	0.66133
Cluster-9112.17483	Cluster-9112.17483	Cluster-9112.17483;orf1	carbohydrate metabolic process	Carbon metabolism(map01200)	-0.376741	0.0102712	-0.0049141	0.99088
Cluster-9112.11467	Cluster-9112.11467	Cluster-9112.11467;orf1	binding	-	0.43766	0.000135455	0.80867	0.14831
Cluster-9112.19645	Cluster-9112.19645	Cluster-9112.19645;orf1	-	-	-0.550299	0.00091704	0.39751	0.34743
Cluster-9112.10350	Cluster-9112.10350	Cluster-9112.10350;orf2	-	-	-0.420769	0.00153164	0.25085	0.55404
Cluster-9112.14692	Cluster-9112.14692	Cluster-9112.14692;orf1	-	-	0.368354	0.00039314	0.068915	0.83077
Cluster-9112.15638	Cluster-9112.15638	Cluster-9112.15638;orf1	localization	-	-0.33055	0.0248405	0.30662	0.50511
Cluster-9112.15229	Cluster-9112.15229	Cluster-9112.15229;orf1	binding	Amoebiasis(map05146)	-0.347469	0.00116158	-0.9742	0.048308
Cluster-9112.7788	Cluster-9112.7788	Cluster-9112.7788;orf1	-	-	0.302902	0.0271813	0.09661	0.90814
Cluster-9112.16327	Cluster-9112.16327	Cluster-9112.16327;orf1	single-organism process	-	-0.392761	0.00129734	0.45168	0.17735
Cluster-9112.15637	Cluster-9112.15637	Cluster-9112.15637;orf1	binding	-	0.334594	0.0427335	0.69266	0.16629
Cluster-9112.20264	Cluster-9112.20264	Cluster-9112.20264;orf1	-	-	0.32276	0.0118753	-0.29831	0.45283
Cluster-9112.9124	Cluster-9112.9124	Cluster-9112.9124;orf2	binding	Focal adhesion(map04510)	-0.555598	0.00165437	0.77372	0.51856
Cluster-9112.9640	Cluster-9112.9640	Cluster-9112.9640;orf1	isomerase activity	-	0.324167	0.00091907	-0.50964	0.3631
Cluster-9112.11209	Cluster-9112.11209	Cluster-9112.11209;orf2	-	-	0.308679	0.0376002	0.013478	0.9698
Cluster-9112.13882	Cluster-9112.13882	Cluster-9112.13882;orf2	-	-	0.397567	0.0026634	-0.48012	0.14312
Cluster-9112.15404	Cluster-9112.15404	Cluster-9112.15404;orf1	immune system process	Hematopoietic cell lineage(map04640)	0.301116	0.00385566	0.61429	0.39349
Cluster-9112.25300	Cluster-9112.25300	Cluster-9112.25300;	binding	Tight junction(map04530)	0.323117	0.0141959	0.95529	0.13961
Cluster-9112.11567	Cluster-9112.11567	Cluster-9112.11567;orf1	single-organism process	Apoptosis - multiple species(map04215)	0.295796	0.000149577	-0.16616	0.61229
Cluster-9112.14691	Cluster-9112.14691	Cluster-9112.14691;orf1	binding	-	-0.312563	0.0237851	-0.086786	0.93392
Cluster-9112.10734	Cluster-9112.10734	Cluster-9112.10734;orf1	membrane	-	-0.39466	0.00752399	-0.47535	0.2569
Cluster-9112.20057	Cluster-9112.20057	Cluster-9112.20057;orf2	-	-	0.331379	0.0404682	1.1895	0.012652
Cluster-9112.17166	Cluster-9112.17166	Cluster-9112.17166;orf1	localization	-	-0.307392	0.00102209	0.059902	0.88203
Cluster-9112.12519	Cluster-9112.12519	Cluster-9112.12519;orf1	binding	-	0.270939	0.00872624	-0.11912	0.76816
Cluster-9112.11626	Cluster-9112.11626	Cluster-9112.11626;orf1	proteolysis	Notch signaling pathway(map04330)	-0.769256	0.00764175	-0.017802	0.95362
Cluster-9112.15109	Cluster-9112.15109	Cluster-9112.15109;orf1	carbohydrate metabolic process	Lysosome(map04142)	-0.373485	0.00545665	-0.10866	0.83123
Cluster-9112.15964	Cluster-9112.15964	Cluster-9112.15964;orf1	binding	Complement and coagulation cascades(map04610)	0.317647	0.00170159	1.5258	0.0046382
Cluster-9112.9511	Cluster-9112.9511	Cluster-9112.9511;orf1	binding	Bacterial invasion of epithelial cells(map05100)	0.390682	0.0144601	0.5693	0.15243
Cluster-9112.13611	Cluster-9112.13611	Cluster-9112.13611;	-	-	0.3381	0.00510454	-0.36657	0.25658
Cluster-9112.9153	Cluster-9112.9153	Cluster-9112.9153;	hydrolase activity	Pyruvate metabolism(map00620)	-0.478007	0.00957035	-0.46878	0.16368
Cluster-9112.12021	Cluster-9112.12021	Cluster-9112.12021;orf3	binding	-	0.29688	0.00169311	-0.23596	0.43073
Cluster-9112.14320	Cluster-9112.14320	Cluster-9112.14320;orf2	single-organism process	Glycolysis / Gluconeogenesis(map00010)	-0.359225	0.00317457	-0.25833	0.4924
Cluster-9112.9592	Cluster-9112.9592	Cluster-9112.9592;orf1	-	-	-0.332856	0.0106048	-1.6126	0.0212
Cluster-9112.13642	Cluster-9112.13642	Cluster-9112.13642;	binding	Rap1 signaling pathway(map04015)	-0.268127	0.00369725	-0.73448	0.10519
Cluster-9112.14961	Cluster-9112.14961	Cluster-9112.14961;orf1	single-organism process	Glycolysis / Gluconeogenesis(map00010)	-0.403014	0.00116087	-0.90106	0.0042694
Cluster-9112.19447	Cluster-9112.19447	Cluster-9112.19447;	-	-	0.434181	0.0183714	1.5911	0.038538
Cluster-9112.17495	Cluster-9112.17495	Cluster-9112.17495;orf1	binding	-	-0.479102	0.00261574	-0.37255	0.5624
Cluster-9112.16697	Cluster-9112.16697	Cluster-9112.16697;orf1	localization	-	0.426242	0.00473796	-0.95323	0.010832
Cluster-9112.11937	Cluster-9112.11937	Cluster-9112.11937;orf1	-	-	-0.678216	0.0250069	0.20626	0.51335
Cluster-9112.9004	Cluster-9112.9004	Cluster-9112.9004;orf1	proteolysis	-	-0.466962	0.000156013	-0.6611	0.14394
Cluster-9112.16777	Cluster-9112.16777	Cluster-9112.16777;orf1	-	-	0.466057	0.00444413	-0.39942	0.2436
Cluster-9112.15059	Cluster-9112.15059	Cluster-9112.15059;orf1	binding	-	0.274029	0.0244128	-1.6506	4.46e-06
Cluster-9112.21170	Cluster-9112.21170	Cluster-9112.21170;orf1	binding	-	0.449236	0.0134611	0.73493	0.2279
Cluster-9112.8271	Cluster-9112.8271	Cluster-9112.8271;orf1	-	-	0.270167	0.0317164	0.81255	0.064751
Cluster-9112.13613	Cluster-9112.13613	Cluster-9112.13613;orf1	-	-	-0.314561	0.00669673	-0.51011	0.19955
Cluster-9112.12726	Cluster-9112.12726	Cluster-9112.12726;orf1	localization	Endocytosis(map04144)	0.286984	0.00394872	0.038512	0.90391
Cluster-9112.12994	Cluster-9112.12994	Cluster-9112.12994;orf1	binding	-	0.382123	0.0196725	0.97216	0.074901
Cluster-9112.15900	Cluster-9112.15900	Cluster-9112.15900;orf1	binding	Endocytosis(map04144)	-0.486714	0.0106947	-0.60553	0.31593
Cluster-9112.21861	Cluster-9112.21861	Cluster-9112.21861;orf1	-	-	-0.491606	0.00360791	3.7382	5.69e-07
Cluster-9112.14365	Cluster-9112.14365	Cluster-9112.14365;orf1	-	-	0.318761	0.00313459	-0.081398	0.81682
Cluster-9112.17150	Cluster-9112.17150	Cluster-9112.17150;orf1	-	-	-0.76113	0.0047889	-0.029291	0.95748
Cluster-9112.16834	Cluster-9112.16834	Cluster-9112.16834;orf1	carbohydrate metabolic process	Lysosome(map04142)	-0.34744	0.000345547	-0.32135	0.34564
Cluster-9112.9529	Cluster-9112.9529	Cluster-9112.9529;orf1	-	-	0.334949	0.0128685	-0.091298	0.75839
Cluster-9112.12730	Cluster-9112.12730	Cluster-9112.12730;orf2	binding	-	-0.380835	0.000322133	0.15654	0.70989
Cluster-9112.15421	Cluster-9112.15421	Cluster-9112.15421;orf2	binding	-	0.415454	0.0285991	0.98964	0.016553
Cluster-9112.15660	Cluster-9112.15660	Cluster-9112.15660;	binding	Focal adhesion(map04510)	0.269589	5.04e-05	0.044529	0.92694
Cluster-9112.6052	Cluster-9112.6052	Cluster-9112.6052;orf1	-	-	0.278173	0.0311666	1.2126	0.066209
Cluster-9112.12657	Cluster-9112.12657	Cluster-9112.12657;orf1	extracellular region	-	-0.483925	0.0231623	-0.068464	0.83716
Cluster-9112.19022	Cluster-9112.19022	Cluster-9112.19022;orf1	binding	-	0.320204	0.0415462	0.18217	0.56713
Cluster-9112.17094	Cluster-9112.17094	Cluster-9112.17094;orf1	localization	-	-0.751103	0.000430129	-0.37689	0.17795
Cluster-9112.15043	Cluster-9112.15043	Cluster-9112.15043;orf2	-	-	-0.793967	0.00364982	-2.0879	0.023006
Cluster-9112.15054	Cluster-9112.15054	Cluster-9112.15054;orf1	-	Hypertrophic cardiomyopathy (HCM)(map05410)	0.32751	0.0107556	-0.69158	0.13671
Cluster-9112.8116	Cluster-9112.8116	Cluster-9112.8116;orf1	extracellular region	-	-0.817354	0.00496877	0.49342	0.62605
Cluster-9112.11345	Cluster-9112.11345	Cluster-9112.11345;orf1	-	Ribosome biogenesis in eukaryotes(map03008)	-0.582281	0.00419052	-0.0086625	0.97836
Cluster-9112.16901	Cluster-9112.16901	Cluster-9112.16901;orf1	binding	Hematopoietic cell lineage(map04640)	0.451382	0.00487048	0.63451	0.15611
Note: GO annotation of differentially abundant proteins in biological processes, cellular components, and molecular functions at different stages of growth of the Muscovy duck (P < 0.05)
